# Supplementary material for: Homology-based reconstruction of regulatory networks for bacterial and archaeal genomes
Source: Front Microbiol. 2022 Jul 19;13:923105. doi: 10.3389/fmicb.2022.923105 (PMC9344073; doi:10.3389/fmicb.2022.923105)
Supplement: Supplementary file 1 [file Data_Sheet_1.ZIP]

Archive with 696 entries (661 files):
- network/
- __MACOSX/._network
- network/net/
- __MACOSX/network/._net
- network/.DS_Store
- __MACOSX/network/._.DS_Store
- network/cytoscape/
- __MACOSX/network/._cytoscape
- network/taxonomy_data/
- __MACOSX/network/._taxonomy_data
- network/proteinortho/
- __MACOSX/network/._proteinortho
- network/network/
- __MACOSX/network/._network
- network/others/
- __MACOSX/network/._others
- network/genomes/
- __MACOSX/network/._genomes
- network/scripts/
- __MACOSX/network/._scripts
- network/co_regulators/
- __MACOSX/network/._co_regulators
- network/net/Myctu/
- __MACOSX/network/net/._Myctu
- network/net/.DS_Store
- __MACOSX/network/net/._.DS_Store
- network/net/Merge/
- __MACOSX/network/net/._Merge
- network/net/Pseudo/
- __MACOSX/network/net/._Pseudo
- network/net/Staph/
- __MACOSX/network/net/._Staph
- network/net/Bacsu/
- __MACOSX/network/net/._Bacsu
- network/net/Ecoli/
- __MACOSX/network/net/._Ecoli
- network/net/results_plus_TU/
- __MACOSX/network/net/._results_plus_TU
- network/net/Salmon/
- __MACOSX/network/net/._Salmon
- network/cytoscape/GCF_000005845.2_E_coli_K12_genomic_extended_network_plus_TUStatistics.txt.bz2
- __MACOSX/network/cytoscape/._GCF_000005845.2_E_coli_K12_genomic_extended_network_plus_TUStatistics.txt.bz2
- network/cytoscape/GCF_000009645_1_ASM964v1_S_aureus_N315_genomic_extended_network_plus_TU.svg.bz2
- __MACOSX/network/cytoscape/._GCF_000009645_1_ASM964v1_S_aureus_N315_genomic_extended_network_plus_TU.svg.bz2
- network/cytoscape/GCF_000009645.1_ASM964v1_S_aureus_N315_genomic_extended_network_plus_TU.cys.bz2
- __MACOSX/network/cytoscape/._GCF_000009645.1_ASM964v1_S_aureus_N315_genomic_extended_network_plus_TU.cys.bz2
- network/cytoscape/GCF_000009045.1_ASM904v1_B_subtilis_168_genomic_extended_network_plus_TU_hubs_scores.txt.bz2
- __MACOSX/network/cytoscape/._GCF_000009045.1_ASM904v1_B_subtilis_168_genomic_extended_network_plus_TU_hubs_scores.txt.bz2
- network/cytoscape/GCF_000006945_2_ASM694v2_S_enterica_LT2_genomic_Orto_Summary.svg.bz2
- __MACOSX/network/cytoscape/._GCF_000006945_2_ASM694v2_S_enterica_LT2_genomic_Orto_Summary.svg.bz2
- network/cytoscape/GCF_000006765.1_ASM676v1_P_aeruginosa_PA01_genomic_extended_network_plus_TU.cys.bz2
- __MACOSX/network/cytoscape/._GCF_000006765.1_ASM676v1_P_aeruginosa_PA01_genomic_extended_network_plus_TU.cys.bz2
- network/cytoscape/GCF_000005845.2_E_coli_K12_genomic_Orto_SummaryStatistics.txt.bz2
- __MACOSX/network/cytoscape/._GCF_000005845.2_E_coli_K12_genomic_Orto_SummaryStatistics.txt.bz2
- network/cytoscape/GCF_000009045_1_ASM904v1_B_subtilis_168_genomic_Orto_Summary.svg.bz2
- __MACOSX/network/cytoscape/._GCF_000009045_1_ASM904v1_B_subtilis_168_genomic_Orto_Summary.svg.bz2
- network/cytoscape/.DS_Store
- __MACOSX/network/cytoscape/._.DS_Store
- network/cytoscape/GCF_000005845_2_E_coli_K12_genomic_extended_network_plus_TU.svg.bz2
- __MACOSX/network/cytoscape/._GCF_000005845_2_E_coli_K12_genomic_extended_network_plus_TU.svg.bz2
- network/cytoscape/GCF_000006945_2_ASM694v2_S_enterica_LT2_genomic_extended_network_plus_TU.svg.bz2
- __MACOSX/network/cytoscape/._GCF_000006945_2_ASM694v2_S_enterica_LT2_genomic_extended_network_plus_TU.svg.bz2
- network/cytoscape/GCF_000005845.2_E_coli_K12_genomic_extended_network_hubs_scores.txt.bz2
- __MACOSX/network/cytoscape/._GCF_000005845.2_E_coli_K12_genomic_extended_network_hubs_scores.txt.bz2
- network/cytoscape/GCF_000006765_1_ASM676v1_P_aeruginosa_PA01_genomic_extended_network_plus_TU.svg.bz2
- __MACOSX/network/cytoscape/._GCF_000006765_1_ASM676v1_P_aeruginosa_PA01_genomic_extended_network_plus_TU.svg.bz2
- network/cytoscape/GCF_000195955.2_ASM19595v2_M_tuberculosis_H37Rv_genomic_extended_network_plus_TUStatistics.txt.bz2
- __MACOSX/network/cytoscape/._GCF_000195955.2_ASM19595v2_M_tuberculosis_H37Rv_genomic_extended_network_plus_TUStatistics.txt.bz2
- network/cytoscape/GCF_000009045.1_ASM904v1_B_subtilis_168_genomic_Orto_SummaryStatistics.txt.bz2
- __MACOSX/network/cytoscape/._GCF_000009045.1_ASM904v1_B_subtilis_168_genomic_Orto_SummaryStatistics.txt.bz2
- network/cytoscape/GCF_000006945.2_ASM694v2_S_enterica_LT2_genomic_extended_network_plus_TU.cys.bz2
- __MACOSX/network/cytoscape/._GCF_000006945.2_ASM694v2_S_enterica_LT2_genomic_extended_network_plus_TU.cys.bz2
- network/cytoscape/GCF_000009045_1_ASM904v1_B_subtilis_168_genomic_extended_network.svg.bz2
- __MACOSX/network/cytoscape/._GCF_000009045_1_ASM904v1_B_subtilis_168_genomic_extended_network.svg.bz2
- network/cytoscape/GCF_000005845_2_E_coli_K12_genomic_Orto_Summary.svg.bz2
- __MACOSX/network/cytoscape/._GCF_000005845_2_E_coli_K12_genomic_Orto_Summary.svg.bz2
- network/cytoscape/GCF_000195955.2_ASM19595v2_M_tuberculosis_H37Rv_genomic_extended_network_plus_TU_hubs_scores.txt.bz2
- __MACOSX/network/cytoscape/._GCF_000195955.2_ASM19595v2_M_tuberculosis_H37Rv_genomic_extended_network_plus_TU_hubs_scores.txt.bz2
- network/cytoscape/GCF_000009645.1_ASM964v1_S_aureus_N315_genomic_extended_network.cys.bz2
- __MACOSX/network/cytoscape/._GCF_000009645.1_ASM964v1_S_aureus_N315_genomic_extended_network.cys.bz2
- network/cytoscape/GCF_000006945.2_ASM694v2_S_enterica_LT2_genomic_Orto_SummaryStatistics.txt.bz2
- __MACOSX/network/cytoscape/._GCF_000006945.2_ASM694v2_S_enterica_LT2_genomic_Orto_SummaryStatistics.txt.bz2
- network/cytoscape/GCF_000005845.2_E_coli_K12_modified_net_hubs_scores.txt.bz2
- __MACOSX/network/cytoscape/._GCF_000005845.2_E_coli_K12_modified_net_hubs_scores.txt.bz2
- network/cytoscape/GCF_000009045.1_ASM904v1_B_subtilis_168_genomic_extended_network_plus_TUStatistics.txt.bz2
- __MACOSX/network/cytoscape/._GCF_000009045.1_ASM904v1_B_subtilis_168_genomic_extended_network_plus_TUStatistics.txt.bz2
- network/cytoscape/GCF_000009645.1_ASM964v1_S_aureus_N315_genomic_extended_network_hubs_scores.txt.bz2
- __MACOSX/network/cytoscape/._GCF_000009645.1_ASM964v1_S_aureus_N315_genomic_extended_network_hubs_scores.txt.bz2
- network/cytoscape/GCF_000006765.1_ASM676v1_P_aeruginosa_PA01_genomic_extended_network_plus_TUStatistics.txt.bz2
- __MACOSX/network/cytoscape/._GCF_000006765.1_ASM676v1_P_aeruginosa_PA01_genomic_extended_network_plus_TUStatistics.txt.bz2
- network/cytoscape/GCF_000006945_2_ASM694v2_S_enterica_LT2_genomic_extended_network.svg.bz2
- __MACOSX/network/cytoscape/._GCF_000006945_2_ASM694v2_S_enterica_LT2_genomic_extended_network.svg.bz2
- network/cytoscape/GCF_000009645.1_ASM964v1_S_aureus_N315_genomic_Orto_Summary.cys.bz2
- __MACOSX/network/cytoscape/._GCF_000009645.1_ASM964v1_S_aureus_N315_genomic_Orto_Summary.cys.bz2
- network/cytoscape/GCF_000195955.2_ASM19595v2_M_tuberculosis_H37Rv_genomic_extended_network_plus_TU.cys.bz2
- __MACOSX/network/cytoscape/._GCF_000195955.2_ASM19595v2_M_tuberculosis_H37Rv_genomic_extended_network_plus_TU.cys.bz2
- network/cytoscape/GCF_000009645.1_ASM964v1_S_aureus_N315_genomic_Orto_SummaryStatistics.txt.bz2
- __MACOSX/network/cytoscape/._GCF_000009645.1_ASM964v1_S_aureus_N315_genomic_Orto_SummaryStatistics.txt.bz2
- network/cytoscape/GCF_000195955_2_ASM19595v2_M_tuberculosis_H37Rv_genomic_extended_network_plus_TU.svg.bz2
- __MACOSX/network/cytoscape/._GCF_000195955_2_ASM19595v2_M_tuberculosis_H37Rv_genomic_extended_network_plus_TU.svg.bz2
- network/cytoscape/GCF_000006765.1_ASM676v1_P_aeruginosa_PA01_genomic_Orto_Summary.cys.bz2
- __MACOSX/network/cytoscape/._GCF_000006765.1_ASM676v1_P_aeruginosa_PA01_genomic_Orto_Summary.cys.bz2
- network/cytoscape/GCF_000006765.1_ASM676v1_P_aeruginosa_PA01_genomic_extended_networkStatistics.txt.bz2
- __MACOSX/network/cytoscape/._GCF_000006765.1_ASM676v1_P_aeruginosa_PA01_genomic_extended_networkStatistics.txt.bz2
- network/cytoscape/GCF_000005845.2_E_coli_K12_genomic_Orto_Summary.cys.bz2
- __MACOSX/network/cytoscape/._GCF_000005845.2_E_coli_K12_genomic_Orto_Summary.cys.bz2
- network/cytoscape/GCF_000006765_1_ASM676v1_P_aeruginosa_PA01_genomic_extended_network.svg.bz2
- __MACOSX/network/cytoscape/._GCF_000006765_1_ASM676v1_P_aeruginosa_PA01_genomic_extended_network.svg.bz2
- network/cytoscape/GCF_000006765.1_ASM676v1_P_aeruginosa_PA01_genomic_extended_network_plus_TU_hubs_scores.txt.bz2
- __MACOSX/network/cytoscape/._GCF_000006765.1_ASM676v1_P_aeruginosa_PA01_genomic_extended_network_plus_TU_hubs_scores.txt.bz2
- network/cytoscape/GCF_000195955.2_ASM19595v2_M_tuberculosis_H37Rv_genomic_extended_network_hubs_scores.txt.bz2
- __MACOSX/network/cytoscape/._GCF_000195955.2_ASM19595v2_M_tuberculosis_H37Rv_genomic_extended_network_hubs_scores.txt.bz2
- network/cytoscape/GCF_000006945.2_ASM694v2_S_enterica_LT2_genomic_extended_network_hubs_scores.txt.bz2
- __MACOSX/network/cytoscape/._GCF_000006945.2_ASM694v2_S_enterica_LT2_genomic_extended_network_hubs_scores.txt.bz2
- network/cytoscape/GCF_000005845.2_E_coli_K12_genomic_extended_network.cys.bz2
- __MACOSX/network/cytoscape/._GCF_000005845.2_E_coli_K12_genomic_extended_network.cys.bz2
- network/cytoscape/GCF_000009645.1_ASM964v1_S_aureus_N315_modified_net_hubs_scores.txt.bz2
- __MACOSX/network/cytoscape/._GCF_000009645.1_ASM964v1_S_aureus_N315_modified_net_hubs_scores.txt.bz2
- network/cytoscape/GCF_000006945.2_ASM694v2_S_enterica_LT2_genomic_extended_network_plus_TU_hubs_scores.txt.bz2
- __MACOSX/network/cytoscape/._GCF_000006945.2_ASM694v2_S_enterica_LT2_genomic_extended_network_plus_TU_hubs_scores.txt.bz2
- network/cytoscape/GCF_000009045.1_ASM904v1_B_subtilis_168_genomic_extended_networkStatistics.txt.bz2
- __MACOSX/network/cytoscape/._GCF_000009045.1_ASM904v1_B_subtilis_168_genomic_extended_networkStatistics.txt.bz2
- network/cytoscape/GCF_000006945.2_ASM694v2_S_enterica_LT2_genomic_extended_networkStatistics.txt.bz2
- __MACOSX/network/cytoscape/._GCF_000006945.2_ASM694v2_S_enterica_LT2_genomic_extended_networkStatistics.txt.bz2
- network/cytoscape/GCF_000195955.2_ASM19595v2_M_tuberculosis_H37Rv_modified_net_hubs_scores.txt.bz2
- __MACOSX/network/cytoscape/._GCF_000195955.2_ASM19595v2_M_tuberculosis_H37Rv_modified_net_hubs_scores.txt.bz2
- network/cytoscape/GCF_000005845_2_E_coli_K12_genomic_extended_network.svg.bz2
- __MACOSX/network/cytoscape/._GCF_000005845_2_E_coli_K12_genomic_extended_network.svg.bz2
- network/cytoscape/GCF_000006765.1_ASM676v1_P_aeruginosa_PA01_genomic_Orto_SummaryStatistics.txt.bz2
- __MACOSX/network/cytoscape/._GCF_000006765.1_ASM676v1_P_aeruginosa_PA01_genomic_Orto_SummaryStatistics.txt.bz2
- network/cytoscape/GCF_000009045.1_ASM904v1_B_subtilis_168_genomic_extended_network.cys.bz2
- __MACOSX/network/cytoscape/._GCF_000009045.1_ASM904v1_B_subtilis_168_genomic_extended_network.cys.bz2
- network/cytoscape/GCF_000006945.2_ASM694v2_S_enterica_LT2_genomic_Orto_Summary.cys.bz2
- __MACOSX/network/cytoscape/._GCF_000006945.2_ASM694v2_S_enterica_LT2_genomic_Orto_Summary.cys.bz2
- network/cytoscape/GCF_000009045.1_ASM904v1_B_subtilis_168_genomic_Orto_Summary.cys.bz2
- __MACOSX/network/cytoscape/._GCF_000009045.1_ASM904v1_B_subtilis_168_genomic_Orto_Summary.cys.bz2
- network/cytoscape/GCF_000009045_1_ASM904v1_B_subtilis_168_genomic_extended_network_plus_TU.svg.bz2
- __MACOSX/network/cytoscape/._GCF_000009045_1_ASM904v1_B_subtilis_168_genomic_extended_network_plus_TU.svg.bz2
- network/cytoscape/GCF_000006945.2_ASM694v2_S_enterica_LT2_genomic_extended_network_plus_TUStatistics.txt.bz2
- __MACOSX/network/cytoscape/._GCF_000006945.2_ASM694v2_S_enterica_LT2_genomic_extended_network_plus_TUStatistics.txt.bz2
- network/cytoscape/GCF_000009645.1_ASM964v1_S_aureus_N315_genomic_extended_network_plus_TUStatistics.txt.bz2
- __MACOSX/network/cytoscape/._GCF_000009645.1_ASM964v1_S_aureus_N315_genomic_extended_network_plus_TUStatistics.txt.bz2
- network/cytoscape/GCF_000009045.1_ASM904v1_B_subtilis_168_genomic_extended_network_plus_TU.cys.bz2
- __MACOSX/network/cytoscape/._GCF_000009045.1_ASM904v1_B_subtilis_168_genomic_extended_network_plus_TU.cys.bz2
- network/cytoscape/GCF_000009045.1_ASM904v1_B_subtilis_168_modified_net_hubs_scores.txt.bz2
- __MACOSX/network/cytoscape/._GCF_000009045.1_ASM904v1_B_subtilis_168_modified_net_hubs_scores.txt.bz2
- network/cytoscape/GCF_000195955.2_ASM19595v2_M_tuberculosis_H37Rv_genomic_extended_network.cys.bz2
- __MACOSX/network/cytoscape/._GCF_000195955.2_ASM19595v2_M_tuberculosis_H37Rv_genomic_extended_network.cys.bz2
- network/cytoscape/GCF_000195955_2_ASM19595v2_M_tuberculosis_H37Rv_genomic_extended_network.svg.bz2
- __MACOSX/network/cytoscape/._GCF_000195955_2_ASM19595v2_M_tuberculosis_H37Rv_genomic_extended_network.svg.bz2
- network/cytoscape/GCF_000009645_1_ASM964v1_S_aureus_N315_genomic_Orto_Summary.svg.bz2
- __MACOSX/network/cytoscape/._GCF_000009645_1_ASM964v1_S_aureus_N315_genomic_Orto_Summary.svg.bz2
- network/cytoscape/GCF_000195955.2_ASM19595v2_M_tuberculosis_H37Rv_genomic_Orto_Summary.cys.bz2
- __MACOSX/network/cytoscape/._GCF_000195955.2_ASM19595v2_M_tuberculosis_H37Rv_genomic_Orto_Summary.cys.bz2
- network/cytoscape/GCF_000005845.2_E_coli_K12_genomic_extended_network_plus_TU.cys.bz2
- __MACOSX/network/cytoscape/._GCF_000005845.2_E_coli_K12_genomic_extended_network_plus_TU.cys.bz2
- network/cytoscape/GCF_000006945.2_ASM694v2_S_enterica_LT2_modified_net_hubs_scores.txt.bz2
- __MACOSX/network/cytoscape/._GCF_000006945.2_ASM694v2_S_enterica_LT2_modified_net_hubs_scores.txt.bz2
- network/cytoscape/GCF_000009045.1_ASM904v1_B_subtilis_168_genomic_extended_network_hubs_scores.txt.bz2
- __MACOSX/network/cytoscape/._GCF_000009045.1_ASM904v1_B_subtilis_168_genomic_extended_network_hubs_scores.txt.bz2
- network/cytoscape/GCF_000009645.1_ASM964v1_S_aureus_N315_genomic_extended_networkStatistics.txt.bz2
- __MACOSX/network/cytoscape/._GCF_000009645.1_ASM964v1_S_aureus_N315_genomic_extended_networkStatistics.txt.bz2
- network/cytoscape/GCF_000006765_1_ASM676v1_P_aeruginosa_PA01_genomic_Orto_Summary.svg.bz2
- __MACOSX/network/cytoscape/._GCF_000006765_1_ASM676v1_P_aeruginosa_PA01_genomic_Orto_Summary.svg.bz2
- network/cytoscape/GCF_000195955_2_ASM19595v2_M_tuberculosis_H37Rv_genomic_Orto_Summary.svg.bz2
- __MACOSX/network/cytoscape/._GCF_000195955_2_ASM19595v2_M_tuberculosis_H37Rv_genomic_Orto_Summary.svg.bz2
- network/cytoscape/GCF_000005845.2_E_coli_K12_genomic_extended_networkStatistics.txt.bz2
- __MACOSX/network/cytoscape/._GCF_000005845.2_E_coli_K12_genomic_extended_networkStatistics.txt.bz2
- network/cytoscape/GCF_000006765.1_ASM676v1_P_aeruginosa_PA01_modified_net_hubs_scores.txt.bz2
- __MACOSX/network/cytoscape/._GCF_000006765.1_ASM676v1_P_aeruginosa_PA01_modified_net_hubs_scores.txt.bz2
- network/cytoscape/GCF_000009645_1_ASM964v1_S_aureus_N315_genomic_extended_network.svg.bz2
- __MACOSX/network/cytoscape/._GCF_000009645_1_ASM964v1_S_aureus_N315_genomic_extended_network.svg.bz2
- network/cytoscape/GCF_000006765.1_ASM676v1_P_aeruginosa_PA01_genomic_extended_network_hubs_scores.txt.bz2
- __MACOSX/network/cytoscape/._GCF_000006765.1_ASM676v1_P_aeruginosa_PA01_genomic_extended_network_hubs_scores.txt.bz2
- network/cytoscape/GCF_000195955.2_ASM19595v2_M_tuberculosis_H37Rv_genomic_extended_networkStatistics.txt.bz2
- __MACOSX/network/cytoscape/._GCF_000195955.2_ASM19595v2_M_tuberculosis_H37Rv_genomic_extended_networkStatistics.txt.bz2
- network/cytoscape/GCF_000006765.1_ASM676v1_P_aeruginosa_PA01_genomic_extended_network.cys.bz2
- __MACOSX/network/cytoscape/._GCF_000006765.1_ASM676v1_P_aeruginosa_PA01_genomic_extended_network.cys.bz2
- network/cytoscape/GCF_000009645.1_ASM964v1_S_aureus_N315_genomic_extended_network_plus_TU_hubs_scores.txt.bz2
- __MACOSX/network/cytoscape/._GCF_000009645.1_ASM964v1_S_aureus_N315_genomic_extended_network_plus_TU_hubs_scores.txt.bz2
- network/cytoscape/GCF_000195955.2_ASM19595v2_M_tuberculosis_H37Rv_genomic_Orto_SummaryStatistics.txt.bz2
- __MACOSX/network/cytoscape/._GCF_000195955.2_ASM19595v2_M_tuberculosis_H37Rv_genomic_Orto_SummaryStatistics.txt.bz2
- network/cytoscape/GCF_000005845.2_E_coli_K12_genomic_extended_network_plus_TU_hubs_scores.txt.bz2
- __MACOSX/network/cytoscape/._GCF_000005845.2_E_coli_K12_genomic_extended_network_plus_TU_hubs_scores.txt.bz2
- network/cytoscape/GCF_000006945.2_ASM694v2_S_enterica_LT2_genomic_extended_network.cys.bz2
- __MACOSX/network/cytoscape/._GCF_000006945.2_ASM694v2_S_enterica_LT2_genomic_extended_network.cys.bz2
- network/taxonomy_data/archaes_clusters_lineage_max_value.txt.bz2
- __MACOSX/network/taxonomy_data/._archaes_clusters_lineage_max_value.txt.bz2
- network/taxonomy_data/assembly_access_archae.txt.bz2
- __MACOSX/network/taxonomy_data/._assembly_access_archae.txt.bz2
- network/taxonomy_data/taxonomy_bacterias.txt.bz2
- __MACOSX/network/taxonomy_data/._taxonomy_bacterias.txt.bz2
- network/taxonomy_data/get_counts_mapped.sh.bz2
- __MACOSX/network/taxonomy_data/._get_counts_mapped.sh.bz2
- network/taxonomy_data/.DS_Store
- __MACOSX/network/taxonomy_data/._.DS_Store
- network/taxonomy_data/taxonomy_archaes.txt.bz2
- __MACOSX/network/taxonomy_data/._taxonomy_archaes.txt.bz2
- network/taxonomy_data/bacterias_clusters_lineage_max_pcg.txt.bz2
- __MACOSX/network/taxonomy_data/._bacterias_clusters_lineage_max_pcg.txt.bz2
- network/taxonomy_data/table_bacteria_summary.txt.bz2
- __MACOSX/network/taxonomy_data/._table_bacteria_summary.txt.bz2
- network/taxonomy_data/archaes_clusters_lineage_max_pcg.txt.bz2
- __MACOSX/network/taxonomy_data/._archaes_clusters_lineage_max_pcg.txt.bz2
- network/taxonomy_data/assembly_access_bacteria.txt.bz2
- __MACOSX/network/taxonomy_data/._assembly_access_bacteria.txt.bz2
- network/taxonomy_data/get_clusters.ipynb.bz2
- __MACOSX/network/taxonomy_data/._get_clusters.ipynb.bz2
- network/taxonomy_data/bacterias_mapped_counts.txt.bz2
- __MACOSX/network/taxonomy_data/._bacterias_mapped_counts.txt.bz2
- network/taxonomy_data/.ipynb_checkpoints/
- __MACOSX/network/taxonomy_data/._.ipynb_checkpoints
- network/taxonomy_data/get_clusters.py.bz2
- __MACOSX/network/taxonomy_data/._get_clusters.py.bz2
- network/taxonomy_data/table_archae_summary.txt.bz2
- __MACOSX/network/taxonomy_data/._table_archae_summary.txt.bz2
- network/taxonomy_data/archaes_mapped_counts.txt.bz2
- __MACOSX/network/taxonomy_data/._archaes_mapped_counts.txt.bz2
- network/taxonomy_data/bacterias_clusters_lineage_max_value.txt.bz2
- __MACOSX/network/taxonomy_data/._bacterias_clusters_lineage_max_value.txt.bz2
- network/taxonomy_data/get_taxonomy.R.bz2
- __MACOSX/network/taxonomy_data/._get_taxonomy.R.bz2
- network/proteinortho/Myctu/
- __MACOSX/network/proteinortho/._Myctu
- network/proteinortho/.DS_Store
- __MACOSX/network/proteinortho/._.DS_Store
- network/proteinortho/Pseudo/
- __MACOSX/network/proteinortho/._Pseudo
- network/proteinortho/Staph/
- __MACOSX/network/proteinortho/._Staph
- network/proteinortho/Bacsu/
- __MACOSX/network/proteinortho/._Bacsu
- network/proteinortho/Ecoli/
- __MACOSX/network/proteinortho/._Ecoli
- network/proteinortho/Salmon/
- __MACOSX/network/proteinortho/._Salmon
- network/network/staphy_tf_network.txt.bz2
- __MACOSX/network/network/._staphy_tf_network.txt.bz2
- network/network/ecoli_tf_network.txt.bz2
- __MACOSX/network/network/._ecoli_tf_network.txt.bz2
- network/network/mtuberculosis_tf_network.txt.bz2
- __MACOSX/network/network/._mtuberculosis_tf_network.txt.bz2
- network/network/pseudomonas_tf_network.txt.bz2
- __MACOSX/network/network/._pseudomonas_tf_network.txt.bz2
- network/network/bacsu_tf_network.txt.bz2
- __MACOSX/network/network/._bacsu_tf_network.txt.bz2
- network/network/salmonella_enterica_serovar_Typhimurium_LT2_RN.csv.bz2
- __MACOSX/network/network/._salmonella_enterica_serovar_Typhimurium_LT2_RN.csv.bz2
- network/others/.DS_Store
- __MACOSX/network/others/._.DS_Store
- network/others/E_coli_new_interactions_pudmed.txt.bz2
- __MACOSX/network/others/._E_coli_new_interactions_pudmed.txt.bz2
- network/others/tool_predict/
- __MACOSX/network/others/._tool_predict
- network/genomes/GCF_000006945.2_ASM694v2_S_enterica_LT2_genomic.faa.bz2
- __MACOSX/network/genomes/._GCF_000006945.2_ASM694v2_S_enterica_LT2_genomic.faa.bz2
- network/genomes/.DS_Store
- __MACOSX/network/genomes/._.DS_Store
- network/genomes/GCF_000006765.1_ASM676v1_P_aeruginosa_PA01_genomic.faa.bz2
- __MACOSX/network/genomes/._GCF_000006765.1_ASM676v1_P_aeruginosa_PA01_genomic.faa.bz2
- network/genomes/GCF_000005845.2_E_coli_K12_genomic.faa.bz2
- __MACOSX/network/genomes/._GCF_000005845.2_E_coli_K12_genomic.faa.bz2
- network/genomes/GCF_000009045.1_ASM904v1_B_subtilis_168_genomic.faa.bz2
- __MACOSX/network/genomes/._GCF_000009045.1_ASM904v1_B_subtilis_168_genomic.faa.bz2
- network/genomes/GCF_000195955.2_ASM19595v2_M_tuberculosis_H37Rv_genomic.faa.bz2
- __MACOSX/network/genomes/._GCF_000195955.2_ASM19595v2_M_tuberculosis_H37Rv_genomic.faa.bz2
- network/genomes/GCF_000009645.1_ASM964v1_S_aureus_N315_genomic.faa.bz2
- __MACOSX/network/genomes/._GCF_000009645.1_ASM964v1_S_aureus_N315_genomic.faa.bz2
- network/scripts/sqlite_groupe_results.sh.bz2
- __MACOSX/network/scripts/._sqlite_groupe_results.sh.bz2
- network/scripts/sqlite_group_TU.sh.bz2
- __MACOSX/network/scripts/._sqlite_group_TU.sh.bz2
- network/scripts/getHubs.py.bz2
- __MACOSX/network/scripts/._getHubs.py.bz2
- network/scripts/.DS_Store
- __MACOSX/network/scripts/._.DS_Store
- network/scripts/cytoScapeBuildNetworks.R.bz2
- __MACOSX/network/scripts/._cytoScapeBuildNetworks.R.bz2
- network/scripts/compare_modules.sh.bz2
- __MACOSX/network/scripts/._compare_modules.sh.bz2
- network/scripts/get_metrics_bact_archaes_pipeline.sh.bz2
- __MACOSX/network/scripts/._get_metrics_bact_archaes_pipeline.sh.bz2
- network/scripts/sqlite_group_ortho.sh.bz2
- __MACOSX/network/scripts/._sqlite_group_ortho.sh.bz2
- network/scripts/ParserGBK.py.bz2
- __MACOSX/network/scripts/._ParserGBK.py.bz2
- network/scripts/pipeline_V3.sh.bz2
- __MACOSX/network/scripts/._pipeline_V3.sh.bz2
- network/scripts/CoReg.R.bz2
- __MACOSX/network/scripts/._CoReg.R.bz2
- network/scripts/ParserTUandExt.py.bz2
- __MACOSX/network/scripts/._ParserTUandExt.py.bz2
- network/scripts/makeGeneralTables.sh.bz2
- __MACOSX/network/scripts/._makeGeneralTables.sh.bz2
- network/scripts/.ipynb_checkpoints/
- __MACOSX/network/scripts/._.ipynb_checkpoints
- network/scripts/get_topological_metrics_Bact_Arche.py.bz2
- __MACOSX/network/scripts/._get_topological_metrics_Bact_Arche.py.bz2
- network/scripts/sqlite_join.sh.bz2
- __MACOSX/network/scripts/._sqlite_join.sh.bz2
[truncated: 396 more entries]
