# Supplementary material for: Homology-based reconstruction of regulatory networks for bacterial and archaeal genomes
Source: Front Microbiol. 2022 Jul 19;13:923105. doi: 10.3389/fmicb.2022.923105 (PMC9344073; doi:10.3389/fmicb.2022.923105)
Supplement: Supplementary file 1 [file Data_Sheet_1.ZIP › network/proteinortho/Myctu/GCF_000009645.1_ASM964v1_S_aureus_N315_genomic.faa_Myctu.blast-graph]

# file_a	file_b
# a	b	evalue_ab	bitscore_ab	evalue_ba	bitscore_ba
# GCF_000009645.1_ASM964v1_S_aureus_N315_genomic.faa	GCF_000195955.2_ASM19595v2_M_tuberculosis_H37Rv_genomic.faa
# 3.17e-51	166	2.33e-50	164.5
WP_000002973.1|SA2087	NP_216368.1|Rv1852	1.92e-71	213	2.02e-70	210
WP_000003566.1|SA0985	NP_216165.3|Rv1649	6.62e-81	247	7.51e-81	246
WP_000003759.1|SA1947	NP_218261.1|Rv3744	5.04e-15	62.8	2.37e-15	63.2
WP_000003870.1|SA1041	NP_215895.1|Rv1379	2.36e-42	137	1.18e-44	142
WP_000004981.1|SA1656	NP_215778.1|Rv1262c	4.91e-21	80.1	1.17e-20	78.6
WP_000006551.1|SA0722	NP_215939.1|Rv1423	2.80e-27	105	1.51e-24	97.8
WP_000008673.1|SA2084	NP_216366.1|Rv1850	5.12e-225	632	2.00e-223	627
WP_000017736.1|SA0911	NP_216709.1|Rv2193	3.15e-23	89.4	1.33e-23	89.7
WP_000019734.1|SA1948	NP_216541.1|Rv2025c	1.11e-15	73.6	1.27e-17	78.6
WP_000023319.1|SA1436	NP_214777.1|Rv0263c	7.16e-26	102	7.16e-26	101
WP_000024139.1|SA2344	NP_215484.3|Rv0969	7.49e-203	591	6.78e-199	580
WP_000024827.1|SA2046	NP_215216.1|Rv0702	2.79e-48	154	3.53e-48	154
WP_000027919.1|SA1716	NP_217527.2|Rv3011c	9.57e-136	398	1.30e-134	394
WP_000028663.1|SA0391	NP_217272.1|Rv2756c	1.29e-40	150	1.94e-43	158
WP_000028669.1|SA1626	NP_217272.1|Rv2756c	2.67e-41	152	2.67e-43	157
WP_000029430.1|SA0068	NP_215545.1|Rv1029	7.50e-113	344	2.12e-117	355
WP_000030072.1|SA2397	NP_217105.1|Rv2589	2.75e-69	224	8.88e-69	222
WP_000030811.1|SA0923	NP_215324.1|Rv0809	2.35e-84	256	9.19e-86	259
WP_000031262.1|SA0257	NP_217138.1|Rv2622	4.15e-25	97.4	2.66e-23	92.0
WP_000031490.1|SA0433	NP_216987.1|Rv2471	3.31e-77	250	7.85e-76	246
WP_000032740.1|SA0921	NP_215318.1|Rv0803	4.36e-174	514	2.96e-173	511
WP_000034716.1|SA1409	NP_214864.1|Rv0350	2.12e-231	651	2.23e-232	653
WP_000034728.1|SA0477	NP_217122.1|Rv2606c	6.57e-123	350	1.58e-122	349
WP_000035058.1|SA0815	NP_214523.1|Rv0009	2.68e-36	122	4.09e-36	121
WP_000035320.1|SA0943-1	NP_217013.1|Rv2497c	1.43e-76	238	9.42e-79	243
WP_000038968.1|SA2203	NP_215297.1|Rv0783c	3.18e-44	160	1.36e-49	174
WP_000040063.1|SA1533	NP_214923.1|Rv0409	1.15e-94	286	5.09e-97	291
WP_000043237.1|SA1076	NP_217441.1|Rv2925c	3.12e-40	135	6.46e-41	137
WP_000044799.1|SA1456	NP_217088.1|Rv2572c	1.02e-169	492	1.51e-170	494
WP_000046076.1|SA0802	NP_214906.1|Rv0392c	1.68e-37	138	1.21e-38	141
WP_000046076.1|SA0802	NP_216370.1|Rv1854c	5.52e-37	137	1.03e-37	138
WP_000047255.1|SA1973	NP_215601.1|Rv1085c	6.78e-12	60.1	1.58e-16	72.4
WP_000047811.1|SA1859	YP_177917.1|Rv3003c	1.32e-159	467	1.79e-161	471
WP_000048712.1|SA1914	NP_217826.1|Rv3309c	2.51e-59	182	3.35e-58	179
WP_000052781.1|SA0366	NP_216944.1|Rv2428	1.91e-27	99.8	1.63e-27	99.4
WP_000057330.1|SA1101	NP_217399.1|Rv2883c	1.44e-86	254	7.46e-86	252
WP_000057594.1|SA0471	YP_177868.1|Rv2334	6.81e-122	349	8.53e-124	353
WP_000058389.1|SA1524	NP_216848.2|Rv2332	5.15e-16	76.6	1.28e-16	78.2
WP_000062407.1|SA0867	NP_214876.1|Rv0362	3.22e-51	177	9.84e-51	175
WP_000066053.1|SA0821	NP_216175.1|Rv1659	1.36e-95	293	3.23e-95	291
WP_000066097.1|SA1449	NP_217540.1|Rv3024c	1.56e-58	191	3.52e-58	189
WP_000066521.1|SA2405	NP_215795.1|Rv1279	2.45e-89	282	2.02e-88	279
WP_000067352.1|SA0198	NP_215797.1|Rv1281c	6.89e-120	363	1.45e-118	359
WP_000067352.1|SA0198	NP_218180.1|Rv3663c	6.83e-128	381	1.46e-122	367
WP_000068176.1|SA0944	NP_217012.1|Rv2496c	1.12e-87	264	1.05e-92	276
WP_000068617.1|SA1147	NP_217241.1|Rv2725c	1.88e-84	263	2.88e-83	260
WP_000073180.1|SA1166	NP_215812.1|Rv1296	1.01e-31	117	3.12e-26	102
WP_000076036.1|SA0512	NP_216726.1|Rv2210c	1.13e-119	347	1.36e-119	347
WP_000076690.1|SA1117	NP_217299.1|Rv2783c	1.83e-187	547	4.55e-190	553
WP_000077358.1|SA1589	NP_215925.1|Rv1409	1.97e-50	168	4.70e-49	164
WP_000079447.1|SA1218	NP_215335.1|Rv0820	2.52e-95	278	8.25e-97	281
WP_000080028.1|SA1516	NP_217763.1|Rv3246c	8.42e-64	195	1.19e-64	197
WP_000081231.1|SA0843	NP_216761.1|Rv2245	5.20e-93	283	9.55e-89	271
WP_000087103.1|SA1360	NP_217051.1|Rv2535c	2.33e-71	224	9.85e-69	216
WP_000090315.1|SA0505	YP_177746.1|Rv0684	1.27e-307	851	7.55e-308	851
WP_000090512.1|SAS052	NP_217975.1|Rv3458c	1.44e-49	157	2.11e-50	158
WP_000090796.1|SA2025	NP_217977.1|Rv3460c	6.86e-43	134	8.75e-45	138
WP_000091975.1|SA2033	NP_215233.1|Rv0719	1.18e-60	183	1.21e-61	185
WP_000093349.1|SA1367	NP_216727.1|Rv2211c	2.26e-66	211	2.75e-66	211
WP_000095328.1|SA0016	NP_214871.1|Rv0357c	1.41e-151	434	6.77e-151	431
WP_000097460.1|SA1109	NP_217357.1|Rv2841c	1.39e-80	248	2.03e-80	247
WP_000101625.1|SA2024	NP_217976.1|Rv3459c	1.84e-57	172	3.48e-59	176
WP_000101976.1|SA0017	NP_215005.1|Rv0491	6.10e-71	213	8.03e-70	210
WP_000101976.1|SA0017	NP_217763.1|Rv3246c	4.73e-68	206	4.41e-67	203
WP_000102729.1|SA1454	NP_217075.1|Rv2559c	3.34e-103	311	1.65e-96	293
WP_000105070.1|SA1336	NP_215963.1|Rv1447c	2.64e-111	336	1.45e-115	347
WP_000109877.1|SA2186	NP_216587.1|Rv2071c	1.81e-19	83.2	1.42e-18	79.7
WP_000110253.1|SA1089	NP_215467.1|Rv0952	8.85e-94	277	6.83e-92	271
WP_000113265.1|SA2195	NP_217875.1|Rv3358	4.65e-20	73.9	6.88e-23	80.5
WP_000113851.1|SA2031	NP_215235.1|Rv0721	6.66e-56	172	5.18e-56	172
WP_000116228.1|SA1669	NP_215614.1|Rv1098c	1.46e-120	357	7.97e-119	352
WP_000120494.1|SA1915	NP_214584.1|Rv0070c	2.59e-151	432	2.22e-151	432
WP_000120494.1|SA1915	YP_177787.3|Rv1093	1.43e-148	425	2.15e-149	427
WP_000124353.1|SA2043	NP_215219.1|Rv0705	4.26e-53	157	7.24e-53	156
WP_000127573.1|SA1499	NP_216978.1|Rv2462c	5.22e-44	157	8.90e-50	172
WP_000129417.1|SA2428	NP_215517.1|Rv1001	7.95e-78	243	7.83e-76	238
WP_000133961.1|SA1308	NP_216146.1|Rv1630	2.49e-81	254	2.08e-83	259
WP_000134526.1|SA2069	NP_215379.1|Rv0864	3.95e-40	130	3.34e-40	130
WP_000134526.1|SA2069	NP_217841.3|Rv3324c	3.27e-41	133	5.87e-41	132
WP_000134526.1|SA2069	YP_177927.1|Rv3111	1.52e-40	131	2.30e-41	133
WP_000134765.1|SA1396	YP_177873.1|Rv2364c	1.31e-86	258	1.24e-85	255
WP_000134963.1|SA0719	NP_218430.1|Rv3913	9.88e-82	248	8.00e-80	242
WP_000136162.1|SA2427	NP_216172.1|Rv1656	1.83e-67	211	6.84e-65	204
WP_000136260.1|SA1535	NP_216448.1|Rv1932	2.76e-37	123	2.62e-36	120
WP_000138336.1|SA1283	YP_177687.1|Rv0050	8.94e-43	162	5.89e-47	173
WP_000138932.1|SA1890	NP_214704.1|Rv0190	4.60e-22	79.7	7.61e-22	78.6
WP_000139712.1|SA0996	NP_216069.1|Rv1553	3.90e-23	92.0	1.07e-24	95.5
WP_000140172.1|SA1711	NP_216053.3|Rv1537	2.83e-48	166	3.16e-46	160
WP_000142198.1|SA0225	NP_214914.1|Rv0400c	1.41e-39	142	1.56e-41	147
WP_000149278.1|SA1227	NP_217269.1|Rv2753c	2.14e-44	150	1.79e-44	149
WP_000149686.1|SA1734	NP_216559.1|Rv2043c	2.30e-07	45.8	5.25e-08	47.0
WP_000150169.1|SA1561	NP_216668.1|Rv2152c	8.04e-41	149	7.80e-37	137
WP_000153535.1|SA1700	NP_217649.1|Rv3133c	6.39e-37	125	4.93e-38	127
WP_000153613.1|SA1202	NP_216127.1|Rv1611	5.53e-31	113	4.97e-30	110
WP_000154162.1|SA2492	NP_215501.1|Rv0986	1.12e-51	166	1.29e-51	165
WP_000154218.1|SA0461	NP_215536.1|Rv1020	2.53e-207	630	1.80e-214	649
WP_000157603.1|SA1906	NP_215825.1|Rv1309	1.73e-53	173	2.35e-52	170
WP_000159041.1|SA1854	NP_217936.1|Rv3419c	3.61e-78	240	2.69e-73	227
WP_000159577.1|SA1324	NP_216227.1|Rv1711	1.79e-43	144	7.95e-47	152
WP_000159631.1|SA1887	NP_217497.1|Rv2981c	1.32e-71	224	1.31e-73	229
WP_000159900.1|SA1257	NP_214651.1|Rv0137c	1.25e-34	117	1.18e-36	122
WP_000159960.1|SA1929	NP_216215.1|Rv1699	1.11e-199	566	6.64e-198	561
WP_000160212.1|SA2047	NP_215215.1|Rv0701	8.53e-55	171	3.33e-58	179
WP_000161291.1|SA1059	NP_215922.1|Rv1406	4.48e-44	150	1.15e-46	156
WP_000161311.1|SA1377	NP_215164.1|Rv0650	3.10e-24	97.4	1.21e-17	78.2
WP_000161666.1|SA1530	NP_216605.1|Rv2089c	1.10e-53	178	1.11e-51	172
WP_000161745.1|SA1306	NP_217498.1|Rv2982c	1.59e-77	238	1.88e-71	221
WP_000162661.1|SA0209	NP_215753.1|Rv1237	2.94e-34	122	2.23e-35	124
WP_000162881.1|SA1651	NP_216001.1|Rv1485	6.70e-32	118	1.18e-30	114
WP_000163523.1|SA1226	NP_218225.1|Rv3708c	1.61e-60	194	5.48e-60	192
WP_000163628.1|SA1205	NP_216129.1|Rv1613	4.07e-33	118	6.23e-30	109
WP_000164332.1|SA1065	NP_215924.1|Rv1408	3.24e-48	155	1.31e-46	150
WP_000165530.1|SA1307	NP_216229.1|Rv1713	3.87e-102	309	5.95e-97	295
WP_000166892.1|SA0208	NP_217351.1|Rv2835c	7.24e-23	95.1	1.76e-27	107
WP_000167269.1|SA1074	NP_215866.1|Rv1350	2.92e-55	174	1.09e-56	177
WP_000167269.1|SA1074	NP_215999.1|Rv1483	8.08e-58	181	7.68e-57	178
WP_000167944.1|SA0472	YP_177997.1|Rv3608c	2.21e-51	166	4.70e-49	160
WP_000168845.1|SA0774	NP_215979.1|Rv1463	9.56e-92	268	4.16e-92	269
WP_000170162.1|SA1717	NP_217528.1|Rv3012c	1.77e-15	63.2	1.12e-17	68.2
WP_000170975.1|SA2016	NP_217959.1|Rv3442c	8.18e-33	110	7.77e-33	109
WP_000173833.1|SA1201	NP_216708.1|Rv2192c	2.55e-32	120	1.01e-27	107
WP_000178881.1|SA2034	NP_215232.1|Rv0718	9.54e-50	152	4.82e-51	155
WP_000180281.1|SA0516	NP_218269.1|Rv3752c	7.16e-38	124	5.34e-36	118
WP_000180688.1|SA1245	NP_215764.2|Rv1248c	2.74e-190	577	1.58e-194	588
WP_000181394.1|SA1672	NP_217883.1|Rv3366	3.38e-28	99.4	2.20e-27	96.7
WP_000181402.1|SA1084	NP_217420.1|Rv2904c	6.64e-49	149	9.33e-50	150
WP_000182654.1|SA0959	NP_215681.1|Rv1165	1.92e-174	506	1.63e-174	506
WP_000182746.1|SA0258	NP_216952.1|Rv2436	8.20e-27	103	2.91e-22	90.9
WP_000184945.1|SA0898	NP_215062.1|Rv0548c	2.98e-76	231	4.41e-78	236
WP_000185319.1|SA0820	NP_218359.1|Rv3842c	5.05e-24	95.9	1.77e-22	90.9
WP_000186029.1|SA1550	NP_216205.1|Rv1689	3.20e-115	340	3.45e-113	335
WP_000186490.1|SA0011	NP_217858.1|Rv3341	2.18e-29	112	3.34e-26	103
WP_000193707.1|SA1342	YP_177848.1|Rv1844c	8.79e-164	468	4.96e-162	463
WP_000199066.1|SA0342	NP_215839.1|Rv1323	1.20e-104	311	1.30e-99	298
WP_000201392.1|SA1100	NP_217405.1|Rv2889c	7.10e-55	176	8.53e-54	172
WP_000201875.1|SA0785	NP_216734.1|Rv2218	2.48e-80	243	2.51e-84	253
WP_000204619.1|SA1220	NP_215444.1|Rv0929	9.54e-22	90.5	1.95e-25	100
WP_000207623.1|SA0344	NP_215649.1|Rv1133c	1.73e-190	557	2.60e-191	558
WP_000211366.1|SA2155	NP_217368.1|Rv2852c	6.12e-157	452	1.45e-156	451
WP_000214070.1|SA0861	NP_216986.1|Rv2470	6.23e-22	81.3	6.18e-21	78.2
WP_000215216.1|SA0230	NP_217589.1|Rv3073c	7.63e-23	83.2	2.77e-24	86.3
WP_000215631.1|SA2489	NP_217372.1|Rv2856	2.24e-107	315	3.14e-109	320
WP_000216856.1|SA1866	NP_216075.1|Rv1559	1.42e-115	342	3.38e-115	340
WP_000216874.1|SA1655	NP_217204.1|Rv2688c	6.27e-33	118	3.21e-33	119
WP_000216946.1|SA1232	NP_215809.1|Rv1293	6.44e-107	320	2.01e-107	321
WP_000217456.1|SA2266	NP_214998.1|Rv0484c	1.30e-29	108	1.23e-28	105
WP_000218103.1|SA1412	NP_216904.1|Rv2388c	4.65e-56	185	1.39e-56	186
WP_000221945.1|SA1863	NP_217511.1|Rv2995c	7.49e-58	187	1.09e-54	179
WP_000225836.1|SA0915	NP_217873.1|Rv3356c	1.35e-64	201	9.77e-66	203
WP_000226919.1|SA1525	NP_217887.3|Rv3370c	2.01e-99	335	3.34e-96	326
WP_000228666.1|SA1697	NP_216750.1|Rv2234	1.19e-20	80.1	8.07e-20	77.4
WP_000229241.1|SA0713	NP_216149.3|Rv1633	2.28e-262	735	9.90e-268	748
WP_000230173.1|SA2063	YP_177925.1|Rv3109	1.21e-73	229	4.74e-75	232
WP_000233526.1|SA1652	NP_217194.1|Rv2678c	1.58e-100	298	7.35e-95	283
WP_000236427.1|SA0202	NP_216910.1|Rv2394	1.84e-67	230	2.62e-65	223
WP_000238669.1|SA0924	NP_215471.1|Rv0956	1.90e-24	92.4	2.33e-25	94.4
WP_000239131.1|SA0791	NP_215242.1|Rv0728c	8.42e-35	126	5.16e-34	123
WP_000240642.1|SA1836	NP_214954.1|Rv0440	7.72e-224	626	1.99e-220	617
WP_000240855.1|SAS093	NP_218441.1|Rv3924c	2.28e-12	51.6	9.80e-13	52.0
WP_000250823.1|SA0508	YP_177822.1|Rv1569	7.34e-51	172	6.73e-48	164
WP_000253765.1|SA1285	NP_218191.2|Rv3674c	1.37e-51	164	5.71e-50	159
WP_000255551.1|SA0753	NP_216502.1|Rv1986	3.82e-08	48.5	6.10e-13	61.2
WP_000255578.1|SA0005	NP_214519.2|Rv0005	1.35e-233	660	1.56e-236	667
WP_000258150.1|SA0702	NP_215818.1|Rv1302	7.27e-38	137	7.81e-47	160
WP_000258716.1|SA1225	NP_218226.1|Rv3709c	6.63e-82	254	3.21e-81	252
WP_000259692.1|SA2341	NP_215703.1|Rv1187	1.29e-62	211	1.62e-59	202
WP_000259717.1|SA2068	YP_177725.1|Rv0438c	3.98e-50	171	4.80e-47	162
WP_000260117.1|SA0946	NP_214976.1|Rv0462	1.10e-88	275	3.71e-91	281
WP_000262698.1|SA1077	NP_217438.2|Rv2922c	1.05e-97	335	2.66e-85	298
WP_000264071.1|SA0375	NP_217928.1|Rv3411c	1.16e-172	493	2.74e-170	487
WP_000266096.1|SA1584	NP_214697.2|Rv0183	7.86e-11	58.2	8.53e-11	57.4
WP_000267236.1|SA0781	NP_217297.1|Rv2781c	4.44e-48	162	1.77e-42	147
WP_000268484.1|SA1099	NP_217406.1|Rv2890c	8.12e-101	292	3.27e-102	295
WP_000277419.1|SA2375	NP_216655.1|Rv2139	4.29e-68	215	1.06e-63	203
WP_000278556.1|SA2176	NP_216253.1|Rv1737c	2.01e-40	144	3.21e-39	140
WP_000279414.1|SA0727	NP_215952.1|Rv1436	7.01e-103	303	1.81e-104	306
WP_000279926.1|SA0447	NP_215519.1|Rv1003	1.60e-37	131	6.16e-34	121
WP_000282298.1|SA1114	NP_217309.1|Rv2793c	1.38e-39	137	5.64e-40	138
WP_000284436.1|SA1729	NP_215087.1|Rv0573c	3.40e-78	249	6.80e-79	250
WP_000286459.1|SA0311	NP_217876.1|Rv3359	5.43e-16	75.9	5.95e-14	68.9
WP_000290397.1|SA0162	NP_214972.1|Rv0458	7.57e-130	384	1.28e-129	382
WP_000290491.1|SA0760	NP_216342.1|Rv1826	9.36e-37	119	1.08e-39	126
WP_000334463.1|SA1959	NP_217953.1|Rv3436c	3.40e-135	405	3.00e-141	420
WP_000340119.1|SA0876	NP_216674.1|Rv2158c	5.19e-60	203	9.11e-53	183
WP_000347061.1|SA0531	NP_215716.1|Rv1200	2.53e-45	160	6.58e-42	150
WP_000348364.1|SA1615	NP_215056.1|Rv0542c	1.00e-23	99.4	2.95e-22	94.0
WP_000349655.1|SA1911	NP_215820.1|Rv1304	4.30e-21	85.9	2.61e-21	85.9
WP_000350970.1|SA1199	NP_216125.1|Rv1609	9.26e-62	206	7.75e-64	211
WP_000353954.1|SA0835	NP_214898.1|Rv0384c	9.61e-275	780	2.32e-271	771
WP_000358006.1|SA1902	NP_215831.1|Rv1315	5.66e-112	332	9.03e-115	338
WP_000368226.1|SA1052	NP_215905.1|Rv1389	2.37e-37	126	7.02e-38	127
WP_000368338.1|SA1413	NP_216920.1|Rv2404c	1.07e-247	694	5.86e-249	696
WP_000369722.1|SA0720	NP_215937.1|Rv1421	4.18e-70	216	3.05e-71	219
WP_000381849.1|SA0937	YP_177824.1|Rv1623c	2.95e-34	130	7.37e-39	143
WP_000383180.1|SA1437	NP_214778.1|Rv0264c	3.88e-23	90.5	4.04e-21	84.3
WP_000384691.1|SA1036	NP_216052.1|Rv1536	2.58e-94	317	8.00e-99	329
WP_000388082.1|SA2045	NP_215217.1|Rv0703	8.84e-19	71.2	3.50e-20	74.3
WP_000390332.1|SA0490	NP_218096.1|Rv3579c	3.79e-47	156	2.66e-44	148
WP_000390524.1|SA0993	NP_215936.1|Rv1420	1.62e-99	313	3.47e-101	317
WP_000390575.1|SA0833	NP_215982.1|Rv1466	5.94e-20	75.1	8.55e-22	79.3
WP_000392691.1|SA1329	NP_216875.1|Rv2359	8.23e-15	63.9	1.52e-15	65.1
WP_000398941.1|SA2234	NP_218274.1|Rv3757c	6.10e-22	87.4	3.54e-22	87.4
WP_000401377.1|SA0973	NP_217481.1|Rv2965c	5.10e-46	145	1.50e-46	145
WP_000406838.1|SA1346	NP_216731.1|Rv2215	1.43e-53	184	5.22e-59	198
WP_000409157.1|SA1450	NP_217541.1|Rv3025c	8.18e-76	237	1.88e-72	228
WP_000414695.1|SA1269	NP_216849.1|Rv2333c	3.95e-28	114	1.81e-35	134
WP_000417018.1|SA2098	NP_215242.1|Rv0728c	2.77e-37	132	1.28e-35	127
WP_000417372.1|SA1141	NP_218213.1|Rv3696c	9.76e-179	509	2.09e-179	510
WP_000421713.1|SA2406	NP_215282.1|Rv0768	4.68e-96	296	2.12e-95	294
WP_000421713.1|SA2406	NP_217374.1|Rv2858c	8.80e-97	297	3.58e-93	287
WP_000424963.1|SA0376	NP_217913.1|Rv3396c	4.18e-186	528	4.36e-182	518
WP_000425353.1|SA1488	NP_216964.1|Rv2448c	9.41e-252	723	6.26e-251	720
WP_000431312.1|SA1438	NP_215596.1|Rv1080c	1.50e-14	64.3	1.70e-15	66.2
WP_000435143.1|SA1506	NP_217130.1|Rv2614c	8.36e-158	467	2.09e-163	481
WP_000435374.1|SA0984	NP_216160.1|Rv1644	1.20e-29	108	2.38e-25	97.1
WP_000442480.1|SA1301	NP_216961.1|Rv2445c	1.19e-48	150	7.34e-48	147
WP_000447733.1|SA1328	NP_216217.1|Rv1701	6.92e-66	206	2.70e-64	201
WP_000448934.1|SA0855	NP_217853.1|Rv3336c	2.11e-99	293	2.53e-99	293
WP_000450257.1|SA0657	NP_216357.1|Rv1841c	5.51e-49	167	1.96e-46	160
WP_000450257.1|SA0657	NP_216358.1|Rv1842c	1.65e-48	169	3.67e-47	165
WP_000450297.1|SA1219	NP_215445.2|Rv0930	1.20e-32	119	2.01e-29	110
WP_000451294.1|SA1040	NP_216056.1|Rv1540	2.45e-44	150	8.51e-43	145
WP_000453306.1|SA1606	NP_217487.1|Rv2971	1.52e-72	221	5.16e-72	219
WP_000455256.1|SA0538	NP_217492.1|Rv2976c	3.21e-48	155	4.42e-47	151
WP_000455988.1|SA2335	NP_215832.1|Rv1316c	7.74e-34	114	9.77e-33	111
WP_000457386.1|SA1473	NP_216958.1|Rv2442c	6.84e-14	59.3	6.49e-13	56.2
WP_000460242.1|SA1920	NP_215815.1|Rv1299	1.27e-86	263	8.26e-89	268
WP_000468384.1|SA1022	NP_216681.4|Rv2165c	4.02e-69	217	1.32e-67	213
WP_000469833.1|SA0142	NP_216533.1|Rv2017	8.23e-20	86.7	7.97e-22	91.7
WP_000469894.1|SA0638	NP_216652.1|Rv2136c	1.36e-28	107	2.01e-29	109
WP_000472302.1|SA1498	NP_216973.1|Rv2457c	1.34e-180	507	7.32e-184	514
WP_000473699.1|SA1103	NP_216877.1|Rv2361c	2.20e-61	192	1.68e-60	189
WP_000480800.1|SA1021	NP_216682.1|Rv2166c	5.06e-30	103	2.38e-29	100
WP_000481443.1|SA1177	NP_215965.1|Rv1449c	2.48e-181	528	7.52e-185	537
WP_000483052.1|SA2229	NP_217206.1|Rv2690c	2.63e-111	345	3.91e-113	349
WP_000483153.1|SA1894	NP_214928.1|Rv0414c	3.12e-24	92.8	1.80e-25	95.5
WP_000483720.1|SA0922	NP_215323.1|Rv0808	9.89e-124	369	1.39e-122	365
WP_000486487.1|SA2216	NP_215865.1|Rv1349	5.51e-60	206	6.00e-58	200
WP_000493887.1|SA1588	NP_215928.1|Rv1412	1.36e-41	137	1.92e-42	138
WP_000494134.1|SA1399	NP_216883.1|Rv2367c	1.43e-23	88.2	1.39e-23	87.8
WP_000496100.1|SA1470	NP_216956.1|Rv2440c	9.05e-109	326	1.48e-109	328
WP_000503590.1|SA0431	NP_218375.1|Rv3858c	3.38e-121	360	2.24e-120	358
WP_000503822.1|SA2070	NP_215499.1|Rv0984	2.70e-11	56.2	1.53e-08	48.1
WP_000506531.1|SA0708	YP_177950.1|Rv3240c	1.54e-243	703	4.40e-248	714
WP_000511135.1|SA1905	NP_215826.1|Rv1310	1.75e-213	595	1.12e-215	600
WP_000514408.1|SA2185	NP_215677.1|Rv1161	0.0	1226	0.0	1227
WP_000517908.1|SA1067	YP_009030042.1|Rv2975a	1.95e-06	37.7	4.43e-09	43.9
WP_000521495.1|SA1965	NP_217958.1|Rv3441c	6.38e-132	385	4.17e-123	362
WP_000521533.1|SA0845	NP_215799.1|Rv1283c	8.56e-36	128	5.54e-42	144
WP_000524830.1|SA2132	NP_215734.1|Rv1218c	1.20e-38	135	7.73e-38	132
WP_000525106.1|SA0675	NP_216993.1|Rv2477c	2.48e-102	319	4.65e-103	320
WP_000526694.1|SA0896	NP_215069.1|Rv0555	7.07e-52	183	5.91e-47	169
WP_000529877.1|SA2041	NP_215221.1|Rv0707	7.14e-66	201	7.48e-66	201
WP_000531823.1|SA1864	NP_217504.1|Rv2988c	7.11e-172	488	9.32e-169	479
WP_000532966.1|SA0624	NP_217119.1|Rv2603c	3.57e-40	135	4.13e-44	145
WP_000534425.1|SA2396	NP_216836.1|Rv2320c	1.72e-65	216	3.44e-67	219
WP_000544969.1|SA1707	NP_218230.1|Rv3713	8.49e-34	119	7.21e-33	115
WP_000545370.1|SA1715	NP_217525.1|Rv3009c	3.88e-119	355	1.74e-116	348
WP_000545451.1|SA1496	NP_215023.1|Rv0509	1.51e-66	217	1.97e-58	195
WP_000545928.1|SA2082	NP_216364.1|Rv1848	1.07e-45	139	3.63e-45	137
WP_000547687.1|SA2036	NP_215229.1|Rv0715	2.22e-26	91.3	7.96e-28	94.4
WP_000547838.1|SA2482	NP_214833.1|Rv0319	2.87e-25	95.5	1.18e-26	98.6
WP_000551283.1|SA0468	NP_218141.1|Rv3624c	3.29e-51	160	2.04e-52	163
WP_000551342.1|SA0430	NP_218376.1|Rv3859c	0.0	1246	0.0	1253
WP_000559159.1|SA0438	NP_218232.1|Rv3715c	9.76e-68	203	2.92e-68	204
WP_000562498.1|SA0687	YP_177853.1|Rv1981c	1.87e-67	211	6.93e-69	214
WP_000569120.1|SA2236	NP_218273.1|Rv3756c	1.88e-31	112	3.75e-30	108
WP_000569649.1|SA2023	NP_217974.1|Rv3457c	5.42e-85	256	8.47e-89	266
WP_000570807.1|SA0112	YP_177762.1|Rv0848	2.95e-47	160	5.11e-48	162
WP_000571407.1|SA0192	NP_215501.1|Rv0986	4.24e-50	160	5.45e-50	160
WP_000571742.1|SA2466	NP_216119.1|Rv1603	1.09e-25	97.8	5.00e-25	95.5
WP_000572878.1|SA1724	NP_215291.1|Rv0777	4.95e-35	132	6.50e-36	134
WP_000573240.1|SA2160	NP_217657.1|Rv3141	8.38e-20	85.5	1.44e-18	81.3
WP_000578458.1|SA1025	NP_216672.1|Rv2156c	1.22e-53	176	1.31e-59	191
WP_000579275.1|SA1427	NP_214605.1|Rv0091	1.83e-29	107	1.79e-33	117
WP_000579563.1|SA1063	NP_214528.1|Rv0014c	9.95e-61	211	1.78e-66	226
WP_000584499.1|SA2196	NP_217874.1|Rv3357	6.14e-10	48.1	1.74e-11	51.6
WP_000590805.1|SA1857	NP_217939.1|Rv3422c	8.38e-18	72.8	7.57e-18	72.4
WP_000590809.1|SA1674	NP_217618.1|Rv3102c	1.10e-43	144	3.11e-47	152
WP_000590826.1|SA1457	NP_217096.1|Rv2580c	1.81e-111	331	8.79e-108	321
WP_000592596.1|SA2465	NP_216121.1|Rv1605	1.74e-74	224	1.69e-68	209
WP_000594954.1|SA1896	NP_214936.1|Rv0422c	1.16e-46	154	2.64e-42	142
WP_000597238.1|SA1683	NP_215788.1|Rv1272c	2.90e-82	267	1.12e-78	257
WP_000598482.1|SA0178	NP_216168.1|Rv1652	1.86e-49	166	6.88e-47	159
WP_000604134.1|SA1995	NP_216545.1|Rv2029c	1.13e-25	101	3.41e-24	97.1
WP_000604514.1|SA0668	YP_177615.1|Rv0013	1.03e-38	130	1.01e-38	129
WP_000605281.1|SA0173	NP_214615.1|Rv0101	1.23e-133	466	1.22e-129	453
WP_000611464.1|SA1886	NP_216673.1|Rv2157c	4.62e-46	164	1.68e-36	137
WP_000612126.1|SA2083	NP_216365.1|Rv1849	4.23e-24	86.7	2.35e-25	89.0
WP_000613722.1|SA0474	NP_218123.1|Rv3606c	2.13e-16	69.7	2.07e-16	69.3
WP_000615921.1|SA2037	NP_215228.1|Rv0714	8.48e-60	177	8.60e-61	179
WP_000616784.1|SA2028	NP_215246.1|Rv0732	7.36e-98	297	2.49e-100	303
WP_000617735.1|SA0707	NP_217758.3|Rv3241c	4.62e-21	83.6	7.05e-24	90.5
WP_000621175.1|SA1873	NP_216507.1|Rv1991c	2.36e-12	56.2	7.28e-12	54.3
WP_000621532.1|SA2390	NP_218118.1|Rv3601c	7.93e-37	119	4.42e-38	122
WP_000623881.1|SA2032	NP_215234.1|Rv0720	6.35e-33	108	3.81e-33	108
WP_000625061.1|SA2347	NP_215694.1|Rv1178	3.68e-28	110	2.14e-25	102
WP_000626504.1|SA1359	NP_217050.1|Rv2534c	5.63e-60	182	6.20e-63	189
WP_000627144.1|SA1411	NP_216890.1|Rv2374c	8.78e-27	105	1.43e-26	103
WP_000631969.1|SA0488	YP_177992.1|Rv3580c	1.24e-91	283	8.44e-94	288
WP_000635623.1|SA2467	NP_216118.1|Rv1602	3.50e-28	102	8.64e-28	100
WP_000636142.1|SA1704	YP_177911.1|Rv2861c	2.38e-47	155	1.58e-47	155
WP_000638475.1|SA0241	NP_218099.1|Rv3582c	5.28e-17	74.3	1.13e-17	75.5
WP_000638870.1|SA0453	NP_215527.1|Rv1011	1.87e-38	134	1.97e-35	125
WP_000640266.1|SA2468	NP_216117.1|Rv1601	1.20e-33	116	1.08e-33	115
WP_000640737.1|SA0654	NP_216545.1|Rv2029c	3.95e-26	102	4.90e-26	102
WP_000644391.1|SA1309	NP_216228.1|Rv1712	7.24e-42	139	3.16e-42	139
WP_000644737.1|SA2039	NP_215223.1|Rv0709	6.01e-19	70.1	1.95e-19	70.9
WP_000646211.1|SA0239	NP_216411.1|Rv1895	1.02e-27	108	5.45e-23	95.1
WP_000649791.1|SA0460	NP_215530.1|Rv1014c	1.20e-40	133	6.37e-39	128
WP_000650082.1|SA1509	NP_217234.1|Rv2718c	1.07e-37	123	1.09e-38	125
WP_000659319.1|SA0998	NP_215857.1|Rv1341	1.25e-32	113	1.45e-29	105
WP_000660045.1|SA0822	NP_216174.1|Rv1658	1.95e-131	380	8.01e-132	380
WP_000662022.1|SA0085	NP_215338.1|Rv0823c	2.35e-26	104	2.06e-25	101
WP_000662676.1|SA0714	NP_216154.1|Rv1638	0.0	1100	0.0	1108
WP_000663030.1|SA0679	NP_218289.1|Rv3772	1.82e-61	197	7.61e-62	198
WP_000666757.1|SA1424	NP_217068.1|Rv2552c	6.67e-19	80.9	1.85e-14	67.8
WP_000666806.1|SA0920	NP_215303.1|Rv0788	8.61e-60	184	5.50e-62	189
WP_000667126.1|SA1492	NP_215026.1|Rv0512	2.00e-99	293	2.31e-94	280
WP_000667269.1|SA0133	NP_214992.1|Rv0478	1.78e-47	153	8.43e-41	135
WP_000668894.1|SA0176	NP_216170.1|Rv1654	1.64e-24	96.3	1.54e-25	98.6
WP_000670752.1|SA0829	NP_217509.3|Rv2993c	5.94e-39	134	4.20e-38	131
WP_000681757.1|SA1310	NP_216054.1|Rv1538c	2.53e-22	92.4	3.18e-20	85.9
WP_000682619.1|SA0177	NP_216169.1|Rv1653	4.02e-64	208	1.57e-60	198
WP_000683940.1|SA1388	NP_216746.1|Rv2230c	1.33e-47	162	5.05e-43	150
WP_000684147.1|SA2099	NP_215089.1|Rv0575c	1.39e-15	74.3	8.43e-16	74.3
WP_000684743.1|NODATA	YP_177884.1|Rv2465c	1.13e-22	85.9	1.37e-21	82.4
WP_000686344.1|SA0704	NP_216933.1|Rv2417c	2.74e-26	101	8.55e-19	80.5
WP_000687330.1|SA1083	NP_217422.1|Rv2906c	2.63e-63	194	8.25e-63	192
WP_000690007.1|SA1531	NP_217296.1|Rv2780	3.41e-128	370	4.00e-128	369
WP_000690439.1|SA0478	NP_217120.1|Rv2604c	4.01e-50	157	4.05e-49	154
WP_000692521.1|SA0685	NP_217568.1|Rv3052c	1.09e-14	63.5	1.22e-16	68.2
WP_000692648.1|SA2184	NP_215678.1|Rv1162	1.60e-210	592	2.50e-211	593
WP_000698231.1|SA1228	NP_217289.1|Rv2773c	6.03e-15	68.9	1.62e-13	64.3
WP_000702778.1|SA0659	NP_216016.1|Rv1500	1.29e-27	107	8.41e-30	112
WP_000704122.1|SA1453	NP_215803.1|Rv1287	6.91e-18	72.4	5.47e-16	67.0
WP_000709277.1|SA0925	NP_215472.1|Rv0957	1.46e-121	363	2.05e-117	352
WP_000717561.1|SA1521	NP_217526.1|Rv3010c	4.84e-60	192	6.00e-60	192
WP_000718953.1|SA1865	NP_217503.1|Rv2987c	5.88e-37	124	1.01e-36	123
WP_000721336.1|SA2288	NP_215508.1|Rv0993	4.05e-55	177	3.94e-54	174
WP_000722165.1|SA1054	NP_215907.1|Rv1391	4.79e-77	241	7.09e-75	235
WP_000725167.1|SA1422	NP_216937.1|Rv2421c	6.46e-25	93.6	3.92e-26	96.3
WP_000729744.1|SA1184	NP_215991.1|Rv1475c	0.0	924	0.0	928
WP_000733285.1|SAP010	NP_216584.1|Rv2068c	2.93e-36	128	1.67e-38	134
WP_000734075.1|SA1446	NP_217071.1|Rv2555c	3.62e-187	558	7.05e-189	562
WP_000735864.1|SA1164	NP_215810.1|Rv1294	3.26e-66	215	3.63e-62	204
WP_000737162.1|SA0639	NP_216137.1|Rv1621c	5.90e-44	160	1.18e-37	142
WP_000755946.1|SA2278	NP_215676.1|Rv1160	2.81e-16	67.4	1.39e-15	65.1
WP_000756612.1|SA1357	NP_217802.1|Rv3285	7.14e-130	385	6.27e-129	382
WP_000757575.1|SA0969	NP_214831.1|Rv0317c	2.00e-15	71.6	2.16e-14	67.8
WP_000766074.1|SA2029	NP_215237.1|Rv0723	2.15e-30	104	8.90e-31	104
WP_000767028.1|SA1044	NP_215897.1|Rv1381	6.65e-88	271	5.74e-81	252
WP_000774556.1|SA1720	NP_217530.1|Rv3014c	3.40e-144	433	9.35e-146	436
WP_000774684.1|SA1303	YP_177738.1|Rv0558	2.88e-42	140	1.16e-42	141
WP_000775113.1|SA0004	NP_214517.1|Rv0003	7.21e-44	153	8.30e-45	155
WP_000776312.1|SA1298	NP_217054.1|Rv2538c	4.32e-43	150	1.86e-43	150
WP_000777577.1|SA0902	NP_215373.1|Rv0858c	3.41e-44	154	1.11e-42	150
WP_000777577.1|SA0902	NP_218082.1|Rv3565	6.98e-47	161	1.57e-46	160
WP_000779504.1|SA0158	NP_214836.1|Rv0322	3.37e-30	118	9.94e-30	116
WP_000779749.1|SA1334	NP_215014.1|Rv0500	8.10e-32	116	2.99e-24	95.5
WP_000791620.1|SA2019	NP_216841.1|Rv2325c	7.04e-08	49.3	4.07e-09	52.4
WP_000792342.1|SA1987	NP_215432.1|Rv0917	3.54e-108	332	1.25e-111	340
WP_000804320.1|SA1131	NP_216971.1|Rv2455c	9.03e-60	207	1.29e-64	220
WP_000808495.1|SA2066	YP_177931.1|Rv3119	6.08e-28	98.2	5.66e-27	95.1
WP_000808849.1|SA1545	YP_177916.1|Rv2996c	2.86e-103	317	4.83e-99	306
WP_000808888.1|SA0557	NP_216814.1|Rv2298	1.69e-24	98.2	4.06e-26	102
WP_000808968.1|SA1922	NP_215814.1|Rv1298	1.24e-10	49.7	1.39e-10	48.9
WP_000809131.1|SA1234	NP_218165.1|Rv3648c	2.23e-23	80.9	2.29e-24	82.8
WP_000809514.1|SA0963	NP_217483.1|Rv2967c	0.0	965	0.0	947
WP_000811375.1|SA0940	NP_217268.1|Rv2752c	1.19e-116	354	6.21e-118	357
WP_000813525.1|SA0182	NP_215368.1|Rv0853c	2.54e-120	363	3.39e-119	359
WP_000814094.1|SA1106	NP_217361.1|Rv2845c	5.07e-132	394	6.86e-134	399
WP_000816184.1|SA0790	NP_216208.1|Rv1692	4.92e-39	136	1.51e-38	134
WP_000816304.1|SA0724	NP_216732.1|Rv2216	1.49e-42	145	8.74e-43	145
WP_000818278.1|SA0995	NP_216068.1|Rv1552	2.25e-76	250	2.74e-74	244
WP_000818278.1|SA0995	NP_217835.1|Rv3318	4.77e-78	255	1.44e-78	256
WP_000818525.1|SA1519	NP_216220.1|Rv1704c	2.09e-141	413	2.41e-140	410
WP_000818915.1|SA0206	NP_215754.1|Rv1238	5.18e-113	332	2.31e-113	332
WP_000819096.1|SA0006	NP_214520.1|Rv0006	3.87e-258	738	2.91e-261	746
WP_000820897.1|SA0635	NP_215721.1|Rv1205	4.57e-33	114	2.98e-32	111
WP_000823221.1|SA0234	NP_217910.1|Rv3393	5.37e-29	110	4.24e-27	104
WP_000824948.1|SA2260	NP_216457.1|Rv1941	1.52e-43	145	2.00e-41	139
WP_000829167.1|SA1518	NP_215647.1|Rv1131	2.18e-83	256	2.39e-84	258
WP_000848350.1|SA0919	YP_177755.1|Rv0787A	2.37e-11	51.6	1.79e-11	51.2
WP_000852430.1|SA0070	NP_215546.1|Rv1030	1.51e-233	662	1.54e-237	672
WP_000855514.1|SA0686	NP_217567.1|Rv3051c	8.60e-191	554	4.71e-197	569
WP_000858967.1|SA0066	NP_215543.1|Rv1027c	5.40e-47	152	3.46e-49	157
WP_000860047.1|SA2392	NP_216741.1|Rv2225	1.94e-60	190	1.32e-56	179
WP_000861572.1|SA0916	NP_217792.1|Rv3275c	4.92e-54	166	2.94e-52	160
WP_000862095.1|SA1554	NP_218184.1|Rv3667	7.74e-114	350	2.44e-111	343
WP_000863439.1|SA0945	NP_217011.1|Rv2495c	8.57e-46	160	3.05e-49	168
WP_000863468.1|SA1080	NP_217432.1|Rv2916c	7.03e-138	403	1.30e-140	410
WP_000863556.1|SA1382	NP_218363.1|Rv3846	5.05e-40	132	8.68e-40	131
WP_000864185.1|SA1115	NP_217302.1|Rv2786c	1.09e-41	144	1.28e-41	144
WP_000864305.1|SA0014	NP_214570.1|Rv0056	3.52e-14	62.8	1.41e-15	65.9
WP_000868342.1|SAS078	NP_217978.1|Rv3461c	3.46e-17	63.2	6.03e-19	67.0
WP_000869983.1|SA1459	NP_216413.1|Rv1897c	2.33e-21	81.3	6.30e-19	74.3
WP_000872486.1|SA0245	NP_218099.1|Rv3582c	7.59e-19	79.3	5.99e-19	79.0
WP_000872606.1|SA0037	NP_217015.1|Rv2499c	5.74e-11	54.7	3.15e-11	55.1
WP_000874681.1|SA0128	NP_218363.1|Rv3846	4.49e-41	135	3.08e-40	132
WP_000884332.1|SA0009	NP_218351.1|Rv3834c	1.40e-91	280	1.14e-91	280
WP_000886500.1|SA0451	NP_215526.1|Rv1010	1.23e-44	151	7.72e-45	151
WP_000887920.1|SA0507	YP_177955.1|Rv3305c	8.04e-64	206	1.53e-61	199
WP_000888997.1|SA1029	NP_216666.1|Rv2150c	1.40e-131	379	1.21e-133	384
WP_000897044.1|SA0354	NP_216571.1|Rv2055c	2.32e-16	64.3	1.49e-16	64.3
WP_000897044.1|SA0354	YP_177688.1|Rv0055	7.34e-17	65.5	1.83e-16	63.9
WP_000897132.1|SA0483	YP_177995.1|Rv3596c	0.0	917	0.0	917
WP_000904312.1|SA0449	NP_215524.1|Rv1008	3.05e-44	147	6.79e-41	138
WP_000908182.1|SA1958	NP_217557.1|Rv3041c	1.62e-47	156	4.78e-49	160
WP_000908969.1|SA0986	NP_216166.1|Rv1650	2.60e-101	329	4.47e-98	320
WP_000910489.1|SA1182	NP_215500.1|Rv0985c	2.65e-19	75.1	4.42e-21	79.3
WP_000913317.1|SA1256	NP_217190.1|Rv2674	2.60e-28	98.6	2.57e-29	100
WP_000915997.1|SA0853	NP_218182.1|Rv3665c	4.18e-51	168	3.94e-49	162
WP_000916187.1|SA1471	NP_216957.1|Rv2441c	4.53e-29	97.1	3.28e-27	91.7
WP_000917289.1|SA1837	NP_217935.1|Rv3418c	2.22e-27	93.2	9.76e-28	93.6
WP_000918667.1|SA0500	NP_215181.1|Rv0667	0.0	1238	0.0	1250
WP_000923760.1|SA2416	NP_215501.1|Rv0986	1.20e-47	155	6.24e-49	158
WP_000923760.1|SA2416	NP_217618.1|Rv3102c	5.59e-47	153	1.19e-49	159
WP_000924220.1|SA1386	NP_215184.1|Rv0670	2.57e-22	90.5	1.28e-22	90.5
WP_000926310.1|SA2040	NP_215222.1|Rv0708	8.68e-55	166	7.29e-57	170
WP_000930649.1|SA2470	NP_216115.1|Rv1599	1.63e-66	215	3.44e-63	206
WP_000931238.1|SA0658	NP_217487.1|Rv2971	8.43e-70	214	1.13e-68	211
WP_000933195.1|SA0869	NP_216000.1|Rv1484	2.91e-26	100	1.21e-28	106
WP_000933774.1|SA0458	NP_215533.1|Rv1017c	7.93e-87	261	2.07e-88	264
WP_000933820.1|SA1608	NP_215908.1|Rv1392	4.83e-150	427	1.24e-151	431
WP_000934155.1|SA2182	NP_215680.1|Rv1164	1.19e-54	172	3.38e-56	176
WP_000934894.1|SA1260	NP_217280.1|Rv2764c	3.17e-106	308	3.80e-107	309
WP_000935991.1|SA1026	NP_216671.3|Rv2155c	1.80e-36	137	3.60e-32	124
WP_000939059.1|SA1444	NP_217070.1|Rv2554c	4.13e-19	75.9	6.72e-17	69.7
WP_000939521.1|SA1680	NP_217037.1|Rv2521	1.18e-33	113	1.57e-35	117
WP_000942210.1|SA1350	NP_216212.1|Rv1696	1.57e-57	199	2.62e-58	201
WP_000948974.1|SA2237	NP_218275.1|Rv3758c	2.61e-74	233	1.80e-75	236
WP_000949467.1|SA1709	NP_218358.1|Rv3841	3.55e-20	79.7	1.49e-21	82.8
WP_000950546.1|SA0581	NP_217674.1|Rv3158	1.84e-27	112	2.37e-29	117
WP_000953572.1|SA2393	NP_217089.3|Rv2573	6.48e-29	107	4.39e-30	110
WP_000954654.1|SA0590	NP_217304.1|Rv2788	1.87e-33	117	1.17e-33	117
WP_000958531.1|SA1969	NP_215745.1|Rv1229c	3.25e-66	211	7.69e-63	202
WP_000966695.1|SA2130	NP_217155.1|Rv2639c	2.15e-23	84.0	6.88e-26	89.7
WP_000974847.1|SA1217	NP_215336.1|Rv0821c	1.20e-18	77.8	9.93e-18	74.7
WP_000974881.1|SA1907	NP_215824.1|Rv1308	8.91e-206	579	2.31e-205	577
WP_000985472.1|SA2044	NP_215218.1|Rv0704	4.40e-119	339	9.12e-120	340
WP_000992924.1|SA1721	YP_177772.1|Rv0949	3.84e-183	538	1.89e-185	543
WP_001001237.1|SA1489	NP_215726.1|Rv1210	2.70e-35	120	1.23e-35	120
WP_001001524.1|SA1134	NP_217249.1|Rv2733c	1.67e-111	337	1.09e-110	335
WP_001005768.1|SA1467	NP_217108.1|Rv2592c	8.53e-115	333	3.88e-112	326
WP_001006450.1|SA0776	NP_215980.1|Rv1464	5.12e-122	357	7.83e-120	351
WP_001008400.1|SA0226	NP_214680.1|Rv0166	5.60e-66	219	1.07e-62	210
WP_001008400.1|SA0226	NP_215943.1|Rv1427c	1.42e-65	218	1.79e-64	214
WP_001008400.1|SA0226	NP_217605.1|Rv3089	9.72e-66	218	2.09e-66	219
WP_001008549.1|SA1586	NP_215932.2|Rv1416	1.03e-30	105	1.60e-28	99.8
WP_001009692.1|SA0803	NP_216729.1|Rv2213	4.83e-55	189	2.98e-53	184
WP_001010413.1|SA0917	NP_217793.1|Rv3276c	4.70e-47	162	8.58e-47	161
WP_001010508.1|SA0777	NP_215981.1|Rv1465	1.39e-28	100	7.59e-30	103
WP_001010762.1|SA0912	NP_217559.1|Rv3043c	4.54e-148	439	5.77e-146	432
WP_001016166.1|SA1043	NP_215896.1|Rv1380	1.59e-59	189	2.48e-57	183
WP_001017423.1|SA2490	YP_177989.1|Rv3566c	2.96e-13	65.1	1.30e-15	71.2
WP_001018328.1|SA1116	NP_217301.1|Rv2785c	6.61e-35	111	3.33e-36	114
WP_001018928.1|SA0992	NP_218431.1|Rv3914	4.79e-37	118	2.56e-36	116
WP_001020801.1|SA1088	NP_215466.1|Rv0951	1.64e-94	285	1.06e-96	290
WP_001021144.1|SA0564	NP_215808.1|Rv1292	3.41e-135	401	3.52e-136	403
WP_001021210.1|SA1736	NP_214661.1|Rv0147	1.49e-113	340	9.63e-111	333
WP_001025093.1|SA1126	NP_217262.1|Rv2746c	5.86e-22	85.9	6.48e-24	90.5
WP_001030080.1|SA1394	NP_216873.1|Rv2357c	4.00e-163	466	4.10e-164	468
WP_001030823.1|SA2075	NP_217415.1|Rv2899c	4.03e-27	103	9.41e-26	99.0
WP_001036648.1|SA0419	NP_215595.1|Rv1079	6.02e-112	329	5.82e-111	326
WP_001038317.1|SA1513	NP_216145.1|Rv1629	4.00e-186	555	1.55e-187	558
WP_001039659.1|SA0997	NP_215854.1|Rv1338	2.99e-52	168	7.08e-52	167
WP_001040568.1|SA0506	NP_215199.1|Rv0685	4.23e-208	574	5.83e-207	571
WP_001041111.1|SA1869	NP_217803.1|Rv3286c	2.84e-47	155	4.28e-48	156
WP_001041351.1|SA1204	NP_216128.1|Rv1612	7.14e-143	410	3.70e-144	412
WP_001041915.1|SA1338	NP_214640.1|Rv0126	1.12e-70	234	1.66e-75	247
WP_001041915.1|SA1338	NP_216987.1|Rv2471	8.50e-73	239	6.63e-74	241
WP_001045135.1|SA1666	NP_217649.1|Rv3133c	1.87e-35	121	5.78e-36	122
WP_001046645.1|SA2213	NP_216105.1|Rv1589	1.29e-50	169	6.46e-49	164
WP_001049165.1|SA0723	NP_216976.1|Rv2460c	1.43e-61	187	1.85e-61	187
WP_001049165.1|SA0723	YP_177883.1|Rv2461c	1.14e-62	190	1.69e-63	191
WP_001051129.1|SA0448	NP_215523.1|Rv1007c	8.73e-138	410	6.39e-137	407
WP_001052270.1|SA1848	NP_217436.1|Rv2920c	3.16e-82	257	9.17e-81	253
WP_001058587.1|SA1460	NP_217099.1|Rv2583c	4.19e-181	533	2.67e-187	549
WP_001059079.1|SA2494	NP_218165.1|Rv3648c	6.39e-23	79.7	4.63e-24	82.0
WP_001059082.1|SA0747	NP_218165.1|Rv3648c	9.08e-23	79.3	3.26e-24	82.4
WP_001060842.1|SA0956	YP_177767.1|Rv0924c	6.22e-61	201	3.07e-63	207
WP_001060935.1|SA0317	NP_218242.1|Rv3725	7.30e-08	50.1	3.82e-09	53.1
WP_001062984.1|SA0410	NP_214620.1|Rv0106	1.59e-23	98.2	2.39e-28	111
WP_001071595.1|SA2380	NP_215731.1|Rv1215c	5.21e-96	300	3.32e-95	298
WP_001074405.1|SA0778	NP_215977.1|Rv1461	2.24e-151	449	4.35e-155	458
WP_001074622.1|SA0496	NP_215155.1|Rv0641	1.86e-83	245	3.66e-82	241
WP_001074749.1|SA0728	NP_215953.1|Rv1437	1.26e-99	299	4.81e-101	302
WP_001080824.1|SA2035	NP_215230.1|Rv0716	4.14e-75	220	1.79e-75	221
WP_001083318.1|SA1939	NP_214992.1|Rv0478	6.30e-48	154	2.12e-41	137
WP_001084442.1|SA0179	NP_216171.1|Rv1655	1.06e-88	271	5.55e-84	258
WP_001085183.1|SA0736	NP_217616.1|Rv3100c	1.84e-44	140	6.43e-44	139
WP_001085219.1|SA0484	NP_218102.1|Rv3585	8.20e-111	332	9.04e-106	319
WP_001085655.1|SA1171	NP_216572.1|Rv2056c	8.42e-19	71.2	8.52e-21	75.9
WP_001085792.1|SA0495	NP_215154.1|Rv0640	3.61e-63	187	4.53e-65	191
WP_001088020.1|SA1420	NP_216936.1|Rv2420c	2.26e-23	84.7	1.30e-21	79.7
WP_001088978.1|SA1183	NP_215432.1|Rv0917	3.49e-110	338	9.19e-113	344
WP_001092411.1|SA1879	NP_215547.1|Rv1031	4.53e-36	121	3.03e-35	119
WP_001094394.1|SA1904	NP_215827.1|Rv1311	3.52e-09	48.5	9.51e-10	49.3
WP_001096471.1|SA1302	NP_215076.1|Rv0562	2.17e-46	157	1.02e-45	154
WP_001096577.1|SA2030	NP_215236.1|Rv0722	3.01e-12	52.4	1.59e-11	50.1
WP_001100526.1|SA0842	NP_215047.1|Rv0533c	1.09e-63	201	2.12e-62	197
WP_001101899.1|SA0926	NP_215286.1|Rv0772	1.89e-82	256	2.48e-81	253
WP_001103231.1|SA0593	NP_218298.1|Rv3781	1.03e-38	133	4.11e-40	136
WP_001108346.1|SA1487	NP_216963.1|Rv2447c	2.00e-35	133	9.83e-36	134
WP_001109939.1|SA1888	NP_216670.1|Rv2154c	5.17e-30	118	2.92e-30	118
WP_001110061.1|SA2214	NP_216084.1|Rv1568	1.88e-68	221	1.15e-67	219
WP_001110061.1|SA2214	NP_217846.3|Rv3329	1.13e-66	217	7.26e-70	224
WP_001113093.1|SA2073	NP_216915.1|Rv2399c	8.81e-20	82.4	1.78e-20	84.0
WP_001114454.1|SA1512	NP_217440.1|Rv2924c	6.48e-26	100	1.38e-24	96.7
WP_001117767.1|SA1400	YP_177874.1|Rv2368c	3.95e-97	288	1.04e-96	286
WP_001118443.1|SA2026	NP_217979.1|Rv3462c	1.48e-35	112	1.52e-36	114
WP_001118667.1|SA2048	NP_215214.1|Rv0700	2.25e-50	151	1.86e-50	151
WP_001118725.1|SA2188	NP_214766.1|Rv0252	1.47e-127	399	1.54e-124	390
WP_001119021.1|SA1408	NP_216889.1|Rv2373c	7.84e-66	211	1.38e-68	217
WP_001119021.1|SA1408	YP_177719.1|Rv0352	3.65e-63	204	1.46e-64	207
WP_001121760.1|SA0731	NP_215539.1|Rv1023	1.22e-168	477	5.75e-168	475
WP_001124985.1|SA1351	NP_216173.1|Rv1657	2.23e-21	82.0	1.77e-19	76.6
WP_001125208.1|SA2204	YP_177731.1|Rv0489	2.53e-71	215	1.31e-70	213
WP_001125540.1|SA1503	NP_216158.1|Rv1642	2.10e-09	45.4	3.62e-11	49.3
WP_001126259.1|SA1046	YP_177804.1|Rv1384	4.02e-315	900	6.39e-313	894
WP_001126606.1|SA1150	NP_216738.1|Rv2222c	2.93e-120	355	6.87e-120	353
WP_001131841.1|SA1927	NP_214877.1|Rv0363c	1.46e-26	103	1.81e-24	97.4
WP_001133021.1|SA1273	NP_216606.1|Rv2090	2.77e-32	120	1.52e-30	115
WP_001137495.1|SA0504	NP_215197.1|Rv0683	3.52e-68	201	1.45e-68	201
WP_001138360.1|SA1502	NP_216159.1|Rv1643	3.72e-33	109	5.51e-32	106
WP_001140799.1|SAS079	YP_177747.1|Rv0717	5.64e-26	87.0	5.49e-25	84.0
WP_001142337.1|SA0503	NP_215196.1|Rv0682	1.49e-55	167	1.07e-53	161
WP_001143495.1|SA0801	NP_216720.1|Rv2204c	3.02e-25	89.4	5.39e-27	93.2
WP_001151509.1|SA1070	NP_217489.1|Rv2973c	1.17e-105	335	5.55e-105	332
WP_001154302.1|SA0473	YP_177996.1|Rv3607c	1.42e-18	72.8	3.65e-18	71.2
WP_001154619.1|SA0223	NP_215590.1|Rv1074c	2.75e-93	283	1.03e-97	293
WP_001159037.1|SA1587	NP_215931.1|Rv1415	6.73e-113	333	1.87e-114	337
WP_001173165.1|SA2172	NP_216959.1|Rv2443	1.59e-69	225	5.47e-70	226
WP_001176863.1|SA2220	NP_216721.2|Rv2205c	4.50e-47	161	6.29e-38	136
WP_001177828.1|SA1731	NP_218355.1|Rv3838c	4.45e-16	73.6	3.77e-15	70.5
WP_001178942.1|SA1885	NP_215769.1|Rv1253	6.77e-91	285	4.42e-91	285
WP_001180280.1|SA0854	NP_215798.1|Rv1282c	1.27e-38	134	6.02e-42	142
WP_001180280.1|SA0854	NP_218181.1|Rv3664c	1.48e-37	131	1.34e-39	135
WP_001182436.1|SA0832	NP_218330.1|Rv3813c	5.70e-19	81.3	4.84e-20	83.6
WP_001190913.1|SA1045	NP_215899.1|Rv1383	1.48e-86	263	3.15e-87	265
WP_001196362.1|SA1585	NP_215704.1|Rv1188	2.23e-37	133	4.57e-39	137
WP_001200542.1|SA1601	NP_217585.1|Rv3069	3.81e-11	53.5	1.05e-13	59.7
WP_001200747.1|SA0562	NP_217561.1|Rv3045	6.60e-37	132	5.08e-40	140
WP_001206093.1|SA1924	NP_214737.1|Rv0223c	5.65e-116	347	1.08e-111	335
WP_001208755.1|SA1174	NP_217236.2|Rv2720	2.38e-55	173	3.18e-55	172
WP_001213992.1|SA0437	NP_218233.1|Rv3716c	4.14e-16	65.9	2.43e-15	63.5
WP_001218596.1|SA1142	NP_217819.1|Rv3302c	3.23e-74	244	7.58e-74	242
WP_001218732.1|SA0351	NP_215628.1|Rv1112	1.07e-116	340	5.35e-118	342
WP_001221853.1|SA2018	NP_217972.3|Rv3455c	5.76e-21	86.3	1.71e-23	92.4
WP_001223008.1|SA1375	NP_217097.1|Rv2581c	4.59e-31	110	8.11e-31	109
WP_001228167.1|SA2323	NP_215592.1|Rv1076	7.95e-16	73.6	3.65e-15	70.9
WP_001229920.1|SA2149	NP_215501.1|Rv0986	2.82e-52	166	4.18e-51	162
WP_001230232.1|SA1494	NP_215024.1|Rv0510	7.69e-52	170	4.96e-47	157
WP_001232648.1|SA1520	NP_216133.1|Rv1617	1.29e-116	352	1.36e-115	348
WP_001240318.1|SA0958	NP_216120.1|Rv1604	1.70e-22	90.9	2.44e-20	84.3
WP_001242311.1|SA1938	NP_217831.1|Rv3314c	6.70e-96	291	2.17e-95	290
WP_001248939.1|SA0721	NP_215938.1|Rv1422	1.04e-49	166	2.64e-48	162
WP_001250038.1|SA2017	NP_217960.1|Rv3443c	5.02e-49	151	9.85e-48	147
WP_001250343.1|SA1708	NP_218229.1|Rv3712	4.51e-31	120	5.39e-25	102
WP_001252543.1|SA0457	NP_215534.1|Rv1018c	2.25e-110	332	1.29e-108	327
WP_001255461.1|SA1165	NP_215811.1|Rv1295	1.35e-127	367	6.13e-125	360
WP_001255780.1|SA1858	NP_214703.1|Rv0189c	6.14e-142	419	8.34e-138	408
WP_001260089.1|SA0729	NP_215954.1|Rv1438	3.04e-66	203	2.09e-65	201
WP_001261460.1|SA0352	NP_214567.1|Rv0053	3.08e-15	62.4	1.77e-15	62.4
WP_001261987.1|SA1082	NP_217423.1|Rv2907c	1.21e-14	65.1	7.45e-15	65.1
WP_001263796.1|SA0972	NP_217482.1|Rv2966c	3.47e-18	75.1	4.49e-16	68.9
WP_001265708.1|SAS042	YP_177630.1|Rv0634B	2.09e-17	64.7	1.95e-17	64.3
WP_001269921.1|SA1299	NP_217056.1|Rv2540c	3.88e-99	297	8.59e-94	283
WP_001270834.1|SA0865	NP_216211.1|Rv1695	9.02e-17	75.5	4.89e-18	78.6
WP_001270865.1|SA1491	NP_215038.1|Rv0524	3.04e-127	373	1.60e-123	363
WP_001273085.1|SA0497	NP_215165.1|Rv0651	2.21e-31	108	5.54e-31	107
WP_001273586.1|SA0498	NP_215166.1|Rv0652	1.63e-25	90.5	6.83e-29	98.6
WP_001274017.1|SA1414	NP_216928.1|Rv2412	4.40e-09	45.8	4.74e-07	40.0
WP_001280006.1|SA1102	NP_217398.1|Rv2882c	3.12e-51	160	1.98e-53	165
WP_001281154.1|SA1874	NP_217940.1|Rv3423c	1.61e-51	174	1.06e-50	171
WP_001283057.1|SA1390	NP_217226.1|Rv2710	4.13e-101	299	8.13e-104	305
WP_001283792.1|SA0486	YP_177915.1|Rv2992c	2.14e-90	281	2.94e-92	285
WP_001288202.1|SA0475	NP_218115.1|Rv3598c	5.92e-114	343	2.24e-115	346
WP_001288302.1|SA0494	NP_215153.1|Rv0639	3.78e-53	166	2.55e-54	169
WP_001291497.1|SA1935	YP_177956.1|Rv3306c	2.88e-58	192	3.24e-53	178
WP_001292242.1|SA0656	NP_217849.1|Rv3332	2.24e-52	176	1.21e-46	160
WP_001548613.1|SA1144	NP_217243.1|Rv2727c	2.89e-46	155	3.18e-42	144
WP_001557386.1|SA1579	NP_214555.1|Rv0041	2.13e-260	746	7.50e-261	746
WP_001557494.1|SA1999	NP_215667.1|Rv1151c	1.75e-31	113	4.09e-30	108
WP_001557587.1|SA0348	NP_218435.2|Rv3917c	5.89e-48	160	2.55e-50	166
WP_001788197.1|SA0501	NP_215182.1|Rv0668	0.0	1239	0.0	1235
WP_001791162.1|SA1504	NP_216157.1|Rv1641	1.42e-45	145	2.96e-47	149
WP_001793242.1|SA0123	NP_215015.2|Rv3634c	2.06e-47	159	5.01e-50	165
WP_001805237.1|SA0487	NP_216851.1|Rv2335	2.37e-66	201	2.76e-64	195
WP_001835549.1|SA2279	NP_217825.1|Rv3308	2.39e-54	190	3.94e-51	181
WP_001838797.1|SAP017	NP_218095.1|Rv3578	1.89e-23	98.6	2.15e-18	82.8
WP_010956549.1|SA0709	NP_217621.1|Rv3105c	3.89e-82	252	4.14e-86	262
WP_072399972.1|SA1861	NP_217517.3|Rv3001c	2.24e-133	380	3.92e-135	384
