# Supplementary material for: Homology-based reconstruction of regulatory networks for bacterial and archaeal genomes
Source: Front Microbiol. 2022 Jul 19;13:923105. doi: 10.3389/fmicb.2022.923105 (PMC9344073; doi:10.3389/fmicb.2022.923105)
Supplement: Supplementary file 1 [file Data_Sheet_1.ZIP › network/proteinortho/Myctu/GCF_000005845.2_E_coli_K12_genomic.faa_Myctu.proteinortho-graph]

# file_a	file_b
# a	b	evalue_ab	bitscore_ab	evalue_ba	bitscore_ba
# GCF_000195955.2_ASM19595v2_M_tuberculosis_H37Rv_genomic.faa	GCF_000005845.2_E_coli_K12_genomic.faa
# 2e-50	168	1.42e-51	170
NP_214516.1|Rv0002	NP_418156.1|b3701	9.31e-32	120	2.42e-33	125
NP_214517.1|Rv0003	NP_418155.1|b3700	1.58e-26	105	1.45e-26	105
NP_214519.2|Rv0005	YP_026241.1|b3699	5.86e-193	562	1.23e-193	564
NP_214520.1|Rv0006	NP_416734.1|b2231	1.64e-236	682	2.41e-236	682
NP_214523.1|Rv0009	NP_415058.1|b0525	6.15e-18	73.9	2.62e-19	77.4
NP_214552.1|Rv0038	NP_417423.4|b2948	2.24e-17	73.6	2.94e-16	70.5
NP_214555.1|Rv0041	NP_415175.1|b0642	1.93e-177	535	2.39e-177	534
NP_214567.1|Rv0053	NP_418621.5|b4200	6.50e-15	62.4	6.24e-15	62.8
NP_214570.1|Rv0056	NP_418624.1|b4203	4.66e-23	85.9	3.58e-22	83.6
NP_214583.1|Rv0069c	NP_416328.1|b1814	6.56e-136	396	4.32e-139	404
NP_214583.1|Rv0069c	NP_417277.1|b2797	1.42e-132	387	3.78e-135	394
NP_214583.1|Rv0069c	YP_026204.1|b4471	1.21e-133	390	9.89e-138	400
NP_214584.1|Rv0070c	NP_417046.1|b2551	7.92e-152	434	3.84e-152	434
NP_214589.1|Rv0075	NP_416139.1|b1622	1.32e-42	150	1.70e-45	158
NP_214597.1|Rv0083	NP_416977.1|b2482	1.37e-71	241	5.27e-70	237
NP_214598.1|Rv0084	NP_416978.4|b2483	1.66e-35	127	5.81e-37	131
NP_214598.1|Rv0084	NP_417202.1|b2722	2.52e-37	132	9.32e-43	146
NP_214600.1|Rv0086	NP_416979.1|b2484	1.34e-17	82.0	6.41e-24	101
NP_214601.1|Rv0087	NP_416982.1|b2487	1.26e-48	172	7.64e-50	176
NP_214601.1|Rv0087	NP_417201.1|b2721	8.15e-49	173	7.52e-52	182
NP_214605.1|Rv0091	NP_414701.1|b0159	3.52e-27	102	3.02e-28	104
NP_214627.1|Rv0113	NP_414757.1|b0222	8.63e-37	124	8.40e-37	124
NP_214628.1|Rv0114	NP_414742.1|b0200	1.19e-19	79.3	1.05e-21	84.7
NP_214631.1|Rv0117	NP_414872.3|b0338	1.17e-14	70.1	3.81e-16	74.3
NP_214631.1|Rv0117	NP_416493.1|b1988	1.67e-14	69.7	1.91e-15	72.4
NP_214631.1|Rv0117	NP_416904.1|b2409	5.07e-15	71.2	6.76e-17	76.6
NP_214632.1|Rv0118c	NP_416874.1|b2373	2.19e-238	665	2.38e-242	676
NP_214651.1|Rv0137c	NP_418640.1|b4219	8.32e-38	126	3.83e-37	125
NP_214657.1|Rv0143c	NP_414697.1|b0155	8.76e-24	100	9.76e-26	106
NP_214663.1|Rv0149	NP_417719.1|b3253	1.35e-19	84.7	2.82e-20	86.7
NP_214669.1|Rv0155	NP_416120.1|b1603	4.72e-81	253	2.24e-85	265
NP_214671.1|Rv0157	NP_416119.1|b1602	8.48e-109	327	1.29e-113	340
NP_214695.1|Rv0181c	NP_417896.1|b3439	3.72e-43	143	7.92e-45	147
NP_214700.1|Rv0186	NP_416636.1|b2132	2.12e-58	207	1.33e-62	219
NP_214703.1|Rv0189c	YP_026248.1|b3771	6.88e-125	377	3.31e-126	381
NP_214705.1|Rv0191	NP_416045.1|b1528	1.39e-32	124	1.83e-32	123
NP_214719.1|Rv0205	NP_417931.4|b3474	1.66e-12	64.7	5.44e-16	75.1
NP_214722.1|Rv0208c	NP_417435.1|b2960	1.80e-41	139	1.62e-41	139
NP_214726.1|Rv0212c	NP_418807.4|b4390	2.99e-37	134	7.25e-36	131
NP_214736.1|Rv0222	NP_414578.2|b0036	5.94e-45	149	3.06e-48	157
NP_214737.1|Rv0223c	NP_414846.1|b0312	1.11e-101	310	3.61e-106	322
NP_214744.1|Rv0230c	NP_417838.1|b3379	1.79e-35	127	8.45e-35	125
NP_214757.1|Rv0243	NP_416844.1|b2342	1.45e-79	250	1.18e-81	255
NP_214766.1|Rv0252	NP_417824.1|b3365	9.94e-286	808	2.01e-290	820
NP_214767.1|Rv0253	NP_417825.1|b3366	6.72e-22	80.5	7.58e-23	82.8
NP_214768.1|Rv0254c	NP_416497.1|b1993	2.77e-29	103	2.86e-29	103
NP_214777.1|Rv0263c	NP_415240.1|b0712	5.48e-41	141	5.63e-41	141
NP_214778.1|Rv0264c	NP_415239.1|b0711	1.36e-24	93.6	4.76e-26	97.4
NP_214781.1|Rv0267	NP_415741.1|b1223	2.62e-101	308	3.71e-104	315
NP_214781.1|Rv0267	NP_415986.1|b1469	3.53e-98	300	4.43e-99	302
NP_214808.1|Rv0294	NP_416036.1|b1519	5.09e-62	192	3.91e-61	190
NP_214835.1|Rv0321	NP_416569.1|b2065	1.13e-41	136	1.42e-42	138
NP_214836.1|Rv0322	NP_416532.1|b2028	4.73e-36	134	2.98e-36	134
NP_214848.1|Rv0334	NP_416543.1|b2039	1.98e-128	364	2.84e-128	363
NP_214848.1|Rv0334	NP_418236.1|b3789	8.31e-123	350	1.79e-124	354
NP_214851.1|Rv0337c	NP_416793.1|b2290	1.14e-188	527	2.15e-188	526
NP_214864.1|Rv0350	NP_414555.1|b0014	4.03e-221	626	4.08e-221	626
NP_214871.1|Rv0357c	NP_418598.1|b4177	1.70e-156	446	3.40e-156	446
NP_214877.1|Rv0363c	NP_417400.1|b2925	8.66e-72	224	8.05e-73	227
NP_214878.1|Rv0364	NP_416820.1|b2317	6.23e-43	141	1.06e-43	143
NP_214887.1|Rv0373c	NP_417342.1|b2866	7.92e-75	255	1.95e-74	254
NP_214888.1|Rv0374c	NP_414820.1|b0286	1.83e-33	115	5.19e-33	114
NP_214894.1|Rv0380c	NP_418108.1|b3651	2.79e-13	62.8	1.81e-13	63.5
NP_214898.1|Rv0384c	NP_417083.1|b2592	4.18e-314	880	3.42e-318	890
NP_214903.1|Rv0389	NP_416363.1|b1849	2.05e-74	234	2.64e-81	252
NP_214906.1|Rv0392c	NP_415627.1|b1109	2.31e-36	136	2.91e-36	135
NP_214922.1|Rv0408	NP_416800.1|b2297	1.21e-126	389	6.20e-131	400
NP_214923.1|Rv0409	NP_416799.1|b2296	5.65e-89	271	8.24e-89	271
NP_214925.1|Rv0411c	NP_415332.1|b0811	3.13e-18	79.7	1.25e-18	80.5
NP_214931.1|Rv0417	NP_418418.2|b3991	5.73e-73	220	2.88e-73	221
NP_214936.1|Rv0422c	NP_416606.1|b2103	4.95e-49	160	1.42e-51	166
NP_214937.1|Rv0423c	NP_418422.1|b3994	7.71e-239	668	8.83e-239	668
NP_214941.1|Rv0427c	NP_416263.1|b1749	4.53e-26	100	1.52e-27	104
NP_214943.1|Rv0429c	NP_417745.1|b3287	3.00e-21	83.2	7.07e-21	82.0
NP_214947.1|Rv0433	NP_415113.1|b0581	1.55e-46	160	7.41e-48	163
NP_214954.1|Rv0440	NP_418567.1|b4143	1.53e-206	582	5.39e-207	583
NP_214961.1|Rv0447c	NP_416178.1|b1661	3.41e-44	155	1.56e-44	156
NP_214972.1|Rv0458	NP_418045.4|b3588	4.62e-251	692	1.71e-253	699
NP_214976.1|Rv0462	NP_414658.1|b0116	2.46e-81	256	1.26e-81	257
NP_214987.2|Rv0473	NP_418756.1|b4336	2.01e-59	197	3.47e-60	199
NP_214992.1|Rv0478	NP_418798.1|b4381	4.97e-14	66.2	1.96e-22	89.4
NP_214996.1|Rv0482	NP_418403.1|b3972	1.74e-38	137	3.86e-42	147
NP_214998.1|Rv0484c	NP_416057.1|b1539	2.10e-34	121	1.61e-37	129
NP_215002.1|Rv0488	NP_417398.1|b2923	5.18e-28	102	2.66e-32	113
NP_215005.1|Rv0491	NP_417864.1|b3405	1.94e-46	151	8.07e-46	149
NP_215005.1|Rv0491	NP_418815.1|b4398	7.35e-47	152	2.61e-47	153
NP_215008.2|Rv0494	NP_414655.1|b0113	3.98e-16	72.4	6.05e-17	74.7
NP_215014.1|Rv0500	NP_414920.1|b0386	5.25e-35	124	2.00e-38	133
NP_215017.1|Rv0503c	NP_416178.1|b1661	8.58e-44	150	3.93e-44	152
NP_215023.1|Rv0509	NP_415728.1|b1210	5.72e-52	178	1.49e-58	195
NP_215024.1|Rv0510	YP_026260.1|b3805	4.01e-60	191	4.16e-66	207
NP_215025.2|Rv2847c	NP_417827.1|b3368	1.00e-54	184	5.55e-62	204
NP_215026.1|Rv0512	NP_414903.4|b0369	7.63e-89	266	1.43e-91	273
NP_215038.1|Rv0524	NP_414696.1|b0154	1.09e-135	394	3.32e-139	403
NP_215047.1|Rv0533c	NP_415609.1|b1091	2.41e-57	185	6.64e-60	192
NP_215048.1|Rv0534c	NP_418365.1|b3930	2.88e-36	129	2.71e-38	134
NP_215062.1|Rv0548c	NP_416765.1|b2262	1.78e-76	233	8.00e-77	233
NP_215069.1|Rv0555	NP_416767.1|b2264	1.13e-36	140	2.21e-41	154
NP_215075.1|Rv0561c	NP_417246.4|b2766	9.01e-14	69.3	9.09e-16	75.5
NP_215076.1|Rv0562	NP_417654.1|b3187	6.99e-46	155	4.14e-48	161
NP_215077.1|Rv0563	NP_416343.1|b1829	1.20e-23	94.7	1.63e-22	91.7
NP_215080.1|Rv0566c	NP_414960.2|b0426	1.79e-37	123	1.15e-35	119
NP_215100.1|Rv0586	NP_417693.3|b3226	5.36e-10	55.1	6.58e-09	52.0
NP_215100.1|Rv0586	YP_026245.1|b3755	3.06e-10	55.5	7.33e-10	54.3
NP_215116.1|Rv0602c	NP_415103.1|b0571	2.48e-54	172	1.57e-54	172
NP_215116.1|Rv0602c	NP_416478.2|b1969	3.98e-52	166	3.48e-52	166
NP_215134.1|Rv0620	NP_415278.1|b0757	7.57e-52	174	4.77e-59	192
NP_215143.1|Rv0629c	NP_417296.1|b2819	1.25e-80	262	2.49e-87	280
NP_215144.1|Rv0630c	NP_417297.1|b2820	2.51e-84	295	2.76e-88	306
NP_215145.1|Rv0631c	NP_417299.1|b2822	1.68e-98	334	2.15e-105	353
NP_215153.1|Rv0639	NP_418409.1|b3982	3.34e-42	139	3.17e-43	141
NP_215154.1|Rv0640	NP_418410.1|b3983	9.67e-57	171	1.94e-56	170
NP_215155.1|Rv0641	NP_418411.1|b3984	3.81e-69	209	6.11e-68	206
NP_215158.1|Rv0644c	NP_416178.1|b1661	2.69e-45	154	4.98e-45	154
NP_215164.1|Rv0650	NP_417689.4|b3222	2.35e-27	105	4.15e-31	115
NP_215165.1|Rv0651	NP_418412.1|b3985	3.78e-19	77.0	2.48e-19	77.4
NP_215166.1|Rv0652	NP_418413.1|b3986	3.12e-23	84.7	9.38e-19	73.2
NP_215181.1|Rv0667	NP_418414.1|b3987	0.0	1073	0.0	1076
NP_215182.1|Rv0668	NP_418415.1|b3988	0.0	1052	0.0	1051
NP_215184.1|Rv0670	NP_416664.1|b2159	8.50e-19	80.5	4.74e-18	78.6
NP_215186.1|Rv0672	NP_418608.6|b4187	5.15e-132	392	2.27e-133	395
NP_215196.1|Rv0682	NP_417801.1|b3342	1.34e-57	171	1.39e-59	176
NP_215197.1|Rv0683	NP_417800.1|b3341	6.12e-55	168	4.92e-55	168
NP_215199.1|Rv0685	NP_417798.1|b3339	2.47e-214	590	3.13e-217	597
NP_215199.1|Rv0685	NP_418407.1|b3980	2.47e-214	590	6.31e-217	597
NP_215214.1|Rv0700	NP_417780.1|b3321	3.74e-40	125	1.32e-40	127
NP_215215.1|Rv0701	NP_417779.1|b3320	1.02e-58	181	1.11e-57	178
NP_215216.1|Rv0702	NP_417778.1|b3319	1.92e-32	114	1.72e-32	114
NP_215217.1|Rv0703	NP_417777.1|b3318	5.88e-11	51.6	1.16e-10	50.8
NP_215218.1|Rv0704	NP_417776.1|b3317	2.58e-105	304	2.50e-105	304
NP_215219.1|Rv0705	NP_417775.1|b3316	1.44e-42	131	9.97e-43	131
NP_215221.1|Rv0707	NP_417773.1|b3314	1.50e-65	201	3.59e-65	200
NP_215222.1|Rv0708	NP_417772.1|b3313	4.04e-44	138	1.51e-41	132
NP_215223.1|Rv0709	NP_417771.1|b3312	8.77e-09	44.3	5.76e-08	42.0
NP_215228.1|Rv0714	NP_417769.1|b3310	2.69e-54	163	1.33e-54	164
NP_215229.1|Rv0715	NP_417768.1|b3309	4.05e-19	72.8	3.21e-18	70.5
NP_215230.1|Rv0716	NP_417767.1|b3308	3.56e-74	218	2.39e-74	218
NP_215232.1|Rv0718	NP_417765.1|b3306	1.95e-39	126	5.43e-39	125
NP_215233.1|Rv0719	NP_417764.1|b3305	3.11e-48	152	6.12e-48	151
NP_215234.1|Rv0720	NP_417763.1|b3304	2.77e-21	79.3	1.32e-21	80.1
NP_215236.1|Rv0722	NP_417761.1|b3302	1.36e-11	50.8	1.49e-12	53.1
NP_215237.1|Rv0723	NP_417760.1|b3301	1.74e-16	68.6	7.21e-15	64.3
NP_215238.1|Rv0724	NP_416280.1|b1766	8.28e-63	216	6.19e-66	224
NP_215241.1|Rv0727c	NP_417280.1|b2800	1.02e-30	109	3.89e-30	108
NP_215242.1|Rv0728c	NP_418009.2|b3553	9.35e-36	129	6.61e-36	129
NP_215243.1|Rv0729	NP_418021.1|b3564	1.30e-21	94.0	7.32e-23	97.8
NP_215246.1|Rv0732	NP_417759.1|b3300	1.00e-104	315	3.54e-105	316
NP_215247.1|Rv0733	NP_415007.1|b0474	2.38e-40	133	1.40e-40	134
NP_215265.1|Rv0751c	NP_417594.3|b3125	5.46e-38	133	1.06e-42	145
NP_215282.1|Rv0768	NP_417147.1|b2661	4.86e-84	265	2.41e-84	265
NP_215286.1|Rv0772	NP_418433.1|b4005	1.78e-99	300	7.11e-102	306
NP_215294.1|Rv0780	NP_416971.1|b2476	2.81e-08	50.4	1.65e-08	50.8
NP_215297.1|Rv0783c	NP_417171.1|b2686	3.20e-50	177	2.18e-50	177
NP_215297.1|Rv0783c	NP_418210.1|b3754	1.18e-52	183	4.28e-45	162
NP_215307.1|Rv0792c	NP_418139.1|b3684	1.08e-13	65.9	4.54e-13	63.9
NP_215314.1|Rv0799c	NP_416926.4|b2431	3.93e-50	166	6.90e-50	165
NP_215323.1|Rv0808	NP_416815.1|b2312	1.90e-87	275	1.40e-86	273
NP_215324.1|Rv0809	NP_416994.1|b2499	1.61e-102	303	1.33e-103	306
NP_215335.1|Rv0820	NP_418181.1|b3725	9.18e-94	273	4.52e-94	274
NP_215338.1|Rv0823c	NP_417726.1|b3260	8.93e-47	159	6.91e-48	162
NP_215359.1|Rv0844c	NP_415739.1|b1221	7.80e-37	125	3.06e-36	124
NP_215364.1|Rv0849	NP_415583.4|b1065	2.32e-32	123	4.47e-33	125
NP_215373.1|Rv0858c	NP_415133.1|b0600	3.78e-80	248	9.35e-84	258
NP_215374.1|Rv0859	NP_415915.1|b1397	8.08e-100	300	9.01e-99	297
NP_215375.1|Rv0860	NP_416843.1|b2341	5.28e-102	325	4.20e-106	336
NP_215375.1|Rv0860	NP_418288.1|b3846	2.26e-99	319	3.89e-102	326
NP_215380.1|Rv0865	NP_414550.1|b0009	3.06e-19	77.4	4.86e-20	79.7
NP_215385.1|Rv0870c	NP_415481.1|b0961	1.51e-20	78.6	1.73e-23	86.3
NP_215411.1|Rv0896	NP_415248.1|b0720	3.19e-160	456	6.30e-160	455
NP_215417.1|Rv0902c	NP_417498.1|b3026	1.24e-15	75.5	1.66e-16	78.2
NP_215432.1|Rv0917	NP_414848.1|b0314	2.97e-106	332	4.73e-106	331
NP_215442.1|Rv0927c	NP_416136.1|b1619	1.04e-44	148	1.31e-48	158
NP_215444.1|Rv0929	NP_418183.1|b3727	5.28e-53	174	1.02e-52	173
NP_215445.2|Rv0930	NP_418182.1|b3726	7.76e-39	135	2.53e-40	139
NP_215461.1|Rv0946c	NP_418449.1|b4025	3.06e-187	534	6.94e-186	530
NP_215466.1|Rv0951	NP_415256.1|b0728	1.19e-88	270	2.98e-86	264
NP_215467.1|Rv0952	NP_415257.1|b0729	3.14e-96	283	1.48e-96	283
NP_215471.1|Rv0956	NP_416995.1|b2500	3.11e-31	110	1.09e-31	112
NP_215472.1|Rv0957	NP_418434.1|b4006	2.28e-139	410	5.58e-143	419
NP_215484.3|Rv0969	NP_415017.1|b0484	6.97e-147	448	5.76e-150	456
NP_215496.2|Rv0981	NP_415103.1|b0571	2.08e-57	179	2.06e-57	179
NP_215498.1|Rv0983	NP_417702.1|b3235	5.44e-32	122	7.46e-37	135
NP_215499.1|Rv0984	NP_415303.1|b0782	2.06e-09	51.2	2.84e-12	58.9
NP_215500.1|Rv0985c	NP_417749.1|b3291	2.36e-16	68.2	5.87e-16	67.0
NP_215501.1|Rv0986	NP_415028.1|b0495	9.59e-56	175	3.09e-56	176
NP_215501.1|Rv0986	NP_415635.4|b1117	2.52e-54	172	4.70e-54	171
NP_215507.1|Rv0992c	NP_417387.3|b2912	2.64e-12	59.7	6.56e-13	61.2
NP_215508.1|Rv0993	NP_415752.1|b1236	9.93e-54	174	1.12e-55	179
NP_215510.1|Rv0995	NP_415584.1|b1066	1.87e-17	73.9	2.41e-18	76.3
NP_215519.1|Rv1003	NP_417615.1|b3146	3.40e-47	156	3.58e-50	164
NP_215523.1|Rv1007c	NP_416617.1|b2114	1.90e-47	172	1.58e-49	178
NP_215524.1|Rv1008	NP_415618.1|b1100	3.98e-40	137	3.88e-44	147
NP_215526.1|Rv1010	NP_414593.1|b0051	9.36e-36	127	2.92e-36	128
NP_215530.1|Rv1014c	NP_415722.1|b1204	1.70e-41	135	6.66e-44	142
NP_215533.1|Rv1017c	NP_415725.1|b1207	1.02e-80	245	7.81e-80	243
NP_215534.1|Rv1018c	NP_418186.1|b3730	3.37e-93	288	2.79e-94	290
NP_215536.1|Rv1020	NP_415632.1|b1114	4.13e-203	619	5.58e-207	629
NP_215539.1|Rv1023	NP_417259.1|b2779	4.05e-154	440	8.72e-151	432
NP_215543.1|Rv1027c	NP_415222.1|b0694	3.39e-73	219	3.58e-75	224
NP_215544.1|Rv1028c	NP_415223.1|b0695	4.83e-120	382	4.80e-121	385
NP_215545.1|Rv1029	NP_415226.1|b0698	3.60e-177	509	1.74e-177	510
NP_215546.1|Rv1030	NP_415225.1|b0697	6.48e-278	776	1.88e-279	780
NP_215547.1|Rv1031	NP_415224.1|b0696	8.01e-41	134	1.13e-40	133
NP_215566.1|Rv1050	NP_415787.1|b1271	7.22e-21	86.7	8.84e-23	91.7
NP_215579.1|Rv1063c	NP_415750.2|b1234	5.52e-46	156	2.02e-48	162
NP_215586.1|Rv1070c	NP_415911.1|b1393	1.98e-69	211	7.83e-69	210
NP_215590.1|Rv1074c	NP_415915.1|b1397	2.16e-100	301	1.37e-95	289
NP_215595.1|Rv1079	NP_418374.1|b3939	3.55e-96	289	9.71e-99	296
NP_215596.1|Rv1080c	NP_417648.4|b3181	2.38e-18	74.3	1.16e-18	75.1
NP_215608.1|Rv1092c	NP_418405.1|b3974	1.32e-111	323	1.63e-112	325
NP_215614.1|Rv1098c	NP_416128.1|b1611	3.44e-137	400	1.13e-140	409
NP_215615.3|Rv1099c	NP_418360.1|b3925	5.54e-84	255	1.00e-86	262
NP_215628.1|Rv1112	NP_415721.1|b1203	8.60e-118	342	7.57e-119	345
NP_215646.1|Rv1130	NP_414868.1|b0334	2.95e-18	84.3	1.87e-15	75.5
NP_215647.1|Rv1131	NP_414867.1|b0333	9.92e-77	239	2.22e-78	244
NP_215649.1|Rv1133c	NP_418273.1|b3829	5.55e-231	661	1.14e-235	673
NP_215657.1|Rv1141c	NP_415912.1|b1394	2.67e-37	129	1.98e-44	148
NP_215658.1|Rv1142c	NP_415912.1|b1394	1.92e-41	140	1.80e-45	150
NP_215667.1|Rv1151c	NP_415638.3|b1120	1.17e-37	130	2.68e-41	139
NP_215676.1|Rv1160	NP_416273.1|b1759	2.67e-15	65.1	5.02e-15	64.3
NP_215677.1|Rv1161	NP_415742.1|b1224	0.0	1145	0.0	1147
NP_215677.1|Rv1161	NP_415985.1|b1468	0.0	1159	0.0	1160
NP_215678.1|Rv1162	NP_415743.1|b1225	3.65e-198	560	5.81e-199	562
NP_215678.1|Rv1162	NP_415984.1|b1467	1.10e-207	585	2.17e-209	589
NP_215680.1|Rv1164	NP_415982.1|b1465	5.64e-30	108	1.15e-27	102
NP_215681.1|Rv1165	YP_026274.1|b3871	9.79e-173	502	2.92e-174	506
NP_215691.1|Rv1175c	NP_417552.1|b3081	8.50e-242	682	1.12e-244	689
NP_215694.1|Rv1178	NP_416880.1|b2379	1.09e-38	139	3.15e-43	152
NP_215716.1|Rv1200	NP_417980.1|b3523	2.09e-89	275	8.51e-89	273
NP_215726.1|Rv1210	NP_418005.1|b3549	2.50e-48	153	4.00e-49	155
NP_215729.1|Rv1213	NP_417888.1|b3430	2.96e-93	284	1.98e-94	287
NP_215734.1|Rv1218c	NP_414669.1|b0127	9.99e-33	120	1.91e-32	119
NP_215745.1|Rv1229c	NP_416616.4|b2113	1.20e-50	171	4.10e-51	172
NP_215752.1|Rv1236	NP_415827.1|b1311	5.21e-29	109	3.50e-30	112
NP_215753.1|Rv1237	NP_415828.1|b1312	1.16e-38	134	9.02e-38	131
NP_215754.1|Rv1238	NP_417907.2|b3450	5.96e-105	311	3.46e-103	306
NP_215754.1|Rv1238	NP_418459.1|b4035	4.00e-101	301	3.41e-99	296
NP_215764.2|Rv1248c	NP_415254.1|b0726	1.51e-234	693	8.57e-231	683
NP_215766.1|Rv1250	NP_417171.1|b2686	1.41e-46	168	3.66e-48	172
NP_215769.1|Rv1253	NP_417631.2|b3162	8.29e-148	436	6.43e-151	444
NP_215773.1|Rv1257c	NP_417453.1|b2979	4.97e-89	277	6.59e-94	290
NP_215778.1|Rv1262c	NP_415621.3|b1103	8.06e-10	50.4	6.89e-09	47.8
NP_215788.1|Rv1272c	NP_414983.1|b0449	1.30e-80	263	2.27e-81	265
NP_215788.1|Rv1272c	NP_415434.1|b0914	2.40e-83	270	2.78e-85	275
NP_215795.1|Rv1279	NP_414845.1|b0311	5.46e-91	286	8.81e-94	293
NP_215797.1|Rv1281c	NP_415350.2|b0829	7.78e-146	433	1.98e-146	434
NP_215798.1|Rv1282c	NP_415761.1|b1245	7.21e-56	179	3.60e-53	172
NP_215799.1|Rv1283c	NP_415352.1|b0831	1.40e-49	164	1.84e-49	164
NP_215801.1|Rv1285	NP_417232.1|b2752	1.34e-95	283	5.28e-97	286
NP_215803.1|Rv1287	NP_417026.1|b2531	3.21e-13	60.8	6.02e-14	62.8
NP_215808.1|Rv1292	NP_416390.1|b1876	2.08e-32	128	2.92e-32	127
NP_215809.1|Rv1293	NP_417315.1|b2838	5.91e-35	131	1.12e-35	133
NP_215812.1|Rv1296	NP_414544.1|b0003	1.77e-14	69.7	9.17e-19	82.0
NP_215814.1|Rv1298	NP_418371.1|b3936	3.65e-24	83.6	6.39e-24	82.8
NP_215815.1|Rv1299	NP_415729.1|b1211	3.01e-88	267	5.34e-89	269
NP_215816.1|Rv1300	NP_415730.1|b1212	1.14e-20	87.0	1.42e-21	89.4
NP_215817.1|Rv1301	NP_415783.6|b1267	6.75e-11	56.6	4.22e-10	54.3
NP_215818.1|Rv1302	NP_418231.1|b3784	3.56e-22	94.0	9.41e-23	95.5
NP_215820.1|Rv1304	NP_418194.1|b3738	2.56e-27	103	5.63e-25	97.1
NP_215824.1|Rv1308	NP_418190.1|b3734	5.22e-173	496	3.42e-173	496
NP_215825.1|Rv1309	NP_418189.1|b3733	2.05e-48	160	3.47e-49	162
NP_215826.1|Rv1310	NP_418188.1|b3732	5.34e-191	537	2.34e-189	533
NP_215831.1|Rv1315	NP_417656.1|b3189	5.46e-109	324	8.71e-108	321
NP_215839.1|Rv1323	NP_416728.1|b2224	6.73e-93	281	1.20e-93	283
NP_215839.1|Rv1323	NP_417321.2|b2844	2.52e-98	295	4.94e-101	302
NP_215842.1|Rv1326c	NP_417890.1|b3432	1.19e-242	689	1.09e-240	684
NP_215845.1|Rv1329c	NP_416322.1|b1808	1.56e-70	238	5.08e-80	263
NP_215854.1|Rv1338	NP_418402.2|b3967	2.85e-27	103	5.83e-26	100
NP_215856.1|Rv1340	YP_009518822.1|b3643	3.74e-84	248	4.63e-84	248
NP_215857.1|Rv1341	NP_417429.1|b2954	1.08e-46	149	1.61e-48	154
NP_215866.1|Rv1350	NP_416921.4|b2426	5.02e-46	151	9.50e-47	153
NP_215873.1|Rv1357c	NP_414849.1|b0315	2.22e-27	106	6.14e-25	100
NP_215896.1|Rv1380	NP_418666.1|b4245	8.94e-34	123	2.14e-36	130
NP_215897.1|Rv1381	NP_415045.1|b0512	3.92e-44	157	1.05e-50	174
NP_215899.1|Rv1383	NP_414573.1|b0032	9.27e-98	293	3.30e-98	294
NP_215905.1|Rv1389	NP_418105.1|b3648	5.33e-36	122	1.33e-36	124
NP_215907.1|Rv1391	NP_418096.4|b3639	3.22e-73	232	6.54e-76	239
NP_215908.1|Rv1392	NP_417417.1|b2942	2.68e-141	405	9.52e-144	411
NP_215916.1|Rv1400c	NP_415009.1|b0476	9.75e-25	99.0	1.07e-27	107
NP_215922.1|Rv1406	NP_417746.1|b3288	2.50e-56	182	3.05e-54	176
NP_215923.1|Rv1407	NP_417747.1|b3289	1.62e-35	133	5.16e-40	145
NP_215924.1|Rv1408	NP_417845.1|b3386	5.11e-56	175	1.90e-58	181
NP_215925.1|Rv1409	NP_414948.1|b0414	7.10e-68	214	1.26e-72	226
NP_215928.1|Rv1412	NP_416179.1|b1662	2.10e-31	110	3.61e-33	115
NP_215932.2|Rv1416	NP_414949.1|b0415	9.17e-27	95.9	1.77e-26	95.1
NP_215936.1|Rv1420	NP_416423.4|b1913	1.19e-110	343	7.90e-111	343
NP_215937.1|Rv1421	NP_417672.1|b3205	1.93e-60	191	4.55e-61	192
NP_215938.1|Rv1422	NP_415301.1|b0780	2.76e-39	138	5.14e-37	132
NP_215952.1|Rv1436	NP_416293.1|b1779	5.04e-112	326	2.79e-111	324
NP_215953.1|Rv1437	NP_417401.1|b2926	5.68e-84	259	2.10e-83	257
NP_215954.1|Rv1438	NP_418354.1|b3919	8.17e-56	177	1.26e-54	174
NP_215958.1|Rv1442	NP_416386.4|b1872	1.73e-177	526	2.03e-176	523
NP_215958.1|Rv1442	NP_418007.3|b3551	1.06e-182	538	5.36e-183	539
NP_215963.1|Rv1447c	NP_416366.1|b1852	7.05e-126	374	7.54e-125	371
NP_215965.1|Rv1449c	NP_416960.1|b2465	2.74e-182	531	1.84e-182	531
NP_215965.1|Rv1449c	YP_026188.1|b2935	8.86e-177	517	5.89e-177	517
NP_215967.1|Rv1451	NP_414962.1|b0428	1.48e-30	114	1.31e-33	122
NP_215970.1|Rv1454c	NP_418475.1|b4051	1.00e-78	240	7.94e-78	238
NP_215974.1|Rv1458c	NP_414669.1|b0127	2.69e-34	124	9.97e-34	122
NP_215979.1|Rv1463	NP_416197.1|b1682	7.45e-78	233	5.57e-77	231
NP_215980.1|Rv1464	NP_416195.1|b1680	1.26e-117	346	9.41e-120	351
NP_215989.1|Rv1473	NP_415341.1|b0820	2.16e-69	229	2.93e-69	229
NP_215989.1|Rv1473	NP_417811.1|b3352	7.41e-70	233	2.25e-71	237
NP_215991.1|Rv1475c	NP_415792.1|b1276	0.0	1015	0.0	1013
NP_215999.1|Rv1483	NP_415611.1|b1093	1.41e-61	191	2.77e-61	190
NP_216000.1|Rv1484	NP_415804.1|b1288	1.05e-31	115	3.70e-32	116
NP_216009.1|Rv1493	NP_417392.1|b2917	2.05e-290	810	1.79e-293	818
NP_216012.1|Rv1496	NP_417393.1|b2918	1.54e-91	273	3.03e-91	273
NP_216016.1|Rv1500	NP_416852.1|b2351	1.40e-41	144	9.35e-41	142
NP_216027.1|Rv1511	NP_416557.1|b2053	8.01e-129	370	2.49e-128	369
NP_216028.1|Rv1512	NP_416556.1|b2052	4.83e-113	327	1.11e-111	324
NP_216046.1|Rv1530	NP_418778.4|b4358	2.83e-24	99.0	6.23e-27	106
NP_216052.1|Rv1536	NP_414567.1|b0026	2.93e-93	315	1.12e-90	308
NP_216053.3|Rv1537	NP_414766.1|b0231	5.34e-33	125	9.28e-37	135
NP_216054.1|Rv1538c	NP_416281.1|b1767	1.31e-14	70.5	1.08e-16	76.6
NP_216056.1|Rv1540	NP_417085.1|b2594	8.68e-43	147	2.51e-42	145
NP_216063.1|Rv1547	NP_414726.1|b0184	5.80e-231	690	1.12e-230	689
NP_216068.1|Rv1552	NP_418578.1|b4154	2.37e-220	621	5.60e-219	618
NP_216069.1|Rv1553	NP_418577.1|b4153	2.03e-84	249	1.62e-83	246
NP_216070.1|Rv1554	NP_418576.1|b4152	4.53e-18	71.6	2.10e-19	75.1
NP_216075.1|Rv1559	NP_418220.1|b3772	1.18e-62	207	5.12e-63	209
NP_216084.1|Rv1568	NP_415295.1|b0774	1.48e-145	419	6.73e-149	427
NP_216086.1|Rv1570	NP_415299.1|b0778	7.28e-09	51.2	2.32e-13	63.9
NP_216105.1|Rv1589	NP_415296.1|b0775	3.35e-55	181	7.73e-57	185
NP_216110.1|Rv1594	NP_415271.1|b0750	7.55e-49	164	2.06e-48	163
NP_216111.1|Rv1595	NP_417069.1|b2574	7.27e-86	272	3.54e-95	296
NP_216112.1|Rv1596	NP_414651.1|b0109	8.42e-61	192	1.74e-63	199
NP_216115.1|Rv1599	NP_416524.1|b2020	4.31e-69	223	3.07e-73	233
NP_216118.1|Rv1602	NP_416527.1|b2023	9.20e-34	116	7.02e-36	122
NP_216119.1|Rv1603	NP_416528.2|b2024	1.08e-35	124	1.51e-35	124
NP_216121.1|Rv1605	NP_416529.1|b2025	1.19e-60	189	1.90e-67	207
NP_216123.1|Rv1607	NP_415734.1|b1216	4.76e-52	174	2.97e-54	179
NP_216125.1|Rv1609	NP_415780.1|b1264	9.52e-85	268	1.88e-84	268
NP_216128.1|Rv1612	NP_415777.1|b1261	2.67e-141	405	2.57e-141	405
NP_216129.1|Rv1613	NP_415776.1|b1260	4.06e-24	95.1	5.47e-26	100
NP_216133.1|Rv1617	NP_416191.1|b1676	6.92e-106	320	6.11e-107	323
NP_216136.1|Rv1620c	NP_415406.1|b0886	2.16e-34	134	4.37e-38	145
NP_216137.1|Rv1621c	NP_415407.1|b0887	1.60e-61	209	4.20e-69	229
NP_216138.1|Rv1622c	NP_415262.1|b0734	7.79e-58	189	2.11e-54	180
NP_216145.1|Rv1629	NP_418300.1|b3863	3.07e-156	479	6.90e-159	486
NP_216149.3|Rv1633	NP_415300.1|b0779	2.27e-258	725	1.01e-256	721
NP_216154.1|Rv1638	NP_418482.1|b4058	0.0	1054	0.0	1057
NP_216157.1|Rv1641	NP_416233.1|b1718	3.66e-48	152	9.25e-48	151
NP_216158.1|Rv1642	NP_416232.3|b1717	4.04e-09	44.7	2.87e-09	45.1
NP_216159.1|Rv1643	NP_416231.1|b1716	9.91e-39	124	2.22e-39	125
NP_216165.3|Rv1649	NP_416229.1|b1714	5.34e-93	277	7.19e-93	277
NP_216166.1|Rv1650	NP_416228.1|b1713	6.81e-99	322	1.62e-102	332
NP_216168.1|Rv1652	NP_418393.1|b3958	2.10e-44	152	5.62e-49	164
NP_216170.1|Rv1654	NP_418394.3|b3959	7.11e-21	86.7	3.24e-21	87.4
NP_216171.1|Rv1655	NP_416262.1|b1748	1.73e-96	291	2.69e-101	303
NP_216172.1|Rv1656	NP_414807.1|b0273	3.95e-65	205	1.92e-66	208
NP_216172.1|Rv1656	NP_418675.1|b4254	3.95e-65	205	1.08e-65	206
NP_216174.1|Rv1658	NP_417640.1|b3172	1.16e-32	124	4.97e-33	125
NP_216175.1|Rv1659	NP_418395.1|b3960	1.94e-101	308	6.71e-105	317
NP_216188.1|Rv1672c	NP_416749.4|b2246	3.19e-49	170	2.44e-56	189
NP_216193.1|Rv1677	NP_416699.1|b2195	3.50e-09	50.8	6.69e-09	50.1
NP_216203.1|Rv1687c	NP_417668.1|b3201	7.60e-29	106	2.60e-29	107
NP_216205.1|Rv1689	NP_416154.1|b1637	2.53e-126	369	1.48e-130	380
NP_216212.1|Rv1696	YP_026172.1|b2616	5.78e-63	214	1.44e-64	218
NP_216215.1|Rv1699	NP_417260.1|b2780	1.47e-182	523	1.69e-183	525
NP_216217.1|Rv1701	NP_417370.1|b2894	1.13e-62	197	2.70e-63	199
NP_216220.1|Rv1704c	NP_418629.1|b4208	5.52e-189	535	1.52e-187	531
NP_216223.1|Rv1707	NP_415724.2|b1206	7.83e-47	167	3.70e-49	174
NP_216227.1|Rv1711	NP_415785.1|b1269	4.74e-42	142	1.38e-42	144
NP_216228.1|Rv1712	NP_415430.1|b0910	7.66e-47	152	4.72e-48	155
NP_216229.1|Rv1713	NP_417006.2|b2511	2.56e-77	246	2.96e-84	265
NP_216235.1|Rv1719	NP_418031.1|b3574	1.50e-25	99.0	8.47e-25	97.1
NP_216247.2|Rv0234c	NP_416042.2|b1525	1.44e-125	372	1.58e-129	382
NP_216261.1|Rv1745c	NP_417365.1|b2889	1.74e-44	143	2.20e-44	143
NP_216297.1|Rv1781c	NP_417875.1|b3416	1.40e-93	303	2.51e-94	305
NP_216335.1|Rv1819c	NP_416013.1|b1496	7.08e-62	212	1.64e-61	211
NP_216342.1|Rv1826	NP_417380.1|b2904	3.76e-42	133	4.16e-41	130
NP_216348.1|Rv1832	NP_417379.1|b2903	0.0	993	0.0	1003
NP_216353.1|Rv1837c	NP_417450.1|b2976	2.29e-299	833	3.86e-300	835
NP_216363.1|Rv1847	NP_415129.1|b0597	4.06e-18	72.4	1.41e-18	73.6
NP_216370.1|Rv1854c	NP_415627.1|b1109	2.06e-36	136	5.35e-37	137
NP_216373.1|Rv1857	NP_415284.1|b0763	1.06e-10	57.4	1.80e-14	68.2
NP_216374.1|Rv1858	NP_415285.1|b0764	1.66e-31	113	8.19e-35	122
NP_216377.1|Rv1861	NP_416309.1|b1795	2.44e-06	39.3	3.57e-07	41.2
NP_216378.1|Rv1862	NP_415995.4|b1478	7.08e-35	127	9.37e-36	129
NP_216385.1|Rv1869c	NP_417037.1|b2542	5.65e-62	202	4.69e-64	207
NP_216388.1|Rv1872c	NP_418062.1|b3605	8.18e-77	241	3.38e-75	236
NP_216392.1|Rv1876	NP_417795.1|b3336	5.15e-40	129	3.13e-41	132
NP_216411.1|Rv1895	NP_415141.1|b0608	1.09e-48	167	3.72e-52	176
NP_216413.1|Rv1897c	NP_418323.1|b3887	1.57e-26	94.4	7.67e-30	102
NP_216424.1|Rv1908c	NP_418377.1|b3942	5.38e-291	812	3.23e-287	802
NP_216444.1|Rv1928c	NP_416136.1|b1619	1.67e-47	155	1.65e-47	155
NP_216444.1|Rv1928c	NP_416641.1|b2137	3.49e-46	152	1.10e-47	155
NP_216444.1|Rv1928c	NP_417319.1|b2842	1.95e-45	150	3.44e-46	152
NP_216448.1|Rv1932	NP_415840.1|b1324	9.35e-52	160	1.43e-53	164
NP_216501.1|Rv1985c	NP_417391.1|b2916	2.50e-44	150	1.14e-45	153
NP_216502.1|Rv1986	NP_417398.1|b2923	3.73e-31	110	1.41e-31	111
NP_216513.1|Rv1997	NP_418663.1|b4242	3.88e-83	283	8.09e-91	305
NP_216515.1|Rv1999c	NP_416518.2|b2014	5.09e-15	73.6	1.61e-23	99.4
NP_216541.1|Rv2025c	NP_415273.1|b0752	2.69e-11	60.5	1.04e-11	61.6
NP_216545.1|Rv2029c	NP_416237.3|b1723	3.31e-63	200	2.69e-64	203
NP_216554.1|Rv2038c	NP_417907.2|b3450	1.39e-104	308	5.06e-102	302
NP_216556.1|Rv2040c	NP_417909.1|b3452	1.21e-38	135	4.55e-38	133
NP_216559.1|Rv2043c	NP_416282.4|b1768	3.17e-29	104	1.06e-31	111
NP_216572.1|Rv2056c	NP_417766.1|b3307	2.65e-23	83.2	1.14e-24	86.7
NP_216574.1|Rv2058c	NP_418094.1|b3637	2.18e-19	71.6	1.07e-19	72.4
NP_216585.1|Rv2069	NP_417068.1|b2573	3.31e-15	67.4	1.65e-17	73.6
NP_216609.1|Rv2093c	NP_418282.1|b3839	1.01e-26	102	1.62e-26	102
NP_216637.1|Rv2121c	NP_416523.1|b2019	2.83e-35	125	1.59e-34	124
NP_216640.1|Rv2124c	NP_418443.1|b4019	3.77e-167	525	1.26e-170	535
NP_216651.1|Rv2135c	NP_418812.1|b4395	1.49e-11	58.9	5.75e-10	54.3
NP_216652.1|Rv2136c	NP_417529.1|b3057	2.36e-36	127	1.76e-35	125
NP_216655.1|Rv2139	NP_415465.1|b0945	2.39e-81	248	5.50e-85	258
NP_216656.1|Rv2140c	NP_415077.1|b0545	8.08e-44	140	9.51e-43	138
NP_216656.1|Rv2140c	NP_415294.1|b0773	3.56e-42	135	9.76e-44	139
NP_216664.1|Rv2148c	NP_417426.1|b2951	3.16e-31	112	2.47e-33	118
NP_216665.1|Rv2149c	NP_417084.1|b2593	1.39e-33	119	1.75e-38	131
NP_216666.1|Rv2150c	NP_414637.1|b0095	1.41e-103	308	8.01e-103	306
NP_216668.1|Rv2152c	NP_414633.1|b0091	7.59e-79	251	1.40e-83	264
NP_216669.1|Rv2153c	NP_414632.1|b0090	1.00e-50	171	7.25e-54	179
NP_216671.3|Rv2155c	NP_414630.1|b0088	3.63e-38	141	8.45e-46	162
NP_216672.1|Rv2156c	NP_414629.1|b0087	7.60e-57	186	1.78e-58	190
NP_216673.1|Rv2157c	NP_414628.1|b0086	1.50e-51	179	4.84e-54	185
NP_216674.1|Rv2158c	NP_414627.1|b0085	8.62e-80	255	1.40e-85	270
NP_216679.1|Rv2163c	NP_414626.1|b0084	2.66e-52	187	2.26e-56	198
NP_216681.4|Rv2165c	NP_414624.1|b0082	2.76e-62	200	1.09e-62	201
NP_216682.1|Rv2166c	NP_414623.1|b0081	9.61e-17	69.3	2.59e-17	70.9
NP_216709.1|Rv2193	NP_414964.1|b0430	3.42e-23	89.4	1.74e-23	90.1
NP_216720.1|Rv2204c	NP_414698.1|b0156	1.51e-29	100	5.85e-29	98.6
NP_216721.2|Rv2205c	NP_417593.4|b3124	3.22e-57	187	4.76e-65	208
NP_216723.1|Rv2207	NP_416495.1|b1991	1.05e-47	162	3.27e-55	182
NP_216724.1|Rv2208	NP_416496.1|b1992	9.08e-14	65.9	4.46e-18	77.8
NP_216726.1|Rv2210c	YP_026247.1|b3770	1.76e-33	123	1.06e-33	124
NP_216727.1|Rv2211c	NP_417381.1|b2905	6.97e-62	200	4.32e-63	203
NP_216729.1|Rv2213	NP_418681.1|b4260	3.77e-72	235	3.45e-73	238
NP_216731.1|Rv2215	NP_415255.1|b0727	3.80e-68	223	2.20e-66	218
NP_216732.1|Rv2216	NP_416807.1|b2304	1.95e-57	184	4.82e-58	185
NP_216733.1|Rv2217	NP_415163.2|b0630	2.90e-29	106	3.75e-29	105
NP_216734.1|Rv2218	NP_415161.1|b0628	1.89e-78	239	1.10e-77	237
NP_216736.1|Rv2220	NP_418306.1|b3870	2.80e-171	487	2.37e-172	490
NP_216737.1|Rv2221c	NP_417525.1|b3053	1.93e-58	214	2.22e-60	220
NP_216741.1|Rv2225	NP_414676.1|b0134	1.85e-70	215	2.34e-73	223
NP_216750.1|Rv2234	NP_415502.4|b0982	2.77e-11	55.5	3.49e-11	55.1
NP_216757.3|Rv2241	NP_414656.1|b0114	1.00e-318	895	9.07e-317	890
NP_216759.1|Rv2243	NP_415610.1|b1092	6.29e-28	107	4.42e-32	118
NP_216761.1|Rv2245	NP_415613.1|b1095	3.61e-93	283	4.00e-95	288
NP_216767.1|Rv2251	YP_026183.1|b4463	1.34e-39	146	2.32e-43	156
NP_216768.1|Rv2252	NP_416590.1|b2086	1.50e-16	75.5	2.24e-17	77.8
NP_216798.1|Rv2282c	NP_416662.1|b2157	5.76e-27	104	3.88e-29	110
NP_216803.1|Rv2287	NP_418489.1|b4065	6.35e-45	163	1.02e-46	168
NP_216807.1|Rv2291	NP_417016.4|b2521	3.30e-37	130	3.96e-39	135
NP_216810.1|Rv2294	NP_416139.1|b1622	4.95e-45	157	2.36e-46	160
NP_216811.1|Rv2295	NP_418173.1|b3717	3.10e-42	138	1.42e-42	139
NP_216814.1|Rv2298	NP_414953.2|b0419	1.21e-26	104	2.39e-27	106
NP_216814.1|Rv2298	NP_416295.1|b1781	6.05e-27	104	1.98e-27	105
NP_216815.1|Rv2299c	NP_415006.1|b0473	5.19e-182	527	1.05e-186	539
NP_216823.1|Rv2307c	NP_417029.4|b2534	1.78e-28	107	6.00e-32	116
NP_216832.1|Rv2316	NP_417909.1|b3452	1.94e-37	131	3.84e-37	130
NP_216836.1|Rv2320c	NP_415019.1|b0486	1.73e-19	87.4	1.19e-18	84.7
NP_216848.2|Rv2332	NP_415996.2|b1479	2.84e-142	419	4.56e-144	424
NP_216849.1|Rv2333c	NP_416342.4|b1828	1.77e-45	163	4.30e-41	150
NP_216849.1|Rv2333c	NP_416868.1|b2367	8.12e-44	159	4.06e-44	160
NP_216875.1|Rv2359	NP_415209.1|b0683	1.23e-25	91.7	1.97e-25	91.3
NP_216877.1|Rv2361c	NP_414716.1|b0174	5.27e-57	181	2.24e-57	182
NP_216888.1|Rv2372c	NP_417421.4|b2946	1.16e-14	68.6	1.99e-20	84.3
NP_216889.1|Rv2373c	NP_414556.1|b0015	1.98e-69	220	9.75e-70	221
NP_216893.1|Rv2377c	YP_588441.1|b4511	3.16e-16	63.2	4.52e-16	62.8
NP_216899.1|Rv2383c	NP_415118.1|b0586	9.92e-70	254	1.32e-71	260
NP_216900.1|Rv2384	NP_415126.1|b0594	6.50e-123	369	9.66e-122	366
NP_216904.1|Rv2388c	NP_417430.1|b2955	2.71e-60	196	1.16e-62	202
NP_216908.1|Rv2392	NP_417242.1|b2762	1.88e-21	87.0	3.46e-22	89.0
NP_216910.1|Rv2394	NP_417904.1|b3447	1.61e-71	239	5.04e-75	248
NP_216914.1|Rv2398c	YP_026168.2|b2423	3.17e-52	169	8.50e-53	171
NP_216915.1|Rv2399c	NP_416919.1|b2424	1.25e-57	183	1.08e-58	186
NP_216916.1|Rv2400c	NP_418352.1|b3917	3.84e-45	154	1.43e-43	150
NP_216920.1|Rv2404c	NP_417064.1|b2569	1.08e-223	632	1.72e-224	634
NP_216923.1|Rv2407	NP_416771.4|b2268	1.00e-14	69.7	5.02e-16	73.6
NP_216928.1|Rv2412	NP_414564.1|b0023	6.91e-12	53.1	4.65e-15	61.2
NP_216935.1|Rv2419c	NP_415171.1|b0638	7.12e-11	56.6	6.43e-11	56.6
NP_216935.1|Rv2419c	NP_418812.1|b4395	3.18e-11	57.8	7.02e-10	53.9
NP_216937.1|Rv2421c	NP_415172.1|b0639	3.03e-26	97.8	2.82e-27	100
NP_216943.1|Rv2427c	NP_414778.1|b0243	9.54e-117	344	1.83e-119	351
NP_216944.1|Rv2428	NP_415138.1|b0605	5.03e-31	108	2.67e-30	107
NP_216952.1|Rv2436	NP_418208.1|b3752	3.41e-29	110	8.48e-34	122
NP_216955.1|Rv2439c	NP_414777.1|b0242	5.29e-65	208	1.02e-71	225
NP_216956.1|Rv2440c	NP_417650.1|b3183	2.66e-78	246	9.90e-80	250
NP_216957.1|Rv2441c	NP_417652.1|b3185	1.61e-29	97.8	9.54e-31	100
NP_216958.1|Rv2442c	NP_417653.1|b3186	3.07e-18	70.5	9.32e-20	74.3
NP_216959.1|Rv2443	NP_417985.1|b3528	2.19e-113	338	1.89e-113	338
NP_216961.1|Rv2445c	NP_417013.1|b2518	1.01e-35	117	6.50e-37	120
NP_216963.1|Rv2447c	NP_416818.1|b2315	6.22e-41	149	1.55e-43	155
NP_216964.1|Rv2448c	NP_418679.1|b4258	3.27e-238	691	1.09e-242	702
NP_216969.1|Rv2453c	NP_418294.1|b3857	1.21e-07	47.0	2.69e-09	51.6
NP_216973.1|Rv2457c	NP_414972.1|b0438	1.36e-181	509	1.17e-182	512
NP_216974.1|Rv2458	NP_414795.1|b0261	6.77e-82	247	1.07e-83	251
NP_216976.1|Rv2460c	NP_414971.1|b0437	2.84e-62	190	1.68e-63	193
NP_216980.1|Rv2464c	NP_415242.1|b0714	9.39e-22	88.6	2.44e-21	87.4
NP_216987.1|Rv2471	NP_418660.1|b4239	1.01e-82	265	1.87e-83	267
NP_216993.1|Rv2477c	NP_418808.1|b4391	4.61e-212	597	1.30e-211	596
NP_217014.1|Rv2498c	NP_415149.4|b0616	1.49e-24	97.1	6.14e-28	106
NP_217016.1|Rv2500c	NP_414581.1|b0039	3.18e-42	149	3.83e-46	159
NP_217016.1|Rv2500c	NP_416210.4|b1695	2.38e-43	152	8.03e-46	159
NP_217019.1|Rv2503c	NP_416726.1|b2222	6.21e-72	215	4.60e-74	220
NP_217020.1|Rv2504c	NP_416725.1|b2221	1.97e-50	161	3.01e-54	171
NP_217021.1|Rv2505c	NP_416216.5|b1701	3.53e-79	256	2.73e-78	254
NP_217026.1|Rv2510c	NP_418684.1|b4263	6.16e-117	352	4.09e-120	360
NP_217027.1|Rv2511	NP_418586.4|b4162	1.65e-50	159	1.71e-51	161
NP_217037.1|Rv2521	NP_416975.1|b2480	2.58e-49	153	7.27e-49	152
NP_217044.1|Rv2528c	NP_418771.1|b4351	5.50e-57	183	3.02e-56	181
NP_217050.1|Rv2534c	NP_418571.1|b4147	3.54e-49	155	1.42e-48	153
NP_217051.1|Rv2535c	NP_416886.1|b2385	1.46e-61	199	2.13e-64	206
NP_217054.1|Rv2538c	NP_417848.1|b3389	5.32e-73	228	9.45e-74	230
NP_217055.1|Rv2539c	YP_026215.2|b3390	4.38e-23	87.4	1.97e-24	90.9
NP_217056.1|Rv2540c	NP_416832.1|b2329	2.02e-48	165	3.32e-55	183
NP_217068.1|Rv2552c	NP_416207.1|b1692	4.39e-15	70.5	8.70e-18	78.2
NP_217069.1|Rv2553c	NP_415615.1|b1097	7.73e-16	75.1	4.93e-15	72.4
NP_217070.1|Rv2554c	NP_417424.1|b2949	1.95e-08	47.8	1.14e-10	53.5
NP_217071.1|Rv2555c	NP_417177.1|b2697	1.92e-200	592	9.06e-198	585
NP_217075.1|Rv2559c	NP_415412.1|b0892	5.69e-99	301	1.78e-106	320
NP_217088.1|Rv2572c	NP_416380.1|b1866	3.97e-178	514	2.22e-177	512
NP_217091.1|Rv2575	NP_416970.1|b2475	6.93e-53	171	6.08e-54	174
NP_217096.1|Rv2580c	NP_417009.1|b2514	6.16e-105	314	3.76e-109	325
NP_217097.1|Rv2581c	NP_415447.1|b0927	8.40e-35	120	2.03e-35	122
NP_217099.1|Rv2583c	NP_417264.1|b2784	4.06e-154	464	5.36e-154	464
NP_217099.1|Rv2583c	NP_418107.1|b3650	3.17e-161	481	4.86e-159	476
NP_217105.1|Rv2589	NP_415818.1|b1302	6.25e-114	338	6.59e-113	335
NP_217105.1|Rv2589	NP_417148.1|b2662	1.35e-108	325	1.59e-109	327
NP_217108.1|Rv2592c	NP_416374.1|b1860	1.22e-132	379	3.82e-136	387
NP_217109.1|Rv2593c	NP_416375.1|b1861	3.63e-24	91.7	1.62e-26	97.8
NP_217110.1|Rv2594c	NP_416377.1|b1863	1.71e-22	86.3	4.72e-25	92.8
NP_217119.1|Rv2603c	NP_416378.1|b1864	3.80e-76	228	6.00e-75	225
NP_217121.1|Rv2605c	NP_414986.1|b0452	6.70e-65	202	1.35e-64	201
NP_217123.1|Rv2607	NP_416155.1|b1638	1.35e-49	158	7.38e-49	156
NP_217130.1|Rv2614c	NP_416234.1|b1719	2.32e-157	466	4.79e-159	470
NP_217147.2|Rv2631	NP_417879.1|b3421	6.72e-30	117	1.67e-33	127
NP_217155.1|Rv2639c	NP_416099.1|b1582	6.94e-14	59.7	1.18e-11	53.9
NP_217186.1|Rv2670c	NP_417699.1|b3232	3.03e-15	73.2	1.59e-16	77.0
NP_217190.1|Rv2674	NP_416292.1|b1778	2.41e-40	129	3.42e-40	128
NP_217194.1|Rv2678c	NP_418425.1|b3997	3.09e-68	215	3.56e-73	228
NP_217213.1|Rv2697c	NP_418097.1|b3640	7.06e-20	77.8	4.43e-21	80.9
NP_217217.1|Rv2701c	NP_417028.1|b2533	7.52e-31	113	1.55e-34	123
NP_217226.1|Rv2710	NP_417221.1|b2741	1.14e-61	196	4.57e-61	195
NP_217229.1|Rv2713	NP_418397.2|b3962	1.72e-127	375	9.63e-127	373
NP_217231.1|Rv2715	NP_415529.1|b1009	2.34e-15	72.0	1.54e-14	69.3
NP_217234.1|Rv2718c	NP_414947.1|b0413	2.50e-42	135	5.96e-43	136
NP_217236.2|Rv2720	NP_418467.1|b4043	6.16e-31	110	1.88e-31	111
NP_217241.1|Rv2725c	NP_418594.1|b4173	2.20e-85	266	2.41e-86	269
NP_217242.1|Rv2726c	NP_418254.2|b3809	3.32e-22	90.5	6.29e-24	95.1
NP_217243.1|Rv2727c	NP_418592.1|b4171	1.95e-44	151	5.60e-48	160
NP_217249.1|Rv2733c	NP_415194.1|b0661	6.09e-104	317	1.41e-104	318
NP_217262.1|Rv2746c	NP_416422.1|b1912	2.78e-21	84.0	2.26e-22	86.7
NP_217269.1|Rv2753c	NP_416973.1|b2478	5.63e-44	149	4.24e-47	157
NP_217279.1|Rv2763c	NP_414590.1|b0048	9.43e-24	88.2	9.37e-24	88.2
NP_217280.1|Rv2764c	NP_417304.1|b2827	1.36e-143	400	4.73e-144	401
NP_217281.1|Rv2765	YP_026268.1|b3830	1.62e-18	79.3	6.45e-18	77.8
NP_217289.1|Rv2773c	NP_414572.1|b0031	1.31e-23	93.2	3.91e-23	92.0
NP_217292.1|Rv2776c	NP_416317.1|b1803	1.27e-45	154	2.77e-44	150
NP_217299.1|Rv2783c	NP_417633.4|b3164	4.20e-190	555	1.01e-184	541
NP_217301.1|Rv2785c	NP_417634.1|b3165	2.73e-27	92.4	6.35e-26	89.0
NP_217302.1|Rv2786c	NP_414566.1|b0025	2.70e-57	185	7.42e-60	191
NP_217349.1|Rv2833c	NP_417910.1|b3453	1.84e-23	99.0	4.27e-28	112
NP_217350.1|Rv2834c	NP_417908.1|b3451	2.67e-45	151	1.50e-44	149
NP_217352.1|Rv2836c	NP_418468.3|b4044	3.43e-21	92.4	7.55e-23	97.4
NP_217361.1|Rv2845c	NP_414736.1|b0194	5.48e-136	405	3.00e-135	403
NP_217367.1|Rv2851c	NP_416770.1|b2267	9.12e-22	82.8	3.50e-21	81.3
NP_217368.1|Rv2852c	NP_416714.1|b2210	3.13e-155	450	4.89e-155	449
NP_217374.1|Rv2858c	NP_415903.4|b1385	2.92e-101	308	4.08e-105	318
NP_217375.1|Rv2859c	NP_415814.4|b1298	1.28e-23	94.4	7.37e-23	92.0
NP_217376.1|Rv2860c	NP_415813.4|b1297	1.02e-48	170	7.38e-46	162
NP_217384.1|Rv2868c	NP_417010.1|b2515	4.45e-96	288	1.20e-95	287
NP_217386.2|Rv2870c	NP_414715.1|b0173	7.60e-78	243	3.31e-79	247
NP_217398.1|Rv2882c	NP_414714.1|b0172	3.03e-41	134	2.65e-42	137
NP_217399.1|Rv2883c	NP_414713.1|b0171	1.60e-63	196	3.22e-65	200
NP_217405.1|Rv2889c	NP_414712.1|b0170	1.75e-52	169	4.11e-54	174
NP_217406.1|Rv2890c	NP_414711.1|b0169	1.34e-79	238	1.58e-79	238
NP_217413.1|Rv2897c	NP_418214.2|b3765	6.06e-97	299	5.48e-98	302
NP_217414.1|Rv2898c	NP_417617.1|b3148	2.16e-12	57.0	4.01e-13	58.9
NP_217415.1|Rv2899c	NP_418331.1|b3895	2.80e-24	95.9	2.78e-26	101
NP_217416.1|Rv2900c	NP_416018.1|b1501	8.94e-201	585	3.84e-202	588
NP_217420.1|Rv2904c	NP_417097.1|b2606	1.90e-36	117	3.86e-36	116
NP_217422.1|Rv2906c	NP_417098.1|b2607	2.09e-53	169	2.88e-54	172
NP_217423.1|Rv2907c	NP_417099.4|b2608	2.34e-14	64.7	4.41e-16	69.3
NP_217432.1|Rv2916c	NP_417101.1|b2610	9.52e-139	405	2.11e-136	399
NP_217434.1|Rv2918c	NP_414709.1|b0167	6.88e-47	177	1.58e-50	188
NP_217435.1|Rv2919c	NP_417048.1|b2553	3.20e-48	147	2.24e-48	147
NP_217436.1|Rv2920c	NP_414985.1|b0451	3.79e-92	283	5.56e-97	296
NP_217440.1|Rv2924c	NP_418092.1|b3635	6.38e-44	147	2.48e-46	154
NP_217441.1|Rv2925c	NP_417062.1|b2567	3.94e-40	135	1.45e-39	133
NP_217452.1|Rv2936	NP_417912.1|b3455	2.83e-26	102	1.56e-26	102
NP_217473.1|Rv2957	NP_416559.1|b2055	7.05e-10	55.1	1.27e-08	51.2
NP_217480.1|Rv2964	NP_415748.1|b1232	4.07e-61	193	9.17e-62	194
NP_217481.1|Rv2965c	NP_418091.1|b3634	9.38e-44	139	1.30e-43	139
NP_217482.1|Rv2966c	NP_417922.1|b3465	1.08e-22	87.4	2.50e-25	94.4
NP_217487.1|Rv2971	NP_417485.4|b3012	4.49e-82	245	2.35e-84	251
NP_217489.1|Rv2973c	NP_418109.1|b3652	2.36e-114	358	1.68e-113	355
NP_217492.1|Rv2976c	NP_417075.1|b2580	1.44e-40	135	1.83e-41	138
NP_217493.1|Rv2977c	NP_414951.1|b0417	5.12e-25	100	8.23e-31	115
NP_217497.1|Rv2981c	NP_414915.1|b0381	4.55e-90	272	3.52e-89	270
NP_217498.1|Rv2982c	NP_418065.1|b3608	3.14e-70	219	1.42e-74	230
NP_217500.1|Rv2984	NP_416996.1|b2501	5.31e-112	352	6.42e-113	354
NP_217503.1|Rv2987c	NP_414613.1|b0071	4.36e-48	153	8.81e-48	152
NP_217504.1|Rv2988c	NP_414614.1|b0072	2.24e-200	561	3.60e-199	558
NP_217509.3|Rv2993c	NP_415698.1|b1180	8.15e-47	152	4.67e-48	155
NP_217511.1|Rv2995c	NP_416314.1|b1800	2.26e-73	228	4.32e-77	238
NP_217518.1|Rv3002c	NP_414620.1|b0078	9.33e-39	127	6.35e-39	127
NP_217526.1|Rv3010c	NP_418351.1|b3916	1.90e-69	217	4.43e-70	218
NP_217530.1|Rv3014c	NP_416906.1|b2411	3.50e-167	492	3.37e-167	492
NP_217540.1|Rv3024c	NP_415651.4|b1133	1.19e-51	173	1.90e-54	180
NP_217541.1|Rv3025c	YP_026169.1|b2530	1.59e-72	229	1.97e-77	242
NP_217544.1|Rv3028c	NP_414584.1|b0042	2.54e-28	108	1.77e-32	119
NP_217544.1|Rv3028c	NP_416213.1|b1698	1.77e-27	106	1.26e-31	117
NP_217545.1|Rv3029c	NP_414583.2|b0041	5.44e-27	102	2.05e-24	95.5
NP_217548.1|Rv3032	NP_417887.1|b3429	2.68e-07	49.3	4.29e-08	52.0
NP_217557.1|Rv3041c	NP_415120.1|b0588	1.18e-26	102	2.13e-26	101
NP_217559.1|Rv3043c	NP_414965.1|b0431	6.28e-138	412	2.30e-139	416
NP_217561.1|Rv3045	NP_414859.1|b0325	4.79e-116	337	4.80e-116	337
NP_217566.1|Rv3050c	NP_418398.3|b3963	8.30e-12	60.1	3.07e-12	61.2
NP_217567.1|Rv3051c	NP_417161.1|b2675	0.0	1040	0.0	1040
NP_217568.1|Rv3052c	NP_417160.1|b2674	2.82e-59	177	5.95e-58	174
NP_217569.1|Rv3053c	NP_417159.1|b2673	1.72e-19	72.0	8.71e-20	72.8
NP_217579.1|Rv3063	NP_415130.1|b0598	7.86e-228	651	1.07e-224	643
NP_217582.1|Rv3066	NP_415367.1|b0846	2.61e-17	73.2	1.17e-17	73.9
NP_217584.1|Rv3068c	NP_415214.1|b0688	8.33e-220	616	2.72e-218	612
NP_217585.1|Rv3069	NP_415157.1|b0624	2.42e-15	64.7	1.05e-16	68.2
NP_217589.1|Rv3073c	NP_416306.2|b1792	3.34e-18	71.2	2.86e-19	73.9
NP_217602.1|Rv3086	NP_414890.1|b0356	2.27e-61	198	6.78e-64	205
NP_217605.1|Rv3089	NP_414579.4|b0037	1.18e-60	204	4.56e-60	203
NP_217608.1|Rv3092c	NP_416467.1|b1958	2.35e-52	171	8.33e-53	172
NP_217616.1|Rv3100c	NP_417110.1|b2620	1.75e-33	113	1.53e-34	115
NP_217618.1|Rv3102c	NP_417920.1|b3463	7.30e-65	197	4.96e-65	198
NP_217621.1|Rv3105c	NP_417367.1|b2891	4.42e-89	270	9.54e-88	266
NP_217666.1|Rv3150	NP_416787.1|b2284	1.73e-137	399	8.55e-138	400
NP_217668.1|Rv3152	NP_416785.1|b2282	9.55e-71	223	1.90e-71	224
NP_217671.1|Rv3155	NP_416782.1|b2279	2.83e-14	60.1	1.61e-13	58.2
NP_217672.1|Rv3156	NP_416781.1|b2278	4.90e-110	341	2.82e-112	347
NP_217673.1|Rv3157	NP_416780.1|b2277	4.52e-70	231	1.13e-69	229
NP_217674.1|Rv3158	NP_416779.2|b2276	4.04e-62	208	6.92e-63	210
NP_217677.1|Rv3161c	NP_416316.1|b1802	1.12e-24	100	3.80e-24	99.4
NP_217707.1|Rv3191c	NP_414790.1|b0256	6.14e-65	207	1.73e-65	209
NP_217707.1|Rv3191c	NP_415922.1|b1404	2.20e-65	208	6.17e-66	210
NP_217707.1|Rv3191c	NP_418704.1|b4284	2.20e-65	208	6.17e-66	210
NP_217720.1|Rv3204	NP_414988.1|b0454	9.99e-12	54.3	1.27e-11	54.3
NP_217727.1|Rv3211	NP_415318.1|b0797	1.67e-88	276	2.58e-89	278
NP_217731.1|Rv3215	NP_415125.1|b0593	3.20e-65	209	1.68e-65	210
NP_217743.1|Rv3226c	YP_025310.1|b1931	2.27e-22	89.0	1.88e-24	94.4
NP_217744.1|Rv3227	NP_415428.1|b0908	3.67e-44	157	3.47e-46	162
NP_217763.1|Rv3246c	NP_414933.1|b0399	5.88e-52	165	1.04e-52	167
NP_217763.1|Rv3246c	NP_416583.1|b2079	7.16e-53	167	5.29e-53	168
NP_217772.1|Rv3255c	NP_416130.3|b1613	1.97e-81	252	6.66e-82	253
NP_217774.1|Rv3257c	NP_416552.1|b2048	1.76e-87	272	7.84e-89	275
NP_217783.1|Rv3266c	NP_416544.1|b2040	2.01e-30	113	8.58e-36	127
NP_217789.1|Rv3272	NP_416872.4|b2371	4.44e-43	151	2.01e-46	160
NP_217791.1|Rv3274c	NP_414581.1|b0039	3.96e-42	149	4.62e-47	162
NP_217791.1|Rv3274c	NP_416210.4|b1695	1.60e-40	144	3.94e-44	154
NP_217792.1|Rv3275c	NP_415056.1|b0523	3.07e-45	144	3.20e-47	149
NP_217793.1|Rv3276c	NP_415055.1|b0522	2.00e-36	134	3.26e-38	138
NP_217796.1|Rv3279c	NP_418404.1|b3973	5.08e-20	84.7	9.52e-22	89.7
NP_217799.1|Rv3282	NP_415605.2|b1087	1.27e-11	58.5	1.22e-13	63.9
NP_217799.1|Rv3282	NP_417714.1|b3248	7.00e-12	59.3	2.36e-12	60.5
NP_217801.1|Rv3284	NP_417291.1|b2811	4.78e-10	51.6	6.60e-11	53.9
NP_217802.1|Rv3285	NP_417722.1|b3256	3.59e-123	368	1.50e-125	374
NP_217803.1|Rv3286c	NP_416432.3|b1922	1.03e-21	87.8	9.31e-21	85.1
NP_217808.1|Rv3291c	NP_415409.1|b0889	7.70e-21	80.5	5.94e-21	80.9
NP_217809.1|Rv3292	NP_415940.1|b1423	4.80e-76	240	1.53e-78	247
NP_217813.1|Rv3296	NP_416170.1|b1653	0.0	1238	0.0	1259
NP_217819.1|Rv3302c	NP_417884.1|b3426	1.83e-62	211	1.44e-66	222
NP_217824.1|Rv3307	NP_416902.1|b2407	7.69e-45	149	1.65e-47	156
NP_217826.1|Rv3309c	NP_416993.2|b2498	3.36e-54	169	1.35e-53	167
NP_217830.1|Rv3313c	NP_416140.1|b1623	4.36e-42	147	5.73e-41	144
NP_217831.1|Rv3314c	NP_418799.1|b4382	2.00e-90	278	4.08e-90	277
NP_217835.1|Rv3318	NP_415251.1|b0723	5.68e-189	541	3.20e-188	539
NP_217836.1|Rv3319	NP_415252.1|b0724	2.29e-60	188	2.06e-60	188
NP_217841.3|Rv3324c	NP_415304.1|b0783	8.24e-47	147	6.96e-50	155
NP_217848.1|Rv3331	NP_417418.1|b2943	1.05e-58	198	1.41e-65	216
NP_217849.1|Rv3332	NP_415203.1|b0677	2.68e-37	135	6.19e-46	159
NP_217851.1|Rv3334	NP_415020.1|b0487	7.85e-16	66.6	7.83e-15	63.9
NP_217851.1|Rv3334	NP_417751.1|b3292	4.16e-17	70.1	3.36e-15	65.1
NP_217852.1|Rv3335c	NP_417979.1|b3522	1.05e-45	154	5.26e-48	160
NP_217853.1|Rv3336c	NP_417843.1|b3384	9.33e-110	320	1.30e-109	320
NP_217873.1|Rv3356c	NP_415062.1|b0529	5.45e-70	215	1.38e-70	216
NP_217874.1|Rv3357	NP_416521.2|b2017	1.33e-17	67.8	1.21e-17	67.8
NP_217875.1|Rv3358	YP_588458.1|b4539	3.03e-29	97.1	4.92e-28	94.0
NP_217883.1|Rv3366	NP_418063.1|b3606	1.11e-47	149	5.96e-50	154
NP_217910.1|Rv3393	NP_415184.1|b0651	3.15e-37	132	3.55e-41	142
NP_217913.1|Rv3396c	NP_417002.1|b2507	1.18e-160	464	4.85e-165	475
NP_217917.1|Rv3400	NP_415833.1|b1317	8.28e-15	68.6	4.99e-15	68.9
NP_217918.1|Rv3401	NP_415832.1|b1316	5.23e-63	222	4.03e-64	225
NP_217923.1|Rv3406	NP_414902.1|b0368	9.30e-53	171	3.03e-50	164
NP_217928.1|Rv3411c	NP_417003.1|b2508	1.08e-168	483	3.70e-166	477
NP_217935.1|Rv3418c	NP_418566.1|b4142	1.51e-21	78.6	1.68e-20	75.9
NP_217936.1|Rv3419c	NP_417536.1|b3064	3.67e-74	229	2.24e-78	240
NP_217940.1|Rv3423c	NP_418477.1|b4053	4.51e-54	180	7.26e-55	182
NP_217949.1|Rv3432c	NP_416010.1|b1493	8.11e-145	419	8.84e-147	424
NP_217949.1|Rv3432c	NP_417974.1|b3517	8.11e-145	419	8.84e-147	424
NP_217950.1|Rv3433c	NP_418588.1|b4167	4.15e-30	119	1.18e-36	138
NP_217953.1|Rv3436c	NP_418185.1|b3729	5.05e-161	472	4.41e-159	467
NP_217958.1|Rv3441c	NP_417643.1|b3176	1.89e-101	307	1.29e-110	330
NP_217959.1|Rv3442c	NP_417697.1|b3230	1.68e-35	117	5.80e-35	115
NP_217960.1|Rv3443c	NP_417698.1|b3231	9.40e-49	150	4.48e-49	151
NP_217972.3|Rv3455c	NP_416821.1|b2318	1.56e-33	119	1.24e-32	117
NP_217974.1|Rv3457c	NP_417754.1|b3295	4.43e-80	244	4.18e-80	244
NP_217975.1|Rv3458c	NP_417755.1|b3296	3.62e-54	169	5.96e-53	166
NP_217976.1|Rv3459c	NP_417756.1|b3297	2.82e-50	154	4.51e-51	155
NP_217977.1|Rv3460c	NP_417757.1|b3298	5.57e-44	137	6.10e-43	134
NP_217978.1|Rv3461c	NP_417758.1|b3299	1.12e-11	49.3	2.70e-10	45.8
NP_217979.1|Rv3462c	NP_415404.1|b0884	8.42e-33	105	4.78e-32	103
NP_217981.1|Rv3464	NP_416545.1|b2041	4.07e-98	291	1.10e-98	293
NP_217981.1|Rv3464	YP_026255.1|b3788	2.46e-103	304	1.85e-103	305
NP_217982.1|Rv3465	NP_416542.1|b2038	1.93e-35	120	8.80e-36	121
NP_218007.1|Rv3490	NP_416410.1|b1896	1.24e-72	235	5.94e-73	236
NP_218042.1|Rv3525c	NP_414577.2|b0035	2.31e-24	91.3	3.03e-22	85.9
NP_218051.1|Rv3534c	NP_414886.1|b0352	1.21e-113	330	1.78e-115	335
NP_218052.1|Rv3535c	NP_414885.1|b0351	1.09e-105	308	6.94e-107	311
NP_218053.1|Rv3536c	NP_414884.2|b0350	5.13e-66	203	1.31e-66	205
NP_218086.1|Rv3569c	NP_414883.5|b0349	2.79e-64	201	6.11e-66	205
NP_218088.1|Rv3571	NP_415910.1|b1392	4.05e-50	168	1.45e-50	169
NP_218092.1|Rv3575c	NP_417314.1|b2837	1.08e-13	68.2	4.65e-12	63.2
NP_218095.1|Rv3578	NP_417959.4|b3502	2.03e-22	95.5	6.49e-33	125
NP_218096.1|Rv3579c	NP_418601.1|b4180	2.58e-41	141	1.95e-45	151
NP_218098.1|Rv3581c	NP_417226.1|b2746	3.74e-32	109	3.72e-32	109
NP_218099.1|Rv3582c	NP_417227.1|b2747	1.80e-23	91.7	1.14e-26	100
NP_218102.1|Rv3585	NP_418806.1|b4389	5.09e-99	302	4.99e-105	318
NP_218105.1|Rv3588c	NP_414668.1|b0126	8.46e-15	67.4	1.75e-15	69.3
NP_218115.1|Rv3598c	NP_417366.1|b2890	9.26e-116	348	2.59e-115	347
NP_218115.1|Rv3598c	NP_418553.1|b4129	6.56e-116	348	3.66e-115	346
NP_218118.1|Rv3601c	NP_414673.1|b0131	2.10e-37	121	3.80e-37	120
NP_218119.1|Rv3602c	NP_414675.1|b0133	1.21e-60	192	2.19e-60	191
NP_218126.1|Rv3609c	NP_416658.1|b2153	5.27e-38	128	7.12e-36	122
NP_218127.1|Rv3610c	NP_417645.1|b3178	6.31e-188	547	8.31e-190	551
NP_218141.1|Rv3624c	NP_414667.4|b0125	3.96e-56	173	4.60e-56	173
NP_218144.1|Rv3627c	NP_417649.1|b3182	1.31e-11	63.2	4.76e-15	73.9
NP_218145.1|Rv3628	NP_418647.1|b4226	1.74e-45	144	2.46e-43	139
NP_218158.1|Rv3641c	NP_417820.1|b3361	1.60e-26	98.2	8.22e-26	96.3
NP_218163.1|Rv3646c	NP_415790.1|b1274	2.78e-128	405	1.37e-127	403
NP_218165.1|Rv3648c	NP_415156.1|b0623	1.88e-27	91.3	3.88e-27	90.5
NP_218165.1|Rv3648c	NP_415510.1|b0990	6.73e-28	92.4	4.92e-28	92.8
NP_218165.1|Rv3648c	NP_416070.1|b1552	5.54e-27	90.1	5.75e-27	90.1
NP_218165.1|Rv3648c	NP_416337.1|b1823	7.66e-27	89.7	3.19e-26	88.2
NP_218165.1|Rv3648c	NP_418012.1|b3556	4.55e-26	87.8	9.54e-26	87.0
NP_218181.1|Rv3664c	NP_415353.1|b0832	7.67e-44	147	5.66e-45	150
NP_218181.1|Rv3664c	NP_416002.1|b1485	2.23e-41	141	9.66e-41	139
NP_218182.1|Rv3665c	NP_418000.1|b3543	4.12e-63	200	1.29e-65	206
NP_218183.1|Rv3666c	NP_415845.2|b1329	1.54e-31	125	1.34e-29	119
NP_218184.1|Rv3667	NP_418493.1|b4069	1.57e-210	601	6.46e-215	612
NP_218191.2|Rv3674c	NP_416150.1|b1633	2.39e-39	132	5.18e-40	134
NP_218193.1|Rv3676	NP_417816.1|b3357	3.05e-25	95.5	3.73e-26	97.8
NP_218200.1|Rv3683	NP_414706.2|b0164	3.60e-13	65.5	1.53e-11	60.5
NP_218213.1|Rv3696c	NP_418361.1|b3926	2.53e-180	513	3.01e-181	515
NP_218225.1|Rv3708c	NP_416822.1|b2319	4.90e-45	154	1.73e-45	155
NP_218226.1|Rv3709c	NP_418448.1|b4024	1.13e-28	114	9.02e-27	108
NP_218232.1|Rv3715c	NP_415005.1|b0472	2.00e-50	159	1.58e-49	157
NP_218233.1|Rv3716c	NP_415004.1|b0471	3.25e-15	63.9	2.13e-17	69.3
NP_218269.1|Rv3752c	NP_417054.2|b2559	8.08e-34	114	2.40e-36	120
NP_218275.1|Rv3758c	NP_416633.1|b2129	2.82e-65	207	6.42e-65	206
NP_218279.1|Rv3762c	NP_418507.2|b4083	5.13e-194	558	1.98e-191	551
NP_218281.1|Rv3764c	NP_418816.1|b4399	1.97e-26	108	2.90e-30	119
NP_218326.1|Rv3809c	NP_416540.1|b2036	3.23e-106	315	1.47e-106	315
NP_218330.1|Rv3813c	NP_418152.1|b3697	1.61e-21	88.2	2.93e-20	84.7
NP_218350.1|Rv3833	NP_416304.1|b1790	1.30e-28	107	5.11e-28	105
NP_218351.1|Rv3834c	NP_415413.1|b0893	5.34e-71	227	1.96e-71	228
NP_218355.1|Rv3838c	NP_417090.1|b2599	9.92e-17	77.0	9.32e-19	83.2
NP_218363.1|Rv3846	NP_416173.1|b1656	9.93e-42	137	7.34e-41	134
NP_218363.1|Rv3846	NP_418344.3|b3908	2.00e-44	144	1.58e-43	142
NP_218370.1|Rv3853	NP_418364.1|b3929	5.23e-40	129	7.55e-40	129
NP_218375.1|Rv3858c	NP_417680.1|b3213	2.17e-82	260	3.78e-83	262
NP_218376.1|Rv3859c	NP_417679.2|b3212	0.0	1157	0.0	1150
NP_218430.1|Rv3913	NP_415408.1|b0888	7.18e-93	276	2.29e-96	285
NP_218431.1|Rv3914	NP_418228.2|b3781	9.69e-34	110	2.23e-34	112
NP_218434.2|Rv3918c	NP_415693.1|b1175	2.73e-12	63.2	1.04e-13	67.0
NP_218441.1|Rv3924c	NP_418158.1|b3703	4.57e-08	40.8	3.80e-09	43.5
YP_177615.1|Rv0013	NP_417819.1|b3360	4.30e-59	182	6.03e-60	184
YP_177679.1|Rv2922A	NP_415488.1|b0968	6.33e-18	68.9	6.22e-18	68.9
YP_177687.1|Rv0050	NP_417855.4|b3396	6.40e-43	163	2.57e-42	161
YP_177688.1|Rv0055	NP_418623.1|b4202	1.59e-15	62.0	2.00e-15	61.6
YP_177718.1|Rv0346c	NP_415970.4|b1453	5.80e-183	518	2.55e-184	522
YP_177719.1|Rv0352	NP_414556.1|b0015	4.94e-67	214	2.58e-66	212
YP_177725.1|Rv0438c	NP_415348.1|b0827	2.01e-59	196	1.98e-64	209
YP_177728.1|Rv0467	NP_418439.1|b4015	3.43e-180	506	4.90e-180	506
YP_177731.1|Rv0489	NP_415276.1|b0755	6.58e-80	238	1.75e-82	244
YP_177734.1|Rv0522	NP_417149.1|b2663	1.00e-105	318	1.88e-109	328
YP_177738.1|Rv0558	YP_026269.1|b3833	8.51e-53	168	1.42e-54	172
YP_177746.1|Rv0684	NP_417799.1|b3340	4.74e-291	810	2.89e-292	813
YP_177754.1|Rv0761c	NP_414890.1|b0356	6.95e-66	210	9.57e-66	210
YP_177767.1|Rv0924c	NP_416893.1|b2392	8.11e-101	303	1.22e-102	308
YP_177770.1|Rv0934	NP_418184.1|b3728	1.01e-41	146	1.67e-43	151
YP_177771.1|Rv0935	NP_418183.1|b3727	9.32e-55	179	4.02e-56	182
YP_177772.1|Rv0949	NP_418258.1|b3813	2.38e-150	453	5.85e-154	462
YP_177787.3|Rv1093	NP_417046.1|b2551	1.33e-145	418	5.23e-145	416
YP_177788.1|Rv1110	NP_414570.1|b0029	4.28e-106	310	1.07e-108	317
YP_177804.1|Rv1384	NP_414574.1|b0033	0.0	1058	0.0	1056
YP_177808.1|Rv1395	NP_417973.1|b3516	1.22e-14	70.1	6.62e-13	64.7
YP_177821.1|Rv1564c	NP_417889.1|b3431	8.97e-195	563	1.79e-196	568
YP_177822.1|Rv1569	NP_415297.1|b0776	2.86e-51	173	4.65e-54	180
YP_177823.1|Rv1600	NP_416525.1|b2021	2.06e-33	124	2.74e-35	129
YP_177824.1|Rv1623c	NP_415497.1|b0978	9.59e-96	296	2.21e-94	292
YP_177848.1|Rv1844c	NP_416533.1|b2029	9.92e-171	486	2.91e-172	490
YP_177856.1|Rv2057c	NP_418093.1|b3636	1.44e-14	57.8	1.20e-13	55.5
YP_177863.1|Rv2127	NP_415970.4|b1453	3.09e-188	532	9.55e-190	536
YP_177868.1|Rv2334	NP_416909.1|b2414	1.55e-111	323	2.43e-113	328
YP_177873.1|Rv2364c	NP_417061.1|b2566	1.52e-50	166	9.76e-52	169
YP_177874.1|Rv2368c	NP_415193.2|b0660	1.15e-99	295	6.96e-101	298
YP_177879.1|Rv2397c	NP_416917.1|b2422	7.18e-89	268	1.48e-88	268
YP_177883.1|Rv2461c	NP_414971.1|b0437	1.49e-63	192	5.38e-64	194
YP_177884.1|Rv2465c	NP_418514.1|b4090	3.34e-19	76.3	3.92e-20	78.6
YP_177889.1|Rv2531c	NP_418541.2|b4117	1.16e-39	154	2.98e-41	159
YP_177898.1|Rv2682c	NP_414954.1|b0420	7.34e-153	452	2.52e-150	445
YP_177908.1|Rv2849c	NP_415786.1|b1270	3.38e-34	117	1.77e-33	115
YP_177910.1|Rv2855	NP_417957.1|b3500	4.81e-52	179	6.53e-52	178
YP_177911.1|Rv2861c	NP_414710.1|b0168	1.62e-80	241	2.61e-81	243
YP_177915.1|Rv2992c	NP_416899.1|b2400	2.05e-83	263	9.87e-84	263
YP_177917.1|Rv3003c	YP_025294.2|b0077	2.59e-175	507	1.75e-172	499
YP_177921.1|Rv3048c	NP_417162.1|b2676	1.99e-174	483	1.59e-173	481
YP_177922.1|Rv3065	NP_415075.1|b0543	2.75e-21	78.6	4.29e-23	83.2
YP_177925.1|Rv3109	NP_415302.1|b0781	1.08e-50	169	1.81e-51	171
YP_177927.1|Rv3111	NP_415304.1|b0783	1.20e-49	154	1.71e-51	159
YP_177931.1|Rv3119	NP_415306.1|b0785	4.59e-25	90.9	8.27e-26	92.8
YP_177950.1|Rv3240c	NP_414640.1|b0098	2.10e-257	741	2.24e-256	738
YP_177967.1|Rv3382c	NP_414570.1|b0029	8.47e-102	299	2.16e-104	305
YP_177989.1|Rv3566c	NP_415980.1|b1463	2.56e-48	159	3.05e-46	154
YP_177992.1|Rv3580c	NP_415059.1|b0526	1.33e-114	342	7.33e-114	340
YP_177996.1|Rv3607c	NP_417530.2|b3058	9.18e-10	50.1	2.29e-09	48.9
YP_177997.1|Rv3608c	NP_417644.4|b3177	7.34e-57	181	2.61e-57	182
