# Supplementary material for: Homology-based reconstruction of regulatory networks for bacterial and archaeal genomes
Source: Front Microbiol. 2022 Jul 19;13:923105. doi: 10.3389/fmicb.2022.923105 (PMC9344073; doi:10.3389/fmicb.2022.923105)
Supplement: Supplementary file 1 [file Data_Sheet_1.ZIP › network/proteinortho/Myctu/GCF_000009045.1_ASM904v1_B_subtilis_168_genomic.faa_Myctu.proteinortho-graph]

# file_a	file_b
# a	b	evalue_ab	bitscore_ab	evalue_ba	bitscore_ba
# GCF_000195955.2_ASM19595v2_M_tuberculosis_H37Rv_genomic.faa	GCF_000009045.1_ASM904v1_B_subtilis_168_genomic.faa
# 5.3e-53	174	1.46e-54	175
NP_214516.1|Rv0002	NP_387883.1|BSU00020	6.68e-39	140	3.45e-41	146
NP_214517.1|Rv0003	NP_387885.1|BSU00040	2.91e-49	167	3.15e-48	164
NP_214519.2|Rv0005	NP_387887.1|BSU00060	9.44e-250	701	1.18e-245	691
NP_214520.1|Rv0006	NP_387888.1|BSU00070	1.30e-248	711	1.93e-248	711
NP_214528.1|Rv0014c	NP_389459.1|BSU15770	1.98e-94	301	5.08e-91	292
NP_214531.1|Rv0017c	NP_389368.1|BSU14850	1.13e-42	152	9.64e-40	144
NP_214555.1|Rv0041	NP_390910.1|BSU30320	1.34e-267	764	4.76e-267	763
NP_214567.1|Rv0053	NP_391971.1|BSU40910	2.67e-20	75.1	5.67e-20	74.3
NP_214568.1|Rv0054	NP_391970.1|BSU40900	5.01e-24	89.4	3.61e-25	92.4
NP_214570.1|Rv0056	NP_391930.1|BSU40500	3.27e-19	75.9	1.35e-18	74.3
NP_214577.1|Rv0063	NP_388760.2|BSU08800	6.58e-43	154	1.95e-47	167
NP_214584.1|Rv0070c	NP_391571.1|BSU36900	2.25e-150	430	7.17e-152	434
NP_214589.1|Rv0075	NP_391022.1|BSU31440	4.00e-58	191	8.67e-62	201
NP_214605.1|Rv0091	NP_390605.1|BSU27270	6.13e-37	127	5.94e-37	127
NP_214620.1|Rv0106	NP_388218.1|BSU03360	2.96e-26	105	5.23e-23	96.7
NP_214639.1|Rv0125	NP_391180.2|BSU33000	7.44e-21	90.1	9.20e-22	93.2
NP_214640.1|Rv0126	NP_391336.1|BSU34560	5.02e-82	265	2.97e-79	258
NP_214651.1|Rv0137c	NP_390052.1|BSU21690	1.52e-32	112	1.58e-32	112
NP_214661.1|Rv0147	NP_391675.2|BSU37960	6.91e-105	318	2.40e-111	335
NP_214663.1|Rv0149	NP_388913.1|BSU10320	1.96e-10	57.8	3.71e-11	60.1
NP_214697.2|Rv0183	NP_390929.1|BSU30510	3.87e-24	95.1	7.31e-26	99.8
NP_214703.1|Rv0189c	NP_390070.2|BSU21870	1.05e-155	454	4.66e-160	466
NP_214704.1|Rv0190	NP_391232.1|BSU33520	1.77e-24	85.9	5.69e-24	84.7
NP_214705.1|Rv0191	NP_388461.2|BSU05800	1.13e-25	104	9.38e-27	107
NP_214710.1|Rv0196	NP_391879.2|BSU39990	1.34e-27	100	1.41e-27	100
NP_214719.1|Rv0205	NP_390619.1|BSU27420	2.03e-13	67.4	4.11e-19	84.3
NP_214720.1|Rv0206c	NP_388424.1|BSU05430	8.99e-51	188	1.67e-51	190
NP_214737.1|Rv0223c	NP_389813.1|BSU19310	5.62e-115	345	1.51e-121	362
NP_214766.1|Rv0252	NP_388212.1|BSU03300	2.78e-139	430	2.81e-139	430
NP_214777.1|Rv0263c	YP_054571.2|BSU04090	6.30e-32	118	7.52e-32	118
NP_214788.1|Rv0274	NP_391583.1|BSU37020	7.55e-07	43.5	6.79e-06	40.4
NP_214833.1|Rv0319	NP_388147.1|BSU02650	3.92e-41	136	2.87e-41	137
NP_214836.1|Rv0322	NP_391438.1|BSU35580	6.70e-98	298	1.88e-98	300
NP_214836.1|Rv0322	NP_391504.1|BSU36230	1.81e-98	299	1.92e-98	299
NP_214843.1|Rv0329c	NP_388299.1|BSU04180	1.13e-13	63.5	1.47e-15	68.6
NP_214848.1|Rv0334	NP_391663.1|BSU37840	1.90e-49	161	3.10e-50	163
NP_214851.1|Rv0337c	NP_390118.1|BSU22370	1.07e-46	162	2.84e-46	161
NP_214852.1|Rv0338c	NP_391599.1|BSU37180	2.59e-115	365	1.02e-110	352
NP_214864.1|Rv0350	NP_390425.1|BSU25470	7.93e-234	657	1.55e-231	652
NP_214871.1|Rv0357c	NP_391922.1|BSU40420	4.83e-160	455	6.80e-158	450
NP_214873.1|Rv0359	NP_391633.1|BSU37530	7.81e-16	71.2	2.08e-18	78.2
NP_214876.1|Rv0362	NP_389213.1|BSU13300	2.40e-43	155	9.46e-44	156
NP_214877.1|Rv0363c	NP_391593.1|BSU37120	3.70e-23	94.4	2.63e-25	100
NP_214885.1|Rv0371c	NP_391130.2|BSU32500	4.89e-13	62.0	7.74e-14	64.3
NP_214887.1|Rv0373c	NP_391128.1|BSU32480	3.80e-54	197	1.98e-52	192
NP_214888.1|Rv0374c	NP_391127.1|BSU32470	4.79e-38	125	3.94e-38	125
NP_214890.1|Rv0376c	NP_391131.1|BSU32510	7.66e-22	92.0	5.87e-23	95.1
NP_214903.1|Rv0389	NP_388105.1|BSU02230	8.69e-70	222	3.78e-75	236
NP_214920.1|Rv0406c	NP_388643.1|BSU07620	1.59e-14	68.6	4.71e-15	70.1
NP_214920.1|Rv0406c	NP_389789.1|BSU19080	8.56e-16	71.6	1.08e-15	71.2
NP_214923.1|Rv0409	NP_390825.1|BSU29470	6.63e-103	306	2.06e-102	305
NP_214925.1|Rv0411c	NP_390621.1|BSU27440	1.91e-51	168	6.68e-51	167
NP_214928.1|Rv0414c	NP_391708.1|BSU38290	3.68e-24	92.8	4.13e-23	90.1
NP_214929.1|Rv0415	NP_389049.1|BSU11670	3.89e-20	87.0	1.32e-20	88.6
NP_214931.1|Rv0417	NP_389051.1|BSU11690	3.96e-70	213	6.61e-72	218
NP_214932.1|Rv0418	NP_391726.1|BSU38470	1.56e-28	114	1.33e-29	117
NP_214936.1|Rv0422c	NP_389053.1|BSU11710	5.06e-46	152	4.53e-48	157
NP_214936.1|Rv0422c	NP_391681.1|BSU38020	6.14e-44	147	6.10e-45	149
NP_214937.1|Rv0423c	NP_388759.2|BSU08790	4.92e-263	728	8.06e-263	727
NP_214943.1|Rv0429c	NP_389454.1|BSU15720	6.71e-20	79.3	6.21e-19	76.6
NP_214954.1|Rv0440	NP_388484.1|BSU06030	3.70e-235	655	6.93e-236	657
NP_214972.1|Rv0458	NP_389813.1|BSU19310	1.50e-123	367	2.73e-127	377
NP_214976.1|Rv0462	NP_390286.2|BSU24060	2.21e-114	342	7.60e-116	345
NP_214982.1|Rv0468	NP_390296.2|BSU24160	2.26e-72	221	1.10e-70	217
NP_214992.1|Rv0478	NP_391821.2|BSU39420	2.09e-43	142	1.93e-50	160
NP_214994.2|Rv0480c	NP_389240.1|BSU13570	1.67e-14	68.6	8.50e-18	77.8
NP_215005.1|Rv0491	NP_391921.1|BSU40410	1.04e-71	215	2.47e-73	219
NP_215014.1|Rv0500	NP_389730.2|BSU18480	4.92e-40	138	3.34e-46	154
NP_215023.1|Rv0509	NP_390695.1|BSU28170	1.44e-69	225	1.24e-76	244
NP_215024.1|Rv0510	NP_390693.1|BSU28150	2.51e-54	176	4.63e-59	189
NP_215026.1|Rv0512	NP_390691.1|BSU28130	1.93e-91	273	8.47e-96	284
NP_215038.1|Rv0524	NP_390690.1|BSU28120	2.42e-132	386	3.25e-135	393
NP_215047.1|Rv0533c	NP_389015.1|BSU11330	2.59e-61	195	1.17e-62	199
NP_215048.1|Rv0534c	NP_391728.1|BSU38490	1.16e-18	81.3	1.80e-18	80.9
NP_215059.1|Rv0545c	NP_389167.2|BSU12840	4.70e-78	242	2.04e-81	250
NP_215062.1|Rv0548c	NP_390958.1|BSU30800	7.87e-82	246	1.81e-82	247
NP_215069.1|Rv0555	NP_390960.1|BSU30820	4.39e-58	200	2.59e-64	217
NP_215076.1|Rv0562	NP_390155.1|BSU22740	3.25e-50	167	1.57e-52	174
NP_215077.1|Rv0563	NP_389232.1|BSU13490	4.80e-19	82.0	1.01e-18	81.3
NP_215080.1|Rv0566c	NP_388983.1|BSU11020	1.12e-19	77.8	2.18e-20	79.7
NP_215087.1|Rv0573c	NP_391053.1|BSU31750	2.86e-83	262	1.63e-83	263
NP_215134.1|Rv0620	NP_391699.1|BSU38200	4.98e-36	132	1.09e-40	144
NP_215148.1|Rv0634c	NP_389590.1|BSU17090	7.26e-26	97.8	4.13e-24	93.2
NP_215153.1|Rv0639	NP_387982.1|BSU01010	1.02e-58	181	4.61e-58	179
NP_215154.1|Rv0640	NP_387983.2|BSU01020	1.75e-63	187	1.07e-62	186
NP_215155.1|Rv0641	NP_387984.2|BSU01030	2.15e-87	255	1.20e-89	261
NP_215164.1|Rv0650	NP_390365.2|BSU24850	3.72e-31	115	1.97e-35	127
NP_215165.1|Rv0651	NP_387985.2|BSU01040	3.52e-30	105	2.21e-31	108
NP_215166.1|Rv0652	NP_387986.1|BSU01050	3.43e-35	115	5.67e-34	112
NP_215169.1|Rv0655	NP_390812.1|BSU29340	7.18e-39	136	3.24e-36	129
NP_215181.1|Rv0667	NP_387988.2|BSU01070	0.0	1283	0.0	1280
NP_215182.1|Rv0668	NP_387989.2|BSU01080	0.0	1300	0.0	1300
NP_215184.1|Rv0670	NP_390392.1|BSU25130	1.46e-21	88.2	9.59e-22	89.0
NP_215195.1|Rv0681	NP_389788.1|BSU19070	5.48e-14	64.3	4.11e-14	64.7
NP_215196.1|Rv0682	NP_387991.2|BSU01100	3.20e-56	168	3.99e-58	173
NP_215197.1|Rv0683	NP_387992.2|BSU01110	8.11e-69	202	6.11e-69	202
NP_215199.1|Rv0685	NP_387994.1|BSU01130	1.29e-209	578	1.68e-210	580
NP_215201.1|Rv0687	NP_391080.2|BSU32000	3.61e-34	121	1.98e-33	119
NP_215214.1|Rv0700	NP_387996.1|BSU01150	4.39e-52	155	4.74e-52	155
NP_215215.1|Rv0701	NP_387997.1|BSU01160	4.11e-60	184	1.95e-58	180
NP_215216.1|Rv0702	NP_387998.1|BSU01170	7.19e-46	148	1.28e-43	142
NP_215217.1|Rv0703	NP_387999.2|BSU01180	1.54e-20	75.9	1.79e-19	73.2
NP_215218.1|Rv0704	NP_388000.2|BSU01190	1.37e-117	335	6.24e-119	339
NP_215219.1|Rv0705	NP_388001.1|BSU01200	5.28e-49	147	2.77e-49	148
NP_215221.1|Rv0707	NP_388003.2|BSU01220	1.03e-69	211	1.75e-69	211
NP_215222.1|Rv0708	NP_388004.1|BSU01230	7.80e-62	183	5.83e-60	179
NP_215223.1|Rv0709	NP_388005.1|BSU01240	4.77e-18	67.8	7.57e-19	69.7
NP_215228.1|Rv0714	NP_388007.1|BSU01260	1.13e-59	176	3.45e-59	175
NP_215229.1|Rv0715	NP_388008.1|BSU01270	8.19e-33	107	4.95e-32	105
NP_215230.1|Rv0716	NP_388009.1|BSU01280	9.98e-76	222	1.02e-75	222
NP_215232.1|Rv0718	NP_388011.2|BSU01300	1.63e-52	159	3.51e-52	158
NP_215233.1|Rv0719	NP_388012.1|BSU01310	4.08e-56	172	1.43e-54	168
NP_215234.1|Rv0720	NP_388013.2|BSU01320	1.23e-37	120	2.61e-37	120
NP_215235.1|Rv0721	NP_388014.1|BSU01330	1.45e-56	174	1.78e-58	179
NP_215236.1|Rv0722	NP_388015.1|BSU01340	1.08e-12	53.5	6.37e-14	56.6
NP_215237.1|Rv0723	NP_388016.1|BSU01350	4.78e-34	113	2.06e-33	112
NP_215242.1|Rv0728c	NP_389738.1|BSU18560	2.98e-51	170	2.62e-54	178
NP_215243.1|Rv0729	NP_391886.1|BSU40060	1.40e-20	90.9	9.77e-26	106
NP_215246.1|Rv0732	NP_388017.1|BSU01360	1.14e-105	317	3.79e-104	313
NP_215251.1|Rv0737	NP_388780.1|BSU08990	5.31e-07	43.9	1.01e-06	43.1
NP_215265.1|Rv0751c	NP_389279.1|BSU13960	8.28e-32	116	1.27e-37	132
NP_215267.1|Rv0753c	NP_391855.1|BSU39760	5.03e-140	409	2.56e-140	410
NP_215271.1|Rv0757	NP_389208.1|BSU13250	9.50e-66	201	7.56e-65	198
NP_215272.1|Rv0758	NP_389209.1|BSU13260	2.12e-29	117	8.25e-32	124
NP_215280.1|Rv0766c	NP_389103.1|BSU12210	3.99e-61	199	8.91e-60	196
NP_215282.1|Rv0768	NP_390984.1|BSU31060	2.97e-98	301	3.29e-101	309
NP_215286.1|Rv0772	NP_388535.1|BSU06530	5.95e-92	281	3.19e-92	281
NP_215287.1|Rv0773c	NP_391491.1|BSU36100	9.50e-110	333	2.99e-112	340
NP_215291.1|Rv0777	NP_388526.1|BSU06440	1.12e-36	137	3.22e-38	141
NP_215292.1|Rv0778	NP_390897.1|BSU30190	5.66e-55	184	2.46e-52	177
NP_215294.1|Rv0780	NP_388527.1|BSU06450	1.07e-11	60.5	1.18e-09	54.3
NP_215297.1|Rv0783c	NP_388782.1|BSU09010	4.80e-61	207	5.06e-55	191
NP_215303.1|Rv0788	NP_388529.1|BSU06470	1.91e-69	209	4.16e-69	208
NP_215306.1|Rv0791c	NP_388766.2|BSU08860	1.59e-16	76.6	8.78e-15	71.6
NP_215307.1|Rv0792c	NP_391383.1|BSU35030	1.46e-28	106	1.97e-28	105
NP_215318.1|Rv0803	NP_388530.2|BSU06480	1.39e-193	565	1.62e-195	570
NP_215323.1|Rv0808	NP_388531.2|BSU06490	6.03e-143	417	4.67e-142	415
NP_215324.1|Rv0809	NP_388532.2|BSU06500	1.14e-99	296	3.29e-99	295
NP_215335.1|Rv0820	NP_390374.1|BSU24950	5.06e-91	266	3.85e-91	267
NP_215335.1|Rv0820	NP_390375.1|BSU24960	8.95e-94	274	2.47e-94	275
NP_215338.1|Rv0823c	NP_387962.1|BSU00810	2.88e-61	197	3.09e-63	202
NP_215358.1|Rv0843	NP_388687.1|BSU08060	4.22e-39	138	4.82e-37	132
NP_215359.1|Rv0844c	NP_391429.1|BSU35490	1.82e-37	127	7.38e-38	128
NP_215359.1|Rv0844c	NP_391770.1|BSU38910	2.37e-35	121	3.26e-36	124
NP_215373.1|Rv0858c	NP_391018.2|BSU31400	1.88e-51	174	3.64e-52	176
NP_215379.1|Rv0864	NP_388477.1|BSU05960	2.24e-40	131	5.74e-44	140
NP_215388.1|Rv0873	NP_391161.1|BSU32820	2.83e-50	181	3.09e-48	175
NP_215432.1|Rv0917	NP_390885.1|BSU30070	1.76e-126	379	1.44e-124	374
NP_215452.1|Rv0937c	NP_389224.1|BSU13410	6.81e-56	179	4.17e-56	180
NP_215466.1|Rv0951	NP_389491.1|BSU16090	3.42e-98	294	3.64e-98	294
NP_215467.1|Rv0952	NP_389492.1|BSU16100	1.58e-98	289	2.37e-98	288
NP_215471.1|Rv0956	NP_388533.2|BSU06510	5.25e-31	109	3.28e-32	112
NP_215472.1|Rv0957	NP_388534.2|BSU06520	2.32e-145	424	9.40e-148	431
NP_215484.3|Rv0969	NP_391230.2|BSU33500	8.31e-207	601	1.01e-211	614
NP_215496.2|Rv0981	NP_389208.1|BSU13250	2.28e-69	209	3.96e-68	206
NP_215498.1|Rv0983	NP_391916.1|BSU40360	2.17e-29	115	7.09e-32	122
NP_215499.1|Rv0984	NP_390824.1|BSU29460	1.99e-10	53.9	1.47e-12	59.7
NP_215500.1|Rv0985c	NP_391517.1|BSU36360	4.87e-17	69.7	3.79e-15	64.7
NP_215501.1|Rv0986	NP_389319.1|BSU14360	9.46e-56	175	2.65e-55	174
NP_215501.1|Rv0986	NP_391208.2|BSU33270	4.05e-57	179	4.00e-57	179
NP_215508.1|Rv0993	NP_389700.1|BSU18180	2.68e-58	186	1.13e-60	192
NP_215519.1|Rv1003	NP_387917.1|BSU00360	2.19e-36	128	4.17e-38	133
NP_215523.1|Rv1007c	NP_387919.1|BSU00380	4.92e-151	444	2.98e-152	447
NP_215524.1|Rv1008	NP_387920.1|BSU00390	1.67e-52	168	9.72e-55	174
NP_215526.1|Rv1010	NP_387923.1|BSU00420	1.09e-44	151	2.27e-43	147
NP_215527.1|Rv1011	NP_387927.1|BSU00460	6.66e-42	143	2.70e-45	152
NP_215530.1|Rv1014c	NP_387934.1|BSU00530	5.15e-44	142	1.48e-46	148
NP_215533.1|Rv1017c	NP_387932.1|BSU00510	5.59e-91	271	7.54e-89	266
NP_215534.1|Rv1018c	NP_387931.1|BSU00500	3.42e-102	311	7.62e-104	315
NP_215536.1|Rv1020	NP_387936.1|BSU00550	1.06e-221	668	1.90e-214	649
NP_215539.1|Rv1023	NP_391270.1|BSU33900	1.58e-172	487	3.63e-174	491
NP_215549.1|Rv1033c	NP_389208.1|BSU13250	2.36e-66	202	8.99e-66	201
NP_215586.1|Rv1070c	NP_389704.1|BSU18220	1.09e-52	169	3.32e-52	167
NP_215590.1|Rv1074c	NP_391162.1|BSU32830	6.33e-105	312	8.39e-103	307
NP_215595.1|Rv1079	NP_390603.1|BSU27250	2.51e-118	345	1.85e-118	346
NP_215596.1|Rv1080c	NP_390610.1|BSU27320	1.11e-12	59.3	3.15e-11	55.5
NP_215600.1|Rv1084	NP_391962.1|BSU40820	1.73e-127	390	4.01e-130	397
NP_215608.1|Rv1092c	NP_390257.2|BSU23760	7.54e-96	283	5.82e-96	283
NP_215611.1|Rv1095	NP_389364.1|BSU14810	1.05e-88	273	1.61e-88	273
NP_215614.1|Rv1098c	NP_391184.1|BSU33040	1.67e-130	383	2.69e-132	387
NP_215615.3|Rv1099c	NP_391590.1|BSU37090	7.07e-110	321	3.60e-112	327
NP_215628.1|Rv1112	NP_391972.1|BSU40920	4.73e-120	348	2.40e-118	344
NP_215638.1|Rv1122	NP_390450.1|BSU25730	7.06e-77	235	2.58e-79	241
NP_215646.1|Rv1130	NP_390293.2|BSU24130	1.04e-15	76.3	9.30e-14	70.1
NP_215647.1|Rv1131	NP_390792.1|BSU29140	3.16e-97	291	7.22e-96	288
NP_215649.1|Rv1133c	NP_389201.2|BSU13180	5.32e-200	582	2.28e-199	580
NP_215655.1|Rv1139c	NP_390086.1|BSU22040	5.07e-41	132	2.87e-38	125
NP_215658.1|Rv1142c	NP_388869.3|BSU09880	9.03e-30	109	1.71e-30	111
NP_215667.1|Rv1151c	NP_388846.1|BSU09650	1.72e-30	110	3.53e-31	112
NP_215677.1|Rv1161	NP_391609.2|BSU37280	0.0	1244	0.0	1240
NP_215678.1|Rv1162	NP_391608.1|BSU37270	1.55e-217	608	7.65e-220	614
NP_215680.1|Rv1164	NP_391606.1|BSU37250	2.15e-60	187	7.34e-61	188
NP_215681.1|Rv1165	NP_389360.1|BSU14770	3.66e-176	511	7.63e-176	510
NP_215692.1|Rv1176c	NP_388715.1|BSU08340	5.46e-16	69.3	2.13e-15	67.8
NP_215703.1|Rv1187	NP_388203.2|BSU03210	9.13e-64	214	5.07e-61	206
NP_215703.1|Rv1187	NP_391658.1|BSU37780	6.70e-63	211	1.32e-62	211
NP_215704.1|Rv1188	NP_391164.1|BSU32850	3.82e-56	181	6.39e-54	176
NP_215721.1|Rv1205	NP_391344.1|BSU34640	7.78e-24	90.1	1.55e-24	92.0
NP_215729.1|Rv1213	NP_390975.1|BSU30970	1.17e-59	195	1.18e-59	195
NP_215734.1|Rv1218c	NP_388870.2|BSU09890	2.45e-42	145	9.07e-43	146
NP_215745.1|Rv1229c	NP_388035.1|BSU01540	4.06e-67	213	2.63e-71	224
NP_215753.1|Rv1237	NP_391294.1|BSU34140	4.13e-34	122	3.79e-37	130
NP_215754.1|Rv1238	NP_391760.1|BSU38810	3.37e-124	360	4.40e-122	355
NP_215755.1|Rv1239c	NP_388681.1|BSU08000	3.60e-45	154	5.47e-42	146
NP_215761.1|Rv1245c	NP_391880.2|BSU40000	7.04e-30	112	5.01e-29	110
NP_215764.2|Rv1248c	NP_389819.3|BSU19370	4.19e-212	635	6.32e-209	627
NP_215766.1|Rv1250	NP_388189.2|BSU03070	1.18e-50	179	1.54e-50	179
NP_215769.1|Rv1253	NP_388339.2|BSU04580	4.25e-114	345	2.00e-114	346
NP_215773.1|Rv1257c	NP_390746.1|BSU28680	1.42e-96	295	1.79e-98	300
NP_215776.1|Rv1260	NP_388604.1|BSU07230	2.64e-19	85.1	7.73e-18	80.9
NP_215788.1|Rv1272c	NP_388703.1|BSU08220	1.26e-134	404	1.86e-137	411
NP_215789.1|Rv1273c	NP_388702.1|BSU08210	7.57e-98	306	3.11e-97	305
NP_215797.1|Rv1281c	NP_389205.2|BSU13220	5.90e-33	130	1.15e-34	135
NP_215798.1|Rv1282c	NP_389022.1|BSU11400	7.63e-55	177	1.87e-53	173
NP_215798.1|Rv1282c	NP_389027.1|BSU11450	5.47e-52	169	3.74e-50	165
NP_215799.1|Rv1283c	NP_389021.2|BSU11390	2.57e-52	172	2.92e-51	169
NP_215800.1|Rv1284	NP_390947.1|BSU30690	4.77e-12	58.2	4.21e-12	58.5
NP_215803.1|Rv1287	NP_390630.2|BSU27520	3.67e-13	60.1	1.61e-14	63.5
NP_215808.1|Rv1292	NP_391614.1|BSU37330	4.71e-144	424	2.55e-144	424
NP_215809.1|Rv1293	NP_390219.1|BSU23380	3.46e-111	332	6.43e-112	333
NP_215810.1|Rv1294	NP_391106.1|BSU32260	8.54e-94	286	5.12e-99	300
NP_215811.1|Rv1295	NP_391105.1|BSU32250	3.77e-134	384	7.34e-137	390
NP_215812.1|Rv1296	NP_391104.1|BSU32240	1.03e-25	101	1.59e-30	114
NP_215814.1|Rv1298	NP_391588.1|BSU37070	1.51e-24	84.3	9.40e-25	84.7
NP_215815.1|Rv1299	NP_391582.1|BSU37010	1.07e-92	278	3.64e-91	274
NP_215816.1|Rv1300	NP_391581.1|BSU37000	1.44e-22	92.4	7.54e-24	95.9
NP_215818.1|Rv1302	NP_391433.1|BSU35530	1.97e-47	162	1.13e-42	150
NP_215820.1|Rv1304	NP_391568.1|BSU36870	1.82e-28	105	2.00e-27	102
NP_215824.1|Rv1308	NP_391564.1|BSU36830	2.80e-202	570	6.78e-203	572
NP_215825.1|Rv1309	NP_391563.1|BSU36820	5.67e-51	167	3.67e-52	170
NP_215826.1|Rv1310	NP_391562.1|BSU36810	1.25e-211	590	1.30e-211	590
NP_215827.1|Rv1311	NP_391561.1|BSU36800	4.28e-13	58.5	1.79e-13	59.7
NP_215830.1|Rv1314c	NP_391195.2|BSU33150	8.28e-33	113	1.58e-33	115
NP_215831.1|Rv1315	NP_391557.1|BSU36760	1.60e-125	367	4.24e-121	356
NP_215832.1|Rv1316c	NP_389237.1|BSU13540	8.62e-36	119	1.84e-35	118
NP_215839.1|Rv1323	NP_390297.1|BSU24170	8.61e-107	317	6.32e-110	325
NP_215842.1|Rv1326c	NP_390976.1|BSU30980	5.77e-170	499	3.77e-167	492
NP_215845.1|Rv1329c	NP_390121.1|BSU22400	1.72e-46	174	7.77e-54	196
NP_215854.1|Rv1338	NP_390717.2|BSU28390	2.39e-61	192	6.43e-62	193
NP_215855.1|Rv1339	NP_388905.1|BSU10240	6.89e-24	94.0	3.40e-24	94.7
NP_215856.1|Rv1340	NP_390715.1|BSU28370	8.57e-79	235	6.12e-79	235
NP_215857.1|Rv1341	NP_390714.1|BSU28360	3.87e-38	127	3.58e-39	130
NP_215866.1|Rv1350	NP_389473.1|BSU15910	3.25e-57	179	1.22e-57	181
NP_215895.1|Rv1379	NP_389430.1|BSU15470	1.77e-51	160	5.79e-50	157
NP_215896.1|Rv1380	NP_389432.2|BSU15490	7.94e-53	172	3.37e-55	179
NP_215897.1|Rv1381	NP_389433.2|BSU15500	1.85e-81	254	1.06e-87	270
NP_215899.1|Rv1383	NP_389434.1|BSU15510	4.77e-84	257	2.47e-84	258
NP_215905.1|Rv1389	NP_389450.2|BSU15680	5.83e-40	132	2.72e-41	136
NP_215907.1|Rv1391	NP_389452.1|BSU15700	1.03e-77	243	1.00e-81	254
NP_215908.1|Rv1392	NP_390933.1|BSU30550	8.33e-161	455	8.83e-161	455
NP_215922.1|Rv1406	NP_389455.1|BSU15730	1.28e-52	172	1.18e-50	167
NP_215923.1|Rv1407	NP_389456.1|BSU15740	1.12e-49	172	1.46e-54	185
NP_215924.1|Rv1408	NP_389461.1|BSU15790	4.21e-63	193	1.60e-65	199
NP_215925.1|Rv1409	NP_390209.1|BSU23280	7.21e-62	198	6.13e-65	206
NP_215928.1|Rv1412	NP_390208.1|BSU23270	1.49e-49	157	4.38e-47	151
NP_215931.1|Rv1415	NP_390207.1|BSU23260	4.12e-144	413	7.71e-142	407
NP_215932.2|Rv1416	NP_390206.1|BSU23250	1.59e-23	87.4	1.18e-26	95.5
NP_215936.1|Rv1420	NP_390727.2|BSU28490	1.74e-114	352	2.21e-111	344
NP_215937.1|Rv1421	NP_391357.1|BSU34770	3.48e-80	242	1.60e-81	245
NP_215938.1|Rv1422	NP_391356.2|BSU34760	1.30e-54	178	5.92e-56	182
NP_215939.1|Rv1423	NP_391355.1|BSU34750	1.33e-20	87.4	1.36e-24	98.6
NP_215952.1|Rv1436	NP_391274.1|BSU33940	6.82e-135	384	2.37e-133	380
NP_215953.1|Rv1437	NP_391273.1|BSU33930	4.98e-104	310	4.61e-102	305
NP_215954.1|Rv1438	NP_391272.1|BSU33920	4.94e-70	213	1.45e-69	212
NP_215958.1|Rv1442	NP_389739.2|BSU18570	4.28e-39	151	2.38e-37	145
NP_215963.1|Rv1447c	NP_390266.2|BSU23850	1.56e-123	367	2.84e-121	362
NP_215965.1|Rv1449c	NP_389672.1|BSU17890	4.86e-199	574	2.12e-192	557
NP_215967.1|Rv1451	NP_389090.2|BSU12080	4.40e-25	99.8	5.24e-26	102
NP_215974.1|Rv1458c	NP_391289.1|BSU34090	2.42e-52	171	1.25e-52	172
NP_215977.1|Rv1461	NP_391146.1|BSU32670	2.79e-157	464	8.12e-155	457
NP_215979.1|Rv1463	NP_391150.1|BSU32710	1.40e-95	278	2.40e-94	275
NP_215980.1|Rv1464	NP_391148.1|BSU32690	4.47e-112	332	2.04e-113	335
NP_215981.1|Rv1465	NP_391147.1|BSU32680	2.00e-29	102	3.88e-29	101
NP_215982.1|Rv1466	NP_388997.1|BSU11160	2.09e-23	84.0	1.60e-22	81.6
NP_215991.1|Rv1475c	NP_389683.1|BSU18000	0.0	947	0.0	947
NP_215999.1|Rv1483	NP_389473.1|BSU15910	1.49e-52	167	8.83e-55	173
NP_216000.1|Rv1484	NP_389054.2|BSU11720	1.44e-28	106	7.55e-29	107
NP_216001.1|Rv1485	NP_388894.1|BSU10130	2.50e-37	133	2.97e-40	140
NP_216016.1|Rv1500	NP_389172.2|BSU12890	8.05e-39	137	1.59e-38	136
NP_216052.1|Rv1536	NP_389426.2|BSU15430	1.38e-112	367	3.28e-107	353
NP_216053.3|Rv1537	NP_390268.2|BSU23870	9.24e-46	161	3.19e-49	170
NP_216054.1|Rv1538c	NP_390239.1|BSU23580	3.55e-19	83.6	1.62e-23	95.9
NP_216055.1|Rv1539	NP_389428.1|BSU15450	1.30e-19	78.6	5.38e-20	79.3
NP_216056.1|Rv1540	NP_389429.3|BSU15460	6.24e-48	159	3.57e-51	168
NP_216060.1|Rv1544	NP_390259.1|BSU23780	6.87e-30	110	3.28e-32	116
NP_216063.1|Rv1547	NP_390801.1|BSU29230	1.57e-219	659	5.24e-217	652
NP_216069.1|Rv1553	NP_390721.1|BSU28430	2.31e-25	97.4	1.34e-24	95.5
NP_216075.1|Rv1559	NP_390060.1|BSU21770	7.89e-136	393	7.25e-137	396
NP_216086.1|Rv1570	NP_390899.1|BSU30210	1.77e-08	50.1	9.87e-14	65.1
NP_216105.1|Rv1589	NP_390898.1|BSU30200	1.27e-58	189	5.45e-61	196
NP_216110.1|Rv1594	NP_390663.1|BSU27850	6.35e-32	120	9.91e-32	119
NP_216111.1|Rv1595	NP_390665.1|BSU27870	7.17e-82	261	1.92e-87	276
NP_216112.1|Rv1596	NP_390664.1|BSU27860	8.70e-48	158	3.92e-50	164
NP_216115.1|Rv1599	NP_391371.1|BSU34910	2.64e-83	259	3.27e-88	272
NP_216117.1|Rv1601	NP_391370.1|BSU34900	1.40e-55	172	1.20e-56	175
NP_216118.1|Rv1602	NP_391369.1|BSU34890	1.22e-30	108	4.39e-32	112
NP_216119.1|Rv1603	NP_391368.1|BSU34880	2.13e-54	172	1.14e-54	173
NP_216120.1|Rv1604	NP_389350.1|BSU14670	1.80e-21	87.8	3.75e-24	95.1
NP_216121.1|Rv1605	NP_391367.1|BSU34870	1.55e-85	253	4.43e-90	264
NP_216125.1|Rv1609	NP_387955.1|BSU00740	1.35e-98	303	7.31e-98	301
NP_216125.1|Rv1609	NP_390149.1|BSU22680	2.47e-98	303	1.61e-96	299
NP_216128.1|Rv1612	NP_390145.2|BSU22640	1.45e-153	437	6.55e-155	440
NP_216129.1|Rv1613	NP_390144.1|BSU22630	1.23e-35	125	8.04e-38	131
NP_216133.1|Rv1617	NP_390796.1|BSU29180	1.67e-111	338	3.56e-113	343
NP_216137.1|Rv1621c	NP_391753.1|BSU38740	1.93e-57	197	4.31e-60	205
NP_216138.1|Rv1622c	NP_391754.1|BSU38750	4.71e-75	232	2.47e-75	233
NP_216145.1|Rv1629	NP_390787.1|BSU29090	2.90e-203	600	4.17e-200	592
NP_216149.3|Rv1633	NP_391397.1|BSU35170	8.97e-272	759	6.46e-267	746
NP_216154.1|Rv1638	NP_391396.1|BSU35160	0.0	1130	0.0	1126
NP_216157.1|Rv1641	NP_390765.1|BSU28870	3.69e-51	160	2.40e-51	160
NP_216158.1|Rv1642	NP_390764.1|BSU28860	6.10e-13	54.3	2.73e-12	52.8
NP_216159.1|Rv1643	NP_390763.1|BSU28850	2.08e-35	115	3.09e-37	120
NP_216160.1|Rv1644	NP_390743.1|BSU28650	9.33e-29	106	7.05e-34	120
NP_216165.3|Rv1649	NP_390742.1|BSU28640	2.05e-85	258	7.82e-86	259
NP_216166.1|Rv1650	NP_390741.1|BSU28630	4.09e-96	315	1.50e-100	327
NP_216168.1|Rv1652	NP_389001.2|BSU11190	2.54e-54	179	6.81e-59	191
NP_216169.1|Rv1653	NP_389002.2|BSU11200	8.65e-68	217	1.07e-73	233
NP_216170.1|Rv1654	NP_389003.1|BSU11210	1.01e-39	136	1.02e-38	134
NP_216171.1|Rv1655	NP_389004.2|BSU11220	3.44e-87	266	1.41e-89	273
NP_216172.1|Rv1656	NP_389007.1|BSU11250	8.00e-89	265	1.70e-91	272
NP_216173.1|Rv1657	NP_390305.1|BSU24250	1.80e-20	79.7	1.39e-22	85.1
NP_216174.1|Rv1658	NP_390823.1|BSU29450	7.94e-141	404	6.06e-141	404
NP_216175.1|Rv1659	NP_390822.1|BSU29440	4.10e-107	323	2.15e-110	331
NP_216176.1|Rv1660	NP_390087.1|BSU22050	1.30e-64	206	2.02e-64	206
NP_216181.1|Rv1665	NP_390087.1|BSU22050	1.92e-67	213	2.12e-67	213
NP_216205.1|Rv1689	NP_390845.1|BSU29670	1.60e-131	382	2.99e-132	384
NP_216210.1|Rv1694	NP_390306.2|BSU24260	4.65e-47	155	4.27e-49	160
NP_216212.1|Rv1696	NP_390304.2|BSU24240	7.40e-73	241	2.67e-75	247
NP_216215.1|Rv1699	NP_391596.1|BSU37150	2.38e-201	570	6.60e-201	569
NP_216217.1|Rv1701	NP_390232.2|BSU23510	7.88e-65	203	2.26e-67	209
NP_216220.1|Rv1704c	NP_388443.1|BSU05620	9.79e-131	386	2.75e-129	382
NP_216220.1|Rv1704c	NP_390587.2|BSU27090	7.88e-131	387	3.95e-130	385
NP_216223.1|Rv1707	NP_388039.1|BSU01580	4.54e-60	201	1.21e-61	206
NP_216223.1|Rv1707	NP_391346.1|BSU34660	2.39e-63	211	1.33e-65	218
NP_216225.1|Rv1709	NP_390203.1|BSU23220	1.31e-16	74.3	3.21e-13	64.7
NP_216226.1|Rv1710	NP_390202.1|BSU23210	3.74e-24	92.4	2.00e-27	100
NP_216227.1|Rv1711	NP_390197.2|BSU23160	1.57e-53	170	1.15e-50	163
NP_216228.1|Rv1712	NP_390170.1|BSU22890	2.06e-48	155	4.81e-47	152
NP_216229.1|Rv1713	NP_390165.1|BSU22840	4.27e-98	298	7.72e-105	316
NP_216235.1|Rv1719	NP_388291.2|BSU04100	1.50e-19	82.0	1.55e-19	82.0
NP_216242.1|Rv1726	NP_388760.2|BSU08800	6.65e-44	157	3.68e-45	160
NP_216253.1|Rv1737c	NP_391613.2|BSU37320	1.18e-56	187	3.25e-57	189
NP_216340.1|Rv1824	NP_389410.1|BSU15270	9.95e-19	72.8	5.33e-19	73.6
NP_216342.1|Rv1826	NP_391159.1|BSU32800	6.24e-40	127	2.56e-39	125
NP_216357.1|Rv1841c	NP_388836.1|BSU09550	2.67e-48	165	3.80e-47	162
NP_216358.1|Rv1842c	NP_388840.1|BSU09590	4.46e-57	192	3.19e-59	198
NP_216363.1|Rv1847	NP_391045.2|BSU31670	3.98e-10	51.2	4.11e-08	45.8
NP_216364.1|Rv1848	NP_391547.1|BSU36660	1.84e-42	131	3.58e-43	133
NP_216365.1|Rv1849	NP_391546.1|BSU36650	2.04e-22	81.6	5.21e-22	80.9
NP_216366.1|Rv1850	NP_391545.1|BSU36640	2.98e-245	683	1.92e-246	686
NP_216370.1|Rv1854c	NP_391090.1|BSU32100	4.37e-36	134	8.24e-37	136
NP_216373.1|Rv1857	NP_391218.1|BSU33380	3.49e-12	61.6	1.52e-15	71.2
NP_216393.1|Rv1877	NP_391167.1|BSU32880	8.80e-81	263	1.48e-87	281
NP_216396.3|Rv1880c	NP_389605.2|BSU17230	1.23e-61	202	9.84e-60	197
NP_216396.3|Rv1880c	NP_390551.1|BSU26740	2.34e-58	194	2.61e-56	188
NP_216398.1|Rv1882c	NP_391177.1|BSU32980	6.90e-21	86.7	2.04e-21	88.2
NP_216411.1|Rv1895	NP_390574.2|BSU26970	1.49e-45	157	3.60e-49	167
NP_216413.1|Rv1897c	NP_390637.2|BSU27590	5.14e-27	95.1	3.92e-29	100
NP_216417.1|Rv1901	NP_389575.2|BSU16930	2.39e-48	167	4.09e-53	180
NP_216438.1|Rv1922	NP_389577.1|BSU16950	1.87e-18	82.8	2.85e-18	82.4
NP_216444.1|Rv1928c	NP_391863.2|BSU39840	1.98e-46	153	1.14e-46	154
NP_216448.1|Rv1932	NP_390827.1|BSU29490	1.46e-34	116	2.46e-36	120
NP_216457.1|Rv1941	NP_391863.2|BSU39840	2.99e-42	142	1.17e-46	154
NP_216502.1|Rv1986	NP_388967.1|BSU10870	3.45e-18	76.3	4.13e-16	70.9
NP_216507.1|Rv1991c	NP_388347.1|BSU04660	7.88e-15	62.4	6.05e-18	70.5
NP_216510.1|Rv1994c	NP_391259.1|BSU33790	6.97e-08	43.9	2.21e-07	42.4
NP_216513.1|Rv1997	NP_389448.1|BSU15650	3.66e-177	533	3.50e-178	535
NP_216518.1|Rv2002	NP_391652.2|BSU37720	1.09e-48	158	1.43e-49	160
NP_216541.1|Rv2025c	NP_388335.1|BSU04540	5.94e-22	90.9	4.53e-24	96.7
NP_216545.1|Rv2029c	NP_389322.1|BSU14390	5.71e-28	107	5.61e-31	115
NP_216553.1|Rv2037c	NP_390331.1|BSU24510	9.99e-52	169	1.58e-53	174
NP_216555.1|Rv2039c	NP_388580.1|BSU06990	4.22e-45	151	6.70e-45	150
NP_216556.1|Rv2040c	NP_388579.1|BSU06980	3.44e-50	165	3.15e-52	171
NP_216556.1|Rv2040c	NP_391139.1|BSU32590	3.73e-48	159	2.51e-49	162
NP_216559.1|Rv2043c	NP_391054.1|BSU31760	1.89e-10	54.3	5.47e-11	55.8
NP_216561.1|Rv2045c	NP_391319.1|BSU34390	1.86e-84	266	1.22e-81	259
NP_216568.1|Rv2052c	NP_390833.1|BSU29550	6.19e-20	89.7	8.67e-25	104
NP_216572.1|Rv2056c	NP_388768.1|BSU08880	7.21e-23	81.6	2.23e-21	77.8
NP_216584.1|Rv2068c	NP_389761.1|BSU18800	6.38e-74	226	3.40e-74	227
NP_216587.1|Rv2071c	NP_389444.1|BSU15610	2.75e-19	81.3	4.33e-21	86.3
NP_216605.1|Rv2089c	NP_389269.1|BSU13860	1.67e-45	157	1.58e-47	162
NP_216606.1|Rv2090	NP_390083.1|BSU22010	1.33e-29	113	5.88e-32	119
NP_216609.1|Rv2093c	NP_388480.1|BSU05990	3.21e-27	103	1.45e-23	94.0
NP_216617.2|Rv2101	NP_391509.1|BSU36280	1.57e-156	483	5.92e-156	482
NP_216637.1|Rv2121c	NP_391372.1|BSU34920	4.14e-27	102	1.70e-27	102
NP_216652.1|Rv2136c	NP_390993.1|BSU31150	9.09e-36	126	1.69e-31	115
NP_216655.1|Rv2139	NP_389437.1|BSU15540	4.00e-15	72.0	5.03e-15	71.6
NP_216664.1|Rv2148c	NP_389421.1|BSU15380	2.02e-19	81.3	7.25e-21	85.1
NP_216665.1|Rv2149c	NP_389420.1|BSU15370	1.46e-25	98.6	1.10e-29	109
NP_216666.1|Rv2150c	NP_389412.2|BSU15290	7.34e-139	397	2.10e-136	391
NP_216668.1|Rv2152c	NP_390857.1|BSU29790	1.55e-41	150	1.15e-44	159
NP_216669.1|Rv2153c	NP_389405.2|BSU15220	1.36e-32	123	2.85e-38	138
NP_216671.3|Rv2155c	NP_389403.1|BSU15200	2.61e-41	150	1.59e-47	167
NP_216672.1|Rv2156c	NP_389402.2|BSU15190	2.35e-72	225	2.53e-71	222
NP_216673.1|Rv2157c	NP_388338.1|BSU04570	4.79e-43	155	5.50e-50	174
NP_216674.1|Rv2158c	NP_389401.1|BSU15180	2.12e-88	278	9.61e-94	291
NP_216679.1|Rv2163c	NP_389400.2|BSU15170	8.65e-50	181	5.33e-51	184
NP_216681.4|Rv2165c	NP_389397.1|BSU15140	2.17e-70	221	1.82e-70	221
NP_216682.1|Rv2166c	NP_389396.1|BSU15130	6.70e-30	102	4.44e-31	105
NP_216704.2|Rv2188c	NP_391312.1|BSU34320	1.03e-06	47.0	1.51e-07	49.7
NP_216708.1|Rv2192c	NP_390148.2|BSU22670	4.98e-49	165	1.65e-50	169
NP_216709.1|Rv2193	NP_391694.1|BSU38150	5.57e-29	104	3.88e-30	107
NP_216717.1|Rv2201	NP_390932.1|BSU30540	4.12e-200	573	2.13e-200	574
NP_216720.1|Rv2204c	NP_391096.1|BSU32160	2.32e-24	87.0	5.77e-23	83.6
NP_216721.2|Rv2205c	NP_391884.2|BSU40040	4.10e-53	177	4.56e-62	200
NP_216726.1|Rv2210c	NP_388121.1|BSU02390	9.74e-110	322	6.22e-111	325
NP_216726.1|Rv2210c	NP_391734.2|BSU38550	6.96e-109	320	2.09e-108	319
NP_216727.1|Rv2211c	NP_390337.2|BSU24570	4.94e-81	249	3.57e-81	249
NP_216729.1|Rv2213	NP_391085.1|BSU32050	2.87e-68	224	1.67e-66	220
NP_216731.1|Rv2215	NP_389818.2|BSU19360	1.33e-67	221	3.40e-64	212
NP_216732.1|Rv2216	NP_388732.1|BSU08510	2.05e-37	132	4.10e-38	134
NP_216734.1|Rv2218	NP_391113.2|BSU32330	6.15e-87	259	1.32e-83	251
NP_216738.1|Rv2222c	NP_389628.1|BSU17460	1.55e-124	366	8.21e-125	367
NP_216741.1|Rv2225	NP_390124.1|BSU22430	2.64e-67	207	3.82e-70	215
NP_216746.1|Rv2230c	NP_390396.1|BSU25170	3.21e-61	198	4.71e-65	208
NP_216750.1|Rv2234	NP_388669.1|BSU07880	4.84e-20	78.6	3.21e-21	81.6
NP_216761.1|Rv2245	NP_389016.1|BSU11340	8.44e-94	285	6.27e-100	301
NP_216768.1|Rv2252	NP_388554.1|BSU06720	1.63e-27	105	6.39e-29	109
NP_216775.1|Rv2259	NP_388496.1|BSU06150	9.04e-36	130	9.27e-38	135
NP_216782.1|Rv2266	NP_389605.2|BSU17230	3.85e-65	211	1.63e-63	207
NP_216791.1|Rv2275	NP_391387.1|BSU35070	1.35e-20	85.5	3.13e-19	81.6
NP_216798.1|Rv2282c	NP_389724.1|BSU18420	1.48e-15	72.4	6.52e-17	76.3
NP_216814.1|Rv2298	NP_388159.1|BSU02770	1.24e-33	122	3.38e-34	124
NP_216814.1|Rv2298	NP_388834.1|BSU09530	2.66e-31	117	7.80e-32	118
NP_216815.1|Rv2299c	NP_391861.1|BSU39820	2.19e-149	443	3.17e-146	435
NP_216836.1|Rv2320c	NP_388615.1|BSU07340	1.73e-116	347	9.09e-114	340
NP_216836.1|Rv2320c	NP_388827.1|BSU09460	2.21e-115	344	9.29e-112	335
NP_216840.1|Rv2324	NP_391492.1|BSU36110	1.88e-14	63.5	1.16e-13	61.6
NP_216848.2|Rv2332	NP_390866.1|BSU29880	1.24e-201	571	1.69e-202	573
NP_216848.2|Rv2332	NP_391586.1|BSU37050	3.68e-192	547	7.76e-190	541
NP_216849.1|Rv2333c	NP_391637.1|BSU37570	6.17e-55	189	2.00e-48	171
NP_216851.1|Rv2335	NP_387974.1|BSU00930	2.27e-59	183	1.01e-60	187
NP_216854.1|Rv2338c	NP_389310.1|BSU14270	4.56e-11	59.7	1.25e-10	58.5
NP_216855.1|Rv2339	NP_388446.1|BSU05650	1.84e-43	167	1.04e-38	152
NP_216875.1|Rv2359	NP_390233.2|BSU23520	2.62e-14	62.4	4.84e-13	59.3
NP_216877.1|Rv2361c	NP_389535.1|BSU16530	3.79e-61	192	3.16e-62	194
NP_216882.1|Rv2366c	NP_391008.2|BSU31300	1.32e-47	166	2.69e-47	165
NP_216883.1|Rv2367c	NP_390410.2|BSU25320	1.00e-21	83.6	2.35e-22	85.1
NP_216888.1|Rv2372c	NP_390422.1|BSU25440	2.50e-25	97.8	4.64e-28	105
NP_216889.1|Rv2373c	NP_390424.2|BSU25460	1.33e-72	228	8.91e-74	231
NP_216890.1|Rv2374c	NP_390427.1|BSU25490	1.22e-39	140	2.86e-44	152
NP_216893.1|Rv2377c	YP_003097779.1|BSU31959	2.40e-26	88.6	1.24e-26	89.4
NP_216895.1|Rv2379c	NP_388233.2|BSU03510	2.03e-112	382	1.23e-116	394
NP_216900.1|Rv2384	NP_391078.1|BSU31980	4.87e-160	464	8.75e-161	466
NP_216904.1|Rv2388c	NP_390428.2|BSU25500	1.01e-63	205	3.32e-62	201
NP_216907.1|Rv2391	NP_391223.1|BSU33430	4.71e-33	130	1.69e-32	128
NP_216908.1|Rv2392	NP_389440.1|BSU15570	4.34e-59	184	7.51e-60	186
NP_216909.1|Rv2393	NP_389445.1|BSU15620	1.52e-13	65.9	1.13e-16	74.7
NP_216910.1|Rv2394	NP_389723.1|BSU18410	3.33e-72	241	5.84e-76	251
NP_216914.1|Rv2398c	NP_391219.3|BSU33390	1.27e-17	76.6	5.73e-17	74.7
NP_216920.1|Rv2404c	NP_390429.1|BSU25510	4.70e-260	725	7.23e-257	717
NP_216928.1|Rv2412	NP_390433.2|BSU25550	6.57e-12	53.1	2.22e-13	57.0
NP_216931.1|Rv2415c	NP_390437.1|BSU25590	3.27e-18	78.2	9.75e-22	87.4
NP_216933.1|Rv2417c	NP_391428.1|BSU35480	1.71e-18	80.1	8.79e-26	100
NP_216935.1|Rv2419c	NP_388915.1|BSU10340	5.32e-10	53.9	1.01e-10	55.8
NP_216936.1|Rv2420c	NP_390440.1|BSU25620	1.11e-26	93.2	1.48e-29	100
NP_216937.1|Rv2421c	NP_390442.1|BSU25640	1.89e-38	128	4.04e-40	132
NP_216943.1|Rv2427c	NP_389196.2|BSU13130	1.43e-109	325	9.22e-114	336
NP_216944.1|Rv2428	NP_389305.1|BSU14220	3.75e-43	139	4.21e-42	137
NP_216952.1|Rv2436	NP_391473.1|BSU35920	1.52e-33	121	2.41e-38	134
NP_216955.1|Rv2439c	NP_389195.2|BSU13120	3.97e-63	203	9.19e-69	218
NP_216956.1|Rv2440c	NP_390670.1|BSU27920	1.78e-105	318	4.26e-106	319
NP_216957.1|Rv2441c	NP_390672.1|BSU27940	1.05e-26	90.9	2.61e-28	95.1
NP_216958.1|Rv2442c	NP_390674.1|BSU27960	8.99e-17	66.6	5.85e-18	69.7
NP_216959.1|Rv2443	NP_388328.1|BSU04470	1.60e-95	292	6.72e-100	303
NP_216961.1|Rv2445c	NP_390154.1|BSU22730	3.75e-51	156	1.33e-52	160
NP_216963.1|Rv2447c	NP_390686.1|BSU28080	5.30e-53	181	4.76e-55	187
NP_216964.1|Rv2448c	NP_390687.2|BSU28090	8.74e-264	754	1.17e-264	756
NP_216973.1|Rv2457c	NP_390700.2|BSU28220	2.13e-198	552	3.50e-195	544
NP_216974.1|Rv2458	NP_388123.1|BSU02410	1.56e-75	231	3.73e-80	243
NP_216978.1|Rv2462c	NP_390701.1|BSU28230	8.10e-52	177	5.96e-44	156
NP_216986.1|Rv2470	NP_389038.1|BSU11560	1.45e-22	83.2	1.99e-23	85.5
NP_216987.1|Rv2471	NP_388662.1|BSU07810	6.13e-83	266	2.29e-84	270
NP_216987.1|Rv2471	NP_391007.2|BSU31290	5.11e-88	279	1.86e-89	283
NP_216993.1|Rv2477c	NP_388618.1|BSU07370	3.75e-115	352	8.96e-115	351
NP_217011.1|Rv2495c	NP_389343.1|BSU14600	4.57e-48	166	4.16e-45	158
NP_217012.1|Rv2496c	NP_389342.1|BSU14590	1.68e-92	276	1.97e-88	266
NP_217013.1|Rv2497c	NP_389341.1|BSU14580	3.38e-74	231	3.54e-71	224
NP_217016.1|Rv2500c	NP_389708.1|BSU18260	8.80e-113	332	7.30e-112	329
NP_217018.1|Rv2502c	NP_389703.2|BSU18210	1.19e-108	330	5.99e-106	323
NP_217019.1|Rv2503c	NP_391777.1|BSU38980	1.46e-84	247	1.55e-84	247
NP_217020.1|Rv2504c	NP_391778.1|BSU38990	3.19e-89	261	2.12e-92	269
NP_217021.1|Rv2505c	NP_389707.1|BSU18250	1.04e-180	517	2.93e-178	511
NP_217037.1|Rv2521	YP_054574.1|BSU08720	2.28e-37	122	9.79e-37	121
NP_217039.1|Rv2523c	NP_388343.1|BSU04620	6.32e-06	39.7	2.30e-07	43.5
NP_217049.1|Rv2533c	NP_390312.2|BSU24320	4.90e-25	90.5	1.10e-25	92.0
NP_217050.1|Rv2534c	NP_390325.2|BSU24450	8.05e-62	187	6.92e-61	184
NP_217051.1|Rv2535c	NP_390326.1|BSU24460	1.67e-74	232	6.09e-78	241
NP_217053.1|Rv2537c	NP_390327.1|BSU24470	8.12e-41	130	8.74e-41	130
NP_217054.1|Rv2538c	NP_390151.1|BSU22700	1.60e-56	185	4.38e-57	187
NP_217056.1|Rv2540c	NP_390152.3|BSU22710	2.19e-112	331	2.71e-116	341
NP_217068.1|Rv2552c	NP_390444.2|BSU25660	3.79e-11	58.9	1.46e-14	68.9
NP_217070.1|Rv2554c	NP_390617.1|BSU27390	1.37e-16	69.3	1.02e-18	74.7
NP_217071.1|Rv2555c	NP_390618.1|BSU27410	6.42e-195	578	1.73e-198	587
NP_217075.1|Rv2559c	NP_390631.1|BSU27530	7.64e-98	297	5.31e-107	320
NP_217080.1|Rv2564	NP_388157.1|BSU02750	2.14e-26	102	6.37e-27	103
NP_217088.1|Rv2572c	NP_390633.1|BSU27550	1.65e-174	504	7.01e-174	503
NP_217096.1|Rv2580c	NP_390634.1|BSU27560	5.07e-106	317	1.33e-109	326
NP_217097.1|Rv2581c	NP_390359.1|BSU24790	1.14e-36	125	8.17e-37	125
NP_217099.1|Rv2583c	NP_390638.2|BSU27600	4.64e-205	595	2.18e-194	568
NP_217105.1|Rv2589	NP_388272.1|BSU03900	6.43e-117	346	2.14e-115	342
NP_217108.1|Rv2592c	YP_054590.1|BSU27730	6.67e-119	343	1.30e-121	350
NP_217119.1|Rv2603c	NP_390660.1|BSU27820	4.29e-68	207	7.41e-64	196
NP_217120.1|Rv2604c	NP_387893.1|BSU00120	6.42e-59	180	1.19e-59	182
NP_217122.1|Rv2606c	NP_387892.1|BSU00110	3.88e-126	358	7.10e-127	360
NP_217130.1|Rv2614c	NP_390773.1|BSU28950	1.98e-161	476	4.41e-160	473
NP_217130.1|Rv2614c	NP_391636.2|BSU37560	6.75e-161	475	6.65e-161	475
NP_217142.1|Rv2626c	NP_388804.1|BSU09230	4.10e-22	82.8	8.55e-22	82.0
NP_217155.1|Rv2639c	NP_388693.1|BSU08120	3.66e-29	98.6	7.81e-29	97.8
NP_217157.1|Rv2641	NP_390457.2|BSU25800	1.28e-24	89.7	5.21e-24	88.2
NP_217190.1|Rv2674	NP_390051.1|BSU21680	5.25e-30	102	2.69e-28	98.6
NP_217194.1|Rv2678c	NP_388893.1|BSU10120	1.81e-98	293	4.00e-103	305
NP_217206.1|Rv2690c	NP_388313.1|BSU04320	2.73e-110	342	4.51e-112	347
NP_217220.1|Rv2704	NP_387929.1|BSU00480	2.19e-09	49.3	1.97e-10	52.0
NP_217226.1|Rv2710	NP_390399.2|BSU25200	1.50e-100	297	5.45e-97	288
NP_217234.1|Rv2718c	NP_390778.1|BSU29000	5.45e-39	126	9.33e-38	123
NP_217236.2|Rv2720	NP_389668.1|BSU17850	3.69e-57	177	1.37e-56	176
NP_217241.1|Rv2725c	NP_389625.2|BSU17430	2.66e-84	263	1.11e-85	267
NP_217242.1|Rv2726c	NP_391097.1|BSU32170	5.18e-23	92.8	5.67e-25	98.2
NP_217243.1|Rv2727c	NP_389615.2|BSU17330	8.58e-57	183	1.21e-60	193
NP_217249.1|Rv2733c	NP_389583.1|BSU17010	4.32e-116	349	3.25e-116	349
NP_217262.1|Rv2746c	NP_389574.2|BSU16920	8.05e-23	88.2	6.94e-25	93.6
NP_217268.1|Rv2752c	NP_389336.1|BSU14530	2.41e-122	368	1.44e-121	366
NP_217268.1|Rv2752c	NP_389560.2|BSU16780	2.07e-117	355	3.01e-114	347
NP_217269.1|Rv2753c	NP_389559.1|BSU16770	1.03e-66	207	1.89e-67	209
NP_217279.1|Rv2763c	NP_390064.1|BSU21810	6.35e-29	101	2.54e-29	102
NP_217280.1|Rv2764c	NP_390065.1|BSU21820	1.89e-131	369	1.43e-131	370
NP_217289.1|Rv2773c	NP_390130.1|BSU22490	7.03e-58	182	7.25e-59	184
NP_217295.2|Rv2779c	NP_390549.1|BSU26720	1.27e-28	101	6.68e-28	99.4
NP_217296.1|Rv2780	NP_391071.1|BSU31930	1.78e-121	353	1.17e-117	343
NP_217297.1|Rv2781c	NP_390557.1|BSU26800	2.47e-41	144	7.52e-47	159
NP_217298.1|Rv2782c	NP_389553.2|BSU16710	1.35e-97	295	9.54e-95	288
NP_217299.1|Rv2783c	NP_389551.1|BSU16690	1.72e-198	576	3.17e-193	562
NP_217301.1|Rv2785c	NP_389550.1|BSU16680	1.25e-34	110	5.43e-34	109
NP_217302.1|Rv2786c	NP_389549.1|BSU16670	3.75e-45	153	2.73e-45	154
NP_217309.1|Rv2793c	NP_389548.1|BSU16660	2.32e-46	155	2.14e-44	150
NP_217350.1|Rv2834c	NP_391138.1|BSU32580	7.95e-45	150	1.54e-46	155
NP_217353.1|Rv2837c	NP_390803.1|BSU29250	1.67e-13	67.0	1.51e-14	70.1
NP_217357.1|Rv2841c	NP_389542.1|BSU16600	4.26e-93	279	1.72e-93	280
NP_217358.1|Rv2842c	NP_389541.1|BSU16590	5.91e-09	49.7	1.42e-08	48.5
NP_217361.1|Rv2845c	NP_389539.1|BSU16570	5.01e-137	407	9.22e-135	401
NP_217373.1|Rv2857c	NP_391652.2|BSU37720	5.02e-46	151	4.82e-50	162
NP_217374.1|Rv2858c	NP_390984.1|BSU31060	2.27e-97	298	3.04e-102	311
NP_217384.1|Rv2868c	NP_390386.1|BSU25070	9.14e-118	344	1.00e-114	336
NP_217386.2|Rv2870c	NP_389537.2|BSU16550	7.18e-77	240	6.63e-81	251
NP_217398.1|Rv2882c	NP_389534.1|BSU16520	1.85e-62	188	7.99e-62	187
NP_217399.1|Rv2883c	NP_389533.2|BSU16510	7.85e-84	248	7.72e-84	248
NP_217405.1|Rv2889c	NP_389532.1|BSU16500	1.11e-58	186	3.61e-61	192
NP_217406.1|Rv2890c	NP_389531.1|BSU16490	1.35e-102	296	3.31e-100	290
NP_217410.1|Rv2894c	NP_389496.1|BSU16140	4.39e-49	162	3.98e-51	167
NP_217415.1|Rv2899c	NP_391552.1|BSU36710	3.84e-24	95.1	5.33e-26	100
NP_217418.1|Rv2902c	NP_389488.1|BSU16060	3.99e-36	126	1.60e-35	124
NP_217419.1|Rv2903c	NP_389324.1|BSU14410	9.46e-24	92.8	6.74e-23	90.1
NP_217420.1|Rv2904c	NP_389486.2|BSU16040	1.84e-52	157	9.93e-53	158
NP_217422.1|Rv2906c	NP_389485.1|BSU16030	6.18e-63	193	2.46e-63	194
NP_217423.1|Rv2907c	NP_389484.1|BSU16020	2.55e-15	67.0	3.77e-15	66.6
NP_217424.1|Rv2908c	NP_389482.1|BSU16000	1.82e-11	51.6	1.72e-12	54.3
NP_217432.1|Rv2916c	NP_389480.1|BSU15980	5.67e-146	424	4.72e-144	419
NP_217435.1|Rv2919c	NP_391533.1|BSU36520	1.56e-22	82.0	1.51e-23	84.7
NP_217436.1|Rv2920c	NP_391532.1|BSU36510	5.62e-103	310	5.69e-105	315
NP_217438.2|Rv2922c	NP_389476.2|BSU15940	1.57e-101	346	4.21e-111	373
NP_217440.1|Rv2924c	NP_390786.2|BSU29080	6.97e-40	137	8.57e-42	142
NP_217441.1|Rv2925c	NP_389475.1|BSU15930	1.26e-43	144	1.96e-43	144
NP_217444.1|Rv2928	NP_388234.1|BSU03520	6.95e-19	80.1	1.36e-19	82.0
NP_217452.1|Rv2936	NP_388712.2|BSU08310	2.74e-59	190	1.03e-55	181
NP_217480.1|Rv2964	NP_389194.2|BSU13110	1.16e-97	287	3.92e-96	283
NP_217481.1|Rv2965c	NP_389385.1|BSU15020	1.31e-43	139	9.89e-44	139
NP_217483.1|Rv2967c	NP_389369.1|BSU14860	0.0	951	0.0	973
NP_217487.1|Rv2971	NP_390783.1|BSU29050	4.77e-66	204	2.53e-66	205
NP_217487.1|Rv2971	NP_391220.1|BSU33400	3.30e-68	210	3.05e-69	213
NP_217489.1|Rv2973c	NP_389469.1|BSU15870	1.01e-116	363	8.21e-115	358
NP_217490.1|Rv2974c	NP_389466.1|BSU15840	1.40e-18	85.1	1.46e-26	109
NP_217492.1|Rv2976c	NP_391676.1|BSU37970	3.52e-57	178	1.63e-58	181
NP_217493.1|Rv2977c	NP_388471.1|BSU05900	1.07e-34	126	1.77e-40	141
NP_217497.1|Rv2981c	NP_388337.1|BSU04560	1.14e-81	250	1.16e-81	250
NP_217498.1|Rv2982c	NP_390164.1|BSU22830	8.69e-80	244	2.95e-84	255
NP_217503.1|Rv2987c	NP_390703.1|BSU28250	1.98e-45	146	1.06e-45	147
NP_217504.1|Rv2988c	NP_390704.1|BSU28260	2.63e-195	548	6.01e-197	552
NP_217509.3|Rv2993c	NP_388956.1|BSU10750	1.74e-46	153	2.34e-46	153
NP_217511.1|Rv2995c	NP_388282.3|BSU04000	3.83e-72	224	6.13e-75	232
NP_217517.3|Rv3001c	NP_390707.1|BSU28290	2.04e-124	357	1.04e-122	353
NP_217518.1|Rv3002c	NP_390708.2|BSU28300	3.05e-41	133	6.13e-39	127
NP_217525.1|Rv3009c	NP_388551.2|BSU06690	2.52e-120	358	3.97e-122	363
NP_217526.1|Rv3010c	NP_390797.1|BSU29190	4.86e-72	223	6.82e-72	223
NP_217527.2|Rv3011c	NP_388550.1|BSU06680	5.48e-148	429	6.80e-152	439
NP_217528.1|Rv3012c	NP_388549.1|BSU06670	8.69e-20	73.9	1.47e-18	70.9
NP_217530.1|Rv3014c	NP_388544.1|BSU06620	3.73e-165	487	3.07e-164	484
NP_217540.1|Rv3024c	NP_390627.3|BSU27500	6.54e-60	194	4.23e-62	200
NP_217541.1|Rv3025c	NP_390629.2|BSU27510	1.53e-75	236	3.30e-81	251
NP_217544.1|Rv3028c	NP_390730.1|BSU28520	8.75e-50	165	3.78e-60	192
NP_217545.1|Rv3029c	NP_390731.1|BSU28530	8.09e-32	115	8.36e-32	115
NP_217548.1|Rv3032	NP_390370.2|BSU24910	2.66e-19	85.5	2.64e-21	91.3
NP_217557.1|Rv3041c	NP_389417.2|BSU15340	1.01e-59	188	1.99e-59	187
NP_217559.1|Rv3043c	NP_389373.2|BSU14900	4.24e-168	488	2.70e-170	494
NP_217559.1|Rv3043c	NP_391695.1|BSU38160	1.13e-166	486	1.71e-167	488
NP_217560.1|Rv3044	NP_388725.1|BSU08440	4.72e-29	111	1.77e-30	115
NP_217561.1|Rv3045	NP_390579.2|BSU27010	9.41e-150	422	2.50e-150	424
NP_217567.1|Rv3051c	NP_389620.1|BSU17380	3.01e-233	662	1.96e-229	652
NP_217568.1|Rv3052c	NP_389619.1|BSU17370	3.08e-14	62.4	6.04e-13	58.9
NP_217573.1|Rv3057c	NP_389732.1|BSU18500	9.26e-31	112	2.35e-29	108
NP_217579.1|Rv3063	NP_390749.2|BSU28710	9.05e-133	403	3.85e-133	404
NP_217585.1|Rv3069	NP_388842.1|BSU09610	1.72e-11	54.7	3.10e-13	59.3
NP_217586.1|Rv3070	NP_388841.1|BSU09600	2.22e-11	53.9	8.64e-11	52.4
NP_217601.1|Rv3085	NP_391880.2|BSU40000	9.79e-31	114	1.88e-30	114
NP_217605.1|Rv3089	NP_388908.2|BSU10270	9.10e-94	291	3.55e-94	292
NP_217605.1|Rv3089	NP_390957.1|BSU30790	4.43e-90	281	1.53e-87	274
NP_217610.1|Rv3094c	NP_388333.1|BSU04520	4.40e-13	66.6	4.44e-19	84.7
NP_217616.1|Rv3100c	NP_391240.1|BSU33600	5.05e-47	147	1.85e-47	148
NP_217617.1|Rv3101c	NP_391405.1|BSU35250	1.61e-14	69.3	7.88e-14	67.4
NP_217618.1|Rv3102c	NP_391406.1|BSU35260	9.51e-79	233	6.68e-77	228
NP_217620.1|Rv3104c	NP_389304.2|BSU14210	1.47e-30	113	2.76e-28	107
NP_217621.1|Rv3105c	NP_391409.1|BSU35290	7.65e-101	300	1.05e-95	287
NP_217649.1|Rv3133c	NP_391188.1|BSU33080	3.74e-45	146	4.38e-44	144
NP_217657.1|Rv3141	NP_388626.1|BSU07450	5.74e-13	65.5	1.46e-13	67.4
NP_217672.1|Rv3156	NP_391041.3|BSU31630	5.84e-27	111	2.90e-24	103
NP_217680.1|Rv3164c	NP_388514.2|BSU06330	3.64e-96	284	1.20e-97	288
NP_217683.1|Rv3167c	NP_388413.1|BSU05320	2.60e-11	57.4	1.55e-14	66.2
NP_217710.1|Rv3194c	NP_389388.2|BSU15050	1.64e-29	112	5.93e-27	105
NP_217727.1|Rv3211	NP_391790.2|BSU39110	2.49e-78	251	3.90e-76	245
NP_217731.1|Rv3215	NP_391079.2|BSU31990	2.88e-84	258	2.33e-87	266
NP_217739.1|Rv3223c	NP_388054.1|BSU01730	1.83e-20	82.0	4.64e-20	80.9
NP_217743.1|Rv3226c	NP_389747.1|BSU18660	7.08e-44	145	6.12e-45	147
NP_217743.1|Rv3226c	NP_389931.1|BSU20490	2.63e-46	151	1.98e-45	149
NP_217754.1|Rv3237c	NP_388867.1|BSU09860	2.11e-14	63.9	3.38e-13	60.8
NP_217758.3|Rv3241c	NP_391411.1|BSU35310	9.76e-20	80.1	1.37e-17	74.3
NP_217763.1|Rv3246c	NP_390789.2|BSU29110	2.41e-61	189	2.71e-61	189
NP_217783.1|Rv3266c	NP_391661.3|BSU37820	4.47e-52	169	1.05e-56	181
NP_217791.1|Rv3274c	NP_391598.1|BSU37170	1.99e-120	351	4.50e-122	355
NP_217792.1|Rv3275c	NP_388524.1|BSU06420	1.00e-51	160	3.74e-54	166
NP_217793.1|Rv3276c	NP_388525.2|BSU06430	2.99e-60	197	5.19e-61	199
NP_217796.1|Rv3279c	NP_390125.1|BSU22440	3.59e-20	85.1	1.92e-21	89.0
NP_217797.1|Rv3280	NP_390272.2|BSU23920	1.54e-172	494	9.16e-169	485
NP_217799.1|Rv3282	NP_390683.1|BSU28050	4.99e-10	53.9	1.90e-11	57.8
NP_217802.1|Rv3285	NP_390314.2|BSU24340	5.34e-134	396	2.69e-135	399
NP_217803.1|Rv3286c	NP_388354.2|BSU04730	1.70e-43	145	3.28e-44	147
NP_217808.1|Rv3291c	NP_388306.1|BSU04250	9.94e-16	66.6	1.86e-16	68.6
NP_217819.1|Rv3302c	NP_388811.2|BSU09300	2.78e-63	214	5.31e-66	222
NP_217824.1|Rv3307	NP_390230.1|BSU23490	6.61e-51	165	1.15e-52	169
NP_217825.1|Rv3308	NP_388812.2|BSU09310	7.93e-61	207	2.47e-61	209
NP_217826.1|Rv3309c	NP_391570.1|BSU36890	5.35e-58	179	4.40e-60	184
NP_217831.1|Rv3314c	NP_391819.2|BSU39400	3.48e-98	297	2.67e-98	298
NP_217832.1|Rv3315c	NP_390408.1|BSU25300	3.78e-22	82.4	4.65e-21	79.7
NP_217835.1|Rv3318	NP_390722.2|BSU28440	1.10e-85	275	5.95e-86	276
NP_217836.1|Rv3319	NP_390721.1|BSU28430	2.41e-25	97.8	1.81e-24	95.5
NP_217841.3|Rv3324c	NP_388477.1|BSU05960	8.97e-40	130	7.71e-44	140
NP_217846.3|Rv3329	NP_388807.2|BSU09260	4.94e-90	277	1.20e-88	274
NP_217848.1|Rv3331	NP_391464.2|BSU35830	2.32e-57	194	7.53e-61	203
NP_217848.1|Rv3331	NP_391860.1|BSU39810	9.60e-57	192	1.74e-58	197
NP_217849.1|Rv3332	NP_391381.1|BSU35010	4.35e-43	151	9.83e-51	172
NP_217853.1|Rv3336c	NP_389024.1|BSU11420	7.05e-108	315	4.85e-106	310
NP_217873.1|Rv3356c	NP_390311.1|BSU24310	6.78e-80	240	4.16e-79	238
NP_217876.1|Rv3359	NP_390301.1|BSU24210	9.16e-21	89.7	4.28e-24	99.4
NP_217883.1|Rv3366	NP_388774.2|BSU08930	6.16e-29	101	3.03e-30	104
NP_217913.1|Rv3396c	NP_388517.2|BSU06360	3.24e-185	526	1.81e-187	532
NP_217917.1|Rv3400	NP_391335.1|BSU34550	2.03e-19	81.3	3.50e-18	77.8
NP_217918.1|Rv3401	NP_391337.1|BSU34570	9.58e-77	260	2.50e-75	256
NP_217919.1|Rv3402c	NP_391303.2|BSU34230	2.86e-23	97.4	3.36e-24	100
NP_217928.1|Rv3411c	NP_387890.1|BSU00090	1.56e-175	501	2.90e-178	508
NP_217935.1|Rv3418c	NP_388483.2|BSU06020	2.72e-35	113	9.53e-36	114
NP_217936.1|Rv3419c	NP_388475.1|BSU05940	6.26e-74	229	7.55e-79	242
NP_217940.1|Rv3423c	NP_389646.1|BSU17640	1.17e-69	222	1.10e-70	224
NP_217953.1|Rv3436c	NP_388059.1|BSU01780	1.44e-136	409	1.62e-132	398
NP_217958.1|Rv3441c	NP_388058.1|BSU01770	2.83e-118	350	4.03e-124	365
NP_217959.1|Rv3442c	NP_388031.1|BSU01500	5.91e-38	123	7.70e-38	122
NP_217960.1|Rv3443c	NP_388030.2|BSU01490	5.50e-48	149	3.54e-49	152
NP_217972.3|Rv3455c	NP_388029.2|BSU01480	6.50e-33	117	7.17e-32	114
NP_217974.1|Rv3457c	NP_388024.1|BSU01430	7.69e-96	284	1.56e-92	276
NP_217975.1|Rv3458c	NP_390844.1|BSU29660	6.96e-55	170	2.28e-56	174
NP_217976.1|Rv3459c	NP_388023.1|BSU01420	3.59e-60	179	3.44e-58	174
NP_217977.1|Rv3460c	NP_388022.2|BSU01410	5.95e-53	159	1.46e-51	156
NP_217978.1|Rv3461c	NP_388021.1|BSU01400	9.62e-19	67.0	3.46e-17	63.2
NP_217979.1|Rv3462c	NP_388020.1|BSU01390	2.52e-38	119	7.62e-38	117
NP_217981.1|Rv3464	NP_391662.1|BSU37830	3.54e-90	269	1.12e-91	273
NP_218005.1|Rv3488	YP_003097793.1|BSU38018	8.82e-06	38.5	7.06e-06	38.9
NP_218035.1|Rv3518c	NP_389103.1|BSU12210	4.13e-59	194	1.71e-58	192
NP_218074.1|Rv3557c	NP_388718.1|BSU08370	3.95e-09	51.2	2.82e-08	48.9
NP_218076.1|Rv3559c	NP_389289.1|BSU14060	4.57e-33	118	1.06e-35	125
NP_218082.1|Rv3565	NP_389283.2|BSU14000	2.03e-48	166	1.43e-50	171
NP_218086.1|Rv3569c	NP_391020.1|BSU31420	1.84e-18	80.1	5.51e-20	84.3
NP_218092.1|Rv3575c	NP_388964.1|BSU10840	1.20e-21	91.3	3.06e-21	90.1
NP_218095.1|Rv3578	NP_388415.1|BSU05340	3.65e-17	79.7	1.29e-24	102
NP_218096.1|Rv3579c	NP_387977.1|BSU00960	2.07e-52	170	1.25e-55	178
NP_218098.1|Rv3581c	NP_387972.1|BSU00910	4.78e-32	109	3.95e-34	114
NP_218099.1|Rv3582c	NP_387971.1|BSU00900	1.55e-23	91.7	5.56e-26	98.2
NP_218100.1|Rv3583c	NP_388394.1|BSU05130	1.18e-29	103	3.36e-29	102
NP_218102.1|Rv3585	NP_387968.1|BSU00870	5.14e-113	338	3.19e-120	357
NP_218103.1|Rv3586	NP_387969.1|BSU00880	1.18e-84	258	2.01e-83	254
NP_218115.1|Rv3598c	NP_387963.1|BSU00820	7.84e-127	376	2.64e-125	372
NP_218117.1|Rv3600c	NP_387951.2|BSU00700	1.47e-59	187	1.17e-61	192
NP_218118.1|Rv3601c	NP_390122.1|BSU22410	3.73e-40	128	1.28e-40	129
NP_218123.1|Rv3606c	NP_387960.1|BSU00790	2.96e-15	67.0	1.94e-16	70.1
NP_218126.1|Rv3609c	NP_390159.1|BSU22780	5.71e-79	231	6.28e-76	223
NP_218134.1|Rv3617	NP_388739.1|BSU08590	4.61e-47	157	8.65e-47	156
NP_218141.1|Rv3624c	NP_387949.1|BSU00680	2.41e-57	176	5.67e-55	170
NP_218165.1|Rv3648c	NP_388393.1|BSU05120	3.66e-24	82.8	3.17e-23	80.5
NP_218165.1|Rv3648c	NP_388791.1|BSU09100	5.33e-24	82.4	1.63e-23	81.3
NP_218165.1|Rv3648c	NP_390076.1|BSU21930	1.49e-23	81.3	1.83e-22	78.6
NP_218166.1|Rv3649	NP_390104.1|BSU22220	4.01e-120	375	5.38e-126	391
NP_218181.1|Rv3664c	NP_389022.1|BSU11400	5.23e-51	166	2.27e-51	167
NP_218181.1|Rv3664c	NP_389027.1|BSU11450	2.26e-53	172	2.77e-53	172
NP_218181.1|Rv3664c	NP_389177.1|BSU12940	5.23e-52	169	4.77e-52	169
NP_218182.1|Rv3665c	NP_389026.1|BSU11440	3.26e-50	166	5.82e-52	170
NP_218184.1|Rv3667	NP_390846.1|BSU29680	1.22e-106	331	5.32e-108	335
NP_218191.2|Rv3674c	NP_390115.1|BSU22340	2.86e-51	163	3.86e-51	163
NP_218193.1|Rv3676	NP_391612.1|BSU37310	8.13e-21	84.3	1.72e-22	89.0
NP_218200.1|Rv3683	NP_389220.1|BSU13370	2.47e-13	65.9	1.53e-11	60.5
NP_218200.1|Rv3683	NP_389288.2|BSU14050	2.36e-12	63.2	3.71e-13	65.5
NP_218200.1|Rv3683	NP_390179.1|BSU22980	1.63e-13	66.2	1.19e-12	63.5
NP_218205.1|Rv3688c	NP_390418.1|BSU25400	1.29e-14	63.9	5.13e-14	62.4
NP_218209.1|Rv3692	NP_388514.2|BSU06330	1.55e-94	281	4.59e-96	285
NP_218213.1|Rv3696c	NP_388810.2|BSU09290	8.64e-169	483	6.25e-169	484
NP_218225.1|Rv3708c	NP_389557.1|BSU16750	5.05e-70	219	1.55e-72	226
NP_218226.1|Rv3709c	NP_390725.1|BSU28470	2.48e-110	327	5.97e-106	316
NP_218232.1|Rv3715c	NP_387902.1|BSU00210	7.03e-70	208	7.33e-70	208
NP_218243.1|Rv3726	NP_388505.1|BSU06240	1.64e-35	130	6.21e-29	112
NP_218260.1|Rv3743c	NP_389268.1|BSU13850	1.74e-118	364	8.08e-124	378
NP_218261.1|Rv3744	NP_389793.1|BSU19120	1.49e-20	77.0	1.42e-20	77.0
NP_218269.1|Rv3752c	NP_387899.1|BSU00180	3.03e-37	122	1.85e-39	128
NP_218273.1|Rv3756c	NP_391252.1|BSU33720	4.57e-26	98.2	2.43e-30	109
NP_218273.1|Rv3756c	NP_391262.1|BSU33820	4.81e-25	95.5	3.67e-29	106
NP_218275.1|Rv3758c	NP_391253.1|BSU33730	8.61e-77	239	2.62e-76	238
NP_218282.1|Rv3765c	NP_389208.1|BSU13250	3.71e-67	204	2.21e-66	202
NP_218289.1|Rv3772	NP_390143.2|BSU22620	1.40e-49	167	4.21e-49	166
NP_218298.1|Rv3781	NP_388157.1|BSU02750	1.22e-28	106	3.33e-27	102
NP_218330.1|Rv3813c	NP_388286.2|BSU04040	2.64e-27	103	1.00e-25	99.0
NP_218330.1|Rv3813c	NP_388995.1|BSU11140	5.63e-27	102	4.28e-27	103
NP_218351.1|Rv3834c	NP_387894.1|BSU00130	1.47e-89	275	1.43e-90	277
NP_218355.1|Rv3838c	NP_390668.1|BSU27900	1.47e-26	103	1.96e-29	110
NP_218359.1|Rv3842c	NP_388095.1|BSU02130	1.14e-30	113	1.20e-32	118
NP_218363.1|Rv3846	NP_390381.3|BSU25020	1.10e-50	160	1.84e-49	157
NP_218375.1|Rv3858c	NP_389726.2|BSU18440	1.70e-152	441	5.95e-151	437
NP_218376.1|Rv3859c	NP_389727.2|BSU18450	0.0	1550	0.0	1533
NP_218430.1|Rv3913	NP_391359.1|BSU34790	4.76e-78	238	9.38e-81	245
NP_218431.1|Rv3914	NP_390728.1|BSU28500	1.48e-31	104	1.00e-31	105
NP_218434.2|Rv3918c	NP_391977.1|BSU40970	5.12e-84	252	1.29e-82	248
NP_218435.2|Rv3917c	NP_391976.1|BSU40960	2.50e-59	189	1.06e-56	182
NP_218440.3|Rv3923c	NP_391985.1|BSU41050	6.18e-10	50.1	3.51e-08	45.4
NP_218441.1|Rv3924c	NP_391986.1|BSU41060	9.21e-14	55.1	2.26e-14	56.6
YP_177615.1|Rv0013	NP_387956.1|BSU00750	1.75e-59	183	3.89e-60	184
YP_177630.1|Rv0634B	NP_570908.2|BSU24900	6.28e-17	63.5	1.72e-16	62.4
YP_177643.1|Rv1322A	NP_390273.2|BSU23930	8.53e-21	79.7	9.56e-23	84.7
YP_177675.1|Rv2677c	NP_388895.1|BSU10140	1.92e-41	150	4.59e-45	160
YP_177679.1|Rv2922A	NP_388645.1|BSU07640	3.57e-11	51.6	1.32e-11	52.8
YP_177687.1|Rv0050	NP_388892.2|BSU10110	2.73e-61	214	4.22e-61	214
YP_177688.1|Rv0055	NP_391969.2|BSU40890	4.04e-16	63.5	1.42e-16	64.7
YP_177725.1|Rv0438c	NP_389311.1|BSU14280	1.01e-54	184	1.14e-60	199
YP_177734.1|Rv0522	NP_388512.2|BSU06310	5.05e-147	424	1.02e-147	426
YP_177735.1|Rv0527	NP_389676.1|BSU17930	8.43e-23	90.5	2.13e-24	94.7
YP_177738.1|Rv0558	NP_390156.1|BSU22750	3.67e-40	135	4.77e-38	129
YP_177746.1|Rv0684	NP_387993.2|BSU01120	1.34e-306	848	1.15e-305	846
YP_177747.1|Rv0717	NP_388010.1|BSU01290	1.03e-23	81.3	3.27e-25	85.1
YP_177748.1|Rv0734	NP_388019.1|BSU01380	2.30e-68	209	8.36e-74	223
YP_177755.1|Rv0787A	NP_388528.1|BSU06460	5.78e-13	55.5	3.27e-13	56.2
YP_177767.1|Rv0924c	NP_388317.1|BSU04360	2.22e-103	310	1.48e-104	313
YP_177771.1|Rv0935	NP_390377.2|BSU24980	6.24e-28	107	8.74e-30	112
YP_177772.1|Rv0949	NP_388543.1|BSU06610	4.90e-195	569	8.08e-191	558
YP_177787.3|Rv1093	NP_391571.1|BSU36900	5.78e-151	431	1.05e-151	433
YP_177788.1|Rv1110	NP_390395.2|BSU25160	3.85e-50	166	4.99e-51	169
YP_177804.1|Rv1384	NP_389435.1|BSU15520	0.0	919	0.0	924
YP_177822.1|Rv1569	NP_390900.1|BSU30220	5.92e-61	198	2.72e-67	215
YP_177824.1|Rv1623c	NP_391755.1|BSU38760	2.80e-122	362	2.56e-123	365
YP_177848.1|Rv1844c	NP_390267.2|BSU23860	3.12e-179	508	3.45e-181	513
YP_177853.1|Rv1981c	NP_389621.1|BSU17390	3.38e-86	259	2.86e-88	265
YP_177868.1|Rv2334	NP_387954.1|BSU00730	2.72e-125	357	5.03e-126	359
YP_177873.1|Rv2364c	NP_390407.1|BSU25290	7.15e-81	244	9.53e-82	246
YP_177874.1|Rv2368c	NP_390412.2|BSU25340	6.49e-105	308	3.13e-105	308
YP_177879.1|Rv2397c	NP_389019.2|BSU11370	1.17e-37	134	8.77e-36	129
YP_177883.1|Rv2461c	NP_391334.1|BSU34540	3.28e-67	201	1.72e-67	202
YP_177884.1|Rv2465c	NP_391573.1|BSU36920	3.63e-21	81.3	2.07e-23	87.0
YP_177898.1|Rv2682c	NP_390307.1|BSU24270	1.59e-160	472	7.58e-159	468
YP_177915.1|Rv2992c	NP_387973.1|BSU00920	3.73e-104	317	7.83e-104	316
YP_177916.1|Rv2996c	NP_390188.2|BSU23070	1.32e-104	320	4.31e-113	342
YP_177917.1|Rv3003c	NP_390709.1|BSU28310	5.43e-190	544	1.14e-186	536
YP_177921.1|Rv3048c	NP_389621.1|BSU17390	1.12e-87	263	1.73e-87	263
YP_177922.1|Rv3065	NP_389611.1|BSU17290	1.74e-20	76.6	1.10e-22	82.4
YP_177925.1|Rv3109	NP_391551.1|BSU36700	2.77e-75	233	7.07e-76	234
YP_177927.1|Rv3111	NP_388477.1|BSU05960	6.18e-41	132	6.27e-44	140
YP_177931.1|Rv3119	NP_389313.1|BSU14300	5.19e-36	119	8.39e-36	118
YP_177949.1|Rv3236c	NP_388866.2|BSU09850	1.06e-42	150	2.94e-46	160
YP_177950.1|Rv3240c	NP_391410.1|BSU35300	3.89e-255	733	2.09e-254	731
YP_177955.1|Rv3305c	NP_390807.1|BSU29290	9.13e-73	230	3.08e-75	236
YP_177967.1|Rv3382c	NP_390395.2|BSU25160	1.06e-47	160	3.60e-49	164
YP_177989.1|Rv3566c	NP_391353.1|BSU34730	7.76e-14	66.6	1.38e-13	65.9
YP_177992.1|Rv3580c	NP_387975.1|BSU00940	2.83e-99	303	5.26e-97	297
YP_177995.1|Rv3596c	NP_387967.1|BSU00860	0.0	960	0.0	955
YP_177996.1|Rv3607c	NP_387959.1|BSU00780	4.42e-23	84.3	1.21e-22	83.2
YP_177997.1|Rv3608c	NP_387958.1|BSU00770	4.70e-58	184	7.24e-61	191
YP_178016.1|Rv3796	NP_390265.1|BSU23840	1.46e-14	70.5	3.11e-17	78.2
