# Supplementary material for: Homology-based reconstruction of regulatory networks for bacterial and archaeal genomes
Source: Front Microbiol. 2022 Jul 19;13:923105. doi: 10.3389/fmicb.2022.923105 (PMC9344073; doi:10.3389/fmicb.2022.923105)
Supplement: Supplementary file 1 [file Data_Sheet_1.ZIP › network/proteinortho/Myctu/GCF_000006945.2_ASM694v2_S_enterica_LT2_genomic.faa_Myctu.proteinortho-graph]

# file_a	file_b
# a	b	evalue_ab	bitscore_ab	evalue_ba	bitscore_ba
# GCF_000195955.2_ASM19595v2_M_tuberculosis_H37Rv_genomic.faa	GCF_000006945.2_ASM694v2_S_enterica_LT2_genomic.faa
# 9.315e-49	160	1.58e-49	162
NP_214516.1|Rv0002	NP_462737.1|STM3837	7.26e-32	121	1.75e-33	125
NP_214517.1|Rv0003	NP_462736.1|STM3836	5.45e-25	101	6.38e-25	101
NP_214519.2|Rv0005	NP_462735.1|STM3835	8.92e-193	562	9.80e-193	562
NP_214520.1|Rv0006	NP_461214.1|STM2272	3.07e-249	715	5.23e-250	717
NP_214523.1|Rv0009	NP_459531.1|STM0536	9.29e-18	73.6	1.42e-18	75.5
NP_214552.1|Rv0038	NP_462012.1|STM3096	6.67e-16	69.7	2.14e-15	68.2
NP_214555.1|Rv0041	NP_459640.1|STM0648	7.90e-181	543	1.98e-179	540
NP_214567.1|Rv0053	NP_463252.1|STM4391	9.88e-15	62.0	8.81e-15	62.4
NP_214570.1|Rv0056	NP_463255.1|STM4394	3.56e-23	86.3	1.80e-22	84.3
NP_214583.1|Rv0069c	NP_460782.1|STM1826	5.68e-135	394	3.48e-138	402
NP_214583.1|Rv0069c	NP_461891.2|STM2971	6.97e-131	383	6.09e-134	391
NP_214583.1|Rv0069c	NP_462154.1|STM3240	1.04e-132	388	3.97e-137	399
NP_214584.1|Rv0070c	NP_461490.1|STM2555	5.61e-150	429	6.26e-151	431
NP_214587.1|Rv0073	NP_461293.1|STM2351	2.74e-34	123	1.80e-36	129
NP_214589.1|Rv0075	NP_460516.1|STM1557	4.72e-41	146	8.32e-44	154
NP_214597.1|Rv0083	NP_461772.2|STM2851	4.79e-50	181	3.40e-48	175
NP_214598.1|Rv0084	NP_461771.1|STM2850	3.43e-39	137	1.31e-42	146
NP_214601.1|Rv0087	NP_461770.1|STM2849	4.40e-48	171	1.40e-50	178
NP_214605.1|Rv0091	NP_459212.1|STM0207	5.54e-26	99.0	2.38e-26	99.8
NP_214627.1|Rv0113	NP_459308.1|STM0310	8.27e-38	126	1.06e-37	126
NP_214631.1|Rv0117	NP_461359.1|STM2424	1.61e-20	87.0	1.15e-21	90.1
NP_214639.1|Rv0125	NP_462259.1|STM3349	1.42e-20	88.6	2.90e-24	99.0
NP_214648.1|Rv0134	NP_459327.1|STM0332	2.14e-25	100	2.59e-23	94.4
NP_214651.1|Rv0137c	NP_463269.1|STM4408	1.42e-36	123	1.21e-35	121
NP_214657.1|Rv0143c	NP_459208.1|STM0203	5.23e-24	101	2.39e-25	105
NP_214669.1|Rv0155	NP_460439.1|STM1479	3.86e-80	251	9.47e-84	261
NP_214671.1|Rv0157	NP_460440.1|STM1480	7.25e-108	325	4.60e-111	333
NP_214695.1|Rv0181c	NP_462445.1|STM3544	1.01e-43	144	2.00e-45	149
NP_214700.1|Rv0186	NP_461111.1|STM2166	6.51e-59	209	4.72e-62	218
NP_214703.1|Rv0189c	NP_462795.1|STM3904	1.28e-122	372	2.28e-123	374
NP_214705.1|Rv0191	NP_460482.1|STM1522	1.74e-35	132	1.54e-35	132
NP_214708.1|Rv0194	NP_461701.1|STM2774	1.25e-212	645	4.00e-218	659
NP_214719.1|Rv0205	NP_462483.1|STM3582	2.39e-12	64.3	5.87e-15	72.0
NP_214722.1|Rv0208c	NP_462025.1|STM3109	8.01e-44	145	9.46e-44	145
NP_214726.1|Rv0212c	NP_463436.5|STM4580	6.20e-36	131	2.66e-34	127
NP_214736.1|Rv0222	NP_459075.1|STM0070	2.91e-46	152	3.49e-50	162
NP_214737.1|Rv0223c	NP_462044.1|STM3129	1.74e-84	266	2.91e-89	278
NP_214744.1|Rv0230c	NP_462451.1|STM3550	5.49e-23	94.7	1.01e-22	94.0
NP_214757.1|Rv0243	NP_461331.2|STM2389	5.73e-76	241	2.21e-78	247
NP_214766.1|Rv0252	NP_462377.1|STM3474	2.15e-285	807	6.54e-289	816
NP_214767.1|Rv0253	NP_462378.1|STM3475	3.16e-23	84.0	3.30e-24	86.3
NP_214768.1|Rv0254c	NP_460963.1|STM2018	1.34e-30	107	8.15e-32	110
NP_214777.1|Rv0263c	NP_459698.1|STM0713	7.04e-38	133	6.71e-38	133
NP_214778.1|Rv0264c	NP_459697.1|STM0712	2.87e-24	92.8	6.68e-26	97.1
NP_214781.1|Rv0267	NP_460535.1|STM1576	1.91e-98	300	6.25e-99	301
NP_214781.1|Rv0267	NP_460721.1|STM1765	4.62e-97	297	6.17e-100	304
NP_214831.1|Rv0317c	NP_462454.1|STM3553	6.18e-12	60.8	2.44e-13	64.7
NP_214835.1|Rv0321	NP_461066.1|STM2121	1.72e-41	135	1.00e-42	139
NP_214836.1|Rv0322	NP_461025.1|STM2080	3.52e-35	131	2.85e-35	131
NP_214836.1|Rv0322	NP_462811.1|STM3921	1.33e-32	125	2.57e-34	129
NP_214848.1|Rv0334	NP_461040.1|STM2095	9.68e-127	360	6.38e-127	360
NP_214851.1|Rv0337c	NP_461273.1|STM2331	3.26e-193	538	1.41e-193	539
NP_214864.1|Rv0350	NP_459017.1|STM0012	1.86e-217	617	1.24e-217	617
NP_214871.1|Rv0357c	NP_463227.1|STM4366	5.22e-156	445	9.68e-156	444
NP_214877.1|Rv0363c	NP_461984.1|STM3068	1.04e-70	221	3.19e-72	225
NP_214878.1|Rv0364	NP_461309.1|STM2367	1.69e-43	143	6.70e-45	146
NP_214894.1|Rv0380c	NP_462643.1|STM3743	3.70e-11	57.0	1.19e-11	58.5
NP_214898.1|Rv0384c	NP_461591.1|STM2660	1.12e-314	882	1.70e-318	891
NP_214903.1|Rv0389	NP_460840.1|STM1883	2.00e-75	237	1.68e-82	255
NP_214906.1|Rv0392c	NP_460181.1|STM1211	8.88e-36	134	1.96e-35	133
NP_214922.1|Rv0408	NP_461280.1|STM2338	1.30e-126	389	2.61e-133	406
NP_214923.1|Rv0409	NP_461002.1|STM2057	2.70e-94	285	4.63e-95	287
NP_214925.1|Rv0411c	NP_459807.1|STM0830	4.62e-18	79.3	2.35e-18	79.7
NP_214928.1|Rv0414c	NP_463032.1|STM4163	6.62e-24	92.0	1.59e-23	90.9
NP_214931.1|Rv0417	NP_463029.1|STM4160	1.14e-70	214	1.51e-70	214
NP_214936.1|Rv0422c	NP_461090.1|STM2146	6.76e-50	162	7.11e-52	167
NP_214937.1|Rv0423c	NP_463033.1|STM4164	2.91e-239	669	6.23e-239	668
NP_214941.1|Rv0427c	NP_460268.1|STM1302	9.42e-26	100	1.11e-26	102
NP_214943.1|Rv0429c	NP_462310.1|STM3406	2.30e-21	83.6	7.07e-21	82.0
NP_214947.1|Rv0433	NP_459575.1|STM0583	1.34e-43	152	2.30e-44	154
NP_214954.1|Rv0440	NP_463194.1|STM4330	1.33e-205	580	1.08e-206	583
NP_214961.1|Rv0447c	NP_460390.1|STM1427	1.33e-45	159	5.66e-46	160
NP_214972.1|Rv0458	NP_462580.1|STM3680	1.37e-255	704	1.16e-258	712
NP_214976.1|Rv0462	NP_459159.1|STM0154	1.89e-81	257	1.78e-81	257
NP_214987.2|Rv0473	NP_463375.1|STM4516	1.30e-54	185	3.02e-54	184
NP_214992.1|Rv0478	NP_463423.1|STM4567	6.16e-15	68.9	8.21e-23	90.5
NP_214994.2|Rv0480c	NP_459623.1|STM0631	5.21e-38	132	2.73e-40	137
NP_214996.1|Rv0482	NP_463011.1|STM4137	9.81e-38	135	2.87e-41	145
NP_214998.1|Rv0484c	NP_460471.1|STM1511	1.37e-36	127	7.45e-39	132
NP_215002.1|Rv0488	NP_461982.1|STM3066	1.84e-29	105	7.45e-32	112
NP_215005.1|Rv0491	NP_461076.1|STM2131	8.53e-49	157	8.32e-49	157
NP_215005.1|Rv0491	NP_462405.1|STM3502	2.09e-46	151	8.07e-46	149
NP_215005.1|Rv0491	NP_462940.1|STM4059	3.05e-47	153	2.29e-46	150
NP_215008.2|Rv0494	NP_459156.1|STM0151	2.12e-15	70.5	2.19e-16	73.2
NP_215014.1|Rv0500	NP_459381.1|STM0386	1.05e-35	126	4.79e-40	137
NP_215023.1|Rv0509	NP_460733.1|STM1777	1.23e-50	174	8.33e-57	191
NP_215024.1|Rv0510	NP_462824.1|STM3938	2.02e-62	197	7.75e-68	211
NP_215025.2|Rv2847c	NP_462380.1|STM3477	1.45e-55	187	1.02e-62	206
NP_215026.1|Rv0512	NP_459367.1|STM0372	2.33e-88	265	8.15e-91	271
NP_215038.1|Rv0524	NP_459207.1|STM0202	4.12e-136	395	4.12e-140	405
NP_215047.1|Rv0533c	NP_460163.1|STM1193	4.01e-56	182	5.20e-59	189
NP_215048.1|Rv0534c	NP_462971.1|STM4090	3.76e-39	136	4.52e-41	141
NP_215050.2|Rv0501	NP_459909.1|STM0932	5.82e-07	47.8	2.04e-07	48.9
NP_215062.1|Rv0548c	NP_461249.1|STM2307	2.10e-78	238	2.49e-78	237
NP_215069.1|Rv0555	NP_461251.1|STM2309	1.09e-32	129	9.63e-38	143
NP_215075.1|Rv0561c	NP_460318.1|STM1352	1.49e-07	50.1	3.52e-08	52.0
NP_215076.1|Rv0562	NP_462215.1|STM3305	1.48e-45	155	5.81e-48	161
NP_215077.1|Rv0563	NP_460800.1|STM1844	1.25e-22	92.0	8.20e-22	89.7
NP_215080.1|Rv0566c	NP_459430.3|STM0435	3.68e-36	120	1.41e-35	119
NP_215100.1|Rv0586	NP_462787.1|STM3888	2.86e-11	58.5	6.54e-11	57.4
NP_215116.1|Rv0602c	NP_460069.3|STM1096	2.22e-49	160	4.00e-49	159
NP_215134.1|Rv0620	NP_459753.1|STM0774	1.50e-52	176	1.22e-59	194
NP_215143.1|Rv0629c	NP_461910.1|STM2993	1.93e-81	264	2.38e-89	285
NP_215144.1|Rv0630c	NP_461911.1|STM2994	6.93e-90	311	9.07e-92	316
NP_215145.1|Rv0631c	NP_461913.2|STM2996	7.77e-100	338	2.81e-104	350
NP_215153.1|Rv0639	NP_463017.1|STM4148	1.43e-41	137	2.52e-42	139
NP_215154.1|Rv0640	NP_463018.1|STM4149	1.04e-56	171	1.94e-56	170
NP_215155.1|Rv0641	NP_463019.1|STM4150	3.58e-70	212	6.60e-70	211
NP_215158.1|Rv0644c	NP_460390.1|STM1427	5.69e-45	153	9.78e-45	153
NP_215164.1|Rv0650	NP_462246.1|STM3336	4.84e-29	109	1.06e-32	119
NP_215165.1|Rv0651	NP_463020.1|STM4151	1.58e-18	75.5	6.86e-19	76.3
NP_215166.1|Rv0652	NP_463021.1|STM4152	1.68e-23	85.5	3.33e-19	74.3
NP_215181.1|Rv0667	NP_463022.1|STM4153	0.0	1074	0.0	1078
NP_215182.1|Rv0668	NP_463023.1|STM4154	0.0	1063	0.0	1057
NP_215184.1|Rv0670	NP_461148.1|STM2203	3.49e-19	81.6	3.44e-18	79.0
NP_215186.1|Rv0672	NP_463238.3|STM4377	7.64e-129	384	2.79e-128	382
NP_215196.1|Rv0682	NP_462352.1|STM3448	1.44e-57	171	1.39e-59	176
NP_215197.1|Rv0683	NP_462351.1|STM3447	2.26e-55	168	7.31e-56	169
NP_215199.1|Rv0685	NP_462349.1|STM3445	2.66e-214	590	3.13e-217	597
NP_215199.1|Rv0685	NP_463015.1|STM4146	2.66e-214	590	3.13e-217	597
NP_215214.1|Rv0700	NP_462345.1|STM3441	1.21e-41	129	8.01e-42	130
NP_215215.1|Rv0701	NP_462344.1|STM3440	2.19e-58	180	7.84e-58	179
NP_215216.1|Rv0702	NP_462343.1|STM3439	2.07e-32	114	1.72e-32	114
NP_215217.1|Rv0703	NP_462342.1|STM3438	8.94e-11	51.2	1.16e-10	50.8
NP_215218.1|Rv0704	NP_462341.1|STM3437	1.59e-104	302	2.88e-104	301
NP_215219.1|Rv0705	NP_462340.1|STM3436	6.32e-42	129	4.06e-42	130
NP_215221.1|Rv0707	NP_462338.1|STM3434	1.61e-65	201	3.59e-65	200
NP_215222.1|Rv0708	NP_462337.1|STM3433	1.76e-43	137	6.09e-41	130
NP_215223.1|Rv0709	NP_462336.1|STM3432	1.34e-08	43.9	2.87e-08	42.7
NP_215228.1|Rv0714	NP_462334.1|STM3430	1.43e-54	164	6.61e-55	164
NP_215229.1|Rv0715	NP_462333.1|STM3429	4.36e-19	72.8	3.21e-18	70.5
NP_215230.1|Rv0716	NP_462332.1|STM3428	7.72e-74	217	1.68e-74	219
NP_215232.1|Rv0718	NP_462330.1|STM3426	2.09e-39	126	5.43e-39	125
NP_215233.1|Rv0719	NP_462329.1|STM3425	1.18e-48	153	3.05e-48	152
NP_215234.1|Rv0720	NP_462328.1|STM3424	2.98e-21	79.3	3.73e-21	79.0
NP_215236.1|Rv0722	NP_462326.1|STM3422	1.46e-11	50.8	1.49e-12	53.1
NP_215237.1|Rv0723	NP_462325.1|STM3421	1.33e-16	68.9	7.21e-15	64.3
NP_215238.1|Rv0724	NP_460261.1|STM1295	6.10e-61	211	1.15e-63	218
NP_215241.1|Rv0727c	NP_461894.1|STM2974	7.12e-32	112	2.54e-31	111
NP_215242.1|Rv0728c	NP_462547.1|STM3646	4.82e-38	135	2.26e-38	135
NP_215243.1|Rv0729	NP_462953.1|STM4072	4.96e-08	52.0	1.50e-10	60.1
NP_215246.1|Rv0732	NP_462324.1|STM3420	2.15e-104	314	1.41e-104	315
NP_215247.1|Rv0733	NP_459483.1|STM0488	5.12e-40	132	7.89e-40	132
NP_215265.1|Rv0751c	NP_462161.1|STM3248	1.59e-38	134	1.04e-43	148
NP_215267.1|Rv0753c	NP_463282.1|STM4421	2.03e-175	500	2.11e-174	498
NP_215272.1|Rv0758	NP_447527.1|STM1095	1.76e-24	102	1.51e-27	111
NP_215272.1|Rv0758	NP_463445.1|STM4589	8.39e-25	103	5.66e-28	113
NP_215282.1|Rv0768	NP_461717.1|STM2791	6.75e-85	267	6.14e-85	267
NP_215286.1|Rv0772	NP_463044.1|STM4175	1.07e-101	306	3.16e-103	310
NP_215294.1|Rv0780	NP_461422.1|STM2487	1.24e-08	51.6	6.74e-09	52.0
NP_215297.1|Rv0783c	NP_461741.1|STM2815	3.63e-52	182	3.24e-53	185
NP_215297.1|Rv0783c	NP_462786.1|STM3887	2.32e-49	174	2.22e-40	149
NP_215307.1|Rv0792c	NP_462503.1|STM3602	3.36e-14	67.4	9.67e-14	65.9
NP_215314.1|Rv0799c	NP_461381.1|STM2446	4.58e-53	174	1.90e-53	174
NP_215323.1|Rv0808	NP_461304.1|STM2362	4.05e-87	275	7.08e-87	274
NP_215324.1|Rv0809	NP_461434.3|STM2499	1.23e-102	303	9.40e-104	306
NP_215335.1|Rv0820	NP_462753.1|STM3854	6.97e-94	274	3.19e-94	275
NP_215338.1|Rv0823c	NP_462294.1|STM3384	3.50e-47	160	2.51e-48	163
NP_215353.1|Rv0838	NP_460558.1|STM1599	2.50e-14	67.8	1.34e-15	71.2
NP_215354.1|Rv0839	NP_459774.1|STM0796	3.66e-08	50.1	5.23e-09	52.4
NP_215355.1|Rv0840c	NP_460345.1|STM1380	5.03e-23	93.2	7.02e-25	98.2
NP_215359.1|Rv0844c	NP_460723.1|STM1767	4.68e-36	123	2.40e-35	121
NP_215364.1|Rv0849	NP_460137.1|STM1166	3.89e-34	128	6.88e-35	130
NP_215368.1|Rv0853c	NP_461346.1|STM2405	1.55e-158	461	4.20e-163	473
NP_215373.1|Rv0858c	NP_459595.1|STM0603	2.53e-78	244	2.08e-82	254
NP_215375.1|Rv0860	NP_461330.1|STM2388	1.20e-100	322	9.44e-104	330
NP_215375.1|Rv0860	NP_462868.1|STM3983	9.70e-98	315	7.61e-102	325
NP_215380.1|Rv0865	NP_459013.1|STM0008	2.24e-20	80.5	4.64e-21	82.4
NP_215385.1|Rv0870c	NP_460048.1|STM1074	1.03e-21	81.6	1.22e-23	86.7
NP_215411.1|Rv0896	NP_459715.1|STM0730	6.90e-160	455	7.25e-159	452
NP_215432.1|Rv0917	NP_459079.1|STM0074	2.16e-39	148	1.57e-41	154
NP_215434.1|Rv0919	NP_462552.1|STM3651	3.92e-50	155	1.74e-50	156
NP_215444.1|Rv0929	NP_462755.1|STM3856	3.69e-54	177	2.38e-54	177
NP_215445.2|Rv0930	NP_462754.1|STM3855	1.45e-40	140	4.35e-42	144
NP_215461.1|Rv0946c	NP_463086.1|STM4221	4.07e-188	536	6.06e-187	533
NP_215466.1|Rv0951	NP_459723.1|STM0738	2.87e-87	266	1.67e-85	262
NP_215467.1|Rv0952	NP_459724.1|STM0739	4.17e-97	285	9.10e-98	286
NP_215471.1|Rv0956	NP_461435.1|STM2500	7.76e-33	115	7.06e-33	115
NP_215472.1|Rv0957	NP_463045.1|STM4176	1.57e-137	405	7.16e-141	414
NP_215484.3|Rv0969	NP_459348.1|STM0353	8.13e-180	531	2.36e-181	535
NP_215487.1|Rv0972c	NP_459834.1|STM0857	4.08e-59	194	2.47e-60	197
NP_215496.2|Rv0981	NP_460069.3|STM1096	1.94e-52	167	1.38e-52	167
NP_215496.2|Rv0981	NP_462092.1|STM3177	1.34e-51	164	2.37e-51	163
NP_215499.1|Rv0984	NP_459781.1|STM0803	6.10e-10	52.8	2.84e-12	58.9
NP_215500.1|Rv0985c	NP_462314.1|STM3410	2.17e-14	63.2	4.66e-15	64.7
NP_215501.1|Rv0986	NP_459502.1|STM0507	1.82e-56	177	5.46e-57	178
NP_215501.1|Rv0986	NP_460188.1|STM1218	9.59e-55	173	8.31e-55	173
NP_215507.1|Rv0992c	NP_461977.1|STM3061	1.08e-13	63.5	1.27e-14	65.9
NP_215508.1|Rv0993	NP_460711.1|STM1752	5.38e-54	175	7.97e-56	180
NP_215510.1|Rv0995	NP_460138.1|STM1167	1.00e-18	77.4	3.25e-19	78.6
NP_215517.1|Rv1001	NP_463327.1|STM4467	6.94e-100	300	1.27e-102	307
NP_215519.1|Rv1003	NP_462176.1|STM3263	1.05e-46	155	1.60e-48	160
NP_215523.1|Rv1007c	NP_461099.1|STM2155	9.85e-47	170	1.06e-48	176
NP_215524.1|Rv1008	NP_460172.1|STM1202	5.53e-41	139	9.85e-45	149
NP_215526.1|Rv1010	NP_459095.1|STM0090	9.04e-38	132	2.61e-38	134
NP_215530.1|Rv1014c	NP_460739.3|STM1783	4.05e-42	137	1.54e-44	144
NP_215533.1|Rv1017c	NP_460736.1|STM1780	2.19e-80	244	2.21e-79	241
NP_215534.1|Rv1018c	NP_462761.1|STM3862	3.81e-89	277	2.94e-90	280
NP_215536.1|Rv1020	NP_460186.1|STM1216	1.80e-206	628	2.24e-210	638
NP_215539.1|Rv1023	NP_461873.1|STM2952	1.24e-153	439	7.07e-150	429
NP_215543.1|Rv1027c	NP_459687.1|STM0702	4.49e-74	221	3.11e-76	226
NP_215544.1|Rv1028c	NP_459688.1|STM0703	6.43e-123	390	1.68e-122	389
NP_215545.1|Rv1029	NP_459691.1|STM0706	8.72e-174	501	1.96e-174	502
NP_215546.1|Rv1030	NP_459690.1|STM0705	5.99e-284	791	6.53e-285	793
NP_215547.1|Rv1031	NP_459689.1|STM0704	7.53e-43	139	1.62e-41	135
NP_215549.1|Rv1033c	NP_463157.1|STM4292	2.96e-44	146	1.86e-43	144
NP_215549.1|Rv1033c	NP_463444.1|STM4588	9.08e-45	147	1.05e-44	147
NP_215577.1|Rv1061	NP_459309.1|STM0311	4.89e-10	55.8	2.65e-11	59.3
NP_215579.1|Rv1063c	NP_460713.1|STM1754	4.81e-44	151	7.87e-48	160
NP_215590.1|Rv1074c	NP_462867.1|STM3982	3.91e-95	287	3.88e-94	285
NP_215595.1|Rv1079	NP_462981.1|STM4100	2.39e-97	292	2.14e-100	300
NP_215596.1|Rv1080c	NP_462210.1|STM3299	3.61e-18	73.9	8.22e-19	75.5
NP_215601.1|Rv1085c	NP_461965.1|STM3049	7.13e-21	84.7	8.29e-21	84.3
NP_215608.1|Rv1092c	NP_463013.1|STM4139	4.32e-113	327	7.04e-114	329
NP_215614.1|Rv1098c	NP_460430.1|STM1469	5.01e-140	407	2.47e-142	413
NP_215615.3|Rv1099c	NP_462966.1|STM4085	1.06e-84	257	2.21e-88	266
NP_215624.1|Rv1108c	NP_461447.1|STM2512	3.93e-45	159	1.44e-42	152
NP_215628.1|Rv1112	NP_460740.1|STM1784	7.49e-117	340	1.07e-118	345
NP_215646.1|Rv1130	NP_459365.1|STM0370	1.81e-20	91.3	4.66e-17	80.5
NP_215647.1|Rv1131	NP_459364.1|STM0369	1.18e-75	237	1.94e-76	239
NP_215649.1|Rv1133c	NP_462850.1|STM3965	3.08e-231	662	2.08e-236	675
NP_215659.1|Rv1143	NP_459077.1|STM0072	3.46e-19	85.1	1.29e-20	89.4
NP_215667.1|Rv1151c	NP_460191.1|STM1221	1.28e-35	124	1.06e-38	132
NP_215676.1|Rv1160	NP_460267.1|STM1301	6.06e-15	64.3	1.40e-15	65.9
NP_215677.1|Rv1161	NP_460536.1|STM1577	0.0	1169	0.0	1170
NP_215677.1|Rv1161	NP_460720.1|STM1764	0.0	1155	0.0	1157
NP_215678.1|Rv1162	NP_460537.1|STM1578	5.92e-208	585	1.88e-210	592
NP_215678.1|Rv1162	NP_460719.1|STM1763	3.08e-197	558	1.59e-198	561
NP_215680.1|Rv1164	NP_460539.1|STM1580	4.33e-30	109	5.85e-28	103
NP_215680.1|Rv1164	NP_460717.1|STM1761	6.34e-29	106	3.82e-29	106
NP_215681.1|Rv1165	NP_462889.1|STM4009	1.69e-171	499	1.66e-173	504
NP_215691.1|Rv1175c	NP_462133.1|STM3219	3.99e-248	698	2.10e-252	709
NP_215694.1|Rv1178	NP_461343.1|STM2402	1.16e-37	137	3.21e-42	149
NP_215716.1|Rv1200	NP_462510.1|STM3609	8.17e-93	284	6.87e-91	279
NP_215726.1|Rv1210	NP_462543.1|STM3642	1.04e-46	149	7.97e-48	152
NP_215729.1|Rv1213	NP_462437.1|STM3536	1.01e-94	288	2.49e-95	289
NP_215734.1|Rv1218c	NP_459177.1|STM0172	4.06e-32	118	2.66e-32	119
NP_215745.1|Rv1229c	NP_461098.1|STM2154	3.55e-50	170	2.93e-51	172
NP_215753.1|Rv1237	NP_463092.1|STM4227	1.05e-28	108	3.53e-32	117
NP_215754.1|Rv1238	NP_462455.1|STM3554	1.13e-105	313	2.78e-102	304
NP_215754.1|Rv1238	NP_463095.1|STM4230	1.01e-101	303	1.40e-100	300
NP_215764.2|Rv1248c	NP_459721.1|STM0736	3.96e-232	687	4.77e-230	681
NP_215766.1|Rv1250	NP_461741.1|STM2815	6.54e-49	174	1.61e-51	181
NP_215769.1|Rv1253	NP_462193.3|STM3280	4.22e-147	435	1.57e-150	444
NP_215778.1|Rv1262c	NP_460175.1|STM1205	8.68e-10	50.4	9.63e-09	47.4
NP_215788.1|Rv1272c	NP_459457.1|STM0461	7.15e-81	264	2.27e-81	265
NP_215788.1|Rv1272c	NP_459959.1|STM0984	1.84e-83	270	5.18e-86	277
NP_215797.1|Rv1281c	NP_459825.1|STM0848	2.36e-148	439	2.22e-148	439
NP_215798.1|Rv1282c	NP_460703.1|STM1744	5.86e-52	169	1.05e-48	161
NP_215799.1|Rv1283c	NP_459827.1|STM0850	1.50e-49	164	1.31e-49	164
NP_215801.1|Rv1285	NP_461856.1|STM2935	4.10e-95	281	1.50e-96	285
NP_215803.1|Rv1287	NP_461479.1|STM2544	9.74e-13	59.7	2.41e-13	61.2
NP_215808.1|Rv1292	NP_460866.1|STM1909	3.27e-31	124	5.30e-32	127
NP_215809.1|Rv1293	NP_461302.1|STM2360	5.47e-37	138	5.60e-38	140
NP_215812.1|Rv1296	NP_459008.1|STM0003	1.66e-15	72.8	7.35e-20	85.1
NP_215814.1|Rv1298	NP_462977.1|STM4096	5.58e-24	83.2	2.23e-24	84.0
NP_215815.1|Rv1299	NP_460732.1|STM1776	4.06e-89	269	3.34e-90	272
NP_215816.1|Rv1300	NP_460731.1|STM1775	3.84e-23	94.0	3.24e-25	99.4
NP_215817.1|Rv1301	NP_462306.1|STM3402	1.34e-15	69.3	5.60e-16	70.1
NP_215818.1|Rv1302	NP_462808.1|STM3918	5.97e-21	90.5	6.85e-18	81.3
NP_215820.1|Rv1304	NP_462770.1|STM3871	1.46e-26	101	4.04e-25	97.4
NP_215824.1|Rv1308	NP_462766.1|STM3867	6.96e-174	498	8.50e-174	498
NP_215825.1|Rv1309	NP_462765.1|STM3866	1.12e-48	161	1.24e-49	163
NP_215826.1|Rv1310	NP_462764.1|STM3865	1.00e-191	539	2.88e-190	535
NP_215831.1|Rv1315	NP_462217.1|STM3307	4.71e-108	322	6.96e-107	319
NP_215832.1|Rv1316c	NP_460618.1|STM1659	8.35e-36	119	4.52e-35	117
NP_215839.1|Rv1323	NP_461936.1|STM3019	5.27e-98	294	5.41e-100	299
NP_215842.1|Rv1326c	NP_462439.1|STM3538	6.92e-245	694	5.87e-243	689
NP_215845.1|Rv1329c	NP_460777.1|STM1821	2.28e-68	232	1.03e-77	257
NP_215854.1|Rv1338	NP_463010.1|STM4131	8.07e-26	100	1.50e-24	96.7
NP_215856.1|Rv1340	NP_462634.1|STM3734	6.38e-88	258	2.19e-87	256
NP_215857.1|Rv1341	NP_462019.1|STM3103	2.91e-47	151	4.99e-50	158
NP_215866.1|Rv1350	NP_461380.1|STM2445	5.40e-46	151	9.50e-47	153
NP_215896.1|Rv1380	NP_463320.1|STM4460	3.55e-34	124	2.87e-37	132
NP_215897.1|Rv1381	NP_459518.1|STM0523	1.54e-42	152	4.04e-49	170
NP_215899.1|Rv1383	NP_459071.1|STM0066	2.00e-97	292	2.34e-98	294
NP_215905.1|Rv1389	NP_462640.1|STM3740	2.04e-36	124	4.73e-37	125
NP_215907.1|Rv1391	NP_462630.3|STM3730	9.22e-70	223	7.59e-71	226
NP_215908.1|Rv1392	NP_462006.1|STM3090	5.39e-144	412	3.57e-146	417
NP_215915.1|Rv1399c	NP_462912.1|STM4032	9.62e-32	117	2.24e-33	122
NP_215916.1|Rv1400c	NP_459485.1|STM0490	3.07e-25	100	2.23e-27	106
NP_215922.1|Rv1406	NP_462311.1|STM3407	3.44e-57	184	1.78e-56	182
NP_215923.1|Rv1407	NP_462312.1|STM3408	5.73e-39	143	7.75e-43	153
NP_215924.1|Rv1408	NP_462386.1|STM3483	1.37e-56	177	6.70e-59	182
NP_215925.1|Rv1409	NP_459411.1|STM0416	1.93e-68	216	1.98e-71	223
NP_215928.1|Rv1412	NP_460389.1|STM1426	2.62e-33	115	5.85e-35	120
NP_215932.2|Rv1416	NP_459412.1|STM0417	2.21e-28	100	2.81e-28	99.8
NP_215936.1|Rv1420	NP_460899.1|STM1946	3.86e-109	339	3.36e-109	339
NP_215937.1|Rv1421	NP_462233.1|STM3323	2.08e-60	191	3.22e-61	193
NP_215952.1|Rv1436	NP_460256.1|STM1290	1.91e-112	327	1.97e-111	324
NP_215953.1|Rv1437	NP_461985.1|STM3069	5.48e-85	261	1.49e-83	258
NP_215954.1|Rv1438	NP_462962.1|STM4081	3.12e-56	178	5.02e-54	172
NP_215958.1|Rv1442	NP_462545.1|STM3644	2.57e-184	543	1.91e-186	548
NP_215963.1|Rv1447c	NP_460843.1|STM1886	8.43e-128	379	1.19e-126	375
NP_215965.1|Rv1449c	NP_461409.1|STM2474	1.29e-180	527	1.42e-181	529
NP_215965.1|Rv1449c	NP_461992.1|STM3076	8.58e-175	512	5.89e-177	517
NP_215967.1|Rv1451	NP_459435.1|STM0439	3.10e-30	113	4.82e-34	123
NP_215970.1|Rv1454c	NP_463110.1|STM4245	2.64e-82	249	3.89e-81	246
NP_215974.1|Rv1458c	NP_459177.1|STM0172	5.46e-35	126	9.66e-35	125
NP_215979.1|Rv1463	NP_460336.1|STM1371	4.58e-77	231	2.25e-76	229
NP_215980.1|Rv1464	NP_460338.1|STM1373	8.03e-114	336	6.94e-117	344
NP_215989.1|Rv1473	NP_459815.1|STM0838	1.85e-66	221	1.19e-66	222
NP_215989.1|Rv1473	NP_462363.1|STM3459	4.02e-69	231	1.11e-71	238
NP_215991.1|Rv1475c	NP_460671.1|STM1712	0.0	1025	0.0	1022
NP_215999.1|Rv1483	NP_460165.1|STM1195	3.45e-60	187	2.52e-59	185
NP_216000.1|Rv1484	NP_460659.1|STM1700	4.12e-32	116	1.35e-32	117
NP_216016.1|Rv1500	NP_459551.1|STM0558	3.25e-40	140	7.05e-41	142
NP_216016.1|Rv1500	NP_463070.1|STM4205	1.33e-38	136	7.60e-40	139
NP_216027.1|Rv1511	NP_461054.1|STM2109	6.09e-129	370	8.73e-129	370
NP_216028.1|Rv1512	NP_461053.1|STM2108	9.75e-111	322	6.32e-111	322
NP_216030.1|Rv1514c	NP_461056.1|STM2111	8.73e-14	66.2	2.97e-14	67.4
NP_216046.1|Rv1530	NP_462608.1|STM3708	1.03e-18	83.2	3.28e-23	95.9
NP_216052.1|Rv1536	NP_459051.1|STM0046	5.48e-95	320	5.93e-94	317
NP_216053.3|Rv1537	NP_459311.1|STM0313	2.44e-35	131	7.07e-39	140
NP_216054.1|Rv1538c	NP_462022.1|STM3106	6.74e-25	100	1.96e-26	104
NP_216056.1|Rv1540	NP_461593.1|STM2662	5.37e-41	142	1.09e-39	139
NP_216063.1|Rv1547	NP_459236.1|STM0231	2.45e-230	689	4.40e-230	688
NP_216068.1|Rv1552	NP_463207.1|STM4343	8.95e-217	612	1.11e-214	607
NP_216069.1|Rv1553	NP_463206.1|STM4342	7.67e-85	250	1.99e-84	249
NP_216070.1|Rv1554	NP_463205.1|STM4341	3.09e-19	74.7	9.34e-21	78.6
NP_216075.1|Rv1559	NP_462158.1|STM3244	6.97e-55	182	9.07e-56	184
NP_216084.1|Rv1568	NP_459771.1|STM0793	1.71e-147	424	1.79e-151	434
NP_216086.1|Rv1570	NP_459775.1|STM0797	6.81e-08	48.5	1.20e-12	62.0
NP_216105.1|Rv1589	NP_459772.1|STM0794	4.66e-56	183	1.97e-57	187
NP_216110.1|Rv1594	NP_459736.1|STM0756	2.95e-49	166	2.89e-48	163
NP_216111.1|Rv1595	NP_461576.1|STM2641	1.43e-86	274	4.98e-95	296
NP_216112.1|Rv1596	NP_459150.1|STM0145	2.86e-59	188	4.90e-63	197
NP_216115.1|Rv1599	NP_461017.1|STM2072	8.47e-70	224	1.83e-75	239
NP_216118.1|Rv1602	NP_461020.3|STM2075	4.92e-31	109	5.01e-33	114
NP_216119.1|Rv1603	NP_461021.1|STM2076	9.74e-34	119	2.49e-33	118
NP_216121.1|Rv1605	NP_461022.1|STM2077	4.54e-61	191	4.74e-68	208
NP_216123.1|Rv1607	NP_460727.1|STM1771	4.43e-49	166	8.84e-53	176
NP_216125.1|Rv1609	NP_460682.1|STM1723	1.56e-83	265	5.63e-83	264
NP_216128.1|Rv1612	NP_460685.1|STM1726	5.78e-141	405	1.19e-139	401
NP_216129.1|Rv1613	NP_460686.1|STM1727	4.37e-24	95.1	1.06e-25	99.4
NP_216133.1|Rv1617	NP_460343.1|STM1378	2.10e-105	319	6.85e-106	320
NP_216137.1|Rv1621c	NP_459933.1|STM0957	1.24e-61	209	4.20e-69	229
NP_216138.1|Rv1622c	NP_459726.1|STM0741	8.36e-62	199	1.42e-59	193
NP_216145.1|Rv1629	NP_462879.1|STM3999	5.40e-154	474	4.08e-157	482
NP_216149.3|Rv1633	NP_459776.1|STM0798	8.60e-259	726	2.50e-257	723
NP_216154.1|Rv1638	NP_463119.1|STM4254	0.0	1057	0.0	1061
NP_216158.1|Rv1642	NP_460301.1|STM1335	4.35e-09	44.7	2.87e-09	45.1
NP_216159.1|Rv1643	NP_460302.1|STM1336	1.07e-38	124	2.22e-39	125
NP_216165.3|Rv1649	NP_460303.1|STM1337	1.15e-92	276	1.44e-92	276
NP_216166.1|Rv1650	NP_460304.1|STM1338	3.83e-98	320	1.58e-103	335
NP_216168.1|Rv1652	NP_463001.1|STM4121	1.45e-39	140	2.78e-44	152
NP_216170.1|Rv1654	NP_463002.3|STM4122	9.51e-19	80.9	4.29e-20	84.3
NP_216171.1|Rv1655	NP_460269.1|STM1303	3.16e-92	280	6.59e-97	292
NP_216171.1|Rv1655	NP_462371.1|STM3468	2.89e-89	273	8.52e-94	284
NP_216172.1|Rv1656	NP_463325.1|STM4465	5.29e-63	199	1.52e-65	206
NP_216172.1|Rv1656	NP_463329.1|STM4469	7.46e-63	199	1.06e-62	199
NP_216173.1|Rv1657	NP_463323.1|STM4463	1.64e-10	53.9	5.35e-12	57.8
NP_216174.1|Rv1658	NP_462202.3|STM3290	3.78e-31	120	1.05e-30	119
NP_216175.1|Rv1659	NP_463003.1|STM4123	2.40e-100	305	2.75e-104	315
NP_216188.1|Rv1672c	NP_460080.1|STM1107	4.17e-61	202	2.58e-68	221
NP_216193.1|Rv1677	NP_461191.1|STM2248	7.59e-10	52.8	1.42e-10	54.7
NP_216193.1|Rv1677	NP_462713.1|STM3813	7.59e-10	52.8	1.42e-10	54.7
NP_216203.1|Rv1687c	NP_461783.1|STM2862	1.19e-27	104	3.20e-27	103
NP_216203.1|Rv1687c	NP_462229.1|STM3319	1.15e-28	106	1.86e-29	108
NP_216205.1|Rv1689	NP_460412.1|STM1449	6.77e-127	370	5.20e-131	381
NP_216212.1|Rv1696	NP_461614.1|STM2684	3.17e-59	204	1.44e-60	207
NP_216215.1|Rv1699	NP_461874.1|STM2953	2.63e-186	533	3.96e-187	535
NP_216217.1|Rv1701	NP_461960.1|STM3044	3.01e-60	191	5.30e-60	191
NP_216220.1|Rv1704c	NP_463259.1|STM4398	1.42e-189	537	5.14e-188	533
NP_216223.1|Rv1707	NP_460737.3|STM1781	2.25e-39	147	2.61e-44	160
NP_216227.1|Rv1711	NP_460678.1|STM1719	6.58e-43	144	8.95e-44	147
NP_216228.1|Rv1712	NP_459955.1|STM0980	8.24e-47	152	9.43e-48	154
NP_216229.1|Rv1713	NP_461454.1|STM2519	8.26e-76	243	4.55e-83	261
NP_216235.1|Rv1719	NP_462567.1|STM3667	6.07e-27	102	4.12e-27	102
NP_216247.2|Rv0234c	NP_460484.1|STM1524	1.40e-123	367	9.33e-123	364
NP_216261.1|Rv1745c	NP_461955.1|STM3039	1.50e-40	133	3.49e-40	132
NP_216297.1|Rv1781c	NP_462416.1|STM3513	4.54e-88	288	5.45e-89	290
NP_216327.1|Rv1811	NP_462663.1|STM3764	7.39e-50	160	9.51e-50	159
NP_216333.1|Rv1817	NP_459676.1|STM0691	1.16e-11	63.5	2.60e-13	68.6
NP_216342.1|Rv1826	NP_461970.1|STM3054	8.15e-42	132	5.90e-41	130
NP_216348.1|Rv1832	NP_461969.1|STM3053	0.0	999	0.0	1013
NP_216363.1|Rv1847	NP_459591.1|STM0599	6.16e-18	72.0	3.94e-18	72.4
NP_216370.1|Rv1854c	NP_460181.1|STM1211	2.07e-35	133	1.79e-35	133
NP_216373.1|Rv1857	NP_459760.1|STM0781	2.60e-08	50.4	4.87e-12	61.2
NP_216374.1|Rv1858	NP_459761.1|STM0782	1.67e-32	116	3.82e-36	125
NP_216378.1|Rv1862	NP_460526.1|STM1567	3.97e-34	125	2.49e-36	131
NP_216380.1|Rv1864c	NP_462937.3|STM4056	9.33e-13	63.2	1.98e-14	67.8
NP_216388.1|Rv1872c	NP_462594.1|STM3694	1.37e-75	238	1.14e-72	230
NP_216392.1|Rv1876	NP_462347.1|STM3443	7.85e-40	129	4.44e-41	132
NP_216411.1|Rv1895	NP_459607.1|STM0615	3.08e-49	168	9.17e-54	180
NP_216413.1|Rv1897c	NP_462908.1|STM4028	5.98e-27	95.5	2.70e-30	103
NP_216417.1|Rv1901	NP_461235.1|STM2293	4.10e-16	76.6	7.39e-19	84.7
NP_216418.1|Rv1902c	NP_459351.1|STM0356	1.01e-107	321	2.66e-104	312
NP_216424.1|Rv1908c	NP_462987.1|STM4106	8.77e-293	816	8.00e-288	804
NP_216438.1|Rv1922	NP_459370.3|STM0375	2.61e-14	70.5	3.26e-14	70.1
NP_216444.1|Rv1928c	NP_461116.1|STM2171	5.88e-45	149	8.68e-47	153
NP_216444.1|Rv1928c	NP_461934.1|STM3017	2.10e-45	150	1.22e-46	153
NP_216448.1|Rv1932	NP_460640.1|STM1682	1.89e-49	154	1.34e-51	159
NP_216501.1|Rv1985c	NP_461980.1|STM3064	9.70e-45	151	2.91e-46	155
NP_216502.1|Rv1986	NP_461982.1|STM3066	4.65e-33	115	9.97e-32	111
NP_216513.1|Rv1997	NP_463316.1|STM4456	1.71e-83	285	2.48e-92	309
NP_216515.1|Rv1999c	NP_461013.1|STM2068	2.33e-15	74.7	1.10e-24	102
NP_216541.1|Rv2025c	NP_462942.1|STM4061	5.10e-14	68.6	9.38e-15	70.5
NP_216545.1|Rv2029c	NP_460292.1|STM1326	2.34e-64	203	2.50e-65	206
NP_216554.1|Rv2038c	NP_462455.1|STM3554	4.23e-104	307	8.17e-101	299
NP_216556.1|Rv2040c	NP_462457.1|STM3556	3.58e-38	134	1.66e-38	134
NP_216559.1|Rv2043c	NP_460259.1|STM1293	2.12e-28	102	9.63e-31	108
NP_216561.1|Rv2045c	NP_460582.1|STM1623	2.77e-63	211	2.33e-65	217
NP_216572.1|Rv2056c	NP_462331.3|STM3427	3.29e-22	80.5	1.31e-23	84.0
NP_216574.1|Rv2058c	NP_462628.1|STM3728	3.33e-19	71.2	2.16e-19	71.6
NP_216581.1|Rv2065	NP_460978.1|STM2033	3.02e-17	73.9	9.19e-22	85.9
NP_216585.1|Rv2069	NP_461575.1|STM2640	2.56e-15	67.8	8.44e-18	74.3
NP_216586.1|Rv2070c	NP_460971.1|STM2026	1.32e-10	57.0	1.30e-12	62.8
NP_216587.1|Rv2071c	NP_460974.1|STM2029	1.82e-61	191	9.41e-64	197
NP_216609.1|Rv2093c	NP_462860.1|STM3975	1.11e-26	102	4.47e-26	100
NP_216637.1|Rv2121c	NP_461016.1|STM2071	1.05e-36	129	3.93e-36	128
NP_216640.1|Rv2124c	NP_463053.3|STM4188	5.46e-168	528	3.28e-172	540
NP_216652.1|Rv2136c	NP_462120.3|STM3205	3.65e-36	127	2.54e-35	125
NP_216655.1|Rv2139	NP_460032.1|STM1058	5.14e-81	248	2.20e-84	256
NP_216656.1|Rv2140c	NP_459770.1|STM0792	7.69e-42	135	1.96e-43	139
NP_216664.1|Rv2148c	NP_462016.1|STM3100	9.38e-31	111	1.45e-31	113
NP_216665.1|Rv2149c	NP_461592.1|STM2661	4.15e-33	117	1.24e-38	132
NP_216666.1|Rv2150c	NP_459138.1|STM0133	6.08e-103	306	3.21e-102	304
NP_216668.1|Rv2152c	NP_459134.1|STM0129	8.81e-78	249	3.25e-81	258
NP_216669.1|Rv2153c	NP_459133.1|STM0128	3.94e-51	172	4.85e-55	182
NP_216671.3|Rv2155c	NP_459131.1|STM0126	6.36e-36	135	1.09e-42	154
NP_216672.1|Rv2156c	NP_459130.1|STM0125	8.18e-57	186	9.01e-59	191
NP_216673.1|Rv2157c	NP_459129.1|STM0124	1.61e-52	181	2.41e-56	191
NP_216674.1|Rv2158c	NP_459128.1|STM0123	7.09e-79	253	8.28e-84	266
NP_216679.1|Rv2163c	NP_459127.1|STM0122	4.65e-54	192	1.34e-58	204
NP_216679.1|Rv2163c	NP_460792.1|STM1836	5.24e-53	189	4.21e-58	203
NP_216681.4|Rv2165c	NP_459125.1|STM0120	2.54e-60	195	9.34e-61	196
NP_216682.1|Rv2166c	NP_459124.1|STM0119	3.40e-18	73.2	1.19e-18	74.3
NP_216709.1|Rv2193	NP_459437.1|STM0441	2.46e-24	92.4	8.25e-25	93.6
NP_216720.1|Rv2204c	NP_459209.3|STM0204	2.48e-29	100	1.01e-28	98.6
NP_216721.2|Rv2205c	NP_462160.1|STM3247	7.94e-55	181	2.66e-60	196
NP_216723.1|Rv2207	NP_460961.1|STM2016	2.17e-46	159	3.76e-52	174
NP_216724.1|Rv2208	NP_460962.1|STM2017	3.06e-12	61.6	1.45e-15	70.9
NP_216726.1|Rv2210c	NP_462794.1|STM3903	7.05e-34	124	2.82e-34	125
NP_216727.1|Rv2211c	NP_461971.1|STM3055	1.48e-61	199	8.56e-63	202
NP_216729.1|Rv2213	NP_463337.1|STM4477	3.06e-71	233	4.83e-73	237
NP_216731.1|Rv2215	NP_459722.1|STM0737	4.21e-66	217	4.15e-65	214
NP_216732.1|Rv2216	NP_461292.1|STM2350	2.10e-57	184	6.80e-58	185
NP_216734.1|Rv2218	NP_459625.1|STM0633	8.14e-78	237	1.55e-77	236
NP_216736.1|Rv2220	NP_462887.1|STM4007	9.86e-170	483	3.13e-170	484
NP_216737.1|Rv2221c	NP_462116.1|STM3201	1.71e-55	205	1.76e-59	217
NP_216741.1|Rv2225	NP_459187.1|STM0182	7.74e-70	214	9.09e-73	221
NP_216747.1|Rv2231c	NP_459636.1|STM0644	5.04e-21	90.1	7.60e-25	100
NP_216750.1|Rv2234	NP_461062.1|STM2117	3.09e-10	52.8	6.93e-11	54.3
NP_216752.1|Rv2236c	NP_460979.1|STM2034	7.38e-46	155	9.97e-50	165
NP_216757.3|Rv2241	NP_459157.1|STM0152	2.84e-316	889	3.88e-313	881
NP_216759.1|Rv2243	NP_460164.1|STM1194	1.80e-30	114	1.47e-35	127
NP_216761.1|Rv2245	NP_460167.1|STM1197	1.95e-96	292	1.99e-98	297
NP_216798.1|Rv2282c	NP_461146.1|STM2201	1.06e-25	100	9.11e-29	108
NP_216803.1|Rv2287	NP_463134.1|STM4269	3.84e-46	167	3.83e-47	169
NP_216805.1|Rv2289	NP_462945.1|STM4064	2.54e-32	116	1.61e-32	116
NP_216807.1|Rv2291	NP_461468.1|STM2533	4.14e-34	122	3.36e-36	127
NP_216810.1|Rv2294	NP_460516.1|STM1557	6.81e-42	149	1.17e-43	154
NP_216814.1|Rv2298	NP_460254.1|STM1288	1.27e-30	114	3.76e-32	118
NP_216815.1|Rv2299c	NP_459482.3|STM0487	3.00e-178	518	8.15e-183	529
NP_216823.1|Rv2307c	NP_461482.1|STM2547	2.28e-26	102	3.99e-30	112
NP_216832.1|Rv2316	NP_462457.1|STM3556	1.96e-38	134	3.39e-39	136
NP_216836.1|Rv2320c	NP_460344.1|STM1379	4.77e-20	89.4	1.33e-19	87.8
NP_216848.2|Rv2332	NP_460525.1|STM1566	5.42e-143	421	5.15e-143	421
NP_216849.1|Rv2333c	NP_460533.1|STM1574	6.60e-52	181	1.89e-42	155
NP_216875.1|Rv2359	NP_459678.1|STM0693	1.40e-25	91.7	2.10e-25	91.3
NP_216877.1|Rv2361c	NP_459226.1|STM0221	8.71e-56	178	2.43e-56	179
NP_216882.1|Rv2366c	NP_461609.3|STM2679	1.40e-24	102	4.90e-25	103
NP_216888.1|Rv2372c	NP_462010.3|STM3094	3.42e-13	64.7	5.11e-19	80.9
NP_216889.1|Rv2373c	NP_459018.1|STM0013	3.36e-65	209	3.61e-67	214
NP_216893.1|Rv2377c	NP_459579.1|STM0587	1.96e-15	61.2	4.52e-16	62.8
NP_216895.1|Rv2379c	NP_459580.1|STM0588	3.52e-68	249	6.35e-72	261
NP_216900.1|Rv2384	NP_459588.1|STM0596	1.00e-128	384	3.92e-130	388
NP_216904.1|Rv2388c	NP_462020.1|STM3104	1.24e-58	192	1.93e-60	196
NP_216907.1|Rv2391	NP_461868.1|STM2947	9.53e-29	117	1.65e-27	113
NP_216908.1|Rv2392	NP_461867.1|STM2946	3.88e-20	83.6	1.76e-19	81.6
NP_216910.1|Rv2394	NP_462452.1|STM3551	8.80e-73	242	3.62e-75	248
NP_216914.1|Rv2398c	NP_461377.1|STM2442	4.81e-52	169	2.38e-52	169
NP_216915.1|Rv2399c	NP_461378.1|STM2443	9.52e-58	183	4.31e-58	184
NP_216916.1|Rv2400c	NP_462944.1|STM4063	1.01e-46	159	2.37e-46	157
NP_216920.1|Rv2404c	NP_461518.1|STM2583	4.09e-224	634	2.44e-224	634
NP_216928.1|Rv2412	NP_459048.1|STM0043	7.44e-12	53.1	2.31e-15	62.0
NP_216935.1|Rv2419c	NP_459635.1|STM0643	4.33e-12	60.1	6.32e-11	56.6
NP_216935.1|Rv2419c	NP_463441.1|STM4585	5.51e-13	62.8	1.62e-11	58.5
NP_216937.1|Rv2421c	NP_459637.1|STM0645	9.28e-30	107	1.57e-30	108
NP_216943.1|Rv2427c	NP_459319.1|STM0322	8.74e-118	347	3.69e-124	363
NP_216944.1|Rv2428	NP_459397.1|STM0402	2.81e-37	125	3.76e-37	125
NP_216952.1|Rv2436	NP_462784.1|STM3885	1.37e-28	108	8.48e-34	122
NP_216955.1|Rv2439c	NP_459318.1|STM0321	8.78e-64	205	5.68e-71	223
NP_216956.1|Rv2440c	NP_462212.1|STM3301	6.65e-80	251	1.15e-81	255
NP_216957.1|Rv2441c	NP_462213.1|STM3303	2.11e-30	100	3.33e-31	102
NP_216958.1|Rv2442c	NP_462214.1|STM3304	4.69e-18	70.1	9.32e-20	74.3
NP_216959.1|Rv2443	NP_462515.1|STM3614	5.90e-114	340	2.68e-113	338
NP_216961.1|Rv2445c	NP_461461.1|STM2526	1.09e-35	117	6.50e-37	120
NP_216963.1|Rv2447c	NP_461307.1|STM2365	9.60e-42	151	1.14e-44	159
NP_216964.1|Rv2448c	NP_463335.1|STM4475	3.52e-238	691	1.93e-243	704
NP_216973.1|Rv2457c	NP_459445.1|STM0449	1.16e-180	507	3.71e-181	508
NP_216976.1|Rv2460c	NP_459444.1|STM0448	1.52e-62	191	1.18e-63	193
NP_216980.1|Rv2464c	NP_459713.1|STM0728	1.95e-25	98.6	6.64e-25	97.1
NP_216987.1|Rv2471	NP_463314.1|STM4453	2.23e-81	261	2.55e-83	266
NP_216993.1|Rv2477c	NP_463437.1|STM4581	7.04e-212	597	6.46e-212	597
NP_217014.1|Rv2498c	NP_462035.1|STM3120	9.02e-33	118	4.13e-34	122
NP_217015.1|Rv2499c	NP_462034.1|STM3119	3.15e-39	129	1.38e-39	130
NP_217016.1|Rv2500c	NP_460322.1|STM1356	4.99e-43	151	5.75e-46	159
NP_217021.1|Rv2505c	NP_460316.1|STM1350	8.52e-80	257	2.03e-80	259
NP_217027.1|Rv2511	NP_463214.1|STM4350	4.42e-51	160	6.02e-52	162
NP_217037.1|Rv2521	NP_461426.1|STM2491	1.12e-48	151	2.07e-48	150
NP_217044.1|Rv2528c	NP_463386.1|STM4527	2.52e-48	160	1.79e-47	158
NP_217050.1|Rv2534c	NP_463198.1|STM4334	9.48e-50	156	3.54e-49	155
NP_217054.1|Rv2538c	NP_462389.1|STM3486	1.79e-71	224	8.29e-72	225
NP_217055.1|Rv2539c	NP_462390.1|STM3487	1.69e-23	88.6	9.92e-25	91.7
NP_217056.1|Rv2540c	NP_461326.1|STM2384	1.63e-47	163	6.97e-54	179
NP_217068.1|Rv2552c	NP_460325.1|STM1359	4.29e-17	76.3	7.24e-20	84.0
NP_217070.1|Rv2554c	NP_462013.1|STM3097	2.10e-08	47.8	1.14e-10	53.5
NP_217071.1|Rv2555c	NP_461748.1|STM2827	2.61e-201	595	5.77e-199	588
NP_217075.1|Rv2559c	NP_459938.1|STM0962	4.90e-101	306	1.98e-108	325
NP_217080.1|Rv2564	NP_460904.1|STM1951	3.25e-44	149	1.92e-46	154
NP_217088.1|Rv2572c	NP_460858.1|STM1901	3.75e-179	516	3.90e-178	514
NP_217091.1|Rv2575	NP_461421.1|STM2486	1.70e-54	176	5.48e-55	177
NP_217096.1|Rv2580c	NP_461457.1|STM2522	1.30e-107	321	4.15e-111	330
NP_217097.1|Rv2581c	NP_459972.1|STM0997	3.04e-32	114	9.66e-33	115
NP_217099.1|Rv2583c	NP_461877.1|STM2956	4.38e-154	464	4.19e-153	462
NP_217099.1|Rv2583c	NP_462642.1|STM3742	2.77e-160	479	4.37e-157	471
NP_217105.1|Rv2589	NP_461718.1|STM2792	8.47e-108	323	9.43e-106	317
NP_217108.1|Rv2592c	NP_460851.1|STM1894	9.26e-133	379	2.19e-135	385
NP_217109.1|Rv2593c	NP_460852.1|STM1895	5.10e-25	94.0	3.80e-28	102
NP_217110.1|Rv2594c	NP_460855.1|STM1898	4.71e-23	87.8	8.54e-26	94.7
NP_217119.1|Rv2603c	NP_460856.1|STM1899	1.16e-75	227	1.21e-74	224
NP_217121.1|Rv2605c	NP_459460.1|STM0464	2.31e-60	190	8.64e-60	189
NP_217123.1|Rv2607	NP_460411.1|STM1448	1.45e-49	158	5.22e-49	157
NP_217130.1|Rv2614c	NP_460299.1|STM1333	4.97e-157	465	3.80e-158	468
NP_217147.2|Rv2631	NP_462422.1|STM3519	1.97e-30	118	2.99e-33	126
NP_217155.1|Rv2639c	NP_460464.1|STM1504	3.75e-14	60.5	3.31e-11	52.8
NP_217186.1|Rv2670c	NP_462256.1|STM3346	4.66e-18	81.6	2.89e-19	85.1
NP_217190.1|Rv2674	NP_460257.1|STM1291	4.02e-39	126	2.29e-38	124
NP_217194.1|Rv2678c	NP_463036.2|STM4167	1.03e-66	211	4.42e-71	223
NP_217200.1|Rv2684	NP_459745.1|STM0765	5.38e-09	54.7	1.17e-09	56.6
NP_217213.1|Rv2697c	NP_462631.1|STM3731	1.37e-20	79.7	2.23e-21	81.6
NP_217217.1|Rv2701c	NP_461481.1|STM2546	2.21e-30	112	3.05e-34	122
NP_217220.1|Rv2704	NP_463318.1|STM4458	1.44e-06	42.0	1.67e-07	44.3
NP_217226.1|Rv2710	NP_461845.1|STM2924	1.23e-61	196	4.57e-61	195
NP_217229.1|Rv2713	NP_463005.1|STM4126	3.26e-128	377	3.40e-127	374
NP_217234.1|Rv2718c	NP_459410.1|STM0415	3.82e-42	134	4.20e-43	137
NP_217236.2|Rv2720	NP_463102.1|STM4237	4.72e-31	110	9.52e-32	112
NP_217241.1|Rv2725c	NP_463223.1|STM4362	1.44e-83	262	1.61e-83	261
NP_217242.1|Rv2726c	NP_462832.3|STM3947	1.90e-22	91.3	1.71e-23	94.0
NP_217243.1|Rv2727c	NP_463221.1|STM4360	5.41e-45	152	3.99e-48	160
NP_217249.1|Rv2733c	NP_459662.1|STM0670	1.84e-103	315	5.60e-104	317
NP_217269.1|Rv2753c	NP_461424.1|STM2489	1.20e-43	148	2.34e-46	155
NP_217272.1|Rv2756c	NP_463384.1|STM4525	5.35e-26	108	2.69e-26	109
NP_217279.1|Rv2763c	NP_459092.1|STM0087	3.62e-24	89.4	4.71e-24	89.0
NP_217280.1|Rv2764c	NP_461918.1|STM3001	1.70e-142	397	2.73e-143	399
NP_217281.1|Rv2765	NP_462852.1|STM3967	3.11e-17	75.9	3.16e-17	75.9
NP_217289.1|Rv2773c	NP_459069.1|STM0064	7.32e-22	88.6	2.01e-21	87.4
NP_217295.2|Rv2779c	NP_459976.1|STM1001	1.07e-15	67.8	1.73e-14	64.3
NP_217299.1|Rv2783c	NP_462195.1|STM3282	4.53e-190	555	3.59e-185	542
NP_217301.1|Rv2785c	NP_462196.1|STM3283	5.93e-27	91.7	1.82e-25	87.8
NP_217302.1|Rv2786c	NP_459050.1|STM0045	2.95e-60	192	3.26e-61	195
NP_217307.1|Rv2791c	NP_461535.1|STM2599	1.00e-21	94.0	3.12e-23	98.2
NP_217349.1|Rv2833c	NP_462458.1|STM3557	2.18e-22	95.9	2.32e-26	107
NP_217350.1|Rv2834c	NP_462456.1|STM3555	3.69e-46	153	5.38e-45	150
NP_217352.1|Rv2836c	NP_463103.1|STM4238	2.63e-20	89.7	3.53e-23	98.2
NP_217361.1|Rv2845c	NP_459246.1|STM0242	1.05e-136	407	5.35e-136	405
NP_217364.1|Rv2848c	NP_460980.1|STM2035	1.47e-68	223	8.81e-79	249
NP_217367.1|Rv2851c	NP_461254.1|STM2312	8.86e-23	85.5	8.88e-22	82.8
NP_217372.1|Rv2856	NP_461709.1|STM2783	3.06e-78	241	1.61e-79	244
NP_217374.1|Rv2858c	NP_460075.1|STM1102	9.84e-97	296	3.55e-100	305
NP_217384.1|Rv2868c	NP_461458.1|STM2523	6.78e-96	288	1.20e-95	287
NP_217386.2|Rv2870c	NP_459225.1|STM0220	5.03e-76	239	4.05e-77	241
NP_217398.1|Rv2882c	NP_459224.1|STM0219	1.63e-41	135	5.31e-42	136
NP_217399.1|Rv2883c	NP_459223.1|STM0218	4.30e-64	197	8.02e-66	202
NP_217405.1|Rv2889c	NP_459222.1|STM0217	1.48e-51	167	8.18e-54	173
NP_217406.1|Rv2890c	NP_459221.1|STM0216	1.26e-80	241	2.77e-80	239
NP_217410.1|Rv2894c	NP_461960.1|STM3044	6.13e-56	180	1.81e-57	184
NP_217413.1|Rv2897c	NP_462790.1|STM3899	7.91e-95	294	3.70e-95	295
NP_217414.1|Rv2898c	NP_462178.1|STM3265	1.27e-15	65.5	1.20e-15	65.5
NP_217415.1|Rv2899c	NP_462918.1|STM4038	5.83e-23	92.4	7.67e-25	97.4
NP_217420.1|Rv2904c	NP_461603.1|STM2673	2.36e-35	114	3.15e-35	114
NP_217422.1|Rv2906c	NP_461604.1|STM2674	4.49e-53	169	4.07e-54	171
NP_217423.1|Rv2907c	NP_461605.1|STM2675	6.67e-15	66.2	4.22e-17	72.0
NP_217432.1|Rv2916c	NP_461607.1|STM2677	1.65e-137	402	9.59e-135	395
NP_217434.1|Rv2918c	NP_459219.1|STM0214	5.41e-48	180	2.00e-51	191
NP_217435.1|Rv2919c	NP_461496.1|STM2561	3.44e-48	147	2.24e-48	147
NP_217436.1|Rv2920c	NP_459459.1|STM0463	2.31e-84	263	2.56e-88	273
NP_217440.1|Rv2924c	NP_462626.1|STM3726	2.63e-47	156	1.85e-49	162
NP_217441.1|Rv2925c	NP_461516.1|STM2581	3.82e-41	137	1.31e-40	136
NP_217473.1|Rv2957	NP_461056.1|STM2111	5.56e-14	67.0	2.20e-13	65.1
NP_217480.1|Rv2964	NP_460715.1|STM1756	1.55e-61	194	6.49e-62	195
NP_217481.1|Rv2965c	NP_462625.1|STM3725	1.43e-43	139	1.85e-43	138
NP_217482.1|Rv2966c	NP_462473.1|STM3572	2.45e-21	84.0	2.71e-24	91.7
NP_217487.1|Rv2971	NP_462080.1|STM3165	7.42e-84	250	1.02e-85	254
NP_217489.1|Rv2973c	NP_462644.1|STM3744	9.83e-114	356	2.36e-113	355
NP_217492.1|Rv2976c	NP_461582.1|STM2647	3.91e-41	137	9.17e-42	139
NP_217493.1|Rv2977c	NP_459414.1|STM0419	5.18e-24	97.4	1.13e-29	112
NP_217494.1|Rv2978c	NP_461535.1|STM2599	1.94e-20	90.1	1.40e-22	96.3
NP_217497.1|Rv2981c	NP_459375.1|STM0380	1.73e-90	273	1.56e-90	273
NP_217498.1|Rv2982c	NP_462600.1|STM3700	1.18e-67	213	1.00e-71	223
NP_217500.1|Rv2984	NP_461436.1|STM2501	2.72e-113	355	3.26e-113	355
NP_217503.1|Rv2987c	NP_459115.1|STM0110	1.58e-51	162	2.10e-51	161
NP_217504.1|Rv2988c	NP_459116.1|STM0111	3.96e-199	558	8.36e-198	554
NP_217509.3|Rv2993c	NP_460768.1|STM1812	1.10e-47	154	5.86e-49	157
NP_217511.1|Rv2995c	NP_459117.1|STM0112	3.02e-65	207	2.45e-67	213
NP_217518.1|Rv3002c	NP_459122.1|STM0117	8.09e-38	124	3.61e-38	125
NP_217526.1|Rv3010c	NP_462943.1|STM4062	5.76e-69	216	8.84e-70	218
NP_217530.1|Rv3014c	NP_461362.1|STM2427	1.34e-167	493	5.33e-169	497
NP_217540.1|Rv3024c	NP_460204.3|STM1234	7.04e-51	171	7.87e-54	179
NP_217541.1|Rv3025c	NP_461478.1|STM2543	2.19e-73	231	1.78e-78	244
NP_217544.1|Rv3028c	NP_459833.1|STM0856	2.57e-47	159	8.25e-56	181
NP_217545.1|Rv3029c	NP_459080.1|STM0075	3.17e-25	97.8	2.81e-25	97.8
NP_217557.1|Rv3041c	NP_459582.1|STM0590	3.00e-25	98.6	3.53e-24	95.5
NP_217559.1|Rv3043c	NP_459438.1|STM0442	4.22e-136	408	5.12e-138	413
NP_217561.1|Rv3045	NP_463346.1|STM4486	4.34e-68	214	1.59e-70	220
NP_217566.1|Rv3050c	NP_463006.3|STM4127	3.63e-12	60.8	1.01e-11	59.3
NP_217567.1|Rv3051c	NP_461733.1|STM2807	0.0	1028	0.0	1027
NP_217568.1|Rv3052c	NP_461732.1|STM2806	4.31e-59	177	2.08e-58	175
NP_217569.1|Rv3053c	NP_461731.1|STM2805	1.13e-20	75.1	5.29e-21	75.9
NP_217573.1|Rv3057c	NP_459500.1|STM0505	1.57e-18	80.1	3.75e-20	84.3
NP_217579.1|Rv3063	NP_459592.1|STM0600	8.47e-228	651	6.08e-224	641
NP_217582.1|Rv3066	NP_459846.1|STM0869	6.63e-17	72.8	2.31e-17	73.9
NP_217584.1|Rv3068c	NP_459683.1|STM0698	5.14e-219	614	2.21e-217	610
NP_217585.1|Rv3069	NP_459622.1|STM0630	1.02e-14	63.2	8.25e-16	65.9
NP_217589.1|Rv3073c	NP_460243.1|STM1277	2.54e-18	71.6	2.86e-19	73.9
NP_217602.1|Rv3086	NP_460586.1|STM1627	4.79e-62	200	1.22e-65	209
NP_217608.1|Rv3092c	NP_460940.1|STM1989	8.59e-53	172	2.30e-55	179
NP_217616.1|Rv3100c	NP_461618.1|STM2688	1.18e-34	116	6.73e-36	119
NP_217618.1|Rv3102c	NP_462471.1|STM3570	1.80e-63	194	8.04e-64	195
NP_217621.1|Rv3105c	NP_461957.3|STM3041	1.48e-83	253	3.38e-82	249
NP_217649.1|Rv3133c	NP_460723.1|STM1767	1.65e-33	117	3.00e-33	116
NP_217653.1|Rv3137	NP_463265.1|STM4404	9.14e-15	68.9	1.28e-16	73.9
NP_217664.1|Rv3148	NP_461268.1|STM2326	1.76e-87	275	6.64e-86	271
NP_217666.1|Rv3150	NP_461266.1|STM2324	3.26e-138	401	7.48e-139	402
NP_217668.1|Rv3152	NP_461264.1|STM2322	1.85e-71	224	7.77e-74	230
NP_217671.1|Rv3155	NP_461261.1|STM2319	3.05e-14	60.1	2.27e-13	57.8
NP_217672.1|Rv3156	NP_461260.1|STM2318	1.13e-108	337	2.82e-112	347
NP_217673.1|Rv3157	NP_461259.1|STM2317	2.80e-67	223	2.46e-66	221
NP_217674.1|Rv3158	NP_461258.3|STM2316	1.86e-64	213	2.56e-65	215
NP_217693.1|Rv3177	NP_461995.3|STM3079	7.27e-09	52.8	1.62e-10	57.8
NP_217720.1|Rv3204	NP_459462.1|STM0466	8.34e-11	52.0	1.78e-11	53.9
NP_217727.1|Rv3211	NP_459798.1|STM0820	4.57e-89	278	2.82e-88	276
NP_217731.1|Rv3215	NP_459587.1|STM0595	1.90e-64	207	7.76e-67	213
NP_217743.1|Rv3226c	NP_460027.1|STM1053	1.85e-16	72.8	1.41e-16	72.8
NP_217744.1|Rv3227	NP_459953.1|STM0978	5.51e-46	162	9.21e-48	166
NP_217747.1|Rv3230c	NP_459913.1|STM0936	1.80e-20	88.2	1.49e-23	96.7
NP_217763.1|Rv3246c	NP_461076.1|STM2131	1.74e-51	164	8.46e-52	165
NP_217763.1|Rv3246c	NP_462405.1|STM3502	1.21e-48	157	4.67e-48	155
NP_217772.1|Rv3255c	NP_460428.1|STM1467	2.99e-81	252	7.41e-81	251
NP_217774.1|Rv3257c	NP_461049.1|STM2104	1.22e-88	275	1.56e-88	275
NP_217783.1|Rv3266c	NP_461041.1|STM2096	4.19e-30	112	1.68e-35	127
NP_217789.1|Rv3272	NP_459077.1|STM0072	4.23e-17	79.3	1.93e-19	86.3
NP_217791.1|Rv3274c	NP_460322.1|STM1356	2.29e-43	152	4.98e-47	162
NP_217792.1|Rv3275c	NP_459529.1|STM0534	2.89e-46	146	1.12e-47	150
NP_217793.1|Rv3276c	NP_459528.1|STM0533	2.99e-36	133	8.80e-39	140
NP_217796.1|Rv3279c	NP_463012.1|STM4138	5.00e-19	82.0	6.43e-21	87.4
NP_217799.1|Rv3282	NP_460159.1|STM1189	1.10e-13	64.3	4.77e-16	70.5
NP_217801.1|Rv3284	NP_461904.1|STM2985	1.94e-09	50.1	9.22e-11	53.5
NP_217802.1|Rv3285	NP_462290.1|STM3380	3.45e-124	371	1.34e-126	377
NP_217803.1|Rv3286c	NP_460909.1|STM1956	2.97e-21	86.7	1.29e-20	84.7
NP_217808.1|Rv3291c	NP_459935.1|STM0959	2.11e-21	82.0	1.51e-21	82.4
NP_217809.1|Rv3292	NP_460583.1|STM1624	6.64e-77	243	1.26e-80	252
NP_217819.1|Rv3302c	NP_462428.1|STM3526	1.02e-63	214	5.43e-67	223
NP_217824.1|Rv3307	NP_448816.1|STM2422	1.49e-45	151	3.78e-49	160
NP_217826.1|Rv3309c	NP_461433.1|STM2498	2.91e-53	167	7.66e-53	166
NP_217830.1|Rv3313c	NP_460426.1|STM1463	4.69e-42	147	3.95e-42	147
NP_217831.1|Rv3314c	NP_463424.1|STM4568	3.76e-88	272	3.57e-88	272
NP_217835.1|Rv3318	NP_459719.1|STM0734	6.12e-189	541	3.20e-188	539
NP_217836.1|Rv3319	NP_459720.1|STM0735	1.63e-58	183	3.41e-59	185
NP_217841.3|Rv3324c	NP_459782.1|STM0804	6.26e-47	148	1.98e-49	154
NP_217848.1|Rv3331	NP_462007.1|STM3091	3.06e-58	197	2.63e-66	218
NP_217849.1|Rv3332	NP_459668.1|STM0683	2.91e-35	130	9.39e-45	155
NP_217851.1|Rv3334	NP_459349.1|STM0354	6.45e-16	67.4	8.81e-16	67.0
NP_217851.1|Rv3334	NP_462316.1|STM3412	6.30e-17	69.7	2.39e-15	65.5
NP_217852.1|Rv3335c	NP_462509.1|STM3608	6.01e-42	144	3.13e-43	148
NP_217853.1|Rv3336c	NP_462384.1|STM3481	1.00e-109	320	1.50e-108	317
NP_217873.1|Rv3356c	NP_459537.1|STM0542	5.31e-68	210	1.00e-67	209
NP_217876.1|Rv3359	NP_460399.1|STM1436	6.86e-19	84.3	8.44e-21	89.7
NP_217883.1|Rv3366	NP_462595.1|STM3695	4.84e-47	147	1.20e-49	154
NP_217910.1|Rv3393	NP_459653.1|STM0661	1.81e-36	130	2.03e-39	137
NP_217913.1|Rv3396c	NP_461445.1|STM2510	4.46e-161	465	4.85e-165	475
NP_217917.1|Rv3400	NP_461746.1|STM2820	2.58e-10	55.5	2.89e-12	60.5
NP_217928.1|Rv3411c	NP_461446.1|STM2511	2.90e-169	485	6.48e-167	479
NP_217935.1|Rv3418c	NP_463193.1|STM4329	8.68e-19	71.6	1.78e-17	68.2
NP_217936.1|Rv3419c	NP_462123.1|STM3208	1.25e-75	233	1.41e-79	243
NP_217940.1|Rv3423c	NP_463112.1|STM4247	1.26e-54	182	8.90e-57	187
NP_217950.1|Rv3433c	NP_463217.1|STM4356	1.74e-34	132	6.02e-40	147
NP_217953.1|Rv3436c	NP_462760.1|STM3861	1.09e-160	471	1.25e-158	466
NP_217958.1|Rv3441c	NP_462205.1|STM3294	7.22e-102	308	3.65e-110	329
NP_217959.1|Rv3442c	NP_462254.1|STM3344	2.57e-35	116	4.10e-35	115
NP_217960.1|Rv3443c	NP_462255.1|STM3345	1.01e-48	150	4.48e-49	151
NP_217972.3|Rv3455c	NP_461310.1|STM2368	1.57e-34	122	8.30e-34	120
NP_217974.1|Rv3457c	NP_462319.1|STM3415	4.77e-80	244	4.18e-80	244
NP_217975.1|Rv3458c	NP_462320.1|STM3416	5.52e-54	168	1.20e-52	165
NP_217976.1|Rv3459c	NP_462321.1|STM3417	3.04e-50	154	4.51e-51	155
NP_217977.1|Rv3460c	NP_462322.1|STM3418	2.10e-44	138	2.14e-43	135
NP_217978.1|Rv3461c	NP_462323.1|STM3419	1.20e-11	49.3	2.70e-10	45.8
NP_217979.1|Rv3462c	NP_459929.1|STM0953	9.07e-33	105	4.78e-32	103
NP_217981.1|Rv3464	NP_462812.1|STM3922	2.32e-104	307	3.25e-104	306
NP_217982.1|Rv3465	NP_461039.1|STM2094	1.39e-38	128	1.30e-37	125
NP_218002.1|Rv3485c	NP_460676.1|STM1717	2.93e-24	96.3	1.14e-26	102
NP_218007.1|Rv3490	NP_460885.1|STM1928	1.71e-73	237	2.09e-73	237
NP_218042.1|Rv3525c	NP_459074.1|STM0069	1.02e-23	89.7	6.30e-22	85.1
NP_218053.1|Rv3536c	NP_460078.1|STM1105	9.47e-64	197	4.46e-64	198
NP_218074.1|Rv3557c	NP_462299.1|STM3389	3.83e-09	51.6	1.52e-09	52.8
NP_218088.1|Rv3571	NP_459913.1|STM0936	5.43e-24	97.8	7.77e-23	94.4
NP_218092.1|Rv3575c	NP_462975.1|STM4094	6.89e-21	89.4	1.28e-21	91.3
NP_218096.1|Rv3579c	NP_463230.1|STM4369	3.45e-38	133	2.51e-42	143
NP_218098.1|Rv3581c	NP_461850.1|STM2929	8.06e-32	108	2.10e-31	107
NP_218099.1|Rv3582c	NP_461851.1|STM2930	5.27e-23	90.5	6.15e-26	98.2
NP_218102.1|Rv3585	NP_463435.1|STM4579	1.21e-97	299	3.13e-103	313
NP_218105.1|Rv3588c	NP_490536.1|PSLT046	7.81e-27	100	8.56e-27	100
NP_218115.1|Rv3598c	NP_461956.1|STM3040	3.54e-119	357	1.16e-119	358
NP_218118.1|Rv3601c	NP_459185.1|STM0180	1.59e-37	121	2.68e-37	120
NP_218119.1|Rv3602c	NP_459186.1|STM0181	6.63e-58	185	7.93e-58	184
NP_218126.1|Rv3609c	NP_461138.1|STM2193	3.61e-39	131	4.08e-38	128
NP_218127.1|Rv3610c	NP_462207.1|STM3296	2.40e-188	548	8.31e-190	551
NP_218141.1|Rv3624c	NP_459175.1|STM0170	1.72e-55	172	3.72e-55	171
NP_218144.1|Rv3627c	NP_462211.1|STM3300	1.56e-14	72.4	2.76e-18	84.0
NP_218145.1|Rv3628	NP_463275.1|STM4414	7.54e-45	142	8.65e-44	140
NP_218158.1|Rv3641c	NP_462373.1|STM3470	4.77e-26	97.1	3.42e-24	92.0
NP_218165.1|Rv3648c	NP_459621.1|STM0629	1.00e-27	92.0	2.73e-27	90.9
NP_218165.1|Rv3648c	NP_460793.1|STM1837	8.25e-27	89.7	3.19e-26	88.2
NP_218165.1|Rv3648c	NP_460947.1|STM1996	7.25e-28	92.4	9.92e-28	92.0
NP_218165.1|Rv3648c	NP_462550.1|STM3649	4.90e-26	87.8	9.54e-26	87.0
NP_218181.1|Rv3664c	NP_459828.1|STM0851	8.65e-39	134	1.10e-40	139
NP_218182.1|Rv3665c	NP_462531.1|STM3629	2.48e-62	198	2.87e-64	203
NP_218183.1|Rv3666c	NP_460637.1|STM1679	8.72e-29	117	5.16e-26	108
NP_218183.1|Rv3666c	NP_460705.3|STM1746	8.04e-30	120	1.13e-28	117
NP_218184.1|Rv3667	NP_463140.1|STM4275	9.15e-213	607	1.40e-216	616
NP_218191.2|Rv3674c	NP_460416.1|STM1453	5.13e-39	132	1.03e-39	133
NP_218193.1|Rv3676	NP_462369.1|STM3466	3.28e-25	95.5	3.73e-26	97.8
NP_218201.3|Rv3684	NP_459454.1|STM0458	1.81e-146	414	6.29e-149	421
NP_218213.1|Rv3696c	NP_462967.1|STM4086	2.20e-179	511	4.89e-180	512
NP_218225.1|Rv3708c	NP_461311.1|STM2369	7.82e-44	151	5.30e-43	149
NP_218226.1|Rv3709c	NP_463085.1|STM4220	9.17e-27	108	4.17e-26	106
NP_218227.3|Rv3710	NP_459118.1|STM0113	6.77e-26	108	5.09e-25	105
NP_218232.1|Rv3715c	NP_459481.1|STM0486	6.10e-50	158	1.80e-48	154
NP_218233.1|Rv3716c	NP_459480.1|STM0485	3.50e-15	63.9	2.13e-17	69.3
NP_218237.3|Rv3720	NP_460390.1|STM1427	1.17e-44	156	2.59e-45	158
NP_218269.1|Rv3752c	NP_461503.1|STM2568	3.03e-32	110	1.32e-34	116
NP_218273.1|Rv3756c	NP_460452.1|STM1492	2.33e-20	83.2	5.00e-22	87.4
NP_218274.1|Rv3757c	NP_460452.1|STM1492	4.60e-23	90.1	7.44e-24	92.0
NP_218275.1|Rv3758c	NP_460451.1|STM1491	2.88e-76	238	1.91e-76	238
NP_218282.1|Rv3765c	NP_459392.1|STM0397	6.26e-48	155	1.42e-48	156
NP_218298.1|Rv3781	NP_459708.1|STM0723	4.09e-69	211	1.15e-69	212
NP_218300.1|Rv3783	NP_459707.1|STM0722	5.90e-59	186	9.97e-56	177
NP_218326.1|Rv3809c	NP_459704.1|STM0719	2.03e-92	280	2.02e-91	277
NP_218330.1|Rv3813c	NP_462731.1|STM3831	5.76e-23	92.4	7.40e-22	89.4
NP_218350.1|Rv3833	NP_460245.1|STM1279	1.30e-24	96.3	8.69e-24	94.0
NP_218351.1|Rv3834c	NP_459939.1|STM0963	5.75e-71	227	4.21e-70	224
NP_218363.1|Rv3846	NP_462936.1|STM4055	1.90e-45	147	1.40e-44	144
NP_218370.1|Rv3853	NP_462970.1|STM4089	2.81e-40	130	3.76e-40	130
NP_218375.1|Rv3858c	NP_462241.1|STM3331	1.80e-81	258	5.31e-83	261
NP_218376.1|Rv3859c	NP_462240.1|STM3330	0.0	1166	0.0	1159
NP_218430.1|Rv3913	NP_459934.1|STM0958	1.74e-94	281	3.65e-98	290
NP_218431.1|Rv3914	NP_462806.1|STM3915	1.04e-33	110	2.23e-34	112
NP_218434.2|Rv3918c	NP_460771.1|STM1815	8.85e-13	64.7	3.10e-14	68.6
NP_218441.1|Rv3924c	NP_462739.1|STM3839	4.92e-08	40.8	3.80e-09	43.5
YP_177615.1|Rv0013	NP_462372.1|STM3469	2.64e-58	180	4.87e-59	181
YP_177679.1|Rv2922A	NP_460057.1|STM1083	2.63e-20	75.1	4.87e-20	74.3
YP_177687.1|Rv0050	NP_459195.1|STM0190	9.79e-40	153	2.55e-41	158
YP_177688.1|Rv0055	NP_463254.2|STM4393	1.71e-15	62.0	2.00e-15	61.6
YP_177703.1|Rv0255c	NP_460964.1|STM2019	2.03e-115	347	7.63e-118	353
YP_177718.1|Rv0346c	NP_460543.1|STM1584	5.83e-183	518	3.36e-184	521
YP_177719.1|Rv0352	NP_459018.1|STM0013	2.09e-63	205	1.70e-64	207
YP_177725.1|Rv0438c	NP_459823.3|STM0846	1.48e-55	186	6.73e-62	202
YP_177728.1|Rv0467	NP_463049.1|STM4184	4.26e-179	504	4.90e-180	506
YP_177731.1|Rv0489	NP_459751.1|STM0772	1.76e-80	239	3.05e-83	246
YP_177734.1|Rv0522	NP_461719.1|STM2793	1.71e-104	315	7.51e-109	326
YP_177738.1|Rv0558	NP_462855.1|STM3970	1.83e-52	167	2.01e-54	172
YP_177746.1|Rv0684	NP_462350.1|STM3446	1.57e-287	801	6.29e-289	804
YP_177754.1|Rv0761c	NP_460586.1|STM1627	4.49e-65	208	1.89e-66	212
YP_177767.1|Rv0924c	NP_461349.1|STM2408	5.02e-103	309	3.51e-105	315
YP_177770.1|Rv0934	NP_462756.1|STM3857	1.51e-41	146	2.43e-42	148
YP_177771.1|Rv0935	NP_462755.1|STM3856	7.79e-54	176	1.12e-55	181
YP_177772.1|Rv0949	NP_462836.1|STM3951	6.18e-148	447	1.42e-151	456
YP_177787.3|Rv1093	NP_461490.1|STM2555	1.08e-142	410	6.88e-143	411
YP_177788.1|Rv1110	NP_459054.1|STM0049	8.59e-104	304	6.52e-105	307
YP_177804.1|Rv1384	NP_459072.1|STM0067	0.0	1061	0.0	1062
YP_177819.1|Rv1562c	NP_460519.1|STM1560	3.36e-118	360	1.02e-119	363
YP_177820.1|Rv1563c	NP_460518.1|STM1559	1.17e-128	400	3.05e-129	402
YP_177821.1|Rv1564c	NP_460517.1|STM1558	8.32e-229	652	4.31e-233	662
YP_177822.1|Rv1569	NP_459773.1|STM0795	1.52e-52	176	1.98e-57	189
YP_177823.1|Rv1600	NP_461018.1|STM2073	4.37e-32	121	2.04e-33	124
YP_177824.1|Rv1623c	NP_460748.1|STM1792	3.50e-93	289	6.78e-93	288
YP_177848.1|Rv1844c	NP_461026.1|STM2081	4.01e-168	479	2.19e-169	483
YP_177856.1|Rv2057c	NP_462627.1|STM3727	1.55e-14	57.8	1.20e-13	55.5
YP_177863.1|Rv2127	NP_460543.1|STM1584	2.19e-188	532	4.41e-190	536
YP_177868.1|Rv2334	NP_461365.1|STM2430	2.36e-111	323	9.80e-113	326
YP_177873.1|Rv2364c	NP_461515.1|STM2580	2.30e-50	166	4.92e-52	170
YP_177874.1|Rv2368c	NP_459661.3|STM0669	9.97e-100	296	2.92e-101	300
YP_177883.1|Rv2461c	NP_459444.1|STM0448	5.63e-64	194	2.68e-64	194
YP_177889.1|Rv2531c	NP_459239.1|STM0234	2.87e-37	147	1.16e-39	154
YP_177889.1|Rv2531c	NP_463161.1|STM4296	9.16e-39	152	1.25e-40	157
YP_177898.1|Rv2682c	NP_459417.1|STM0422	1.98e-153	453	1.00e-149	444
YP_177908.1|Rv2849c	NP_460677.1|STM1718	1.47e-36	124	1.60e-34	118
YP_177910.1|Rv2855	NP_462498.1|STM3597	7.44e-50	173	6.79e-49	170
YP_177911.1|Rv2861c	NP_459220.1|STM0215	1.84e-77	233	1.11e-77	234
YP_177915.1|Rv2992c	NP_461354.1|STM2415	3.66e-85	267	2.97e-86	270
YP_177917.1|Rv3003c	NP_459121.1|STM0116	1.39e-153	451	1.30e-152	448
YP_177917.1|Rv3003c	NP_462695.1|STM3796	4.11e-155	455	3.51e-152	447
YP_177917.1|Rv3003c	NP_462792.1|STM3901	1.41e-160	468	1.15e-160	468
YP_177921.1|Rv3048c	NP_461734.1|STM2808	2.90e-172	478	1.07e-171	476
YP_177922.1|Rv3065	NP_460612.1|STM1653	2.95e-16	65.9	6.40e-15	62.4
YP_177925.1|Rv3109	NP_459780.1|STM0802	1.52e-51	171	3.30e-52	173
YP_177927.1|Rv3111	NP_459782.1|STM0804	1.49e-48	152	7.97e-50	155
YP_177931.1|Rv3119	NP_459784.1|STM0806	8.79e-26	92.8	1.04e-26	95.1
YP_177950.1|Rv3240c	NP_459141.1|STM0136	7.24e-256	737	2.54e-255	736
YP_177951.1|Rv3264c	NP_461037.1|STM2092	1.64e-16	75.5	1.24e-17	78.2
YP_177967.1|Rv3382c	NP_459054.1|STM0049	3.96e-103	302	4.34e-104	305
YP_177989.1|Rv3566c	NP_460541.1|STM1582	7.22e-45	150	1.55e-42	144
YP_177992.1|Rv3580c	NP_459532.1|STM0537	5.13e-112	335	9.29e-112	335
YP_177996.1|Rv3607c	NP_462121.3|STM3206	1.25e-10	52.4	1.11e-09	49.7
YP_177997.1|Rv3608c	NP_462206.1|STM3295	8.84e-56	178	8.27e-59	186
YP_178016.1|Rv3796	NP_460082.1|STM1109	1.66e-32	121	1.27e-34	126
