# Supplementary material for: Homology-based reconstruction of regulatory networks for bacterial and archaeal genomes
Source: Front Microbiol. 2022 Jul 19;13:923105. doi: 10.3389/fmicb.2022.923105 (PMC9344073; doi:10.3389/fmicb.2022.923105)
Supplement: Supplementary file 1 [file Data_Sheet_1.ZIP › network/proteinortho/Myctu/GCF_000006765.1_ASM676v1_P_aeruginosa_PA01_genomic.faa_Myctu.blast-graph]

# file_a	file_b
# a	b	evalue_ab	bitscore_ab	evalue_ba	bitscore_ba
# GCF_000195955.2_ASM19595v2_M_tuberculosis_H37Rv_genomic.faa	GCF_000006765.1_ASM676v1_P_aeruginosa_PA01_genomic.faa
# 5.265e-54	177	1.315e-54	179
NP_214516.1|Rv0002	NP_064722.1|PA0002	2.17e-37	136	2.67e-36	133
NP_214519.2|Rv0005	NP_064724.1|PA0004	7.15e-183	537	1.70e-182	536
NP_214520.1|Rv0006	NP_251858.1|PA3168	2.41e-234	679	4.71e-235	681
NP_214523.1|Rv0009	NP_250484.1|PA1793	2.07e-12	59.7	4.93e-13	60.8
NP_214530.1|Rv0016c	NP_252692.1|PA4003	1.72e-31	125	2.98e-34	133
NP_214531.1|Rv0017c	NP_253103.1|PA4413	2.30e-31	122	1.38e-31	122
NP_214552.1|Rv0038	NP_249096.1|PA0405	1.20e-17	74.7	5.97e-16	69.7
NP_214555.1|Rv0041	NP_252676.1|PA3987	1.72e-167	509	3.95e-168	511
NP_214570.1|Rv0056	NP_253619.1|PA4932	1.00e-21	82.8	1.74e-22	84.3
NP_214580.1|Rv0066c	NP_251314.1|PA2624	0.0	1009	0.0	1013
NP_214582.1|Rv0068	NP_253718.1|PA5031	1.74e-79	241	2.52e-79	240
NP_214583.1|Rv0069c	NP_251133.1|PA2443	5.09e-162	463	1.17e-165	472
NP_214583.1|Rv0069c	NP_254066.1|PA5379	2.34e-155	446	2.18e-158	453
NP_214584.1|Rv0070c	NP_251134.1|PA2444	1.32e-155	444	3.97e-157	447
NP_214584.1|Rv0070c	NP_253292.1|PA4602	2.08e-154	441	4.11e-154	439
NP_214584.1|Rv0070c	NP_254102.1|PA5415	3.39e-153	437	3.57e-155	442
NP_214587.1|Rv0073	NP_251616.1|PA2926	2.48e-33	121	9.30e-35	124
NP_214592.1|Rv0078	NP_250960.1|PA2270	2.17e-26	97.8	1.93e-27	100
NP_214620.1|Rv0106	NP_254222.1|PA5535	5.19e-27	108	1.36e-24	101
NP_214626.1|Rv0112	NP_254141.1|PA5454	4.86e-37	132	3.43e-36	129
NP_214627.1|Rv0113	NP_253115.1|PA4425	9.78e-40	132	2.18e-41	135
NP_214628.1|Rv0114	NP_064726.1|PA0006	2.76e-17	73.2	1.65e-19	78.6
NP_214631.1|Rv0117	NP_253866.1|PA5179	3.55e-42	145	1.02e-44	151
NP_214644.1|Rv0130	NP_252704.1|PA4015	2.05e-43	138	1.79e-44	140
NP_214651.1|Rv0137c	NP_253705.1|PA5018	8.87e-35	119	9.17e-33	114
NP_214653.1|Rv0139	NP_253321.1|PA4631	1.77e-16	76.6	1.25e-16	76.6
NP_214661.1|Rv0147	NP_249057.1|PA0366	7.10e-98	301	1.41e-103	315
NP_214662.1|Rv0148	NP_252117.1|PA3427	1.08e-100	294	1.31e-99	291
NP_214663.1|Rv0149	NP_253921.1|PA5234	6.29e-69	215	3.18e-69	216
NP_214668.1|Rv0154c	NP_251240.1|PA2550	1.42e-154	440	1.66e-153	437
NP_214669.1|Rv0155	NP_248885.1|PA0195	4.62e-101	301	7.29e-103	305
NP_214670.1|Rv0156	NP_248886.2|PA0195.1	5.32e-15	62.8	3.93e-14	60.1
NP_214671.1|Rv0157	NP_248887.1|PA0196	8.45e-119	354	1.64e-124	368
NP_214675.1|Rv0161	NP_250107.1|PA1416	1.79e-71	230	1.69e-72	233
NP_214677.1|Rv0163	NP_253872.1|PA5185	3.18e-39	127	8.83e-39	125
NP_214695.1|Rv0181c	NP_249901.1|PA1210	3.00e-42	141	4.01e-42	140
NP_214697.2|Rv0183	NP_251991.1|PA3301	5.18e-22	90.9	1.58e-22	92.0
NP_214700.1|Rv0186	NP_250417.1|PA1726	2.15e-58	208	1.20e-61	217
NP_214703.1|Rv0189c	NP_249044.1|PA0353	7.93e-129	388	4.81e-131	393
NP_214705.1|Rv0191	NP_252802.1|PA4113	3.33e-37	137	6.34e-41	146
NP_214710.1|Rv0196	NP_249166.1|PA0475	9.73e-24	90.5	5.52e-22	85.5
NP_214711.1|Rv0197	NP_251404.1|PA2714	7.04e-273	769	1.55e-279	785
NP_214722.1|Rv0208c	NP_249073.1|PA0382	1.64e-41	139	9.83e-42	139
NP_214737.1|Rv0223c	NP_252194.1|PA3504	3.96e-103	315	1.15e-105	321
NP_214737.1|Rv0223c	NP_252762.1|PA4073	9.40e-108	327	2.15e-109	330
NP_214752.1|Rv0238	NP_248934.1|PA0243	1.13e-09	53.5	4.67e-10	54.3
NP_214755.1|Rv0241c	NP_253476.1|PA4788	3.04e-38	133	5.64e-39	135
NP_214756.1|Rv0242c	NP_253474.1|PA4786	6.84e-133	388	4.81e-133	388
NP_214757.1|Rv0243	NP_253473.1|PA4785	1.70e-176	498	1.98e-182	512
NP_214758.1|Rv0244c	NP_249197.1|PA0506	1.78e-88	284	6.67e-88	282
NP_214758.1|Rv0244c	NP_249198.1|PA0507	6.54e-93	295	6.35e-93	295
NP_214758.1|Rv0244c	NP_249199.1|PA0508	1.01e-88	284	3.76e-88	282
NP_214758.1|Rv0244c	NP_253707.1|PA5020	2.15e-90	289	1.32e-92	294
NP_214766.1|Rv0252	NP_250472.1|PA1781	1.63e-142	439	2.89e-147	451
NP_214768.1|Rv0254c	NP_249969.1|PA1278	1.25e-21	84.0	1.34e-20	80.9
NP_214777.1|Rv0263c	NP_253199.1|PA4509	8.01e-40	139	2.12e-40	140
NP_214778.1|Rv0264c	NP_253200.1|PA4510	1.25e-22	89.0	6.77e-23	89.4
NP_214781.1|Rv0267	NP_252565.1|PA3876	2.89e-95	293	4.23e-98	300
NP_214808.1|Rv0294	NP_251254.1|PA2564	2.43e-47	156	5.84e-49	160
NP_214820.1|Rv0306	NP_249965.1|PA1274	3.82e-101	290	5.33e-101	289
NP_214831.1|Rv0317c	NP_251680.1|PA2990	1.96e-14	68.2	2.06e-16	73.2
NP_214835.1|Rv0321	NP_252170.1|PA3480	2.90e-20	81.3	7.38e-21	82.4
NP_214836.1|Rv0322	NP_252249.1|PA3559	1.94e-95	292	9.14e-97	295
NP_214848.1|Rv0334	NP_253850.1|PA5163	1.23e-124	355	1.26e-124	354
NP_214851.1|Rv0337c	NP_251518.1|PA2828	1.21e-206	573	2.96e-209	579
NP_214864.1|Rv0350	NP_253449.1|PA4761	6.27e-220	624	1.59e-220	625
NP_214871.1|Rv0357c	NP_253625.1|PA4938	2.75e-152	436	9.64e-153	437
NP_214878.1|Rv0364	NP_252718.1|PA4029	9.24e-43	141	7.15e-45	146
NP_214884.1|Rv0370c	NP_251397.1|PA2707	6.29e-31	114	1.54e-31	115
NP_214887.1|Rv0373c	NP_250214.1|PA1523	1.48e-43	166	8.03e-41	157
NP_214888.1|Rv0374c	NP_250293.1|PA1602	2.00e-35	118	2.06e-35	118
NP_214888.1|Rv0374c	NP_250572.1|PA1881	1.72e-34	115	4.70e-34	114
NP_214888.1|Rv0374c	NP_250621.1|PA1931	3.14e-33	113	9.49e-33	111
NP_214890.1|Rv0376c	NP_253308.1|PA4618	1.08e-37	135	1.21e-39	140
NP_214891.1|Rv0377	NP_248898.1|PA0207	2.50e-10	57.8	7.78e-13	64.7
NP_214898.1|Rv0384c	NP_253232.1|PA4542	1.83e-319	894	1.53e-320	897
NP_214903.1|Rv0389	NP_252440.1|PA3751	1.80e-72	230	3.21e-76	239
NP_214905.1|Rv0391	NP_251797.1|PA3107	4.42e-117	344	3.85e-118	347
NP_214906.1|Rv0392c	NP_253228.1|PA4538	1.50e-39	145	8.83e-38	140
NP_214914.1|Rv0400c	NP_249138.1|PA0447	3.37e-111	328	1.18e-111	329
NP_214922.1|Rv0408	NP_249526.1|PA0835	1.08e-128	394	2.49e-134	409
NP_214923.1|Rv0409	NP_249527.1|PA0836	1.86e-91	278	1.90e-91	277
NP_214925.1|Rv0411c	NP_252884.1|PA4195	1.42e-23	95.5	1.17e-23	95.1
NP_214928.1|Rv0414c	NP_252665.1|PA3976	2.49e-21	85.5	1.80e-17	74.7
NP_214929.1|Rv0415	NP_253238.1|PA4548	6.23e-17	78.2	1.57e-16	76.6
NP_214930.1|Rv0416	NP_249071.1|PA0380	4.42e-07	40.0	1.51e-07	40.8
NP_214931.1|Rv0417	NP_249072.1|PA0381	1.79e-81	243	1.65e-82	245
NP_214932.1|Rv0418	NP_251629.1|PA2939	1.09e-86	274	1.96e-88	278
NP_214935.1|Rv0421c	NP_250249.1|PA1558	2.04e-18	77.4	2.57e-21	84.7
NP_214936.1|Rv0422c	NP_252664.1|PA3975	2.33e-34	122	2.02e-36	127
NP_214937.1|Rv0423c	NP_253660.1|PA4973	3.68e-248	692	3.67e-249	694
NP_214941.1|Rv0427c	NP_252861.1|PA4172	2.16e-48	159	1.40e-48	159
NP_214943.1|Rv0429c	NP_248709.1|PA0019	4.56e-24	90.9	5.45e-24	90.1
NP_214947.1|Rv0433	NP_250871.1|PA2181	2.96e-37	135	7.83e-38	137
NP_214948.1|Rv0434	NP_252701.1|PA4012	1.46e-09	53.1	1.28e-09	52.8
NP_214953.1|Rv0439c	NP_253718.1|PA5031	3.90e-83	251	3.54e-81	245
NP_214954.1|Rv0440	NP_253075.1|PA4385	1.68e-205	580	8.49e-206	580
NP_214961.1|Rv0447c	NP_254233.1|PA5546	7.14e-51	174	1.27e-50	172
NP_214971.1|Rv0457c	NP_249995.1|PA1304	9.69e-44	164	8.35e-45	167
NP_214972.1|Rv0458	NP_250674.1|PA1984	8.92e-245	677	1.16e-247	684
NP_214972.1|Rv0458	NP_252711.1|PA4022	7.69e-246	679	2.01e-248	686
NP_214976.1|Rv0462	NP_250278.1|PA1587	5.97e-91	282	8.64e-91	281
NP_214982.1|Rv0468	NP_253875.1|PA5188	3.20e-36	131	1.19e-37	135
NP_214994.2|Rv0480c	NP_253165.1|PA4475	3.23e-22	90.9	2.30e-22	90.9
NP_214996.1|Rv0482	NP_251667.1|PA2977	1.85e-44	154	1.20e-44	154
NP_214998.1|Rv0484c	NP_253594.1|PA4907	3.37e-38	131	9.20e-42	140
NP_215002.1|Rv0488	NP_253055.1|PA4365	9.87e-42	137	1.57e-40	134
NP_215005.1|Rv0491	NP_249154.1|PA0463	6.82e-56	175	1.11e-54	172
NP_215006.2|Rv0492c	NP_249055.1|PA0364	1.70e-47	172	2.57e-51	182
NP_215014.1|Rv0500	NP_249084.1|PA0393	2.53e-42	144	1.66e-42	144
NP_215015.2|Rv3634c	NP_252757.1|PA4068	3.95e-50	166	1.94e-46	156
NP_215023.1|Rv0509	NP_253355.1|PA4666	7.41e-57	191	1.18e-64	211
NP_215024.1|Rv0510	NP_253947.1|PA5260	4.28e-56	181	3.63e-61	194
NP_215025.2|Rv2847c	NP_251301.1|PA2611	2.58e-59	197	7.84e-65	211
NP_215026.1|Rv0512	NP_253930.1|PA5243	4.83e-82	249	4.26e-86	259
NP_215038.1|Rv0524	NP_252666.1|PA3977	8.96e-135	392	1.58e-137	399
NP_215040.1|Rv0526	NP_250172.1|PA1481	1.42e-15	69.3	1.17e-15	68.9
NP_215047.1|Rv0533c	NP_252023.1|PA3333	1.16e-61	197	1.78e-60	194
NP_215049.1|Rv0535	NP_251694.1|PA3004	1.31e-39	135	1.22e-39	135
NP_215066.1|Rv0552	NP_251138.1|PA2448	6.78e-34	132	4.62e-35	135
NP_215068.1|Rv0554	NP_249171.1|PA0480	1.63e-12	63.2	7.16e-14	66.6
NP_215071.1|Rv0557	NP_249533.1|PA0842	7.16e-52	175	5.73e-51	172
NP_215076.1|Rv0562	NP_253259.1|PA4569	4.92e-40	140	1.28e-39	139
NP_215077.1|Rv0563	NP_251520.1|PA2830	6.10e-18	79.3	1.70e-18	80.5
NP_215078.1|Rv0564c	NP_250305.1|PA1614	1.44e-73	228	3.20e-72	224
NP_215080.1|Rv0566c	NP_253085.1|PA4395	3.00e-32	110	1.66e-31	108
NP_215081.1|Rv0567	NP_252898.1|PA4209	8.32e-15	71.6	3.18e-15	72.4
NP_215084.1|Rv0570	NP_254184.1|PA5497	3.78e-66	229	6.99e-72	244
NP_215089.1|Rv0575c	NP_252018.1|PA3328	2.19e-15	74.3	1.67e-12	65.1
NP_215100.1|Rv0586	NP_250318.1|PA1627	1.17e-18	79.0	1.43e-19	80.9
NP_215101.1|Rv0587	NP_253145.1|PA4455	6.26e-15	70.1	4.32e-19	81.3
NP_215116.1|Rv0602c	NP_250128.1|PA1437	3.61e-57	179	2.62e-56	177
NP_215116.1|Rv0602c	NP_251213.1|PA2523	4.39e-57	179	4.41e-56	176
NP_215143.1|Rv0629c	NP_252973.1|PA4283	7.65e-72	241	8.90e-79	260
NP_215144.1|Rv0630c	NP_252974.1|PA4284	3.63e-63	232	5.29e-64	234
NP_215145.1|Rv0631c	NP_252975.1|PA4285	1.08e-81	287	1.87e-79	280
NP_215146.1|Rv0632c	NP_250439.1|PA1748	8.23e-50	160	4.09e-50	160
NP_215153.1|Rv0639	NP_252965.1|PA4275	3.28e-44	144	3.45e-44	143
NP_215154.1|Rv0640	NP_252964.1|PA4274	1.71e-57	173	8.17e-56	168
NP_215155.1|Rv0641	NP_252963.1|PA4273	3.46e-74	222	5.96e-75	224
NP_215157.1|Rv0643c	NP_254233.1|PA5546	8.91e-49	164	5.65e-50	167
NP_215158.1|Rv0644c	NP_254233.1|PA5546	1.54e-52	174	1.06e-52	174
NP_215160.1|Rv0646c	NP_252276.1|PA3586	1.46e-58	188	2.48e-57	184
NP_215165.1|Rv0651	NP_252962.1|PA4272	1.27e-15	68.2	1.12e-16	70.5
NP_215166.1|Rv0652	NP_252961.1|PA4271	1.98e-24	88.2	4.79e-22	81.6
NP_215169.1|Rv0655	NP_251040.1|PA2350	9.05e-38	136	1.78e-36	132
NP_215181.1|Rv0667	NP_252960.1|PA4270	0.0	1011	0.0	1014
NP_215182.1|Rv0668	NP_252959.1|PA4269	0.0	1060	0.0	1050
NP_215183.1|Rv0669c	NP_249536.1|PA0845	2.68e-138	416	1.62e-140	422
NP_215185.1|Rv0671	NP_249234.1|PA0543	3.08e-34	124	2.60e-33	121
NP_215186.1|Rv0672	NP_252661.1|PA3972	8.75e-184	525	9.59e-186	530
NP_215196.1|Rv0682	NP_252958.1|PA4268	3.15e-58	173	4.66e-60	177
NP_215197.1|Rv0683	NP_252957.1|PA4267	2.12e-62	186	3.50e-61	183
NP_215199.1|Rv0685	NP_252955.1|PA4265	2.11e-204	565	9.58e-208	573
NP_215199.1|Rv0685	NP_252967.1|PA4277	2.11e-204	565	9.58e-208	573
NP_215207.1|Rv0693	NP_249202.1|PA0511	5.28e-22	94.0	4.33e-23	96.7
NP_215214.1|Rv0700	NP_252954.1|PA4264	1.06e-39	125	7.64e-40	125
NP_215215.1|Rv0701	NP_252953.1|PA4263	4.30e-58	180	1.93e-56	175
NP_215216.1|Rv0702	NP_252952.1|PA4262	2.05e-31	111	7.19e-31	109
NP_215217.1|Rv0703	NP_252951.1|PA4261	1.93e-17	68.6	6.74e-18	69.3
NP_215218.1|Rv0704	NP_252950.1|PA4260	2.71e-107	310	8.75e-106	305
NP_215219.1|Rv0705	NP_252949.1|PA4259	1.14e-41	129	1.36e-42	131
NP_215221.1|Rv0707	NP_252947.1|PA4257	1.32e-70	214	8.89e-70	212
NP_215222.1|Rv0708	NP_252946.1|PA4256	5.36e-47	146	2.89e-44	139
NP_215223.1|Rv0709	NP_252945.1|PA4255	3.50e-08	43.1	5.03e-09	44.7
NP_215225.1|Rv0711	NP_248873.1|PA0183	6.61e-76	253	8.54e-75	249
NP_215228.1|Rv0714	NP_252943.1|PA4253	3.48e-52	158	1.22e-52	159
NP_215229.1|Rv0715	NP_252942.1|PA4252	6.62e-23	82.8	1.32e-22	81.6
NP_215230.1|Rv0716	NP_252941.1|PA4251	1.30e-76	224	8.81e-77	224
NP_215232.1|Rv0718	NP_252939.1|PA4249	1.92e-39	126	1.09e-38	124
NP_215233.1|Rv0719	NP_252938.1|PA4248	8.82e-53	164	8.75e-53	163
NP_215234.1|Rv0720	NP_252937.1|PA4247	7.87e-26	91.3	3.02e-25	89.4
NP_215236.1|Rv0722	NP_252935.1|PA4245	5.46e-06	37.0	1.05e-07	40.8
NP_215237.1|Rv0723	NP_252934.1|PA4244	7.90e-14	62.0	5.87e-13	59.3
NP_215242.1|Rv0728c	NP_250953.1|PA2263	3.05e-41	144	1.11e-41	144
NP_215246.1|Rv0732	NP_252933.1|PA4243	6.78e-96	293	1.08e-97	297
NP_215247.1|Rv0733	NP_252376.1|PA3686	3.07e-38	128	7.28e-38	127
NP_215249.1|Rv0735	NP_251586.1|PA2896	5.72e-13	61.6	8.42e-12	58.2
NP_215265.1|Rv0751c	NP_249434.1|PA0743	1.11e-72	223	1.54e-75	230
NP_215266.1|Rv0752c	NP_249437.1|PA0746	1.04e-130	378	2.41e-134	387
NP_215267.1|Rv0753c	NP_248820.1|PA0130	2.83e-196	553	3.19e-195	550
NP_215272.1|Rv0758	NP_251896.1|PA3206	4.46e-22	95.9	1.12e-23	100
NP_215272.1|Rv0758	NP_252791.1|PA4102	5.84e-21	92.4	1.07e-22	97.1
NP_215282.1|Rv0768	NP_252762.1|PA4073	3.14e-106	323	7.05e-105	319
NP_215286.1|Rv0772	NP_253542.1|PA4855	1.25e-96	293	8.02e-95	288
NP_215287.1|Rv0773c	NP_248854.1|PA0164	1.68e-157	456	6.79e-160	462
NP_215291.1|Rv0777	NP_252207.1|PA3517	2.25e-19	87.8	4.92e-21	92.4
NP_215292.1|Rv0778	NP_252021.1|PA3331	2.44e-57	191	2.15e-53	180
NP_215294.1|Rv0780	NP_249704.1|PA1013	7.34e-16	72.8	5.66e-16	72.4
NP_215297.1|Rv0783c	NP_249149.1|PA0458	8.90e-57	194	2.05e-51	179
NP_215307.1|Rv0792c	NP_250989.1|PA2299	1.93e-26	101	6.48e-27	102
NP_215308.1|Rv0793	NP_250888.1|PA2198	2.95e-14	60.8	1.87e-13	58.5
NP_215314.1|Rv0799c	NP_251455.1|PA2765	4.28e-19	83.6	7.72e-20	85.1
NP_215315.1|Rv0800	NP_251937.1|PA3247	4.31e-88	272	1.22e-90	278
NP_215323.1|Rv0808	NP_251798.1|PA3108	2.01e-85	270	4.48e-87	274
NP_215324.1|Rv0809	NP_249636.1|PA0945	2.36e-101	301	8.07e-102	301
NP_215326.1|Rv0811c	NP_249450.1|PA0759	5.11e-08	51.2	1.30e-08	52.4
NP_215335.1|Rv0820	NP_254053.1|PA5366	9.80e-103	297	4.27e-102	295
NP_215336.1|Rv0821c	NP_254052.1|PA5365	1.14e-12	62.4	3.98e-15	68.9
NP_215338.1|Rv0823c	NP_253539.1|PA4852	4.23e-57	187	2.36e-58	190
NP_215354.1|Rv0839	NP_254144.1|PA5457	3.35e-07	47.8	4.31e-08	50.1
NP_215355.1|Rv0840c	NP_251916.1|PA3226	7.85e-09	52.8	2.95e-09	53.5
NP_215359.1|Rv0844c	NP_249292.1|PA0601	2.91e-35	121	3.97e-35	120
NP_215359.1|Rv0844c	NP_252568.1|PA3879	6.60e-36	123	1.69e-36	124
NP_215361.1|Rv0846c	NP_250755.1|PA2065	2.40e-53	187	1.54e-53	188
NP_215366.1|Rv0851c	NP_251967.1|PA3277	9.37e-39	134	1.28e-38	133
NP_215370.1|Rv0855	NP_249879.1|PA1188	6.94e-64	206	1.50e-63	204
NP_215373.1|Rv0858c	NP_252487.1|PA3798	4.80e-83	256	1.47e-87	267
NP_215374.1|Rv0859	NP_250427.1|PA1736	2.42e-187	523	1.20e-187	523
NP_215375.1|Rv0860	NP_250428.1|PA1737	2.42e-266	748	1.70e-271	761
NP_215384.1|Rv0869c	NP_250196.1|PA1505	6.71e-65	206	5.56e-66	209
NP_215395.1|Rv0880	NP_251757.1|PA3067	6.11e-17	70.1	2.24e-17	70.9
NP_215402.1|Rv0887c	NP_249494.1|PA0803	1.09e-16	69.7	2.89e-16	68.2
NP_215411.1|Rv0896	NP_250271.1|PA1580	4.59e-165	468	1.30e-164	467
NP_215417.1|Rv0902c	NP_249448.1|PA0757	5.74e-17	80.1	2.32e-18	84.0
NP_215421.1|Rv0906	NP_252658.1|PA3969	1.09e-46	160	3.44e-49	166
NP_215432.1|Rv0917	NP_253978.1|PA5291	4.66e-146	434	3.67e-146	434
NP_215442.1|Rv0927c	NP_252778.1|PA4089	1.57e-39	135	2.72e-40	137
NP_215452.1|Rv0937c	NP_250840.1|PA2150	5.71e-43	145	2.38e-42	144
NP_215461.1|Rv0946c	NP_253420.1|PA4732	1.08e-162	472	1.91e-163	473
NP_215466.1|Rv0951	NP_250279.1|PA1588	2.36e-85	262	6.65e-85	260
NP_215467.1|Rv0952	NP_250280.1|PA1589	8.09e-93	275	2.99e-95	280
NP_215471.1|Rv0956	NP_249635.1|PA0944	1.68e-29	107	2.24e-30	108
NP_215472.1|Rv0957	NP_253541.1|PA4854	3.57e-134	397	7.16e-137	404
NP_215484.3|Rv0969	NP_252609.1|PA3920	1.55e-168	503	8.00e-169	503
NP_215486.1|Rv0971c	NP_250703.1|PA2013	4.58e-40	137	1.24e-43	146
NP_215487.1|Rv0972c	NP_249570.1|PA0879	4.87e-64	207	1.73e-64	207
NP_215490.1|Rv0975c	NP_250226.1|PA1535	6.27e-116	340	8.90e-116	339
NP_215491.1|Rv0976c	NP_251576.1|PA2886	2.29e-102	318	1.11e-107	332
NP_215496.2|Rv0981	NP_251499.1|PA2809	1.47e-62	192	1.66e-61	189
NP_215497.1|Rv0982	NP_252791.1|PA4102	1.67e-24	103	1.58e-22	96.7
NP_215499.1|Rv0984	NP_251719.1|PA3029	1.84e-13	62.8	4.51e-16	69.3
NP_215500.1|Rv0985c	NP_253304.1|PA4614	8.32e-13	59.3	2.06e-12	57.8
NP_215501.1|Rv0986	NP_251547.1|PA2857	6.32e-59	184	1.86e-57	179
NP_215501.1|Rv0986	NP_251677.1|PA2987	1.02e-57	181	1.86e-57	179
NP_215507.1|Rv0992c	NP_253915.1|PA5228	5.58e-09	51.2	4.36e-07	45.4
NP_215508.1|Rv0993	NP_250713.1|PA2023	1.33e-43	148	2.38e-47	157
NP_215510.1|Rv0995	NP_250618.1|PA1928	8.86e-24	90.9	5.84e-24	90.9
NP_215517.1|Rv1001	NP_253858.1|PA5171	3.33e-94	286	6.87e-97	293
NP_215519.1|Rv1003	NP_253112.1|PA4422	6.14e-43	145	1.67e-46	154
NP_215523.1|Rv1007c	NP_252172.1|PA3482	1.15e-45	167	1.62e-46	169
NP_215524.1|Rv1008	NP_251649.1|PA2959	2.38e-47	155	4.73e-50	162
NP_215526.1|Rv1010	NP_249283.1|PA0592	6.10e-41	141	1.22e-42	145
NP_215530.1|Rv1014c	NP_253361.1|PA4672	9.68e-35	119	1.10e-36	123
NP_215531.1|Rv1015c	NP_253360.1|PA4671	4.07e-18	76.6	1.78e-21	85.1
NP_215533.1|Rv1017c	NP_253359.1|PA4670	1.72e-78	239	2.11e-76	234
NP_215534.1|Rv1018c	NP_254239.1|PA5552	1.59e-93	289	1.14e-92	286
NP_215536.1|Rv1020	NP_251692.1|PA3002	4.20e-198	606	3.14e-201	614
NP_215539.1|Rv1023	NP_252325.1|PA3635	1.93e-156	446	1.94e-156	446
NP_215543.1|Rv1027c	NP_250328.1|PA1637	1.38e-73	220	8.65e-75	223
NP_215544.1|Rv1028c	NP_250327.1|PA1636	1.85e-113	365	2.07e-109	353
NP_215545.1|Rv1029	NP_250324.1|PA1633	2.77e-191	546	7.35e-194	552
NP_215546.1|Rv1030	NP_250325.1|PA1634	8.05e-261	733	1.58e-260	732
NP_215547.1|Rv1031	NP_250326.1|PA1635	1.15e-41	136	2.23e-41	135
NP_215565.1|Rv1049	NP_249976.1|PA1285	9.07e-22	82.8	5.80e-23	85.5
NP_215566.1|Rv1050	NP_252646.1|PA3957	2.25e-32	118	7.20e-34	122
NP_215574.1|Rv1058	NP_252613.1|PA3924	8.08e-118	357	3.75e-119	360
NP_215577.1|Rv1061	NP_249998.1|PA1307	4.37e-13	65.1	1.75e-12	62.8
NP_215579.1|Rv1063c	NP_250331.1|PA1640	3.44e-75	233	1.32e-77	239
NP_215586.1|Rv1070c	NP_250320.1|PA1629	2.62e-60	189	2.35e-61	191
NP_215586.1|Rv1070c	NP_252281.1|PA3591	3.68e-61	191	1.52e-60	189
NP_215587.1|Rv1071c	NP_249435.1|PA0744	4.21e-53	176	3.52e-56	184
NP_215590.1|Rv1074c	NP_251630.1|PA2940	2.38e-102	306	1.32e-95	288
NP_215595.1|Rv1079	NP_249091.1|PA0400	6.99e-130	376	2.35e-133	384
NP_215596.1|Rv1080c	NP_253443.1|PA4755	2.75e-16	69.3	2.63e-16	68.9
NP_215601.1|Rv1085c	NP_253520.1|PA4833	7.17e-20	82.0	2.02e-23	90.9
NP_215611.1|Rv1095	NP_252608.1|PA3919	1.24e-53	183	8.40e-57	191
NP_215614.1|Rv1098c	NP_249545.1|PA0854	2.15e-129	380	2.11e-129	380
NP_215614.1|Rv1098c	NP_253160.1|PA4470	1.95e-131	385	1.33e-131	385
NP_215622.1|Rv1106c	NP_253051.1|PA4361	3.55e-24	99.0	3.34e-25	101
NP_215628.1|Rv1112	NP_253362.1|PA4673	4.25e-111	326	1.90e-112	329
NP_215640.1|Rv1124	NP_252683.1|PA3994	4.81e-30	113	2.29e-30	113
NP_215646.1|Rv1130	NP_249483.1|PA0792	5.71e-23	99.4	9.28e-21	92.0
NP_215647.1|Rv1131	NP_249486.1|PA0795	7.54e-79	245	2.02e-78	243
NP_215649.1|Rv1133c	NP_250617.1|PA1927	1.05e-239	684	6.59e-241	687
NP_215657.1|Rv1141c	NP_253667.1|PA4980	1.21e-28	107	5.49e-31	113
NP_215658.1|Rv1142c	NP_253020.1|PA4330	2.08e-28	106	2.27e-32	116
NP_215659.1|Rv1143	NP_249879.1|PA1188	3.86e-67	214	2.32e-66	212
NP_215660.1|Rv1144	NP_251244.1|PA2554	4.82e-91	266	3.26e-89	261
NP_215667.1|Rv1151c	NP_249816.1|PA1125	1.69e-74	224	1.56e-75	226
NP_215669.1|Rv1153c	NP_250551.1|PA1860	2.91e-29	109	2.72e-30	112
NP_215677.1|Rv1161	NP_252564.1|PA3875	0.0	1188	0.0	1189
NP_215678.1|Rv1162	NP_252563.1|PA3874	9.17e-209	588	8.46e-209	587
NP_215680.1|Rv1164	NP_252561.1|PA3872	5.78e-30	109	8.41e-28	103
NP_215681.1|Rv1165	NP_253804.1|PA5117	4.93e-164	480	5.94e-165	482
NP_215691.1|Rv1175c	NP_251782.1|PA3092	3.23e-273	763	5.70e-274	764
NP_215691.1|Rv1175c	NP_253501.1|PA4814	1.72e-273	763	5.74e-272	759
NP_215694.1|Rv1178	NP_253403.1|PA4715	1.08e-38	140	8.15e-44	153
NP_215709.1|Rv1193	NP_249687.1|PA0996	2.37e-30	120	5.41e-33	128
NP_215716.1|Rv1200	NP_252438.1|PA3749	6.98e-96	292	1.01e-101	306
NP_215717.1|Rv1201c	NP_252356.1|PA3666	1.32e-88	266	5.75e-88	264
NP_215721.1|Rv1205	NP_253610.1|PA4923	3.47e-37	125	2.56e-37	125
NP_215722.1|Rv1206	NP_251583.1|PA2893	5.03e-159	466	2.90e-158	464
NP_215726.1|Rv1210	NP_248700.1|PA0010	6.78e-50	157	1.33e-51	161
NP_215734.1|Rv1218c	NP_252084.1|PA3394	6.30e-50	165	1.71e-49	164
NP_215736.1|Rv1220c	NP_249891.1|PA1200	1.02e-19	81.3	1.74e-23	90.9
NP_215745.1|Rv1229c	NP_252171.1|PA3481	2.77e-51	173	1.61e-53	178
NP_215753.1|Rv1237	NP_251030.1|PA2340	2.71e-25	99.0	5.12e-27	103
NP_215754.1|Rv1238	NP_251877.1|PA3187	3.26e-109	323	1.29e-108	321
NP_215761.1|Rv1245c	NP_250228.1|PA1537	1.13e-85	255	9.76e-85	253
NP_215764.2|Rv1248c	NP_250276.1|PA1585	2.60e-245	722	6.89e-243	715
NP_215766.1|Rv1250	NP_248937.1|PA0246	3.99e-45	164	4.89e-42	155
NP_215769.1|Rv1253	NP_251530.1|PA2840	1.10e-143	424	2.17e-146	431
NP_215773.1|Rv1257c	NP_254042.1|PA5355	1.94e-95	294	2.79e-99	303
NP_215776.1|Rv1260	NP_251277.1|PA2587	2.89e-20	88.6	2.85e-20	88.2
NP_215778.1|Rv1262c	NP_249997.1|PA1306	1.26e-24	90.1	2.38e-25	91.7
NP_215788.1|Rv1272c	NP_253684.1|PA4997	2.38e-79	260	1.07e-81	266
NP_215795.1|Rv1279	NP_252789.1|PA4100	4.95e-121	364	2.97e-123	370
NP_215797.1|Rv1281c	NP_250498.1|PA1807	1.64e-133	399	9.07e-135	401
NP_215798.1|Rv1282c	NP_250499.1|PA1808	1.45e-35	128	2.41e-34	124
NP_215798.1|Rv1282c	NP_253194.1|PA4504	2.39e-37	132	5.09e-36	128
NP_215801.1|Rv1285	NP_253133.1|PA4443	7.30e-96	284	5.14e-98	289
NP_215802.1|Rv1286	NP_253132.1|PA4442	5.08e-181	524	1.54e-177	514
NP_215803.1|Rv1287	NP_252504.1|PA3815	2.63e-17	72.0	2.46e-18	74.3
NP_215809.1|Rv1293	NP_253964.1|PA5277	3.20e-60	199	2.10e-60	199
NP_215810.1|Rv1294	NP_252425.1|PA3736	7.83e-86	266	9.08e-91	279
NP_215814.1|Rv1298	NP_253736.1|PA5049	1.64e-27	92.4	2.96e-27	91.3
NP_215815.1|Rv1299	NP_253354.1|PA4665	5.85e-91	274	6.30e-96	286
NP_215816.1|Rv1300	NP_253353.1|PA4664	5.68e-17	77.0	4.66e-17	76.6
NP_215817.1|Rv1301	NP_248712.1|PA0022	2.10e-18	77.0	8.76e-20	80.1
NP_215818.1|Rv1302	NP_251835.1|PA3145	4.90e-22	93.6	4.64e-21	90.1
NP_215820.1|Rv1304	NP_254247.1|PA5560	7.19e-23	92.0	5.65e-21	86.7
NP_215824.1|Rv1308	NP_254243.1|PA5556	1.07e-172	496	8.14e-172	493
NP_215825.1|Rv1309	NP_254242.1|PA5555	9.00e-57	182	8.43e-57	182
NP_215826.1|Rv1310	NP_254241.1|PA5554	1.50e-192	541	3.28e-191	538
NP_215830.1|Rv1314c	NP_253089.1|PA4399	3.30e-29	104	5.89e-30	106
NP_215831.1|Rv1315	NP_253140.1|PA4450	9.21e-119	350	9.65e-116	342
NP_215832.1|Rv1316c	NP_249686.1|PA0995	6.63e-48	150	2.81e-47	149
NP_215839.1|Rv1323	NP_250691.1|PA2001	1.62e-115	339	1.26e-117	344
NP_215840.1|Rv1324	NP_252750.1|PA4061	1.55e-22	92.4	2.22e-26	102
NP_215842.1|Rv1326c	NP_250843.1|PA2153	4.16e-244	693	2.95e-244	693
NP_215843.2|Rv1327c	NP_250841.1|PA2151	3.00e-154	459	2.05e-160	475
NP_215845.1|Rv1329c	NP_249736.1|PA1045	7.81e-51	185	1.21e-60	213
NP_215849.1|Rv1333	NP_250177.1|PA1486	5.28e-08	51.2	2.60e-14	70.1
NP_215852.1|Rv1336	NP_249623.1|PA0932	2.14e-66	208	2.22e-68	213
NP_215854.1|Rv1338	NP_253351.1|PA4662	2.61e-50	164	7.94e-49	159
NP_215856.1|Rv1340	NP_254021.1|PA5334	1.86e-84	249	9.88e-84	247
NP_215857.1|Rv1341	NP_249078.1|PA0387	3.13e-43	141	1.67e-45	146
NP_215865.1|Rv1349	NP_252912.1|PA4222	8.32e-53	187	5.55e-52	184
NP_215866.1|Rv1350	NP_252201.1|PA3511	1.03e-42	143	6.78e-44	145
NP_215866.1|Rv1350	NP_253079.1|PA4389	9.11e-44	145	7.28e-43	143
NP_215870.1|Rv1354c	NP_253982.1|PA5295	4.96e-68	229	1.16e-68	230
NP_215883.1|Rv1367c	NP_251005.1|PA2315	2.50e-45	157	1.95e-43	152
NP_215896.1|Rv1380	NP_249093.1|PA0402	2.94e-88	265	1.92e-89	268
NP_215897.1|Rv1381	NP_249092.1|PA0401	1.99e-68	221	5.96e-71	227
NP_215899.1|Rv1383	NP_253446.1|PA4758	4.46e-100	299	1.59e-100	300
NP_215905.1|Rv1389	NP_254023.1|PA5336	9.60e-39	130	4.70e-39	130
NP_215907.1|Rv1391	NP_254007.1|PA5320	1.05e-69	223	6.55e-71	226
NP_215908.1|Rv1392	NP_249237.1|PA0546	1.50e-138	399	3.66e-139	400
NP_215916.1|Rv1400c	NP_254071.1|PA5384	1.76e-48	162	1.60e-45	154
NP_215921.1|Rv1405c	NP_251809.2|PA3119	1.16e-14	69.3	3.20e-13	64.7
NP_215922.1|Rv1406	NP_248708.1|PA0018	7.06e-59	189	2.20e-57	184
NP_215923.1|Rv1407	NP_248707.1|PA0017	3.56e-47	166	3.27e-49	171
NP_215924.1|Rv1408	NP_249298.1|PA0607	6.97e-56	175	1.84e-58	181
NP_215925.1|Rv1409	NP_252745.1|PA4056	1.27e-55	183	2.14e-58	190
NP_215928.1|Rv1412	NP_252744.1|PA4055	3.24e-47	152	1.56e-48	155
NP_215931.1|Rv1415	NP_252743.1|PA4054	1.40e-85	263	1.49e-83	257
NP_215932.2|Rv1416	NP_252742.1|PA4053	1.21e-27	98.6	1.33e-29	103
NP_215936.1|Rv1420	NP_251275.1|PA2585	6.01e-118	362	2.43e-116	357
NP_215937.1|Rv1421	NP_253155.1|PA4465	2.76e-54	176	7.33e-54	174
NP_215952.1|Rv1436	NP_251885.1|PA3195	5.51e-112	326	1.44e-109	320
NP_215953.1|Rv1437	NP_249243.1|PA0552	9.03e-86	264	9.28e-82	253
NP_215954.1|Rv1438	NP_253436.1|PA4748	4.58e-54	172	3.93e-52	167
NP_215959.1|Rv1443c	NP_252536.1|PA3847	2.96e-25	92.4	1.29e-26	95.5
NP_215961.1|Rv1445c	NP_251872.1|PA3182	1.29e-15	71.2	1.76e-16	73.2
NP_215963.1|Rv1447c	NP_251873.1|PA3183	1.69e-117	352	2.27e-117	352
NP_215963.1|Rv1447c	NP_254126.1|PA5439	4.05e-124	369	3.46e-122	364
NP_215965.1|Rv1449c	NP_249239.1|PA0548	8.53e-172	504	8.10e-172	504
NP_215967.1|Rv1451	NP_248803.1|PA0113	3.41e-44	150	2.21e-45	153
NP_215970.1|Rv1454c	NP_248713.1|PA0023	3.24e-82	249	3.21e-82	249
NP_215970.1|Rv1454c	NP_251370.1|PA2680	2.05e-77	237	2.31e-73	226
NP_215980.1|Rv1464	NP_252357.1|PA3667	1.45e-92	282	8.80e-91	277
NP_215983.1|Rv1467c	NP_252888.1|PA4199	2.11e-92	294	1.18e-90	289
NP_215983.1|Rv1467c	NP_253707.1|PA5020	6.10e-94	298	4.25e-94	298
NP_215983.1|Rv1467c	NP_253874.1|PA5187	1.00e-89	287	5.26e-89	285
NP_215989.1|Rv1473	NP_250654.1|PA1964	5.67e-64	215	5.24e-65	217
NP_215989.1|Rv1473	NP_253939.1|PA5252	5.67e-67	226	3.42e-66	223
NP_215991.1|Rv1475c	NP_250253.1|PA1562	0.0	1034	0.0	1032
NP_215996.1|Rv1480	NP_251761.1|PA3071	2.90e-23	95.1	1.90e-22	92.4
NP_215999.1|Rv1483	NP_251657.1|PA2967	1.16e-52	168	1.16e-52	168
NP_216000.1|Rv1484	NP_250497.1|PA1806	3.80e-24	95.5	1.89e-22	90.5
NP_216016.1|Rv1500	NP_252243.1|PA3553	1.16e-26	105	1.72e-23	96.3
NP_216016.1|Rv1500	NP_253506.1|PA4819	9.16e-27	105	9.30e-30	113
NP_216027.1|Rv1511	NP_254140.1|PA5453	3.00e-114	332	6.16e-116	335
NP_216048.1|Rv1532c	YP_008719738.1|PA1019a	1.56e-06	42.4	2.80e-07	43.9
NP_216052.1|Rv1536	NP_253250.1|PA4560	7.85e-97	325	3.07e-94	318
NP_216053.3|Rv1537	NP_249614.1|PA0923	3.47e-43	153	2.47e-46	160
NP_216054.1|Rv1538c	NP_250028.1|PA1337	2.12e-19	85.1	6.61e-20	86.3
NP_216055.1|Rv1539	NP_253249.1|PA4559	6.72e-21	82.8	2.02e-21	83.6
NP_216056.1|Rv1540	NP_253234.1|PA4544	3.41e-49	164	4.56e-50	166
NP_216060.1|Rv1544	NP_249349.1|PA0658	1.63e-47	156	8.15e-48	157
NP_216060.1|Rv1544	NP_253519.1|PA4832	1.25e-46	154	4.20e-44	147
NP_216063.1|Rv1547	NP_252330.1|PA3640	7.30e-225	675	1.01e-224	674
NP_216075.1|Rv1559	NP_249022.1|PA0331	6.17e-75	240	2.60e-75	241
NP_216075.1|Rv1559	NP_250017.1|PA1326	1.50e-70	229	1.19e-71	231
NP_216084.1|Rv1568	NP_249111.1|PA0420	3.47e-85	266	6.95e-89	275
NP_216086.1|Rv1570	NP_249195.1|PA0504	1.68e-12	62.0	2.83e-16	72.0
NP_216105.1|Rv1589	NP_249191.1|PA0500	2.14e-54	179	9.20e-57	185
NP_216110.1|Rv1594	NP_249695.1|PA1004	1.81e-56	185	1.41e-55	182
NP_216111.1|Rv1595	NP_249452.1|PA0761	1.36e-85	272	1.56e-92	290
NP_216112.1|Rv1596	NP_253214.1|PA4524	6.77e-56	179	6.76e-59	186
NP_216115.1|Rv1599	NP_253138.1|PA4448	4.95e-81	254	1.86e-84	263
NP_216117.1|Rv1601	NP_253830.1|PA5143	8.58e-53	166	2.84e-53	166
NP_216118.1|Rv1602	NP_253829.1|PA5142	3.71e-37	126	6.85e-38	127
NP_216119.1|Rv1603	NP_253828.1|PA5141	3.00e-35	123	3.24e-38	130
NP_216121.1|Rv1605	NP_253827.1|PA5140	2.37e-103	298	2.57e-107	308
NP_216125.1|Rv1609	NP_249300.1|PA0609	1.34e-129	384	8.02e-131	386
NP_216127.1|Rv1611	NP_249342.1|PA0651	3.17e-45	151	2.42e-48	159
NP_216128.1|Rv1612	NP_248726.1|PA0036	1.54e-173	488	4.60e-175	491
NP_216129.1|Rv1613	NP_248725.1|PA0035	1.38e-50	164	5.53e-53	170
NP_216133.1|Rv1617	NP_250189.1|PA1498	8.53e-109	328	5.44e-110	331
NP_216138.1|Rv1622c	NP_252618.1|PA3929	8.24e-41	143	5.65e-41	143
NP_216142.1|Rv1626	NP_250476.1|PA1785	1.50e-22	87.8	4.08e-21	83.6
NP_216145.1|Rv1629	NP_254180.1|PA5493	2.52e-162	495	5.04e-166	504
NP_216149.3|Rv1633	NP_251828.1|PA3138	3.54e-259	728	9.71e-259	726
NP_216154.1|Rv1638	NP_252924.1|PA4234	0.0	1072	0.0	1075
NP_216157.1|Rv1641	NP_251433.1|PA2743	6.62e-52	162	3.45e-51	160
NP_216158.1|Rv1642	NP_251432.1|PA2742	1.48e-06	38.5	2.98e-06	37.4
NP_216159.1|Rv1643	NP_251431.1|PA2741	1.39e-38	124	3.15e-39	125
NP_216165.3|Rv1649	NP_251430.1|PA2740	3.89e-90	271	2.11e-92	276
NP_216166.1|Rv1650	NP_251429.1|PA2739	4.45e-101	328	3.67e-106	342
NP_216168.1|Rv1652	NP_249353.1|PA0662	6.36e-70	219	2.24e-73	228
NP_216169.1|Rv1653	NP_253092.1|PA4402	1.77e-63	206	8.24e-65	209
NP_216170.1|Rv1654	NP_254010.1|PA5323	7.05e-80	241	8.99e-81	243
NP_216171.1|Rv1655	NP_249586.1|PA0895	1.23e-93	284	6.95e-96	290
NP_216172.1|Rv1656	NP_252227.1|PA3537	1.70e-82	249	6.52e-85	254
NP_216174.1|Rv1658	NP_252215.1|PA3525	1.20e-101	305	3.06e-102	306
NP_216175.1|Rv1659	NP_253950.1|PA5263	4.17e-117	349	6.32e-122	361
NP_216188.1|Rv1672c	NP_252815.1|PA4126	6.95e-69	223	1.49e-75	239
NP_216200.1|Rv1684	NP_251670.1|PA2980	1.61e-10	48.9	5.71e-12	52.0
NP_216205.1|Rv1689	NP_252827.1|PA4138	3.25e-80	251	3.63e-82	255
NP_216208.1|Rv1692	NP_252575.1|PA3886	4.49e-06	45.1	4.74e-08	50.4
NP_216211.1|Rv1695	NP_251778.1|PA3088	3.09e-42	145	1.39e-43	148
NP_216212.1|Rv1696	NP_253451.1|PA4763	1.61e-56	197	5.65e-57	197
NP_216215.1|Rv1699	NP_252327.1|PA3637	2.65e-182	523	4.30e-183	524
NP_216217.1|Rv1701	NP_252427.1|PA3738	5.54e-60	191	1.51e-62	197
NP_216217.1|Rv1701	NP_253967.1|PA5280	5.04e-59	189	3.47e-59	189
NP_216220.1|Rv1704c	NP_249480.1|PA0789	1.64e-102	315	2.32e-107	327
NP_216223.1|Rv1707	NP_251253.1|PA2563	1.10e-48	172	1.56e-51	179
NP_216225.1|Rv1709	NP_251888.1|PA3198	3.96e-17	76.3	5.08e-12	61.2
NP_216227.1|Rv1711	NP_249424.1|PA0733	1.06e-20	85.1	9.38e-22	87.4
NP_216228.1|Rv1712	NP_251853.1|PA3163	2.21e-52	166	7.77e-53	167
NP_216229.1|Rv1713	NP_252488.1|PA3799	7.81e-81	256	5.34e-86	269
NP_216234.1|Rv1718	NP_254074.1|PA5387	1.56e-46	155	9.31e-46	152
NP_216239.1|Rv1723	NP_250918.1|PA2228	4.01e-38	139	1.06e-40	146
NP_216247.2|Rv0234c	NP_248956.1|PA0265	3.04e-81	258	1.73e-83	264
NP_216253.1|Rv1737c	NP_250474.1|PA1783	5.04e-53	179	1.47e-51	174
NP_216255.1|Rv1739c	NP_250338.1|PA1647	4.89e-134	399	1.98e-139	413
NP_216283.1|Rv1767	NP_249256.1|PA0565	1.14e-15	65.1	2.13e-15	63.9
NP_216287.1|Rv1771	NP_254014.1|PA5327	1.18e-86	268	1.35e-85	265
NP_216297.1|Rv1781c	NP_250853.1|PA2163	2.66e-103	328	6.87e-96	308
NP_216327.1|Rv1811	NP_253325.1|PA4635	4.42e-57	179	2.85e-55	174
NP_216328.1|Rv1812c	NP_251381.1|PA2691	1.06e-90	276	1.33e-91	278
NP_216338.1|Rv1822	NP_251274.1|PA2584	4.67e-11	57.0	4.78e-09	50.8
NP_216342.1|Rv1826	NP_253901.1|PA5214	1.01e-34	114	9.79e-35	114
NP_216348.1|Rv1832	NP_251135.1|PA2445	0.0	1080	0.0	1093
NP_216350.1|Rv1834	NP_252119.1|PA3429	2.12e-49	163	1.28e-51	168
NP_216353.1|Rv1837c	NP_249173.1|PA0482	0.0	994	0.0	994
NP_216357.1|Rv1841c	NP_254049.1|PA5362	4.68e-37	135	1.65e-40	145
NP_216358.1|Rv1842c	NP_254049.1|PA5362	7.94e-36	135	5.02e-40	146
NP_216364.1|Rv1848	NP_253552.1|PA4865	6.86e-42	130	2.41e-42	131
NP_216365.1|Rv1849	NP_253554.1|PA4867	1.65e-27	94.4	6.52e-27	92.4
NP_216366.1|Rv1850	NP_253555.1|PA4868	1.42e-245	684	3.67e-248	690
NP_216368.1|Rv1852	NP_253580.1|PA4893	8.38e-76	225	3.30e-77	228
NP_216370.1|Rv1854c	NP_253228.1|PA4538	1.38e-40	148	3.20e-39	144
NP_216378.1|Rv1862	NP_254114.1|PA5427	5.35e-51	170	4.94e-56	183
NP_216388.1|Rv1872c	NP_251072.1|PA2382	3.36e-97	293	1.75e-96	291
NP_216392.1|Rv1876	NP_252221.1|PA3531	6.34e-46	145	3.15e-46	145
NP_216394.1|Rv1878	NP_254195.1|PA5508	1.89e-45	161	2.55e-47	166
NP_216396.3|Rv1880c	NP_251165.1|PA2475	1.98e-41	150	9.26e-39	142
NP_216398.1|Rv1882c	NP_250789.1|PA2099	2.12e-50	164	5.48e-53	170
NP_216401.1|Rv1885c	NP_253871.1|PA5184	2.96e-13	62.8	1.38e-12	60.5
NP_216411.1|Rv1895	NP_250848.1|PA2158	1.69e-47	164	1.20e-49	169
NP_216411.1|Rv1895	NP_250878.1|PA2188	3.47e-48	165	2.02e-52	176
NP_216413.1|Rv1897c	NP_253766.1|PA5079	2.20e-26	94.4	2.17e-29	101
NP_216418.1|Rv1902c	NP_250804.1|PA2114	1.24e-37	139	2.12e-35	132
NP_216444.1|Rv1928c	NP_250519.1|PA1828	3.67e-46	152	1.03e-45	150
NP_216447.1|Rv1931c	NP_250541.1|PA1850	6.76e-30	112	1.60e-31	116
NP_216448.1|Rv1932	NP_251222.1|PA2532	2.81e-62	187	1.21e-63	190
NP_216450.1|Rv1934c	NP_249713.1|PA1022	2.44e-86	265	3.61e-88	269
NP_216501.1|Rv1985c	NP_253053.1|PA4363	7.74e-55	177	1.52e-54	176
NP_216502.1|Rv1986	NP_253055.1|PA4365	1.28e-44	144	3.33e-39	130
NP_216508.1|Rv1992c	NP_252380.1|PA3690	1.07e-96	314	2.78e-105	336
NP_216513.1|Rv1997	NP_250120.1|PA1429	6.14e-245	708	5.42e-246	710
NP_216514.1|Rv1998c	NP_252372.1|PA3682	8.78e-20	83.6	1.66e-18	79.7
NP_216515.1|Rv1999c	NP_250510.1|PA1819	2.12e-19	87.4	2.72e-30	119
NP_216518.1|Rv2002	NP_252201.1|PA3511	7.73e-43	144	9.58e-44	145
NP_216520.1|Rv2004c	NP_253389.1|PA4701	2.84e-41	152	1.11e-41	153
NP_216541.1|Rv2025c	NP_252652.1|PA3963	6.79e-21	88.6	1.01e-19	84.7
NP_216542.1|Rv2026c	NP_253042.1|PA4352	2.24e-07	48.5	1.39e-09	54.7
NP_216545.1|Rv2029c	NP_252251.1|PA3561	3.46e-18	81.3	5.73e-18	80.1
NP_216554.1|Rv2038c	NP_251031.1|PA2341	3.18e-101	301	3.02e-99	295
NP_216556.1|Rv2040c	NP_251029.1|PA2339	8.60e-28	107	6.23e-27	104
NP_216557.1|Rv2041c	NP_251028.1|PA2338	4.53e-10	58.5	9.44e-09	53.9
NP_216559.1|Rv2043c	NP_253605.1|PA4918	4.91e-12	59.7	2.28e-14	65.9
NP_216560.1|Rv2044c	NP_252076.1|PA3386	8.38e-22	80.5	3.41e-22	81.3
NP_216569.1|Rv2053c	NP_253077.1|PA4387	4.07e-10	53.1	3.56e-11	55.5
NP_216572.1|Rv2056c	NP_252940.1|PA4250	3.64e-28	95.9	1.28e-28	96.7
NP_216574.1|Rv2058c	NP_254003.1|PA5316	2.90e-24	84.3	2.05e-24	84.3
NP_216578.1|Rv2062c	NP_251634.1|PA2944	8.03e-293	853	2.09e-290	847
NP_216580.1|Rv2064	NP_251596.1|PA2906	1.81e-29	115	1.02e-30	119
NP_216581.1|Rv2065	NP_251595.1|PA2905	2.31e-72	216	1.06e-75	224
NP_216585.1|Rv2069	NP_249453.1|PA0762	1.60e-18	76.6	7.57e-21	82.4
NP_216586.1|Rv2070c	NP_251599.1|PA2909	4.82e-32	115	2.41e-32	115
NP_216587.1|Rv2071c	NP_251638.1|PA2948	4.01e-79	236	6.54e-83	245
NP_216588.1|Rv2072c	NP_251597.1|PA2907	2.03e-97	294	2.43e-96	291
NP_216605.1|Rv2089c	NP_253188.1|PA4498	2.49e-41	147	6.93e-43	151
NP_216609.1|Rv2093c	NP_253757.1|PA5070	1.63e-29	110	7.44e-28	105
NP_216640.1|Rv2124c	NP_250534.1|PA1843	2.53e-164	518	8.57e-168	527
NP_216652.1|Rv2136c	NP_250649.1|PA1959	5.79e-39	135	3.81e-40	137
NP_216655.1|Rv2139	NP_251740.1|PA3050	2.53e-82	251	1.71e-82	251
NP_216664.1|Rv2148c	NP_249085.1|PA0394	3.80e-26	99.8	9.46e-25	95.5
NP_216665.1|Rv2149c	NP_253233.1|PA4543	3.22e-35	123	6.66e-38	130
NP_216666.1|Rv2150c	NP_253097.1|PA4407	1.39e-103	308	1.45e-103	308
NP_216668.1|Rv2152c	NP_253101.1|PA4411	5.31e-84	265	1.66e-89	279
NP_216669.1|Rv2153c	NP_253102.1|PA4412	1.51e-38	139	1.69e-43	152
NP_216671.3|Rv2155c	NP_253104.1|PA4414	4.41e-47	166	2.01e-53	183
NP_216672.1|Rv2156c	NP_253105.1|PA4415	4.56e-59	192	1.50e-60	196
NP_216673.1|Rv2157c	NP_253106.1|PA4416	2.38e-52	181	1.07e-54	187
NP_216674.1|Rv2158c	NP_253107.1|PA4417	4.77e-85	269	2.20e-89	280
NP_216679.1|Rv2163c	NP_253108.1|PA4418	3.35e-70	236	2.79e-72	241
NP_216681.4|Rv2165c	NP_253110.1|PA4420	9.86e-63	201	1.54e-62	200
NP_216682.1|Rv2166c	NP_253111.1|PA4421	9.38e-17	69.7	3.24e-18	73.2
NP_216694.1|Rv2178c	NP_251533.1|PA2843	5.43e-144	417	1.00e-146	423
NP_216703.1|Rv2187	NP_250308.1|PA1617	1.08e-59	206	2.58e-68	228
NP_216708.1|Rv2192c	NP_249341.1|PA0650	4.27e-56	184	1.12e-59	193
NP_216709.1|Rv2193	NP_250010.1|PA1319	5.65e-22	86.7	1.07e-22	88.2
NP_216716.1|Rv2200c	NP_248795.1|PA0105	5.11e-26	104	3.39e-25	102
NP_216717.1|Rv2201	NP_250774.1|PA2084	1.22e-61	213	1.49e-60	210
NP_216717.1|Rv2201	NP_252149.1|PA3459	8.78e-65	221	2.98e-67	228
NP_216720.1|Rv2204c	NP_249356.1|PA0665	7.34e-28	96.3	1.45e-27	95.1
NP_216721.2|Rv2205c	NP_249743.1|PA1052	1.76e-64	207	5.03e-68	216
NP_216723.1|Rv2207	NP_249970.1|PA1279	1.84e-70	221	2.03e-72	226
NP_216724.1|Rv2208	NP_249972.1|PA1281	1.53e-12	62.8	5.69e-17	74.7
NP_216726.1|Rv2210c	NP_253700.1|PA5013	4.29e-23	95.5	5.19e-24	97.4
NP_216727.1|Rv2211c	NP_253902.1|PA5215	7.35e-64	205	2.27e-65	209
NP_216729.1|Rv2213	NP_252520.1|PA3831	1.02e-83	265	5.43e-87	273
NP_216730.1|Rv2214c	NP_252014.1|PA3324	1.53e-131	395	8.53e-131	392
NP_216731.1|Rv2215	NP_250277.1|PA1586	1.60e-60	203	5.76e-62	206
NP_216732.1|Rv2216	NP_253345.1|PA4656	9.96e-63	198	1.42e-62	197
NP_216733.1|Rv2217	NP_252686.1|PA3997	2.72e-31	112	1.29e-31	112
NP_216734.1|Rv2218	NP_252685.1|PA3996	5.46e-82	248	7.17e-83	250
NP_216736.1|Rv2220	NP_253806.1|PA5119	9.62e-162	463	6.68e-162	463
NP_216737.1|Rv2221c	NP_253701.1|PA5014	2.00e-63	230	3.93e-65	234
NP_216741.1|Rv2225	NP_250289.1|PA1598	7.99e-66	204	6.06e-68	209
NP_216748.2|Rv2232	NP_248755.1|PA0065	6.28e-38	131	1.32e-37	129
NP_216750.1|Rv2234	NP_251668.1|PA2978	5.97e-25	91.7	2.53e-26	94.7
NP_216752.1|Rv2236c	NP_249966.1|PA1275	4.40e-60	192	3.94e-61	194
NP_216757.3|Rv2241	NP_253702.1|PA5015	0.0	950	0.0	946
NP_216759.1|Rv2243	NP_251658.1|PA2968	1.25e-25	101	9.45e-30	112
NP_216761.1|Rv2245	NP_250064.1|PA1373	5.88e-91	278	1.87e-89	274
NP_216761.1|Rv2245	NP_251655.1|PA2965	6.47e-88	270	2.92e-92	281
NP_216767.1|Rv2251	NP_251716.1|PA3026	1.28e-86	273	1.10e-89	280
NP_216768.1|Rv2252	NP_251713.1|PA3023	7.95e-19	82.4	3.19e-17	77.4
NP_216774.1|Rv2258c	NP_252205.1|PA3515	6.13e-47	160	8.61e-47	159
NP_216793.1|Rv2277c	NP_253480.1|PA4792	5.73e-75	229	1.05e-75	231
NP_216797.1|Rv2281	NP_253894.1|PA5207	4.39e-82	260	1.30e-81	258
NP_216798.1|Rv2282c	NP_254069.1|PA5382	8.69e-27	104	1.53e-25	100
NP_216803.1|Rv2287	NP_252350.1|PA3660	7.22e-49	175	3.73e-48	173
NP_216807.1|Rv2291	NP_249983.1|PA1292	2.47e-56	180	9.90e-59	186
NP_216811.1|Rv2295	NP_250227.1|PA1536	1.33e-45	147	4.93e-47	150
NP_216814.1|Rv2298	NP_249818.1|PA1127	7.29e-34	124	3.69e-35	127
NP_216815.1|Rv2299c	NP_250287.1|PA1596	1.88e-187	541	1.78e-190	549
NP_216823.1|Rv2307c	NP_252385.1|PA3695	7.05e-14	67.8	4.32e-17	76.6
NP_216836.1|Rv2320c	NP_249013.1|PA0322	1.25e-27	112	8.73e-25	103
NP_216836.1|Rv2320c	NP_254197.1|PA5510	4.94e-27	110	3.38e-29	116
NP_216840.1|Rv2324	NP_250718.1|PA2028	2.07e-18	74.3	1.69e-17	71.6
NP_216848.2|Rv2332	NP_252161.1|PA3471	2.32e-149	438	3.82e-148	434
NP_216849.1|Rv2333c	NP_250007.1|PA1316	8.83e-71	233	4.47e-70	230
NP_216851.1|Rv2335	NP_250795.1|PA2105	4.31e-29	106	5.23e-31	111
NP_216866.1|Rv2350c	NP_252009.1|PA3319	1.71e-95	301	3.01e-96	303
NP_216875.1|Rv2359	NP_253452.1|PA4764	3.07e-17	70.1	2.47e-16	67.4
NP_216877.1|Rv2361c	NP_252342.1|PA3652	4.79e-51	166	7.26e-52	167
NP_216882.1|Rv2366c	NP_252437.1|PA3748	1.31e-23	99.8	5.02e-24	100
NP_216888.1|Rv2372c	NP_249110.1|PA0419	8.94e-16	72.0	1.34e-20	84.7
NP_216889.1|Rv2373c	NP_253448.1|PA4760	8.68e-75	234	1.34e-73	231
NP_216893.1|Rv2377c	NP_251102.1|PA2412	5.70e-19	70.5	2.88e-19	70.9
NP_216896.3|Rv2380c	NP_251090.2|PA2400	5.38e-247	776	2.70e-239	755
NP_216900.1|Rv2384	NP_252918.1|PA4228	3.18e-141	417	1.74e-140	415
NP_216904.1|Rv2388c	NP_249077.1|PA0386	3.19e-50	170	7.94e-52	174
NP_216907.1|Rv2391	NP_250529.1|PA1838	5.42e-51	181	1.08e-52	185
NP_216908.1|Rv2392	NP_250447.1|PA1756	3.06e-31	114	7.81e-33	117
NP_216910.1|Rv2394	NP_250029.1|PA1338	3.81e-65	221	4.46e-69	231
NP_216911.1|Rv2395	NP_252623.1|PA3934	6.06e-175	512	1.39e-173	508
NP_216914.1|Rv2398c	NP_248972.1|PA0281	1.49e-67	209	2.80e-68	210
NP_216915.1|Rv2399c	NP_248973.1|PA0282	2.99e-63	197	5.74e-63	196
NP_216916.1|Rv2400c	NP_248974.1|PA0283	1.63e-49	166	3.18e-48	162
NP_216920.1|Rv2404c	NP_249458.1|PA0767	1.62e-220	625	9.16e-222	627
NP_216922.1|Rv2406c	NP_248941.1|PA0250	3.73e-24	88.6	3.72e-27	95.9
NP_216925.1|Rv2409c	NP_250423.1|PA1732	1.18e-35	126	5.28e-37	129
NP_216926.1|Rv2410c	NP_250422.1|PA1731	4.17e-26	103	1.09e-26	104
NP_216927.1|Rv2411c	NP_250421.1|PA1730	3.99e-162	467	5.23e-164	471
NP_216928.1|Rv2412	NP_253253.1|PA4563	6.71e-07	40.8	1.80e-10	49.7
NP_216937.1|Rv2421c	NP_252695.1|PA4006	2.88e-27	100	1.05e-27	101
NP_216943.1|Rv2427c	NP_252696.1|PA4007	1.98e-122	359	5.45e-125	365
NP_216944.1|Rv2428	NP_249539.1|PA0848	2.52e-37	125	4.58e-38	127
NP_216952.1|Rv2436	NP_250640.1|PA1950	5.71e-35	126	1.72e-39	137
NP_216955.1|Rv2439c	NP_253255.1|PA4565	5.26e-70	221	1.10e-75	236
NP_216956.1|Rv2440c	NP_253256.1|PA4566	6.31e-81	254	6.20e-83	259
NP_216957.1|Rv2441c	NP_253257.1|PA4567	1.12e-29	98.6	1.65e-31	102
NP_216958.1|Rv2442c	NP_253258.1|PA4568	1.16e-20	77.0	1.24e-22	81.6
NP_216959.1|Rv2443	NP_249874.1|PA1183	2.82e-104	316	3.16e-108	325
NP_216961.1|Rv2445c	NP_252496.1|PA3807	6.60e-39	125	1.98e-38	124
NP_216963.1|Rv2447c	NP_251801.1|PA3111	4.48e-27	110	4.45e-30	118
NP_216964.1|Rv2448c	NP_252523.1|PA3834	6.41e-232	675	9.74e-235	682
NP_216973.1|Rv2457c	NP_250493.1|PA1802	2.84e-186	522	1.42e-186	522
NP_216975.1|Rv2459	NP_249973.1|PA1282	1.97e-57	196	7.31e-53	183
NP_216976.1|Rv2460c	NP_250492.1|PA1801	8.94e-60	184	5.50e-61	187
NP_216978.1|Rv2462c	NP_250491.1|PA1800	3.91e-40	147	6.16e-38	140
NP_216979.1|Rv2463	NP_249738.1|PA1047	5.74e-80	248	2.26e-79	246
NP_216992.1|Rv2476c	NP_251758.1|PA3068	0.0	1000	0.0	1018
NP_216993.1|Rv2477c	NP_253285.1|PA4595	1.02e-210	594	7.17e-211	594
NP_217011.1|Rv2495c	NP_250939.1|PA2249	6.40e-58	192	2.99e-55	185
NP_217012.1|Rv2496c	NP_250938.1|PA2248	2.03e-89	270	2.31e-88	266
NP_217012.1|Rv2496c	NP_252106.1|PA3416	3.27e-92	276	5.03e-91	273
NP_217013.1|Rv2497c	NP_252107.1|PA3417	1.89e-72	227	1.16e-70	222
NP_217014.1|Rv2498c	NP_249574.1|PA0883	4.69e-40	137	4.69e-44	147
NP_217017.1|Rv2501c	NP_250702.1|PA2012	2.24e-165	486	1.27e-164	484
NP_217017.1|Rv2501c	NP_251581.1|PA2891	1.17e-172	505	1.18e-172	504
NP_217018.1|Rv2502c	NP_250704.1|PA2014	1.36e-254	704	9.70e-255	704
NP_217019.1|Rv2503c	NP_250690.1|PA2000	1.01e-85	250	3.77e-88	256
NP_217020.1|Rv2504c	NP_250689.1|PA1999	3.01e-86	253	5.25e-89	260
NP_217021.1|Rv2505c	NP_251247.1|PA2557	1.46e-212	599	1.41e-210	593
NP_217026.1|Rv2510c	NP_252998.1|PA4308	3.56e-105	322	1.21e-108	330
NP_217027.1|Rv2511	NP_253638.1|PA4951	2.92e-48	154	1.22e-48	154
NP_217037.1|Rv2521	NP_249699.1|PA1008	1.05e-30	106	1.05e-30	105
NP_217049.1|Rv2533c	NP_252741.1|PA4052	2.88e-11	55.8	9.93e-14	62.0
NP_217050.1|Rv2534c	NP_251541.1|PA2851	1.02e-34	118	5.77e-34	116
NP_217053.1|Rv2537c	NP_248936.1|PA0245	6.97e-45	141	1.74e-45	142
NP_217054.1|Rv2538c	NP_253725.1|PA5038	3.51e-72	226	6.37e-73	228
NP_217055.1|Rv2539c	NP_253726.1|PA5039	2.33e-32	111	3.59e-34	115
NP_217056.1|Rv2540c	NP_250372.1|PA1681	1.14e-47	164	5.25e-54	180
NP_217071.1|Rv2555c	NP_249594.1|PA0903	2.17e-195	580	4.49e-191	568
NP_217075.1|Rv2559c	NP_251303.1|PA2613	3.00e-103	312	1.42e-112	335
NP_217083.1|Rv2567	NP_253614.1|PA4927	1.53e-141	438	1.23e-143	443
NP_217085.1|Rv2569c	NP_253613.1|PA4926	5.74e-67	209	2.26e-66	207
NP_217088.1|Rv2572c	NP_249654.1|PA0963	6.73e-190	544	8.99e-193	551
NP_217091.1|Rv2575	NP_253405.1|PA4717	5.37e-58	185	1.93e-58	186
NP_217096.1|Rv2580c	NP_252491.1|PA3802	1.12e-106	319	3.47e-111	330
NP_217097.1|Rv2581c	NP_249523.1|PA0832	2.22e-34	119	6.82e-36	123
NP_217099.1|Rv2583c	NP_249625.1|PA0934	9.60e-160	479	1.04e-161	484
NP_217099.1|Rv2583c	NP_254025.1|PA5338	3.06e-161	482	1.51e-160	479
NP_217105.1|Rv2589	NP_248957.1|PA0266	3.35e-109	327	1.27e-108	325
NP_217108.1|Rv2592c	NP_249658.1|PA0967	1.84e-123	356	3.53e-126	363
NP_217109.1|Rv2593c	NP_249657.1|PA0966	2.47e-24	92.4	7.11e-28	101
NP_217110.1|Rv2594c	NP_249656.1|PA0965	4.47e-23	88.2	1.05e-23	89.4
NP_217119.1|Rv2603c	NP_249655.1|PA0964	9.77e-72	217	6.31e-70	212
NP_217121.1|Rv2605c	NP_252631.1|PA3942	5.80e-64	200	2.38e-63	198
NP_217123.1|Rv2607	NP_249740.1|PA1049	1.25e-57	179	5.98e-58	179
NP_217126.1|Rv2610c	NP_254135.1|PA5448	2.12e-11	62.0	1.99e-10	58.5
NP_217130.1|Rv2614c	NP_251434.1|PA2744	8.56e-166	488	6.96e-170	498
NP_217142.1|Rv2626c	NP_250849.1|PA2159	1.27e-17	71.6	6.14e-18	72.0
NP_217147.2|Rv2631	NP_253273.1|PA4583	4.13e-32	123	8.68e-35	130
NP_217147.2|Rv2631	NP_254158.1|PA5471	2.79e-32	123	1.10e-36	135
NP_217149.1|Rv2633c	NP_250861.1|PA2171	2.24e-10	53.5	7.63e-08	46.2
NP_217155.1|Rv2639c	NP_251965.1|PA3275	1.40e-16	67.0	1.24e-14	61.6
NP_217186.1|Rv2670c	NP_253128.1|PA4438	2.45e-13	67.8	7.11e-14	68.9
NP_217190.1|Rv2674	NP_251517.1|PA2827	1.22e-46	145	2.52e-48	149
NP_217194.1|Rv2678c	NP_253721.1|PA5034	6.28e-68	215	4.65e-74	230
NP_217205.1|Rv2689c	NP_249624.1|PA0933	9.52e-18	82.0	2.97e-19	86.3
NP_217217.1|Rv2701c	NP_252507.1|PA3818	5.40e-33	119	6.65e-34	121
NP_217220.1|Rv2704	NP_252189.1|PA3499	2.34e-06	42.0	8.90e-08	45.4
NP_217226.1|Rv2710	NP_252312.1|PA3622	2.65e-57	186	2.13e-56	183
NP_217229.1|Rv2713	NP_251681.1|PA2991	6.60e-124	366	2.62e-123	364
NP_217231.1|Rv2715	NP_249520.1|PA0829	1.89e-18	82.0	6.61e-19	82.8
NP_217234.1|Rv2718c	NP_252746.1|PA4057	9.41e-41	131	2.17e-39	127
NP_217236.2|Rv2720	NP_251697.1|PA3007	3.51e-34	119	1.53e-34	119
NP_217239.1|Rv2723	NP_251239.1|PA2549	3.37e-41	146	5.64e-41	145
NP_217240.1|Rv2724c	NP_253125.1|PA4435	1.51e-157	446	1.50e-157	445
NP_217241.1|Rv2725c	NP_253630.1|PA4943	6.50e-90	279	2.58e-91	282
NP_217242.1|Rv2726c	NP_253965.1|PA5278	1.68e-20	86.3	6.42e-23	92.4
NP_217243.1|Rv2727c	NP_253632.1|PA4945	1.87e-42	146	6.07e-45	152
NP_217249.1|Rv2733c	NP_252669.1|PA3980	7.43e-107	323	5.78e-108	326
NP_217269.1|Rv2753c	NP_249701.1|PA1010	2.24e-54	176	1.39e-55	179
NP_217279.1|Rv2763c	NP_249041.1|PA0350	2.97e-33	113	4.01e-31	107
NP_217280.1|Rv2764c	NP_249033.1|PA0342	1.35e-136	383	1.93e-136	382
NP_217281.1|Rv2765	NP_250288.1|PA1597	2.62e-08	50.4	3.68e-07	46.6
NP_217289.1|Rv2773c	NP_253447.1|PA4759	6.33e-23	91.7	6.65e-25	96.7
NP_217292.1|Rv2776c	NP_252188.1|PA3498	1.01e-47	160	2.87e-47	158
NP_217292.1|Rv2776c	NP_253592.1|PA4905	4.98e-48	160	1.09e-46	157
NP_217293.1|Rv2777c	NP_252015.1|PA3325	3.30e-79	242	6.18e-78	238
NP_217295.2|Rv2779c	NP_250772.1|PA2082	1.10e-27	99.4	2.45e-28	100
NP_217297.1|Rv2781c	NP_252891.1|PA4202	1.07e-52	175	5.51e-53	175
NP_217299.1|Rv2783c	NP_253428.1|PA4740	9.94e-180	528	2.94e-178	524
NP_217301.1|Rv2785c	NP_253429.1|PA4741	9.45e-28	94.0	4.71e-28	94.4
NP_217302.1|Rv2786c	NP_253251.1|PA4561	2.47e-54	177	1.50e-55	180
NP_217309.1|Rv2793c	NP_253430.1|PA4742	5.15e-48	160	2.42e-49	163
NP_217350.1|Rv2834c	NP_251878.1|PA3188	5.25e-30	111	1.95e-30	112
NP_217351.1|Rv2835c	NP_251879.1|PA3189	1.21e-32	120	1.77e-30	114
NP_217352.1|Rv2836c	NP_253508.1|PA4821	7.88e-22	94.7	3.21e-25	104
NP_217357.1|Rv2841c	NP_253433.1|PA4745	3.09e-61	201	3.30e-60	198
NP_217361.1|Rv2845c	NP_249647.1|PA0956	1.31e-142	422	1.45e-141	419
NP_217362.1|Rv2846c	NP_250745.1|PA2055	2.97e-61	206	3.98e-57	194
NP_217364.1|Rv2848c	NP_249964.1|PA1273	4.27e-55	187	1.81e-58	195
NP_217367.1|Rv2851c	NP_248805.1|PA0115	4.76e-30	104	3.24e-30	104
NP_217368.1|Rv2852c	NP_252142.1|PA3452	1.35e-163	471	2.87e-163	469
NP_217373.1|Rv2857c	NP_250340.1|PA1649	1.39e-49	161	4.31e-51	164
NP_217374.1|Rv2858c	NP_248910.1|PA0219	4.18e-100	306	8.13e-101	307
NP_217374.1|Rv2858c	NP_252194.1|PA3504	6.19e-99	303	1.08e-100	307
NP_217374.1|Rv2858c	NP_254060.1|PA5373	7.00e-100	305	4.35e-105	318
NP_217375.1|Rv2859c	NP_248988.1|PA0297	4.28e-29	109	1.26e-29	110
NP_217376.1|Rv2860c	NP_250257.1|PA1566	1.23e-55	189	6.56e-54	184
NP_217376.1|Rv2860c	NP_252046.1|PA3356	6.12e-58	194	3.08e-56	189
NP_217384.1|Rv2868c	NP_252492.1|PA3803	1.94e-105	313	1.16e-106	315
NP_217386.2|Rv2870c	NP_252340.1|PA3650	5.99e-83	257	1.27e-81	253
NP_217398.1|Rv2882c	NP_252343.1|PA3653	8.21e-44	141	4.10e-44	142
NP_217399.1|Rv2883c	NP_252344.1|PA3654	6.09e-67	205	1.77e-68	209
NP_217405.1|Rv2889c	NP_252345.1|PA3655	1.60e-40	139	1.11e-41	142
NP_217406.1|Rv2890c	NP_252346.1|PA3656	1.19e-81	244	1.79e-82	245
NP_217410.1|Rv2894c	NP_252427.1|PA3738	1.29e-57	184	5.86e-62	195
NP_217410.1|Rv2894c	NP_253967.1|PA5280	3.35e-59	189	1.94e-61	194
NP_217411.1|Rv2895c	NP_250723.1|PA2033	1.91e-26	102	1.03e-28	108
NP_217413.1|Rv2897c	NP_253977.1|PA5290	4.27e-117	351	2.11e-114	344
NP_217414.1|Rv2898c	NP_253114.1|PA4424	2.33e-17	70.1	2.53e-16	67.0
NP_217415.1|Rv2899c	NP_253867.1|PA5180	4.06e-26	101	3.99e-27	103
NP_217416.1|Rv2900c	NP_253868.1|PA5181	1.25e-263	746	1.03e-267	756
NP_217419.1|Rv2903c	NP_249459.1|PA0768	5.11e-16	73.9	6.48e-19	81.6
NP_217420.1|Rv2904c	NP_252431.1|PA3742	1.67e-37	120	6.01e-38	121
NP_217422.1|Rv2906c	NP_252432.1|PA3743	2.42e-51	164	9.38e-52	165
NP_217423.1|Rv2907c	NP_252433.1|PA3744	2.13e-13	62.4	1.98e-15	67.4
NP_217432.1|Rv2916c	NP_252435.1|PA3746	2.73e-125	372	2.41e-122	363
NP_217435.1|Rv2919c	NP_253975.1|PA5288	5.22e-47	144	6.40e-48	146
NP_217436.1|Rv2920c	NP_253974.1|PA5287	9.32e-118	350	3.82e-119	353
NP_217438.2|Rv2922c	NP_250218.1|PA1527	2.16e-72	261	8.66e-78	276
NP_217440.1|Rv2924c	NP_249048.1|PA0357	3.30e-44	149	1.55e-44	149
NP_217441.1|Rv2925c	NP_249461.1|PA0770	9.86e-45	147	1.68e-45	149
NP_217444.1|Rv2928	NP_252919.1|PA4229	1.84e-31	114	1.33e-30	111
NP_217452.1|Rv2936	NP_252362.1|PA3672	2.01e-35	128	1.36e-34	125
NP_217480.1|Rv2964	NP_253004.1|PA4314	4.91e-80	242	7.91e-81	243
NP_217481.1|Rv2965c	NP_249054.1|PA0363	1.22e-41	134	1.21e-41	134
NP_217482.1|Rv2966c	NP_249061.1|PA0370	4.48e-21	83.6	1.06e-23	90.1
NP_217487.1|Rv2971	NP_252856.1|PA4167	5.65e-51	166	7.67e-51	165
NP_217489.1|Rv2973c	NP_254032.1|PA5345	2.22e-109	345	7.97e-109	343
NP_217492.1|Rv2976c	NP_249441.1|PA0750	1.28e-56	177	1.62e-57	179
NP_217493.1|Rv2977c	NP_252740.1|PA4051	9.98e-26	102	1.88e-26	103
NP_217497.1|Rv2981c	NP_253100.1|PA4410	1.04e-52	175	2.46e-52	173
NP_217498.1|Rv2982c	NP_250305.1|PA1614	9.85e-66	208	2.07e-71	222
NP_217500.1|Rv2984	NP_253929.1|PA5242	9.28e-166	493	6.52e-166	493
NP_217503.1|Rv2987c	NP_251810.1|PA3120	1.54e-45	147	2.06e-46	149
NP_217504.1|Rv2988c	NP_251811.1|PA3121	5.24e-196	550	9.18e-197	552
NP_217505.1|Rv2989	NP_248845.1|PA0155	1.42e-11	60.1	7.43e-13	63.5
NP_217509.3|Rv2993c	NP_252811.1|PA4122	6.93e-46	151	3.76e-46	151
NP_217510.1|Rv2994	NP_249502.1|PA0811	2.82e-21	92.8	9.61e-18	81.6
NP_217511.1|Rv2995c	NP_251808.1|PA3118	1.58e-63	203	1.25e-66	211
NP_217517.3|Rv3001c	NP_253382.1|PA4694	2.83e-131	375	1.91e-129	370
NP_217518.1|Rv3002c	NP_253383.1|PA4695	1.15e-39	129	1.80e-38	126
NP_217525.1|Rv3009c	NP_253174.1|PA4484	6.30e-111	335	3.36e-113	340
NP_217527.2|Rv3011c	NP_253173.1|PA4483	6.34e-155	447	1.68e-157	453
NP_217528.1|Rv3012c	NP_253172.1|PA4482	3.67e-11	52.4	1.78e-11	52.8
NP_217530.1|Rv3014c	NP_250220.1|PA1529	5.86e-148	447	4.76e-148	447
NP_217540.1|Rv3024c	NP_251316.1|PA2626	1.50e-55	184	2.39e-58	191
NP_217541.1|Rv3025c	NP_250752.1|PA2062	1.56e-69	221	1.42e-70	224
NP_217541.1|Rv3025c	NP_252503.1|PA3814	5.41e-66	213	1.39e-70	224
NP_217542.1|Rv3026c	NP_253041.1|PA4351	2.50e-17	77.4	9.24e-20	83.6
NP_217543.2|Rv3027c	NP_253040.1|PA4350	4.89e-39	134	9.30e-38	130
NP_217544.1|Rv3028c	NP_251641.1|PA2951	2.54e-56	182	2.56e-59	189
NP_217557.1|Rv3041c	NP_252847.1|PA4158	1.96e-21	88.6	8.53e-20	83.6
NP_217558.1|Rv3042c	NP_253647.1|PA4960	4.85e-83	258	4.12e-85	263
NP_217559.1|Rv3043c	NP_248796.1|PA0106	5.08e-160	465	3.78e-159	462
NP_217561.1|Rv3045	NP_250965.1|PA2275	8.27e-123	355	1.04e-123	357
NP_217565.1|Rv3049c	NP_250229.1|PA1538	8.49e-161	465	1.57e-158	459
NP_217570.1|Rv3054c	NP_249895.1|PA1204	9.40e-24	90.1	4.36e-25	93.2
NP_217579.1|Rv3063	NP_253296.1|PA4606	1.36e-230	658	1.99e-229	654
NP_217585.1|Rv3069	NP_253073.1|PA4383	3.13e-12	57.0	3.89e-13	58.9
NP_217598.1|Rv3082c	NP_251905.1|PA3215	1.13e-27	108	5.23e-26	103
NP_217599.1|Rv3083	NP_249899.1|PA1208	3.33e-184	522	2.93e-185	525
NP_217600.1|Rv3084	NP_250788.1|PA2098	4.44e-42	145	8.14e-43	146
NP_217601.1|Rv3085	NP_250228.1|PA1537	6.43e-85	253	3.93e-84	251
NP_217605.1|Rv3089	NP_252887.1|PA4198	1.30e-71	234	1.45e-70	231
NP_217608.1|Rv3092c	NP_250548.1|PA1857	4.46e-53	173	1.75e-52	171
NP_217611.1|Rv3095	NP_248806.1|PA0116	2.95e-46	145	2.39e-45	143
NP_217611.1|Rv3095	NP_251403.1|PA2713	5.48e-47	147	1.11e-46	146
NP_217616.1|Rv3100c	NP_253456.1|PA4768	4.62e-36	120	1.42e-37	123
NP_217618.1|Rv3102c	NP_249065.1|PA0374	1.12e-61	190	5.00e-60	185
NP_217621.1|Rv3105c	YP_003933612.1|PA3701	8.59e-86	262	9.30e-85	259
NP_217649.1|Rv3133c	NP_252568.1|PA3879	8.66e-37	125	2.21e-37	127
NP_217655.1|Rv3139	NP_253682.1|PA4995	3.32e-115	343	3.36e-117	347
NP_217656.1|Rv3140	NP_253681.1|PA4994	5.73e-164	463	8.18e-164	462
NP_217657.1|Rv3141	NP_253921.1|PA5234	3.23e-66	208	5.79e-67	210
NP_217661.1|Rv3145	NP_251327.1|PA2637	4.96e-19	74.7	6.70e-20	76.6
NP_217664.1|Rv3148	NP_251329.1|PA2639	3.83e-87	275	5.55e-86	271
NP_217666.1|Rv3150	NP_251331.1|PA2641	3.82e-129	378	1.41e-126	371
NP_217668.1|Rv3152	NP_251333.1|PA2643	9.82e-69	218	1.29e-70	222
NP_217671.1|Rv3155	NP_251336.1|PA2646	9.40e-13	56.6	3.04e-14	60.1
NP_217672.1|Rv3156	NP_251337.1|PA2647	1.66e-103	324	3.51e-106	331
NP_217673.1|Rv3157	NP_251338.1|PA2648	1.29e-75	246	6.33e-75	243
NP_217674.1|Rv3158	NP_251339.1|PA2649	7.59e-64	213	1.24e-65	218
NP_217680.1|Rv3164c	NP_253012.1|PA4322	3.29e-93	278	9.32e-96	284
NP_217689.1|Rv3173c	NP_249932.1|PA1241	1.87e-09	52.4	1.82e-10	54.7
NP_217690.1|Rv3174	NP_252572.1|PA3883	1.53e-23	93.2	1.77e-21	87.4
NP_217719.1|Rv3203	NP_250313.1|PA1622	1.24e-06	45.4	4.94e-06	43.5
NP_217727.1|Rv3211	NP_252639.1|PA3950	7.38e-85	267	3.16e-85	268
NP_217739.1|Rv3223c	NP_249453.1|PA0762	1.10e-21	85.9	9.71e-22	85.5
NP_217740.1|Rv3224	NP_251582.1|PA2892	6.61e-84	250	9.12e-84	249
NP_217743.1|Rv3226c	NP_253324.1|PA4634	2.70e-25	96.7	4.24e-25	95.5
NP_217747.1|Rv3230c	NP_253576.1|PA4889	4.98e-35	129	6.64e-38	137
NP_217749.1|Rv3232c	NP_251118.1|PA2428	5.79e-108	313	3.95e-106	308
NP_217763.1|Rv3246c	NP_249848.1|PA1157	1.79e-52	167	6.55e-53	167
NP_217763.1|Rv3246c	NP_250490.1|PA1799	2.46e-52	166	1.27e-52	167
NP_217763.1|Rv3246c	NP_254047.1|PA5360	1.87e-50	161	5.30e-50	160
NP_217765.1|Rv3248c	NP_249123.1|PA0432	6.58e-146	424	3.39e-148	429
NP_217767.1|Rv3250c	NP_254037.1|PA5350	2.38e-28	93.2	1.54e-28	93.2
NP_217767.1|Rv3250c	NP_254038.1|PA5351	8.28e-29	94.4	2.66e-29	95.1
NP_217769.1|Rv3252c	NP_250216.1|PA1525	1.07e-85	263	1.23e-86	265
NP_217769.1|Rv3252c	NP_251264.1|PA2574	6.15e-83	256	2.77e-80	249
NP_217783.1|Rv3266c	NP_253849.1|PA5162	2.68e-34	124	8.83e-37	130
NP_217789.1|Rv3272	NP_249137.1|PA0446	1.06e-52	178	1.44e-53	180
NP_217791.1|Rv3274c	NP_250322.1|PA1631	3.49e-93	282	2.12e-97	292
NP_217791.1|Rv3274c	NP_251242.1|PA2552	3.74e-93	281	4.00e-95	286
NP_217792.1|Rv3275c	NP_254113.1|PA5426	6.32e-51	158	1.81e-52	162
NP_217793.1|Rv3276c	NP_254112.1|PA5425	2.15e-53	179	1.69e-54	182
NP_217796.1|Rv3279c	NP_252970.1|PA4280	5.41e-23	93.2	6.39e-24	95.5
NP_217799.1|Rv3282	NP_253168.1|PA4478	5.80e-13	62.8	9.15e-12	58.9
NP_217800.1|Rv3283	NP_253643.1|PA4956	3.12e-34	123	6.03e-32	116
NP_217801.1|Rv3284	NP_252358.1|PA3668	3.14e-06	41.6	5.96e-08	45.8
NP_217802.1|Rv3285	NP_249185.1|PA0494	9.49e-129	383	5.12e-129	383
NP_217802.1|Rv3285	NP_253535.1|PA4848	1.40e-131	390	1.86e-132	392
NP_217802.1|Rv3285	NP_254123.1|PA5436	1.14e-124	373	1.42e-126	377
NP_217803.1|Rv3286c	NP_250146.1|PA1455	1.96e-16	73.9	5.30e-18	77.8
NP_217808.1|Rv3291c	NP_251267.1|PA2577	3.93e-23	86.3	8.53e-25	90.1
NP_217813.1|Rv3296	NP_251962.1|PA3272	1.39e-202	635	1.93e-210	655
NP_217817.1|Rv3300c	NP_250733.1|PA2043	4.36e-61	194	4.32e-64	201
NP_217819.1|Rv3302c	NP_251715.1|PA3025	8.81e-74	242	2.74e-75	246
NP_217826.1|Rv3309c	NP_253335.1|PA4646	5.55e-51	161	5.00e-52	164
NP_217835.1|Rv3318	NP_250274.1|PA1583	8.09e-192	549	7.88e-187	536
NP_217836.1|Rv3319	NP_250275.1|PA1584	3.32e-59	185	8.41e-59	184
NP_217841.3|Rv3324c	NP_252607.1|PA3918	5.95e-54	166	7.07e-57	173
NP_217846.3|Rv3329	NP_248990.1|PA0299	3.30e-96	294	5.41e-95	290
NP_217846.3|Rv3329	NP_253493.1|PA4805	5.64e-91	281	9.39e-90	277
NP_217848.1|Rv3331	NP_252157.1|PA3467	1.29e-21	94.7	3.18e-27	110
NP_217848.1|Rv3331	NP_252876.1|PA4187	2.12e-21	94.0	2.01e-27	111
NP_217849.1|Rv3332	NP_252447.1|PA3758	7.67e-53	177	7.16e-62	200
NP_217851.1|Rv3334	NP_252379.1|PA3689	1.62e-23	87.4	1.73e-23	87.0
NP_217853.1|Rv3336c	NP_253129.1|PA4439	2.84e-42	149	2.68e-42	149
NP_217857.1|Rv3340	NP_253712.1|PA5025	5.68e-160	456	2.68e-160	456
NP_217858.1|Rv3341	NP_249081.1|PA0390	4.03e-61	199	1.71e-63	204
NP_217859.1|Rv3342	NP_249249.1|PA0558	5.57e-45	149	7.16e-43	143
NP_217873.1|Rv3356c	NP_250487.1|PA1796	1.49e-71	219	6.63e-73	222
NP_217876.1|Rv3359	NP_251406.1|PA2716	1.46e-34	129	2.83e-34	128
NP_217883.1|Rv3366	NP_253814.1|PA5127	1.27e-50	156	1.65e-53	163
NP_217887.3|Rv3370c	NP_249360.3|PA0669	8.29e-223	662	5.83e-226	669
NP_217906.1|Rv3389c	NP_249709.1|PA1018	1.63e-53	173	2.06e-54	175
NP_217910.1|Rv3393	NP_248833.2|PA0143	6.79e-26	102	1.16e-28	110
NP_217913.1|Rv3396c	NP_252458.1|PA3769	1.62e-168	484	2.35e-173	496
NP_217919.1|Rv3402c	NP_252242.1|PA3552	1.31e-20	90.1	1.57e-20	89.4
NP_217923.1|Rv3406	NP_248883.1|PA0193	2.90e-107	311	8.44e-107	310
NP_217928.1|Rv3411c	NP_252459.1|PA3770	7.39e-172	492	1.80e-169	485
NP_217935.1|Rv3418c	NP_253076.1|PA4386	6.47e-23	82.4	8.93e-23	81.6
NP_217936.1|Rv3419c	NP_249271.1|PA0580	2.59e-75	233	4.02e-80	245
NP_217937.1|Rv3420c	NP_253367.1|PA4678	3.34e-13	60.8	2.34e-12	58.2
NP_217939.1|Rv3422c	NP_253635.1|PA4948	2.48e-12	58.9	3.20e-11	55.5
NP_217940.1|Rv3423c	NP_253617.1|PA4930	1.81e-45	158	3.15e-44	154
NP_217950.1|Rv3433c	NP_253636.1|PA4949	6.32e-36	136	7.19e-37	139
NP_217953.1|Rv3436c	NP_254236.1|PA5549	1.07e-160	471	3.38e-156	459
NP_217958.1|Rv3441c	NP_253437.1|PA4749	1.18e-102	310	1.59e-114	340
NP_217959.1|Rv3442c	NP_253122.1|PA4432	1.79e-37	122	1.09e-37	122
NP_217960.1|Rv3443c	NP_253123.1|PA4433	3.26e-49	152	4.48e-49	151
NP_217972.3|Rv3455c	NP_251804.1|PA3114	2.87e-34	122	6.58e-33	118
NP_217974.1|Rv3457c	NP_252928.1|PA4238	1.40e-79	244	1.69e-80	246
NP_217975.1|Rv3458c	NP_252929.1|PA4239	8.92e-55	171	8.01e-56	173
NP_217976.1|Rv3459c	NP_252930.1|PA4240	1.19e-51	157	3.89e-52	158
NP_217977.1|Rv3460c	NP_252931.1|PA4241	3.88e-44	137	1.06e-43	136
NP_217978.1|Rv3461c	NP_252932.1|PA4242	9.41e-13	52.4	1.14e-11	49.3
NP_217979.1|Rv3462c	NP_251309.1|PA2619	9.72e-32	102	5.58e-31	100
NP_217981.1|Rv3464	NP_253848.1|PA5161	5.33e-99	293	9.99e-100	295
NP_217982.1|Rv3465	NP_253851.1|PA5164	3.35e-41	135	6.01e-41	134
NP_218014.1|Rv3497c	NP_251903.1|PA3213	6.36e-06	44.7	1.25e-07	49.3
NP_218026.1|Rv3509c	NP_253588.1|PA4901	6.49e-39	146	2.80e-44	160
NP_218033.1|Rv3516	NP_249931.1|PA1240	1.64e-38	133	4.57e-38	131
NP_218035.1|Rv3518c	NP_252021.1|PA3331	9.16e-56	186	5.70e-53	179
NP_218042.1|Rv3525c	NP_252442.1|PA3753	1.76e-25	94.0	4.91e-25	92.4
NP_218053.1|Rv3536c	NP_252816.1|PA4127	3.71e-68	209	2.36e-69	212
NP_218054.1|Rv3537	NP_250933.1|PA2243	1.54e-82	266	1.94e-84	271
NP_218057.1|Rv3540c	NP_249707.1|PA1016	1.05e-42	150	2.57e-45	157
NP_218066.1|Rv3549c	NP_251577.1|PA2887	4.53e-29	108	1.33e-29	110
NP_218070.1|Rv3553	NP_249715.1|PA1024	1.78e-39	140	2.10e-41	144
NP_218074.1|Rv3557c	NP_251575.1|PA2885	2.58e-24	92.4	3.31e-25	94.4
NP_218080.1|Rv3563	NP_249711.1|PA1020	5.12e-31	117	8.28e-33	122
NP_218081.1|Rv3564	NP_249711.1|PA1020	8.28e-27	105	8.05e-32	119
NP_218082.1|Rv3565	NP_253410.1|PA4722	2.02e-81	252	1.14e-80	249
NP_218084.1|Rv3567c	NP_252781.1|PA4092	6.24e-16	69.3	1.57e-14	65.1
NP_218086.1|Rv3569c	NP_252841.1|PA4152	2.24e-21	90.1	4.18e-22	92.0
NP_218088.1|Rv3571	NP_254098.1|PA5411	1.16e-33	125	3.14e-34	126
NP_218095.1|Rv3578	NP_250968.1|PA2278	4.03e-24	100	1.10e-31	122
NP_218098.1|Rv3581c	NP_252317.1|PA3627	3.86e-34	115	1.67e-35	118
NP_218099.1|Rv3582c	NP_252323.1|PA3633	5.05e-19	80.1	3.61e-20	82.8
NP_218102.1|Rv3585	NP_253299.1|PA4609	6.70e-107	323	1.25e-112	337
NP_218105.1|Rv3588c	NP_248792.1|PA0102	2.29e-15	69.7	5.28e-17	73.9
NP_218105.1|Rv3588c	NP_250743.1|PA2053	2.36e-16	72.0	6.45e-15	67.8
NP_218115.1|Rv3598c	NP_252390.1|PA3700	3.22e-112	339	2.82e-110	333
NP_218117.1|Rv3600c	NP_252969.1|PA4279	2.62e-08	50.8	6.90e-09	52.0
NP_218118.1|Rv3601c	NP_253419.1|PA4731	1.56e-29	101	2.84e-29	100
NP_218119.1|Rv3602c	NP_253418.1|PA4730	2.13e-67	209	6.20e-66	205
NP_218123.1|Rv3606c	NP_253416.1|PA4728	1.01e-16	71.2	1.15e-17	73.2
NP_218126.1|Rv3609c	NP_250365.1|PA1674	1.40e-53	167	2.33e-51	160
NP_218126.1|Rv3609c	NP_252128.1|PA3438	1.15e-53	167	4.90e-52	162
NP_218145.1|Rv3628	NP_252720.1|PA4031	4.46e-48	151	2.76e-47	149
NP_218163.1|Rv3646c	NP_251701.1|PA3011	2.10e-135	424	8.29e-133	417
NP_218165.1|Rv3648c	NP_249147.1|PA0456	2.00e-22	79.0	5.93e-22	77.4
NP_218165.1|Rv3648c	NP_251956.1|PA3266	1.41e-22	79.3	1.03e-22	79.3
NP_218178.1|Rv3661	NP_249026.1|PA0335	1.75e-29	108	5.97e-32	114
NP_218180.1|Rv3663c	NP_250498.1|PA1807	1.68e-133	396	3.60e-138	408
NP_218180.1|Rv3663c	NP_250751.1|PA2061	7.22e-141	415	6.74e-147	430
NP_218181.1|Rv3664c	NP_250750.1|PA2060	1.72e-38	135	2.87e-39	137
NP_218182.1|Rv3665c	NP_253193.1|PA4503	3.66e-60	192	3.60e-61	195
NP_218184.1|Rv3667	NP_249578.1|PA0887	4.50e-207	592	2.44e-209	598
NP_218184.1|Rv3667	NP_253421.1|PA4733	2.10e-206	590	3.47e-210	600
NP_218191.2|Rv3674c	NP_252185.1|PA3495	2.99e-37	127	3.30e-38	129
NP_218193.1|Rv3676	NP_248966.1|PA0275	1.43e-20	84.0	2.82e-19	80.1
NP_218193.1|Rv3676	NP_249343.1|PA0652	2.97e-20	82.8	3.80e-21	84.7
NP_218195.1|Rv3678c	NP_249505.1|PA0814	3.73e-32	109	1.63e-30	104
NP_218201.3|Rv3684	NP_249752.1|PA1061	1.49e-138	395	2.38e-140	399
NP_218205.1|Rv3688c	NP_249269.1|PA0578	1.08e-13	62.0	4.95e-15	65.1
NP_218209.1|Rv3692	NP_253012.1|PA4322	5.86e-96	286	1.05e-98	293
NP_218210.1|Rv3693	NP_253013.1|PA4323	1.32e-33	128	2.47e-38	141
NP_218213.1|Rv3696c	NP_252272.1|PA3582	2.98e-182	518	3.60e-183	520
NP_218225.1|Rv3708c	NP_251806.1|PA3116	8.33e-47	159	6.86e-44	151
NP_218226.1|Rv3709c	NP_249595.1|PA0904	1.02e-129	377	2.84e-129	376
NP_218227.3|Rv3710	NP_252481.3|PA3792	5.32e-202	577	1.72e-202	578
NP_218232.1|Rv3715c	NP_250225.1|PA1534	1.39e-52	165	2.72e-52	164
NP_218233.1|Rv3716c	NP_250224.1|PA1533	1.13e-18	73.2	9.17e-19	72.8
NP_218243.1|Rv3726	NP_252786.1|PA4097	1.97e-34	128	2.97e-31	119
NP_218243.1|Rv3726	NP_252842.1|PA4153	8.60e-33	124	7.38e-32	120
NP_218260.1|Rv3743c	NP_252380.1|PA3690	3.35e-99	317	5.58e-104	330
NP_218269.1|Rv3752c	NP_252456.1|PA3767	6.64e-36	120	3.08e-38	125
NP_218273.1|Rv3756c	NP_252577.1|PA3888	2.43e-22	89.4	1.57e-25	97.4
NP_218274.1|Rv3757c	NP_252579.1|PA3890	4.94e-22	87.8	9.13e-22	86.7
NP_218275.1|Rv3758c	NP_252580.1|PA3891	2.18e-76	238	3.15e-76	238
NP_218278.1|Rv3761c	NP_250520.1|PA1829	9.27e-50	167	1.72e-50	169
NP_218279.1|Rv3762c	NP_249431.1|PA0740	9.85e-163	478	4.60e-164	481
NP_218281.1|Rv3764c	NP_251500.1|PA2810	2.11e-23	99.8	1.39e-26	108
NP_218282.1|Rv3765c	NP_254047.1|PA5360	3.57e-52	166	2.79e-51	163
NP_218289.1|Rv3772	NP_251855.1|PA3165	8.59e-64	204	1.61e-64	206
NP_218291.1|Rv3774	NP_250512.1|PA1821	7.62e-72	219	5.80e-74	224
NP_218294.1|Rv3777	NP_249828.1|PA1137	1.85e-76	235	2.32e-77	237
NP_218294.1|Rv3777	NP_251946.1|PA3256	4.03e-79	241	3.48e-80	244
NP_218314.1|Rv3797	NP_252283.1|PA3593	1.29e-86	278	5.93e-88	281
NP_218334.1|Rv3817	NP_252808.1|PA4119	3.72e-24	95.1	1.47e-23	93.2
NP_218350.1|Rv3833	NP_252519.1|PA3830	4.71e-43	145	6.78e-43	144
NP_218350.1|Rv3833	NP_252616.1|PA3927	8.34e-42	141	1.50e-42	143
NP_218351.1|Rv3834c	NP_251302.1|PA2612	1.96e-84	262	2.88e-87	269
NP_218355.1|Rv3838c	NP_251856.1|PA3166	9.60e-45	154	4.90e-47	159
NP_218363.1|Rv3846	NP_253056.1|PA4366	1.06e-46	150	8.99e-45	144
NP_218370.1|Rv3853	NP_250463.1|PA1772	1.89e-45	144	8.48e-47	147
NP_218371.1|Rv3854c	NP_249899.1|PA1208	2.81e-196	553	2.87e-196	552
NP_218375.1|Rv3858c	NP_253722.1|PA5035	5.32e-81	257	2.84e-80	254
NP_218376.1|Rv3859c	NP_253723.1|PA5036	0.0	1111	0.0	1113
NP_218430.1|Rv3913	NP_249540.1|PA0849	1.39e-91	273	2.30e-92	275
NP_218430.1|Rv3913	NP_251306.1|PA2616	1.65e-87	263	1.05e-90	271
NP_218431.1|Rv3914	NP_253927.1|PA5240	4.36e-32	106	1.01e-32	107
NP_218434.2|Rv3918c	NP_254250.1|PA5563	3.57e-76	233	1.19e-77	236
NP_218435.2|Rv3917c	NP_254249.1|PA5562	6.40e-56	181	7.58e-56	181
NP_218441.1|Rv3924c	NP_254257.1|PA5570	3.85e-11	48.9	3.10e-12	51.2
YP_177615.1|Rv0013	NP_249340.1|PA0649	1.77e-61	189	5.42e-62	189
YP_177647.1|Rv1498A	NP_248728.1|PA0038	2.04e-23	81.6	2.95e-23	80.9
YP_177687.1|Rv0050	NP_253388.1|PA4700	8.06e-44	166	3.00e-46	172
YP_177688.1|Rv0055	NP_253621.1|PA4934	2.29e-15	62.0	7.29e-16	62.8
YP_177699.1|Rv0162c	NP_252319.1|PA3629	1.16e-66	213	1.66e-69	220
YP_177703.1|Rv0255c	NP_249968.1|PA1277	7.90e-125	370	4.91e-126	373
YP_177716.1|Rv0318c	NP_253157.1|PA4467	1.48e-06	45.8	6.57e-08	49.7
YP_177718.1|Rv0346c	NP_249480.1|PA0789	1.40e-100	307	1.09e-102	312
YP_177725.1|Rv0438c	NP_252603.1|PA3914	7.15e-53	179	2.33e-55	185
YP_177730.1|Rv0470c	NP_254233.1|PA5546	4.95e-50	167	1.24e-50	169
YP_177734.1|Rv0522	NP_248819.1|PA0129	1.79e-114	341	5.42e-117	347
YP_177738.1|Rv0558	NP_253750.1|PA5063	1.53e-54	173	1.05e-55	176
YP_177745.1|Rv0675	NP_252116.1|PA3426	3.22e-95	278	2.72e-96	280
YP_177746.1|Rv0684	NP_250761.1|PA2071	3.08e-291	810	4.39e-291	810
YP_177746.1|Rv0684	NP_252956.1|PA4266	1.18e-284	794	2.40e-284	793
YP_177767.1|Rv0924c	NP_249500.1|PA0809	3.45e-65	213	5.28e-64	209
YP_177772.1|Rv0949	NP_254130.1|PA5443	3.99e-164	489	5.43e-167	496
YP_177777.1|Rv1000c	NP_251996.1|PA3306	8.32e-17	72.8	5.74e-17	72.8
YP_177782.1|Rv1077	NP_249090.1|PA0399	3.48e-87	271	1.41e-89	277
YP_177787.3|Rv1093	NP_254102.1|PA5415	4.98e-148	424	3.00e-149	427
YP_177788.1|Rv1110	NP_253247.1|PA4557	6.95e-107	312	4.95e-109	317
YP_177804.1|Rv1384	NP_253444.1|PA4756	0.0	1042	0.0	1039
YP_177808.1|Rv1395	NP_250786.1|PA2096	2.71e-59	192	5.35e-59	191
YP_177816.1|Rv1479	NP_251760.1|PA3070	2.06e-85	259	1.12e-86	262
YP_177819.1|Rv1562c	NP_250854.1|PA2164	3.01e-96	303	3.01e-96	302
YP_177820.1|Rv1563c	NP_250852.1|PA2162	4.43e-127	399	1.71e-123	389
YP_177821.1|Rv1564c	NP_250850.1|PA2160	2.68e-261	736	1.43e-263	741
YP_177822.1|Rv1569	NP_249192.1|PA0501	1.83e-59	195	2.11e-62	202
YP_177824.1|Rv1623c	NP_252619.1|PA3930	2.97e-68	224	2.48e-71	231
YP_177829.1|Rv1715	NP_253875.1|PA5188	9.88e-36	130	9.03e-40	141
YP_177856.1|Rv2057c	NP_254002.1|PA5315	3.74e-14	57.0	7.16e-14	55.8
YP_177864.1|Rv2141c	NP_249853.1|PA1162	4.22e-14	70.9	1.42e-11	62.4
YP_177868.1|Rv2334	NP_251399.1|PA2709	1.20e-108	316	2.52e-108	315
YP_177873.1|Rv2364c	NP_249462.1|PA0771	5.74e-55	178	2.64e-56	181
YP_177874.1|Rv2368c	NP_252670.1|PA3981	6.86e-105	309	1.02e-106	313
YP_177879.1|Rv2397c	NP_248971.1|PA0280	2.36e-97	289	8.47e-100	295
YP_177883.1|Rv2461c	NP_250492.1|PA1801	2.69e-60	185	7.14e-61	186
YP_177889.1|Rv2531c	NP_250509.1|PA1818	1.38e-54	200	1.04e-54	200
YP_177898.1|Rv2682c	NP_252733.1|PA4044	1.81e-152	451	2.81e-148	440
YP_177905.1|Rv2766c	NP_250519.1|PA1828	3.03e-46	152	2.67e-47	155
YP_177908.1|Rv2849c	NP_249963.1|PA1272	2.94e-40	134	1.15e-39	132
YP_177911.1|Rv2861c	NP_252347.1|PA3657	1.57e-82	246	1.02e-82	246
YP_177915.1|Rv2992c	NP_251824.1|PA3134	1.91e-87	274	2.39e-92	286
YP_177917.1|Rv3003c	NP_253384.1|PA4696	4.72e-181	522	2.01e-179	517
YP_177922.1|Rv3065	NP_253677.1|PA4990	3.66e-16	65.9	1.69e-14	61.2
YP_177923.1|Rv3077	NP_251023.1|PA2333	3.16e-20	91.7	8.52e-21	92.8
YP_177925.1|Rv3109	NP_250196.1|PA1505	1.58e-62	200	7.31e-63	201
YP_177927.1|Rv3111	NP_252607.1|PA3918	1.72e-56	172	1.72e-58	177
YP_177929.1|Rv3116	NP_250793.1|PA2103	1.21e-109	324	2.35e-112	331
YP_177931.1|Rv3119	NP_252605.1|PA3916	2.27e-22	84.3	2.07e-23	86.7
YP_177948.1|Rv3229c	NP_253575.1|PA4888	9.02e-106	315	1.11e-105	314
YP_177950.1|Rv3240c	NP_253093.1|PA4403	1.70e-257	742	2.06e-258	744
YP_177953.1|Rv3293	NP_249718.1|PA1027	1.25e-203	573	7.57e-208	583
YP_177955.1|Rv3305c	NP_251612.1|PA2922	1.48e-59	195	9.68e-61	198
YP_177967.1|Rv3382c	NP_253247.1|PA4557	2.26e-106	311	1.64e-108	316
YP_177986.1|Rv3538	NP_249709.1|PA1018	3.19e-52	170	2.89e-53	172
YP_177989.1|Rv3566c	NP_253514.1|PA4827	2.47e-40	139	6.71e-40	137
YP_177992.1|Rv3580c	NP_250486.1|PA1795	2.01e-116	347	7.99e-113	337
YP_177995.1|Rv3596c	NP_249150.1|PA0459	1.50e-244	703	3.41e-243	699
YP_177997.1|Rv3608c	NP_253438.1|PA4750	6.71e-58	184	1.08e-59	188
YP_178003.1|Rv3659c	NP_252992.1|PA4302	1.87e-69	221	5.95e-73	229
