# Supplementary material for: Homology-based reconstruction of regulatory networks for bacterial and archaeal genomes
Source: Front Microbiol. 2022 Jul 19;13:923105. doi: 10.3389/fmicb.2022.923105 (PMC9344073; doi:10.3389/fmicb.2022.923105)
Supplement: Supplementary file 1 [file Data_Sheet_1.ZIP › network/proteinortho/Pseudo/GCF_000009645.1_ASM964v1_S_aureus_N315_genomic.faa_Pseudo.proteinortho-graph]

# file_a	file_b
# a	b	evalue_ab	bitscore_ab	evalue_ba	bitscore_ba
# GCF_000009645.1_ASM964v1_S_aureus_N315_genomic.faa	GCF_000006765.1_ASM676v1_P_aeruginosa_PA01_genomic.faa
# 3.4e-52	171	3.55e-53	172
WP_000002973.1|SA2087	NP_253580.1|PA4893	4.08e-83	243	8.42e-84	243
WP_000003566.1|SA0985	NP_251430.1|PA2740	7.11e-127	365	4.29e-129	369
WP_000003870.1|SA1041	NP_249094.1|PA0403	4.43e-17	72.0	4.34e-19	76.3
WP_000004085.1|SA2038	NP_252944.1|PA4254	3.81e-24	84.7	6.84e-26	88.2
WP_000004981.1|SA1656	NP_251985.1|PA3295	3.40e-30	103	1.66e-29	101
WP_000008673.1|SA2084	NP_253555.1|PA4868	7.15e-254	705	5.12e-255	707
WP_000017736.1|SA0911	NP_250010.1|PA1319	1.56e-45	147	2.38e-46	148
WP_000019734.1|SA1948	NP_249088.1|PA0397	8.87e-53	173	6.11e-54	175
WP_000022323.1|SA0673	NP_253199.1|PA4509	3.34e-29	111	4.74e-29	110
WP_000023319.1|SA1436	NP_249187.1|PA0496	3.49e-42	146	1.05e-41	144
WP_000024139.1|SA2344	NP_252609.1|PA3920	5.34e-203	593	3.12e-200	585
WP_000024827.1|SA2046	NP_252952.1|PA4262	1.25e-49	157	2.85e-49	155
WP_000026189.1|SA2241	NP_251993.1|PA3303	2.68e-46	160	2.00e-48	165
WP_000027919.1|SA1716	NP_253173.1|PA4483	9.47e-160	459	6.87e-161	461
WP_000029430.1|SA0068	NP_250324.1|PA1633	7.78e-130	388	7.27e-138	408
WP_000030072.1|SA2397	NP_248957.1|PA0266	3.34e-72	231	7.90e-71	226
WP_000030811.1|SA0923	NP_249636.1|PA0945	1.08e-114	334	2.01e-116	337
WP_000031401.1|SA0965	NP_248803.1|PA0113	2.21e-28	108	2.47e-29	110
WP_000031401.1|SA0965	NP_250012.1|PA1321	1.36e-29	111	2.00e-31	115
WP_000034716.1|SA1409	NP_253449.1|PA4761	2.60e-230	649	2.43e-232	654
WP_000035058.1|SA0815	NP_250484.1|PA1793	4.12e-20	80.5	2.01e-20	80.1
WP_000035320.1|SA0943-1	NP_252107.1|PA3417	4.13e-72	226	3.03e-73	228
WP_000036633.1|SA1108	NP_253434.1|PA4746	2.47e-24	89.7	7.12e-28	97.8
WP_000038968.1|SA2203	NP_249149.1|PA0458	6.01e-38	142	6.96e-39	143
WP_000040051.1|SA0935	NP_249028.1|PA0337	1.65e-105	332	1.91e-104	328
WP_000040063.1|SA1533	NP_249527.1|PA0836	5.03e-104	310	1.60e-106	316
WP_000040588.1|SA2256	NP_253522.1|PA4835	1.42e-68	221	9.94e-71	226
WP_000040866.1|SA1728	NP_253607.1|PA4920	1.47e-64	201	9.80e-64	197
WP_000043237.1|SA1076	NP_249461.1|PA0770	2.84e-30	110	1.45e-31	112
WP_000044799.1|SA1456	NP_249654.1|PA0963	1.35e-210	597	6.48e-215	607
WP_000046076.1|SA0802	NP_253228.1|PA4538	1.49e-39	144	3.31e-38	139
WP_000047255.1|SA1973	NP_253520.1|PA4833	2.94e-25	95.9	1.15e-33	116
WP_000047343.1|SA1073	NP_251658.1|PA2968	1.21e-70	219	5.76e-67	208
WP_000047811.1|SA1859	NP_253384.1|PA4696	1.88e-156	458	7.61e-157	458
WP_000048712.1|SA1914	NP_253335.1|PA4646	3.29e-78	231	2.79e-78	230
WP_000049145.1|SA1505	NP_253318.1|PA4628	1.15e-164	472	8.86e-168	479
WP_000049921.1|SA1289	NP_252970.1|PA4280	4.43e-23	94.7	8.77e-23	92.8
WP_000052781.1|SA0366	NP_248829.1|PA0139	3.29e-72	214	2.72e-72	213
WP_000054612.1|SA0813	NP_249745.1|PA1054	7.72e-147	452	1.45e-146	451
WP_000057330.1|SA1101	NP_252344.1|PA3654	6.89e-71	214	7.24e-72	216
WP_000057594.1|SA0471	NP_251399.1|PA2709	1.91e-97	288	1.02e-98	290
WP_000058389.1|SA1524	NP_253733.1|PA5046	1.17e-122	359	1.09e-124	363
WP_000064078.1|SA1323	NP_254047.1|PA5360	1.37e-56	177	1.91e-57	179
WP_000064778.1|SA1270	NP_250510.1|PA1819	2.42e-29	116	4.58e-31	120
WP_000066053.1|SA0821	NP_253950.1|PA5263	5.13e-145	420	2.52e-149	430
WP_000066097.1|SA1449	NP_251316.1|PA2626	2.50e-146	416	9.05e-148	419
WP_000066521.1|SA2405	NP_254059.1|PA5372	1.30e-185	531	5.04e-189	539
WP_000067352.1|SA0198	NP_250498.1|PA1807	2.58e-136	403	2.16e-136	402
WP_000067352.1|SA0198	NP_250751.1|PA2061	2.62e-133	395	2.20e-133	394
WP_000068176.1|SA0944	NP_250938.1|PA2248	2.70e-86	261	2.06e-90	270
WP_000068176.1|SA0944	NP_252106.1|PA3416	2.48e-88	265	2.52e-92	275
WP_000068617.1|SA1147	NP_253630.1|PA4943	1.38e-77	244	2.15e-78	245
WP_000069098.1|SA2311	NP_253877.1|PA5190	8.37e-14	65.1	2.25e-14	65.5
WP_000070866.1|SA1941	NP_249653.1|PA0962	4.99e-19	75.9	2.00e-20	78.6
WP_000072278.1|SA1882	NP_250327.1|PA1636	1.47e-87	295	4.23e-87	293
WP_000072681.1|SA1096	NP_253740.1|PA5053	9.83e-65	194	4.61e-64	191
WP_000073352.1|SA1137	NP_252310.1|PA3620	7.75e-181	540	9.18e-184	547
WP_000076036.1|SA0512	NP_253700.1|PA5013	2.71e-32	120	6.93e-33	120
WP_000076404.1|SA0509	NP_249826.1|PA1135	6.29e-123	350	3.19e-124	353
WP_000076661.1|SA2345	YP_008719768.1|PA3574a	1.88e-08	43.5	1.05e-08	43.1
WP_000076690.1|SA1117	NP_253428.1|PA4740	9.43e-216	618	3.45e-217	621
WP_000076930.1|SA2071	NP_250793.1|PA2103	9.94e-26	103	1.87e-26	104
WP_000077358.1|SA1589	NP_252745.1|PA4056	5.15e-53	176	2.30e-53	176
WP_000078092.1|SA0137	NP_252074.1|PA3384	3.82e-61	191	2.73e-60	188
WP_000079447.1|SA1218	NP_254053.1|PA5366	2.02e-101	295	1.01e-102	297
WP_000080028.1|SA1516	NP_249848.1|PA1157	2.42e-54	172	3.58e-55	173
WP_000081231.1|SA0843	NP_251655.1|PA2965	1.10e-150	431	9.13e-151	430
WP_000082539.1|SA1170	NP_252926.1|PA4236	7.77e-230	638	2.51e-229	635
WP_000087385.1|SA1355	NP_252741.1|PA4052	1.02e-16	69.3	1.71e-18	73.2
WP_000088195.1|SA2438	NP_251756.1|PA3066	1.76e-14	65.9	1.04e-14	65.5
WP_000088649.1|SA0021	NP_249703.1|PA1012	3.89e-41	139	1.96e-42	142
WP_000090315.1|SA0505	NP_250761.1|PA2071	1.98e-292	813	2.38e-292	812
WP_000090315.1|SA0505	NP_252956.1|PA4266	1.64e-287	801	1.39e-287	800
WP_000090512.1|SAS052	NP_252929.1|PA4239	8.31e-50	158	1.10e-51	162
WP_000090796.1|SA2025	NP_252931.1|PA4241	5.99e-45	139	2.96e-46	142
WP_000091975.1|SA2033	NP_252938.1|PA4248	4.82e-47	149	4.94e-48	150
WP_000093349.1|SA1367	NP_253902.1|PA5215	1.49e-78	243	1.54e-79	244
WP_000095328.1|SA0016	NP_253625.1|PA4938	6.92e-144	414	1.65e-143	412
WP_000097322.1|SA1113	NP_253431.1|PA4743	3.18e-26	92.4	8.37e-26	90.5
WP_000101625.1|SA2024	NP_252930.1|PA4240	1.55e-56	169	9.56e-59	174
WP_000101976.1|SA0017	NP_249848.1|PA1157	1.46e-55	175	1.97e-54	171
WP_000102729.1|SA1454	NP_251303.1|PA2613	2.46e-77	244	4.43e-80	250
WP_000105070.1|SA1336	NP_251873.1|PA3183	2.50e-111	336	3.65e-115	345
WP_000105070.1|SA1336	NP_254126.1|PA5439	7.67e-116	347	2.49e-118	353
WP_000106141.1|SA1510	NP_251885.1|PA3195	9.75e-98	290	3.96e-98	290
WP_000106185.1|SA2421	NP_250344.1|PA1653	1.00e-23	88.2	3.44e-23	85.9
WP_000109877.1|SA2186	NP_249201.1|PA0510	2.38e-42	145	7.88e-44	148
WP_000109877.1|SA2186	NP_250469.1|PA1778	1.14e-40	140	4.65e-42	142
WP_000109906.1|SA1609	NP_253879.1|PA5192	1.65e-153	446	4.67e-154	446
WP_000110253.1|SA1089	NP_250280.1|PA1589	6.58e-131	371	9.34e-132	372
WP_000113851.1|SA2031	NP_252936.1|PA4246	2.23e-52	162	1.31e-52	161
WP_000116228.1|SA1669	NP_249545.1|PA0854	6.25e-172	488	8.55e-171	484
WP_000120368.1|SA0619	NP_249141.1|PA0450	7.29e-35	130	1.73e-34	129
WP_000120494.1|SA1915	NP_251134.1|PA2444	2.58e-169	478	3.30e-171	482
WP_000120494.1|SA1915	NP_253292.1|PA4602	5.67e-173	487	6.79e-173	486
WP_000120494.1|SA1915	NP_254102.1|PA5415	1.62e-172	486	3.59e-175	492
WP_000123165.1|SA1517	NP_251313.1|PA2623	4.28e-185	518	2.89e-184	515
WP_000124353.1|SA2043	NP_252949.1|PA4259	1.22e-38	121	3.52e-39	122
WP_000125705.1|SA2378	NP_250044.1|PA1353	3.47e-08	47.0	2.39e-11	54.3
WP_000127573.1|SA1499	NP_250491.1|PA1800	5.96e-44	156	9.03e-49	168
WP_000129417.1|SA2428	NP_253858.1|PA5171	1.59e-78	246	1.70e-79	248
WP_000130149.1|SA2008	NP_252869.1|PA4180	2.90e-88	280	3.98e-90	284
WP_000134526.1|SA2069	NP_252607.1|PA3918	1.83e-39	129	4.00e-42	134
WP_000134765.1|SA1396	NP_249462.1|PA0771	5.05e-74	227	7.56e-75	228
WP_000134963.1|SA0719	NP_249540.1|PA0849	1.07e-67	211	1.43e-66	207
WP_000134963.1|SA0719	NP_251306.1|PA2616	6.01e-70	217	4.50e-71	219
WP_000136260.1|SA1535	NP_251222.1|PA2532	5.77e-47	148	3.41e-47	147
WP_000136952.1|SA1143	NP_251991.1|PA3301	5.01e-41	142	1.44e-42	145
WP_000138336.1|SA1283	NP_253388.1|PA4700	2.05e-51	189	5.68e-57	204
WP_000138487.1|SA0819	NP_253278.1|PA4588	5.42e-60	199	3.38e-60	198
WP_000139712.1|SA0996	NP_250275.1|PA1584	3.89e-17	75.9	3.86e-18	77.4
WP_000140050.1|SA0847	NP_253195.1|PA4505	2.60e-75	233	1.94e-75	232
WP_000140172.1|SA1711	NP_249614.1|PA0923	2.66e-71	223	6.87e-73	226
WP_000142198.1|SA0225	NP_249138.1|PA0447	1.24e-46	162	1.28e-48	166
WP_000143494.1|SA2248	NP_252292.1|PA3602	7.54e-92	288	8.16e-93	290
WP_000149278.1|SA1227	NP_249701.1|PA1010	1.78e-61	194	1.03e-61	194
WP_000149295.1|SA0805	NP_250309.1|PA1618	1.18e-31	107	2.86e-32	107
WP_000150169.1|SA1561	NP_253101.1|PA4411	1.05e-50	176	3.39e-52	179
WP_000150197.1|SA0897	NP_251639.1|PA2949	3.72e-11	59.7	4.89e-13	64.3
WP_000153535.1|SA1700	NP_252568.1|PA3879	2.44e-40	134	6.71e-42	137
WP_000153613.1|SA1202	NP_249342.1|PA0651	2.40e-36	127	7.03e-38	130
WP_000154162.1|SA2492	NP_251547.1|PA2857	1.09e-49	160	1.82e-48	156
WP_000154162.1|SA2492	NP_251677.1|PA2987	7.70e-50	160	1.62e-49	159
WP_000154218.1|SA0461	NP_251692.1|PA3002	5.41e-215	648	3.58e-225	674
WP_000157603.1|SA1906	NP_254242.1|PA5555	1.86e-66	206	1.22e-65	203
WP_000157630.1|SA0329	NP_254070.1|PA5383	5.09e-37	133	2.89e-40	141
WP_000157650.1|SA0459	NP_253360.1|PA4671	4.90e-11	57.4	1.57e-13	63.2
WP_000159041.1|SA1854	NP_249271.1|PA0580	8.82e-87	262	2.93e-86	260
WP_000159577.1|SA1324	NP_252657.1|PA3968	1.56e-30	109	1.50e-33	116
WP_000159631.1|SA1887	NP_252890.1|PA4201	4.52e-43	150	5.19e-42	146
WP_000159631.1|SA1887	NP_253100.1|PA4410	3.57e-42	147	1.26e-43	149
WP_000159865.1|SA1353	NP_252731.1|PA4042	9.36e-11	50.1	3.57e-12	52.8
WP_000159960.1|SA1929	NP_252327.1|PA3637	2.59e-212	597	1.78e-211	594
WP_000160212.1|SA2047	NP_252953.1|PA4263	4.04e-54	170	9.97e-56	173
WP_000160906.1|SA1251	NP_253102.1|PA4412	4.21e-24	99.0	1.58e-23	96.3
WP_000161291.1|SA1059	NP_248708.1|PA0018	2.01e-70	218	2.11e-71	220
WP_000161369.1|SA2346	NP_249618.1|PA0927	1.47e-45	155	9.02e-45	152
WP_000161545.1|SA2312	NP_249618.1|PA0927	4.37e-48	162	9.86e-48	160
WP_000161666.1|SA1530	NP_253188.1|PA4498	5.27e-41	145	9.49e-41	144
WP_000161745.1|SA1306	NP_250305.1|PA1614	2.38e-78	240	4.04e-78	239
WP_000162661.1|SA0209	NP_251878.1|PA3188	7.95e-21	87.0	6.80e-23	91.7
WP_000163283.1|SA1692	NP_249046.1|PA0355	1.07e-30	107	8.24e-32	109
WP_000163523.1|SA1226	NP_251806.1|PA3116	1.17e-21	91.3	4.72e-19	82.8
WP_000163628.1|SA1205	NP_248725.1|PA0035	2.86e-41	139	1.44e-40	137
WP_000163737.1|SA2391	NP_253418.1|PA4730	4.14e-63	197	6.85e-63	196
WP_000164332.1|SA1065	NP_249298.1|PA0607	3.42e-54	170	3.71e-55	172
WP_000165530.1|SA1307	NP_252488.1|PA3799	2.37e-105	318	1.11e-105	318
WP_000167269.1|SA1074	NP_251657.1|PA2967	1.72e-75	226	6.72e-74	221
WP_000167314.1|SA0818	NP_249586.1|PA0895	5.39e-88	270	4.05e-86	264
WP_000167944.1|SA0472	NP_253438.1|PA4750	2.24e-41	141	3.85e-41	139
WP_000170162.1|SA1717	NP_253172.1|PA4482	1.19e-09	48.5	5.36e-12	53.5
WP_000170975.1|SA2016	NP_253122.1|PA4432	6.34e-38	122	2.59e-38	122
WP_000171645.1|SA0169	NP_251020.1|PA2330	2.43e-24	99.4	3.62e-21	89.4
WP_000173833.1|SA1201	NP_249341.1|PA0650	6.45e-45	154	3.14e-43	149
WP_000173891.1|SA0106	NP_253458.1|PA4770	2.34e-129	386	5.77e-132	392
WP_000174053.1|SA0918	NP_249704.1|PA1013	5.62e-61	189	7.27e-63	192
WP_000175746.1|SA1259	NP_249041.1|PA0350	3.40e-29	102	9.40e-28	98.2
WP_000176393.1|SA1087	NP_252332.1|PA3642	8.87e-49	157	1.30e-47	153
WP_000177465.1|SA0008	NP_253785.1|PA5098	1.01e-115	348	2.92e-110	333
WP_000178881.1|SA2034	NP_252939.1|PA4249	1.37e-34	114	3.96e-35	114
WP_000180281.1|SA0516	NP_252456.1|PA3767	1.65e-45	144	2.27e-45	143
WP_000180688.1|SA1245	NP_250276.1|PA1585	1.72e-199	593	8.48e-202	598
WP_000181124.1|SA2479	NP_249114.1|PA0423	5.73e-18	74.7	2.65e-18	74.7
WP_000181315.1|SA1737	NP_252893.1|PA4204	9.34e-28	109	3.19e-28	109
WP_000181394.1|SA1672	NP_253814.1|PA5127	2.26e-39	128	1.99e-41	132
WP_000181402.1|SA1084	NP_252431.1|PA3742	2.95e-41	130	1.50e-42	132
WP_000182211.1|SA1410	NP_253450.1|PA4762	4.39e-20	81.3	1.10e-21	84.3
WP_000182654.1|SA0959	NP_253804.1|PA5117	3.86e-233	655	1.58e-233	655
WP_000182746.1|SA0258	NP_250640.1|PA1950	4.07e-57	184	1.64e-54	176
WP_000183383.1|SA1352	NP_252732.1|PA4043	2.84e-57	183	1.15e-54	176
WP_000184383.1|SA1694	NP_251383.1|PA2693	4.40e-21	82.4	3.68e-20	79.0
WP_000184741.1|SA0603	NP_252849.1|PA4160	8.60e-53	174	9.06e-50	166
WP_000184945.1|SA0898	NP_250320.1|PA1629	2.74e-25	98.6	1.51e-25	98.2
WP_000184945.1|SA0898	NP_251580.1|PA2890	1.51e-23	94.0	4.18e-21	86.3
WP_000185319.1|SA0820	NP_249038.1|PA0347	2.89e-16	75.9	1.57e-18	81.6
WP_000186029.1|SA1550	NP_252827.1|PA4138	1.11e-89	275	8.98e-90	274
WP_000186490.1|SA0011	NP_249081.1|PA0390	7.74e-28	108	9.32e-27	105
WP_000197961.1|SA0168	NP_251017.1|PA2327	3.01e-47	155	1.55e-45	149
WP_000197961.1|SA0168	NP_252133.1|PA3443	1.69e-48	158	7.37e-52	166
WP_000199066.1|SA0342	NP_250691.1|PA2001	3.49e-151	430	3.15e-148	422
WP_000201392.1|SA1100	NP_252345.1|PA3655	3.15e-75	229	3.65e-75	228
WP_000201875.1|SA0785	NP_252685.1|PA3996	3.03e-85	256	3.99e-90	268
WP_000206114.1|SA2096	NP_254020.1|PA5333	2.33e-06	41.6	3.03e-09	48.1
WP_000206625.1|SA1814	NP_253893.1|PA5206	2.80e-21	92.0	3.29e-24	99.4
WP_000206625.1|SA1814	NP_254077.1|PA5390	3.79e-21	91.7	9.61e-23	95.1
WP_000207623.1|SA0344	NP_250617.1|PA1927	4.84e-189	554	2.90e-192	561
WP_000207852.1|SA1540	NP_251512.1|PA2822	5.61e-46	145	8.48e-47	146
WP_000210817.1|SA1271	NP_251373.1|PA2683	2.59e-67	212	4.99e-68	213
WP_000211366.1|SA2155	NP_252142.1|PA3452	1.02e-175	501	5.18e-175	499
WP_000211366.1|SA2155	NP_253330.1|PA4640	5.89e-171	489	3.80e-168	481
WP_000213885.1|SA2142	NP_251827.1|PA3137	2.34e-53	188	2.29e-57	197
WP_000215587.1|SA2499	NP_254251.1|PA5564	1.04e-22	89.7	3.54e-25	95.1
WP_000216856.1|SA1866	NP_249022.1|PA0331	2.32e-84	264	1.62e-84	264
WP_000216856.1|SA1866	NP_250017.1|PA1326	2.42e-79	251	3.13e-80	253
WP_000216946.1|SA1232	NP_253964.1|PA5277	5.82e-70	224	3.35e-70	224
WP_000217456.1|SA2266	NP_253594.1|PA4907	2.23e-36	126	4.25e-39	132
WP_000218103.1|SA1412	NP_249077.1|PA0386	2.34e-49	168	2.45e-51	172
WP_000219066.1|SA1557	NP_250639.1|PA1949	1.54e-40	142	6.56e-41	142
WP_000221945.1|SA1863	NP_251808.1|PA3118	2.39e-114	333	1.67e-113	330
WP_000225836.1|SA0915	NP_250487.1|PA1796	1.78e-79	239	3.98e-82	245
WP_000226919.1|SA1525	NP_252330.1|PA3640	3.24e-167	521	1.76e-170	528
WP_000228666.1|SA1697	NP_251668.1|PA2978	1.23e-21	82.8	5.12e-22	82.8
WP_000229241.1|SA0713	NP_251828.1|PA3138	3.41e-267	746	5.72e-272	758
WP_000230173.1|SA2063	NP_250196.1|PA1505	3.36e-59	191	8.74e-61	194
WP_000233526.1|SA1652	NP_253721.1|PA5034	1.14e-77	239	1.37e-77	238
WP_000235289.1|SA2119	NP_250832.1|PA2142	1.57e-63	199	5.66e-65	202
WP_000236427.1|SA0202	NP_250029.1|PA1338	1.21e-67	229	4.16e-69	231
WP_000238669.1|SA0924	NP_249635.1|PA0944	2.10e-29	105	4.73e-31	109
WP_000239131.1|SA0791	NP_250953.1|PA2263	1.24e-68	214	1.18e-67	211
WP_000239753.1|SA1072	NP_251659.1|PA2969	4.48e-58	187	1.37e-61	196
WP_000240642.1|SA1836	NP_253075.1|PA4385	4.10e-213	599	1.86e-210	592
WP_000240855.1|SAS093	NP_254257.1|PA5570	7.41e-13	53.1	3.65e-14	55.5
WP_000248732.1|SA1919	NP_253353.1|PA4664	1.51e-24	97.1	1.18e-23	93.6
WP_000249497.1|SA2151	NP_253071.1|PA4381	6.89e-40	134	1.46e-40	135
WP_000249657.1|SA2500	NP_254252.1|PA5565	3.20e-200	573	2.23e-204	583
WP_000250823.1|SA0508	NP_249192.1|PA0501	5.55e-73	231	6.53e-73	229
WP_000253765.1|SA1285	NP_252185.1|PA3495	1.76e-55	173	2.84e-55	172
WP_000255551.1|SA0753	NP_253055.1|PA4365	4.05e-12	60.1	4.64e-14	64.3
WP_000255578.1|SA0005	NP_064724.1|PA0004	2.56e-211	608	2.06e-213	613
WP_000258150.1|SA0702	NP_251835.1|PA3145	1.75e-19	85.5	1.13e-23	96.3
WP_000258716.1|SA1225	NP_249595.1|PA0904	3.54e-79	247	4.67e-78	243
WP_000259717.1|SA2068	NP_252603.1|PA3914	1.31e-43	154	5.29e-42	149
WP_000260117.1|SA0946	NP_250940.1|PA2250	3.38e-121	359	6.15e-123	363
WP_000262698.1|SA1077	NP_250218.1|PA1527	3.62e-77	275	2.22e-75	268
WP_000264071.1|SA0375	NP_252459.1|PA3770	7.88e-186	526	4.67e-181	513
WP_000267236.1|SA0781	NP_252891.1|PA4202	1.48e-60	196	1.01e-54	179
WP_000268484.1|SA1099	NP_252346.1|PA3656	2.33e-83	247	2.01e-85	251
WP_000268754.1|SA1081	NP_252434.1|PA3745	1.32e-17	68.2	1.42e-17	67.0
WP_000271550.1|SA1468	NP_249657.1|PA0966	5.36e-32	112	2.02e-33	115
WP_000273371.1|SA1326	NP_251888.1|PA3198	4.87e-34	120	5.07e-31	111
WP_000277419.1|SA2375	NP_251740.1|PA3050	6.49e-73	227	8.00e-69	216
WP_000277968.1|SA2125	NP_251865.1|PA3175	6.92e-51	168	8.00e-51	167
WP_000278556.1|SA2176	NP_252566.1|PA3877	2.77e-45	159	2.37e-47	163
WP_000279414.1|SA0727	NP_251885.1|PA3195	1.22e-94	282	8.08e-94	279
WP_000279926.1|SA0447	NP_253112.1|PA4422	5.49e-53	171	3.25e-53	171
WP_000282298.1|SA1114	NP_253430.1|PA4742	3.27e-55	179	7.82e-58	184
WP_000284765.1|SA1685	NP_253834.1|PA5147	1.90e-55	182	1.05e-56	184
WP_000285020.1|SA1576	NP_249250.1|PA0559	1.39e-37	138	1.05e-38	140
WP_000285450.1|SA2111	NP_249253.1|PA0562	8.97e-13	62.4	7.49e-13	61.6
WP_000287924.1|SA2452	NP_250335.1|PA1644	7.89e-36	122	1.02e-34	118
WP_000290397.1|SA0162	NP_250674.1|PA1984	1.91e-138	406	3.14e-141	412
WP_000290397.1|SA0162	NP_252711.1|PA4022	5.41e-138	405	1.26e-140	410
WP_000290491.1|SA0760	NP_253901.1|PA5214	3.28e-31	105	5.24e-34	111
WP_000290674.1|SA0809	NP_249748.1|PA1057	1.21e-16	70.5	1.01e-17	72.4
WP_000334463.1|SA1959	NP_254236.1|PA5549	1.18e-144	429	4.45e-146	432
WP_000340119.1|SA0876	NP_253107.1|PA4417	9.80e-74	238	2.47e-71	231
WP_000342258.1|SA1442	NP_249891.1|PA1200	5.98e-09	51.6	2.90e-10	54.3
WP_000347061.1|SA0531	NP_253033.1|PA4343	5.73e-68	221	8.10e-69	222
WP_000349655.1|SA1911	NP_254247.1|PA5560	1.95e-18	79.7	1.72e-17	76.3
WP_000350222.1|SA0046	NP_252147.1|PA3457	6.52e-10	54.7	6.71e-11	56.6
WP_000350970.1|SA1199	NP_249300.1|PA0609	1.40e-74	240	2.47e-78	249
WP_000351761.1|SA2330	NP_252123.1|PA3433	2.12e-50	166	2.34e-47	157
WP_000353954.1|SA0835	NP_253232.1|PA4542	8.16e-283	801	2.47e-280	794
WP_000354180.1|SA1050	NP_250049.1|PA1358	6.86e-28	97.4	5.66e-28	96.7
WP_000355845.1|SA0080	NP_252147.1|PA3457	3.99e-08	50.1	7.05e-11	57.0
WP_000358006.1|SA1902	NP_253140.1|PA4450	5.52e-129	376	1.30e-128	374
WP_000358995.1|SAP018	NP_250969.1|PA2279	1.08e-10	53.5	3.95e-10	51.2
WP_000362509.1|SA2501	NP_254254.1|PA5567	3.23e-82	258	1.71e-83	261
WP_000364542.1|SA1461	NP_250234.1|PA1543	6.63e-36	120	1.46e-36	121
WP_000365240.1|SA1330	NP_253863.1|PA5176	2.50e-18	75.9	1.35e-20	80.9
WP_000365312.1|SA1536	NP_250515.1|PA1824	4.39e-34	121	1.13e-40	137
WP_000368166.1|SA1128	NP_252307.1|PA3617	6.23e-148	418	1.28e-148	419
WP_000368226.1|SA1052	NP_254023.1|PA5336	2.01e-46	149	7.20e-48	152
WP_000368338.1|SA1413	NP_249458.1|PA0767	1.77e-257	717	3.83e-260	723
WP_000369722.1|SA0720	NP_253155.1|PA4465	1.19e-56	182	1.66e-57	183
WP_000370122.1|SA1868	NP_253888.1|PA5201	2.72e-172	510	4.42e-179	527
WP_000372758.1|SA1855	NP_253367.1|PA4678	1.16e-17	72.4	5.08e-17	69.7
WP_000375647.1|SA0015	NP_253618.1|PA4931	7.91e-122	361	2.31e-122	361
WP_000379044.1|SA1097	NP_253741.1|PA5054	1.58e-136	398	4.60e-142	411
WP_000379980.1|SA1673	NP_253637.1|PA4950	2.08e-48	165	5.61e-50	168
WP_000381269.1|SA2233	NP_250007.1|PA1316	1.31e-29	118	2.33e-34	131
WP_000381849.1|SA0937	NP_252619.1|PA3930	9.03e-63	208	2.52e-71	230
WP_000383180.1|SA1437	NP_250801.1|PA2111	4.74e-35	122	4.10e-34	119
WP_000383180.1|SA1437	NP_253200.1|PA4510	8.92e-36	124	1.04e-34	120
WP_000384691.1|SA1036	NP_253250.1|PA4560	8.76e-239	694	2.95e-241	699
WP_000387527.1|SA2042	NP_252948.1|PA4258	4.23e-28	96.7	1.34e-27	94.4
WP_000388082.1|SA2045	NP_252951.1|PA4261	1.34e-09	48.1	7.66e-11	50.4
WP_000390332.1|SA0490	NP_253623.1|PA4936	7.75e-54	171	1.01e-55	175
WP_000390524.1|SA0993	NP_251275.1|PA2585	2.99e-96	304	3.52e-96	303
WP_000391031.1|SA1028	NP_253098.1|PA4408	1.22e-35	134	1.01e-38	141
WP_000392691.1|SA1329	NP_253452.1|PA4764	1.38e-17	71.6	1.84e-18	72.8
WP_000398941.1|SA2234	NP_252579.1|PA3890	1.00e-39	134	7.87e-40	133
WP_000401377.1|SA0973	NP_249054.1|PA0363	5.12e-48	150	7.40e-49	151
WP_000402651.1|SA1881	NP_250324.1|PA1633	1.54e-126	380	3.27e-133	396
WP_000402803.1|SA0811	NP_249746.1|PA1055	8.09e-20	75.5	1.58e-23	84.0
WP_000409157.1|SA1450	NP_252503.1|PA3814	1.68e-93	283	1.86e-94	285
WP_000411298.1|SA1392	NP_250460.1|PA1769	9.19e-14	67.0	4.36e-15	69.7
WP_000413171.1|SA0150	NP_251838.1|PA3148	1.43e-51	173	1.10e-51	172
WP_000417372.1|SA1141	NP_252272.1|PA3582	3.56e-232	644	6.43e-234	648
WP_000421410.1|SA0373	NP_253985.1|PA5298	1.95e-65	197	2.28e-65	196
WP_000421713.1|SA2406	NP_253999.1|PA5312	6.06e-115	345	7.09e-115	344
WP_000421713.1|SA2406	NP_254060.1|PA5373	1.54e-119	357	1.12e-120	359
WP_000424963.1|SA0376	NP_252458.1|PA3769	7.81e-194	548	1.65e-194	549
WP_000425353.1|SA1488	NP_252523.1|PA3834	2.07e-250	723	1.46e-252	727
WP_000426914.1|SA1075	NP_251656.1|PA2966	7.61e-22	78.2	1.59e-22	79.0
WP_000427767.1|SA0852	NP_253196.1|PA4506	1.56e-105	309	2.09e-104	305
WP_000429674.1|SA2109	NP_249480.1|PA0789	2.27e-145	421	7.41e-148	426
WP_000431312.1|SA1438	NP_253443.1|PA4755	1.23e-32	111	3.18e-34	114
WP_000432915.1|SA2337	NP_253048.1|PA4358	1.12e-122	380	2.98e-126	388
WP_000433354.1|SA1198	NP_252151.1|PA3461	2.23e-72	227	2.44e-74	231
WP_000433551.1|SA0950	NP_248897.1|PA0206	4.45e-92	278	1.20e-90	273
WP_000433551.1|SA0950	NP_249017.1|PA0326	7.92e-96	286	1.79e-95	285
WP_000435143.1|SA1506	NP_251434.1|PA2744	4.74e-178	518	7.08e-187	539
WP_000437472.1|SA0934	NP_253156.1|PA4466	7.12e-10	48.5	5.35e-11	50.4
WP_000442480.1|SA1301	NP_252496.1|PA3807	1.22e-42	135	9.10e-41	130
WP_000446724.1|SA0667	NP_249667.1|PA0976	9.01e-36	123	2.09e-35	121
WP_000447678.1|SA1901	NP_252335.1|PA3645	6.38e-40	129	4.63e-41	130
WP_000447733.1|SA1328	NP_252427.1|PA3738	7.51e-87	259	7.82e-88	261
WP_000448078.1|SA1146	NP_251516.1|PA2826	4.05e-52	160	5.19e-54	164
WP_000448224.1|SA2187	NP_250471.1|PA1780	5.32e-20	75.5	2.00e-21	78.2
WP_000448934.1|SA0855	NP_253129.1|PA4439	1.64e-44	155	2.50e-44	154
WP_000450257.1|SA0657	NP_254049.1|PA5362	9.90e-60	199	6.80e-63	206
WP_000451294.1|SA1040	NP_253234.1|PA4544	2.69e-76	233	7.48e-75	229
WP_000455256.1|SA0538	NP_249441.1|PA0750	3.99e-76	226	1.43e-75	224
WP_000455988.1|SA2335	NP_249686.1|PA0995	1.91e-27	99.0	3.48e-26	94.7
WP_000457386.1|SA1473	NP_253258.1|PA4568	5.68e-28	95.5	2.92e-29	97.8
WP_000460242.1|SA1920	NP_253354.1|PA4665	6.97e-119	345	3.87e-127	365
WP_000467655.1|SA0330	NP_251938.1|PA3248	4.08e-37	124	6.15e-35	117
WP_000467994.1|SA0421	NP_251041.1|PA2351	8.55e-52	164	1.05e-56	176
WP_000467994.1|SA0421	NP_254191.1|PA5504	2.96e-54	171	1.26e-54	171
WP_000468384.1|SA1022	NP_253110.1|PA4420	2.13e-75	231	2.27e-73	225
WP_000469894.1|SA0638	NP_250649.1|PA1959	6.95e-46	153	1.26e-47	157
WP_000471571.1|SA1523	NP_251802.1|PA3112	6.72e-78	236	8.05e-78	234
WP_000472302.1|SA1498	NP_250493.1|PA1802	3.45e-171	483	1.90e-174	491
WP_000473678.1|SA2326	NP_252450.1|PA3761	3.72e-109	339	6.49e-114	350
WP_000473699.1|SA1103	NP_252342.1|PA3652	3.01e-59	186	6.92e-59	184
WP_000479576.1|NODATA	NP_249004.1|PA0313	5.55e-47	153	7.86e-48	154
WP_000480800.1|SA1021	NP_253111.1|PA4421	2.22e-30	104	2.75e-30	103
WP_000481425.1|SA2293	NP_251012.1|PA2322	5.75e-120	355	4.88e-128	375
WP_000481443.1|SA1177	NP_249239.1|PA0548	4.25e-206	591	9.62e-209	597
WP_000483720.1|SA0922	NP_251798.1|PA3108	4.71e-84	266	7.12e-85	267
WP_000486810.1|SA2112	NP_251954.1|PA3264	8.74e-89	265	4.42e-85	254
WP_000491986.1|SA0906	NP_251321.1|PA2631	4.64e-22	83.2	1.34e-22	83.6
WP_000493887.1|SA1588	NP_252744.1|PA4055	2.00e-39	132	1.38e-41	137
WP_000494134.1|SA1399	NP_252671.1|PA3982	2.71e-18	74.3	3.83e-20	78.2
WP_000496100.1|SA1470	NP_253256.1|PA4566	7.21e-98	296	3.15e-100	301
WP_000503590.1|SA0431	NP_253722.1|PA5035	3.12e-63	210	1.85e-62	207
WP_000503822.1|SA2070	NP_251719.1|PA3029	2.43e-31	108	6.04e-31	107
WP_000506531.1|SA0708	NP_253093.1|PA4403	2.31e-259	743	1.77e-263	753
WP_000511135.1|SA1905	NP_254241.1|PA5554	4.80e-204	570	1.37e-204	570
WP_000513305.1|SA0716	NP_249032.1|PA0341	2.44e-26	101	3.98e-33	118
WP_000514408.1|SA2185	NP_252564.1|PA3875	0.0	1271	0.0	1273
WP_000516269.1|SA1138	NP_253633.1|PA4946	1.61e-76	254	2.30e-78	258
WP_000517908.1|SA1067	NP_254003.1|PA5316	1.82e-06	38.5	1.91e-06	37.7
WP_000521495.1|SA1965	NP_253437.1|PA4749	5.92e-121	357	1.66e-124	365
WP_000521533.1|SA0845	NP_253193.1|PA4503	1.98e-48	162	9.86e-52	170
WP_000522381.1|SA1840	NP_251265.1|PA2575	8.43e-61	186	2.07e-62	189
WP_000524830.1|SA2132	NP_252084.1|PA3394	2.68e-39	137	4.62e-38	133
WP_000524830.1|SA2132	NP_252362.1|PA3672	4.03e-39	137	6.99e-38	132
WP_000524830.1|SA2132	NP_252726.1|PA4037	3.63e-41	142	1.76e-39	137
WP_000525106.1|SA0675	NP_253285.1|PA4595	3.58e-96	303	1.71e-97	305
WP_000529877.1|SA2041	NP_252947.1|PA4257	7.35e-83	243	5.25e-82	240
WP_000531823.1|SA1864	NP_251811.1|PA3121	1.18e-180	511	3.87e-178	503
WP_000532966.1|SA0624	NP_249655.1|PA0964	3.93e-45	149	2.72e-47	153
WP_000534425.1|SA2396	NP_249013.1|PA0322	1.86e-29	117	1.09e-26	108
WP_000542274.1|SA2022	NP_252927.1|PA4237	1.03e-23	86.3	1.59e-24	87.4
WP_000545370.1|SA1715	NP_253174.1|PA4484	2.98e-160	460	1.01e-159	457
WP_000545451.1|SA1496	NP_253355.1|PA4666	5.39e-85	264	8.32e-85	263
WP_000545928.1|SA2082	NP_253552.1|PA4865	5.89e-43	133	7.00e-43	132
WP_000547687.1|SA2036	NP_252942.1|PA4252	9.27e-28	95.1	3.30e-29	97.8
WP_000549207.1|SA1039	NP_253249.1|PA4559	2.53e-15	67.0	3.25e-19	76.3
WP_000549734.1|SA2329	NP_252122.1|PA3432	1.04e-08	47.8	1.11e-09	49.3
WP_000551283.1|SA0468	NP_253334.1|PA4645	2.41e-17	73.2	1.82e-19	77.8
WP_000551342.1|SA0430	NP_253723.1|PA5036	0.0	999	0.0	1011
WP_000559159.1|SA0438	NP_250225.1|PA1534	6.11e-50	158	3.59e-50	157
WP_000560839.1|SA1055	NP_253737.1|PA5050	7.93e-129	399	3.75e-135	415
WP_000569120.1|SA2236	NP_252579.1|PA3890	6.73e-41	136	5.81e-41	135
WP_000569649.1|SA2023	NP_252928.1|PA4238	7.60e-76	233	7.25e-81	245
WP_000571207.1|SA0769	NP_254190.1|PA5503	4.41e-91	273	1.58e-92	276
WP_000571407.1|SA0192	NP_253284.1|PA4594	1.98e-57	179	2.07e-58	181
WP_000571549.1|SA1891	NP_254081.1|PA5394	5.67e-78	249	5.56e-80	254
WP_000571591.1|SA2135	NP_251866.1|PA3176	2.46e-90	276	3.23e-95	287
WP_000571742.1|SA2466	NP_253828.1|PA5141	6.87e-41	137	1.35e-42	141
WP_000572235.1|SA1060	NP_248707.1|PA0017	9.95e-38	139	5.68e-38	139
WP_000572878.1|SA1724	NP_252206.1|PA3516	1.62e-56	191	9.32e-60	199
WP_000572878.1|SA1724	NP_252207.1|PA3517	5.02e-58	195	2.81e-61	202
WP_000573077.1|SA0810	NP_249747.1|PA1056	5.16e-61	205	1.85e-65	216
WP_000573240.1|SA2160	NP_250524.1|PA1833	6.71e-98	290	2.33e-94	280
WP_000578458.1|SA1025	NP_253105.1|PA4415	4.21e-72	224	7.82e-78	238
WP_000582326.1|SA0780	NP_252437.1|PA3748	2.62e-18	82.8	3.26e-21	90.5
WP_000589549.1|SA0759	NP_252354.1|PA3664	7.57e-10	50.1	1.10e-10	51.2
WP_000590451.1|SA0807	NP_249750.1|PA1059	3.53e-11	53.5	7.53e-15	62.0
WP_000590805.1|SA1857	NP_253635.1|PA4948	5.33e-20	78.6	8.80e-20	77.0
WP_000590809.1|SA1674	NP_249947.1|PA1256	1.19e-80	239	1.86e-83	245
WP_000590809.1|SA1674	NP_250030.1|PA1339	5.87e-82	243	4.32e-83	244
WP_000590809.1|SA1674	NP_252881.1|PA4192	2.11e-85	251	4.47e-86	252
WP_000590809.1|SA1674	NP_253761.1|PA5074	7.72e-85	250	1.14e-85	251
WP_000590809.1|SA1674	NP_253839.1|PA5152	4.45e-82	243	6.94e-83	244
WP_000590826.1|SA1457	NP_252491.1|PA3802	1.20e-113	337	1.27e-114	338
WP_000590854.1|SA0166	NP_248874.1|PA0184	8.67e-51	164	2.28e-50	162
WP_000590854.1|SA0166	NP_250984.1|PA2294	4.47e-52	168	2.39e-51	165
WP_000590854.1|SA0166	NP_252132.1|PA3442	3.40e-52	168	4.94e-51	164
WP_000592596.1|SA2465	NP_253827.1|PA5140	3.82e-81	241	3.01e-79	236
WP_000593436.1|SA1156	NP_251502.1|PA2812	4.47e-32	118	5.15e-32	117
WP_000594954.1|SA1896	NP_252664.1|PA3975	2.74e-36	127	3.43e-34	121
WP_000597238.1|SA1683	NP_253684.1|PA4997	3.41e-96	303	5.74e-96	301
WP_000598482.1|SA0178	NP_249353.1|PA0662	5.39e-81	248	1.12e-81	248
WP_000604134.1|SA1995	NP_252251.1|PA3561	2.51e-43	148	1.68e-41	142
WP_000604514.1|SA0668	NP_249340.1|PA0649	4.18e-48	153	1.77e-48	153
WP_000605281.1|SA0173	NP_251090.2|PA2400	1.74e-211	695	2.77e-213	699
WP_000606324.1|SA0804	NP_251343.1|PA2653	1.96e-117	348	3.88e-110	328
WP_000607067.1|SA0253	NP_252121.1|PA3431	2.44e-28	104	1.57e-31	112
WP_000611464.1|SA1886	NP_253106.1|PA4416	1.51e-64	212	2.37e-58	195
WP_000612126.1|SA2083	NP_253554.1|PA4867	9.09e-33	108	3.97e-33	108
WP_000613722.1|SA0474	NP_253416.1|PA4728	1.95e-32	110	2.07e-33	112
WP_000615461.1|SA2200	NP_249583.1|PA0892	6.85e-79	235	9.08e-81	239
WP_000615461.1|SA2200	NP_251616.1|PA2926	6.57e-77	230	3.53e-78	233
WP_000615921.1|SA2037	NP_252943.1|PA4253	1.92e-49	151	6.84e-51	154
WP_000616784.1|SA2028	NP_252933.1|PA4243	3.52e-86	267	2.78e-90	277
WP_000617356.1|SA2317	NP_253553.1|PA4866	1.96e-46	147	3.01e-47	148
WP_000621532.1|SA2390	NP_253419.1|PA4731	2.47e-25	90.5	3.58e-26	91.7
WP_000623440.1|SA2128	NP_249220.1|PA0529	8.29e-30	108	8.74e-32	112
WP_000623440.1|SA2128	NP_250919.1|PA2229	5.18e-29	106	4.66e-29	105
WP_000623881.1|SA2032	NP_252937.1|PA4247	2.67e-28	97.4	4.37e-28	95.9
WP_000625061.1|SA2347	NP_253403.1|PA4715	2.38e-58	192	3.56e-60	196
WP_000625878.1|SA0604	NP_253395.1|PA4707	2.30e-45	155	2.87e-43	148
WP_000626504.1|SA1359	NP_251541.1|PA2851	1.06e-30	108	5.07e-33	113
WP_000626897.1|SA1061	NP_252495.1|PA3806	9.12e-73	228	4.50e-75	233
WP_000631969.1|SA0488	NP_250486.1|PA1795	2.43e-141	410	1.14e-140	408
WP_000634175.1|SA1532	NP_251707.1|PA3017	7.65e-11	54.7	1.02e-11	55.8
WP_000634175.1|SA1532	NP_251999.1|PA3309	1.62e-11	56.6	6.11e-12	56.6
WP_000635623.1|SA2467	NP_253829.1|PA5142	1.18e-40	134	2.73e-41	135
WP_000636142.1|SA1704	NP_252347.1|PA3657	4.06e-52	167	1.74e-52	167
WP_000638475.1|SA0241	NP_252323.1|PA3633	8.43e-13	63.2	1.05e-14	67.4
WP_000638613.1|SA0634	NP_252634.1|PA3945	1.23e-29	105	1.22e-28	102
WP_000638870.1|SA0453	NP_253358.1|PA4669	1.54e-32	118	3.56e-31	114
WP_000640266.1|SA2468	NP_253830.1|PA5143	2.13e-56	174	9.08e-57	174
WP_000640487.1|SA1185	NP_254016.1|PA5329	1.36e-10	53.9	5.47e-12	56.6
WP_000644391.1|SA1309	NP_251853.1|PA3163	1.59e-43	143	3.45e-44	144
WP_000644737.1|SA2039	NP_252945.1|PA4255	1.86e-08	43.5	6.12e-10	46.2
WP_000645452.1|SA0251	NP_253948.1|PA5261	2.33e-23	92.4	3.51e-25	96.3
WP_000645608.1|SA0240	NP_252786.1|PA4097	2.52e-46	158	6.34e-44	151
WP_000646211.1|SA0239	NP_252842.1|PA4153	1.17e-41	146	1.01e-40	143
WP_000649791.1|SA0460	NP_253361.1|PA4672	5.70e-30	106	6.76e-30	105
WP_000650082.1|SA1509	NP_252746.1|PA4057	5.77e-40	129	9.53e-40	128
WP_000651160.1|SA1190	NP_252331.1|PA3641	6.67e-136	398	1.22e-134	394
WP_000654067.1|SA1047	NP_251566.1|PA2876	8.76e-47	152	1.16e-45	148
WP_000655864.1|SA2127	NP_249021.1|PA0330	2.74e-32	114	3.09e-32	113
WP_000659319.1|SA0998	NP_249078.1|PA0387	9.52e-37	124	1.78e-35	120
WP_000660045.1|SA0822	NP_252215.1|PA3525	6.91e-110	326	1.02e-110	327
WP_000660710.1|SA2300	NP_250900.1|PA2210	9.93e-28	111	1.24e-28	113
WP_000662022.1|SA0085	NP_253539.1|PA4852	2.45e-23	95.9	1.41e-23	95.5
WP_000662676.1|SA0714	NP_252924.1|PA4234	0.0	1114	0.0	1126
WP_000663030.1|SA0679	NP_251855.1|PA3165	2.64e-72	226	8.12e-73	227
WP_000666757.1|SA1424	NP_248715.1|PA0025	6.82e-32	116	1.62e-30	111
WP_000666757.1|SA1424	NP_248935.1|PA0244	3.88e-34	122	2.88e-30	111
WP_000667095.1|SA0530	NP_251664.1|PA2974	3.32e-18	77.4	1.47e-18	77.4
WP_000667126.1|SA1492	NP_253930.1|PA5243	4.20e-90	270	2.92e-89	267
WP_000667382.1|SA0306	NP_251874.1|PA3184	1.82e-16	74.7	1.52e-16	73.9
WP_000668894.1|SA0176	NP_254010.1|PA5323	2.16e-42	144	1.26e-44	149
WP_000670752.1|SA0829	NP_252811.1|PA4122	2.57e-39	136	9.88e-39	133
WP_000681757.1|SA1310	NP_250028.1|PA1337	1.31e-34	127	6.12e-34	124
WP_000682619.1|SA0177	NP_253092.1|PA4402	1.08e-68	220	7.28e-67	214
WP_000684147.1|SA2099	NP_251277.1|PA2587	1.27e-29	115	1.65e-32	122
WP_000684147.1|SA2099	NP_252018.1|PA3328	1.01e-29	115	7.07e-28	109
WP_000687330.1|SA1083	NP_252432.1|PA3743	3.80e-68	208	6.52e-68	206
WP_000689582.1|SA1568	NP_252889.1|PA4200	1.24e-31	116	2.60e-33	119
WP_000690007.1|SA1531	NP_248885.1|PA0195	3.40e-35	130	4.63e-31	117
WP_000690638.1|SAP013	NP_252556.1|PA3867	4.18e-51	160	5.46e-50	157
WP_000691774.1|SA0455	NP_254026.1|PA5339	1.98e-29	100	5.78e-30	101
WP_000691839.1|SA2123	NP_250688.1|PA1998	9.94e-17	76.3	4.83e-18	79.0
WP_000692648.1|SA2184	NP_252563.1|PA3874	7.19e-225	627	7.28e-226	629
WP_000698231.1|SA1228	NP_253447.1|PA4759	3.84e-37	129	3.51e-37	128
WP_000702778.1|SA0659	NP_253506.1|PA4819	3.04e-61	196	3.25e-65	205
WP_000704775.1|SA0023	NP_252693.1|PA4004	1.92e-25	92.8	6.89e-30	103
WP_000706111.1|SA2434	NP_252250.1|PA3560	1.64e-88	285	2.60e-86	278
WP_000706135.1|SA0171	NP_249007.1|PA0316	2.73e-30	116	2.72e-31	118
WP_000706315.1|SA2179	NP_249292.1|PA0601	4.67e-34	118	3.72e-34	117
WP_000706315.1|SA2179	NP_251276.1|PA2586	8.42e-36	123	2.44e-36	123
WP_000709277.1|SA0925	NP_253541.1|PA4854	1.48e-141	415	4.30e-140	410
WP_000711896.1|SA0826	NP_249994.1|PA1303	3.89e-23	88.6	2.99e-23	87.8
WP_000718107.1|SA1613	NP_250735.1|PA2045	3.31e-31	102	3.42e-32	103
WP_000718953.1|SA1865	NP_251810.1|PA3120	2.24e-61	187	1.04e-61	187
WP_000721336.1|SA2288	NP_250713.1|PA2023	2.20e-82	247	2.38e-85	253
WP_000722165.1|SA1054	NP_254007.1|PA5320	3.33e-89	273	6.21e-88	268
WP_000723418.1|SA1913	NP_251838.1|PA3148	7.96e-51	171	2.51e-49	166
WP_000725167.1|SA1422	NP_252695.1|PA4006	1.30e-19	80.1	2.13e-21	84.0
WP_000728170.1|SA0180	NP_250661.1|PA1971	2.83e-66	216	3.37e-65	212
WP_000729744.1|SA1184	NP_250253.1|PA1562	0.0	990	0.0	991
WP_000732324.1|SA0771	NP_252620.1|PA3931	4.11e-63	196	3.24e-63	196
WP_000732324.1|SA0771	NP_254192.1|PA5505	3.30e-65	202	2.30e-66	204
WP_000734075.1|SA1446	NP_249594.1|PA0903	3.74e-245	706	1.27e-241	696
WP_000735864.1|SA1164	NP_252425.1|PA3736	1.09e-77	245	1.65e-78	246
WP_000756612.1|SA1357	NP_253535.1|PA4848	5.23e-162	462	1.52e-162	462
WP_000756612.1|SA1357	NP_254123.1|PA5436	8.39e-169	480	3.16e-170	483
WP_000757880.1|SA0261	NP_250639.1|PA1949	4.55e-40	141	2.07e-38	135
WP_000759232.1|SA1221	NP_254056.1|PA5369	2.01e-19	84.7	3.55e-25	99.8
WP_000765183.1|SA0540	NP_249070.1|PA0379	3.83e-17	69.3	9.13e-17	67.4
WP_000766074.1|SA2029	NP_252934.1|PA4244	3.57e-31	106	8.31e-31	104
WP_000767028.1|SA1044	NP_249092.1|PA0401	3.06e-69	223	3.42e-65	211
WP_000768192.1|SA1203	NP_251803.1|PA3113	2.44e-23	90.5	5.48e-23	88.6
WP_000774556.1|SA1720	NP_250220.1|PA1529	1.55e-157	471	1.37e-158	473
WP_000774684.1|SA1303	NP_253750.1|PA5063	2.15e-56	178	5.93e-58	181
WP_000776312.1|SA1298	NP_253725.1|PA5038	2.61e-54	180	3.77e-56	184
WP_000777577.1|SA0902	NP_253410.1|PA4722	1.38e-47	164	8.47e-47	160
WP_000777577.1|SA0902	NP_253663.1|PA4976	2.22e-45	158	9.70e-45	155
WP_000779504.1|SA0158	NP_251849.1|PA3159	1.94e-69	223	2.54e-72	230
WP_000779749.1|SA1334	NP_249084.1|PA0393	6.92e-38	132	3.29e-30	110
WP_000781951.1|SA1988	NP_252257.1|PA3567	1.21e-69	218	1.58e-68	214
WP_000782736.1|SA2074	NP_250554.1|PA1863	8.60e-19	80.5	7.03e-22	87.8
WP_000787777.1|SA0138	NP_252003.1|PA3313	1.29e-18	82.4	7.95e-22	90.5
WP_000787940.1|SA0962	NP_253103.1|PA4413	5.68e-48	166	6.78e-54	180
WP_000792342.1|SA1987	NP_253978.1|PA5291	2.50e-133	399	3.35e-137	408
WP_000793018.1|SA0374	NP_250198.1|PA1507	1.41e-86	268	7.00e-86	266
WP_000793607.1|SA1012	NP_253859.1|PA5172	6.38e-137	389	3.79e-137	389
WP_000799248.1|SA0476	NP_248959.1|PA0268	1.42e-55	189	8.46e-56	189
WP_000800700.1|SA2050	NP_253407.1|PA4719	3.85e-119	352	7.04e-118	348
WP_000808495.1|SA2066	NP_252605.1|PA3916	2.89e-20	79.0	2.41e-20	78.2
WP_000808888.1|SA0557	NP_249818.1|PA1127	2.52e-38	135	1.00e-40	141
WP_000808888.1|SA0557	NP_251225.1|PA2535	1.71e-40	141	2.28e-44	150
WP_000808968.1|SA1922	NP_252291.1|PA3601	2.00e-25	87.8	1.42e-24	84.7
WP_000809131.1|SA1234	NP_251312.1|PA2622	5.51e-21	75.9	3.12e-21	75.9
WP_000814094.1|SA1106	NP_249647.1|PA0956	1.61e-188	539	1.67e-189	540
WP_000816304.1|SA0724	NP_253345.1|PA4656	3.39e-60	191	8.00e-60	189
WP_000817954.1|SA0599	NP_249804.1|PA1113	3.43e-84	271	6.90e-80	259
WP_000818278.1|SA0995	NP_250274.1|PA1583	8.22e-72	239	2.67e-67	226
WP_000818915.1|SA0206	NP_251031.1|PA2341	5.08e-94	283	1.71e-93	280
WP_000818915.1|SA0206	NP_251877.1|PA3187	1.43e-97	292	2.52e-97	291
WP_000819096.1|SA0006	NP_251858.1|PA3168	3.42e-262	752	5.71e-265	758
WP_000819684.1|SA0953	NP_248991.1|PA0300	1.69e-56	186	3.37e-58	189
WP_000819684.1|SA0953	NP_248992.1|PA0301	1.88e-54	180	6.82e-57	186
WP_000819684.1|SA0953	NP_250101.1|PA1410	2.33e-55	182	1.17e-57	187
WP_000819684.1|SA0953	NP_252300.1|PA3610	1.43e-54	180	4.99e-57	186
WP_000820897.1|SA0635	NP_253610.1|PA4923	7.51e-58	177	1.30e-57	176
WP_000823221.1|SA0234	NP_248833.2|PA0143	4.59e-59	190	1.08e-59	191
WP_000824948.1|SA2260	NP_250340.1|PA1649	1.05e-46	154	5.70e-47	154
WP_000825921.1|SA2202	NP_249005.1|PA0314	2.12e-39	135	5.66e-41	138
WP_000829167.1|SA1518	NP_249486.1|PA0795	8.78e-93	280	9.16e-94	281
WP_000836461.1|SA1578	NP_253817.1|PA5130	4.55e-06	40.0	2.55e-06	40.0
WP_000838029.1|SA0817	NP_251406.1|PA2716	1.98e-26	106	1.31e-24	100
WP_000838029.1|SA0817	NP_251622.1|PA2932	2.63e-28	111	7.79e-29	111
WP_000847936.1|SA1064	NP_253639.1|PA4952	3.08e-28	108	2.08e-29	110
WP_000848304.1|SA1440	NP_254127.1|PA5440	5.84e-69	223	6.85e-70	224
WP_000852430.1|SA0070	NP_250325.1|PA1634	1.52e-223	637	8.65e-227	644
WP_000858967.1|SA0066	NP_250328.1|PA1637	4.81e-46	150	2.79e-49	157
WP_000860047.1|SA2392	NP_253417.1|PA4729	1.01e-56	180	1.62e-56	179
WP_000861572.1|SA0916	NP_254113.1|PA5426	3.70e-56	171	1.81e-55	168
WP_000862095.1|SA1554	NP_253421.1|PA4733	1.39e-123	375	1.18e-124	377
WP_000863439.1|SA0945	NP_250939.1|PA2249	3.39e-79	249	2.92e-82	256
WP_000863468.1|SA1080	NP_252435.1|PA3746	4.86e-140	407	6.56e-139	403
WP_000863556.1|SA1382	NP_253158.1|PA4468	2.38e-78	230	4.73e-77	226
WP_000864185.1|SA1115	NP_253251.1|PA4561	3.35e-37	132	6.57e-39	136
WP_000864305.1|SA0014	NP_253619.1|PA4932	4.29e-15	65.5	1.08e-17	71.2
WP_000867697.1|SA1497	NP_254179.1|PA5492	3.07e-33	115	2.78e-33	115
WP_000867951.1|SA1841	NP_252486.1|PA3797	7.92e-34	120	3.54e-33	118
WP_000868342.1|SAS078	NP_252932.1|PA4242	4.50e-11	48.1	9.50e-12	48.9
WP_000869446.1|SA1679	NP_249987.1|PA1296	2.34e-28	108	6.86e-29	109
WP_000869983.1|SA1459	NP_253766.1|PA5079	1.11e-25	92.8	3.15e-26	93.2
WP_000871607.1|SA0018	NP_254171.1|PA5484	3.36e-42	158	1.15e-43	161
WP_000872390.1|SA0952	NP_252299.1|PA3609	4.68e-37	129	1.71e-38	132
WP_000872660.1|SA1537	NP_253805.1|PA5118	1.01e-40	148	1.36e-41	149
WP_000883648.1|SA1522	NP_252329.1|PA3639	1.86e-109	318	2.91e-112	324
WP_000884332.1|SA0009	NP_251302.1|PA2612	1.44e-142	411	7.94e-146	418
WP_000886500.1|SA0451	NP_249283.1|PA0592	9.19e-42	142	2.91e-44	148
WP_000887920.1|SA0507	NP_251612.1|PA2922	1.73e-66	213	4.31e-65	209
WP_000888486.1|SA1062	NP_248765.1|PA0075	4.24e-21	86.3	1.72e-21	86.3
WP_000888486.1|SA1062	NP_250361.1|PA1670	5.89e-21	85.9	8.92e-21	84.3
WP_000888997.1|SA1029	NP_253097.1|PA4407	7.60e-109	322	1.40e-110	326
WP_000889252.1|SA0588	NP_251099.1|PA2409	1.19e-24	97.8	3.89e-28	106
WP_000889252.1|SA0588	NP_254188.1|PA5501	2.25e-23	93.6	1.14e-28	106
WP_000897044.1|SA0354	NP_253621.1|PA4934	2.67e-27	92.0	6.09e-27	90.1
WP_000897132.1|SA0483	NP_249150.1|PA0459	4.01e-258	736	9.84e-258	734
WP_000904312.1|SA0449	NP_251649.1|PA2959	2.16e-58	184	1.44e-57	181
WP_000908969.1|SA0986	NP_251429.1|PA2739	7.44e-143	437	2.81e-144	440
WP_000910489.1|SA1182	NP_253304.1|PA4614	1.23e-28	99.0	1.26e-30	103
WP_000913317.1|SA1256	NP_251517.1|PA2827	7.20e-30	102	3.01e-32	107
WP_000916187.1|SA1471	NP_253257.1|PA4567	7.23e-28	94.4	1.10e-27	92.8
WP_000917289.1|SA1837	NP_253076.1|PA4386	1.11e-24	86.7	3.34e-25	87.0
WP_000918667.1|SA0500	NP_252960.1|PA4270	0.0	1023	0.0	1036
WP_000920239.1|SA2124	NP_249820.1|PA1129	6.02e-20	77.4	1.09e-21	80.9
WP_000922320.1|SA0254	NP_252446.1|PA3757	2.48e-10	56.2	3.16e-11	57.8
WP_000923760.1|SA2416	NP_251547.1|PA2857	5.91e-46	150	6.24e-46	149
WP_000923760.1|SA2416	NP_251677.1|PA2987	8.34e-46	150	7.88e-47	152
WP_000924990.1|SA0110	NP_252849.1|PA4160	2.38e-51	171	7.80e-51	168
WP_000926310.1|SA2040	NP_252946.1|PA4256	2.78e-53	162	2.56e-52	159
WP_000930514.1|SA0365	NP_248830.1|PA0140	1.45e-191	542	5.02e-191	540
WP_000930649.1|SA2470	NP_253138.1|PA4448	8.05e-99	299	9.96e-99	298
WP_000931238.1|SA0658	NP_252856.1|PA4167	6.65e-55	176	1.19e-53	172
WP_000933195.1|SA0869	NP_250497.1|PA1806	2.77e-63	196	1.69e-63	196
WP_000933774.1|SA0458	NP_253359.1|PA4670	1.00e-102	301	2.31e-102	299
WP_000933820.1|SA1608	NP_249237.1|PA0546	1.08e-149	427	2.73e-151	430
WP_000934155.1|SA2182	NP_252561.1|PA3872	2.11e-35	122	1.37e-34	119
WP_000934759.1|SA1792	NP_252922.1|PA4232	3.82e-15	66.2	1.05e-17	72.0
WP_000934894.1|SA1260	NP_249033.1|PA0342	1.50e-109	317	1.28e-110	318
WP_000935991.1|SA1026	NP_253104.1|PA4414	3.95e-47	166	4.35e-49	170
WP_000939059.1|SA1444	NP_249095.1|PA0404	1.49e-12	58.5	4.46e-13	58.9
WP_000939521.1|SA1680	NP_249699.1|PA1008	4.29e-31	107	2.31e-32	109
WP_000940129.1|SA0612	NP_250068.1|PA1377	2.39e-15	67.4	8.00e-14	62.4
WP_000940790.1|SA0147	NP_251831.1|PA3141	1.78e-121	372	3.07e-125	380
WP_000942210.1|SA1350	NP_253451.1|PA4763	1.29e-81	263	3.82e-82	263
WP_000942303.1|SA1224	NP_250654.1|PA1964	1.88e-168	484	1.89e-169	486
WP_000944149.1|SA2471	NP_253139.1|PA4449	3.22e-34	118	1.12e-36	124
WP_000948974.1|SA2237	NP_252580.1|PA3891	2.01e-92	281	2.49e-94	285
WP_000953755.1|SA2420	NP_251986.1|PA3296	3.66e-42	153	1.10e-42	154
WP_000954799.1|SA0231	NP_251354.1|PA2664	1.00e-58	193	1.10e-59	194
WP_000955235.1|SA1423	NP_253441.1|PA4753	3.80e-17	67.8	2.42e-17	67.4
WP_000957020.1|SA1718	NP_249474.1|PA0783	1.29e-151	440	7.78e-157	452
WP_000958531.1|SA1969	NP_250145.1|PA1454	1.50e-16	76.3	3.96e-14	67.8
WP_000958858.1|SA0036	NP_251680.1|PA2990	2.86e-23	92.0	4.12e-25	95.9
WP_000959424.1|SA1272	NP_248885.1|PA0195	8.92e-34	126	3.19e-30	115
WP_000960712.1|SA0197	NP_250166.1|PA1475	3.02e-17	75.5	1.26e-20	83.6
WP_000960858.1|SA2156	NP_253458.1|PA4770	4.36e-121	365	3.88e-127	379
WP_000966695.1|SA2130	NP_251965.1|PA3275	5.76e-18	70.5	2.41e-18	70.5
WP_000969811.1|SA0002	NP_064722.1|PA0002	5.89e-44	153	1.90e-40	143
WP_000972779.1|SA1187	NP_249272.1|PA0581	2.22e-24	92.4	6.11e-29	103
WP_000974460.1|SA0755	NP_251540.1|PA2850	4.69e-24	88.2	3.94e-24	87.4
WP_000974847.1|SA1217	NP_254052.1|PA5365	5.64e-27	100	9.03e-29	104
WP_000974881.1|SA1907	NP_254243.1|PA5556	8.25e-193	545	4.64e-191	540
WP_000974909.1|SA1978	NP_251604.1|PA2914	3.72e-38	136	2.21e-37	133
WP_000983677.1|SA0676	NP_252034.1|PA3344	1.13e-124	381	1.83e-126	385
WP_000985293.1|SA1058	NP_248709.1|PA0019	3.20e-16	69.3	1.04e-15	67.0
WP_000985472.1|SA2044	NP_252950.1|PA4260	4.11e-113	324	3.91e-112	321
WP_000985878.1|SA1451	NP_251173.1|PA2483	1.58e-92	276	3.68e-92	275
WP_000989088.1|SA1977	NP_251604.1|PA2914	4.19e-39	138	1.85e-39	138
WP_000989088.1|SA1977	NP_252850.1|PA4161	8.76e-37	132	1.11e-33	123
WP_000990133.1|SA2295	NP_253593.1|PA4906	4.26e-07	46.6	5.68e-10	53.9
WP_000992924.1|SA1721	NP_254130.1|PA5443	1.27e-169	502	4.21e-175	515
WP_000998753.1|SA2121	NP_253779.1|PA5092	7.48e-68	218	1.81e-66	213
WP_000999131.1|SA2145	NP_252263.1|PA3573	1.11e-48	167	1.50e-51	174
WP_000999205.1|SA2080	NP_251287.1|PA2597	5.50e-50	170	6.55e-49	166
WP_001001019.1|SA2328	NP_252702.1|PA4013	2.10e-26	99.8	2.88e-22	87.8
WP_001001237.1|SA1489	NP_248700.1|PA0010	2.69e-47	150	3.38e-49	154
WP_001001524.1|SA1134	NP_252669.1|PA3980	5.64e-113	339	4.05e-113	338
WP_001005768.1|SA1467	NP_249658.1|PA0967	1.25e-133	382	5.45e-134	382
WP_001005835.1|SA2426	NP_253857.1|PA5170	5.22e-138	403	3.24e-143	416
WP_001006450.1|SA0776	NP_252357.1|PA3667	7.06e-93	283	4.45e-89	272
WP_001008400.1|SA0226	NP_251247.1|PA2557	2.86e-53	186	3.55e-53	185
WP_001008400.1|SA0226	NP_251990.1|PA3300	1.90e-51	181	1.74e-52	183
WP_001008400.1|SA0226	NP_252613.1|PA3924	9.34e-51	179	1.53e-49	175
WP_001008549.1|SA1586	NP_252742.1|PA4053	2.05e-55	169	2.50e-55	167
WP_001009516.1|SA1358	NP_253534.1|PA4847	3.35e-25	92.0	3.15e-27	96.3
WP_001009692.1|SA0803	NP_252520.1|PA3831	1.01e-79	254	7.68e-81	256
WP_001010111.1|SA0325	NP_253922.1|PA5235	1.06e-188	530	1.25e-188	529
WP_001010413.1|SA0917	NP_254112.1|PA5425	6.35e-64	205	4.17e-66	210
WP_001010762.1|SA0912	NP_250009.1|PA1318	2.95e-207	593	2.52e-212	605
WP_001013485.1|SA0163	NP_249088.1|PA0397	1.34e-53	175	1.69e-55	179
WP_001015120.1|SA1368	NP_253726.1|PA5039	2.15e-18	75.5	3.41e-18	73.9
WP_001016166.1|SA1043	NP_249093.1|PA0402	2.45e-62	197	1.82e-61	194
WP_001016306.1|SA0808	NP_249749.1|PA1058	2.50e-06	39.7	1.99e-09	46.6
WP_001017423.1|SA2490	NP_253514.1|PA4827	1.91e-18	80.1	1.28e-20	85.1
WP_001018328.1|SA1116	NP_253429.1|PA4741	1.04e-31	103	2.61e-33	107
WP_001018928.1|SA0992	NP_253927.1|PA5240	5.08e-35	113	4.41e-35	112
WP_001019178.1|SA1466	NP_252513.1|PA3824	3.68e-98	291	7.11e-97	287
WP_001019815.1|SA2487	NP_249176.1|PA0485	3.35e-62	196	7.68e-68	210
WP_001020625.1|SA0949	NP_253674.1|PA4987	2.32e-16	70.9	6.75e-20	79.3
WP_001020801.1|SA1088	NP_250279.1|PA1588	2.17e-137	395	2.75e-139	399
WP_001021210.1|SA1736	NP_249057.1|PA0366	1.07e-102	312	7.34e-105	317
WP_001021468.1|SA2027	NP_252376.1|PA3686	1.15e-63	194	9.56e-64	193
WP_001024830.1|SA1194	NP_253705.1|PA5018	1.76e-22	87.0	5.06e-22	85.1
WP_001025093.1|SA1126	NP_251274.1|PA2584	2.60e-26	97.1	6.29e-25	92.4
WP_001030823.1|SA2075	NP_253867.1|PA5180	3.69e-18	79.3	2.22e-18	79.0
WP_001033018.1|SA0084	NP_251035.1|PA2345	8.03e-98	295	5.50e-97	292
WP_001036648.1|SA0419	NP_249091.1|PA0400	6.61e-118	345	1.09e-120	351
WP_001038317.1|SA1513	NP_254180.1|PA5493	9.18e-173	521	9.78e-178	533
WP_001039275.1|SA1239	NP_250281.1|PA1590	1.30e-79	251	7.86e-83	258
WP_001039659.1|SA0997	NP_253351.1|PA4662	3.25e-39	135	1.58e-37	129
WP_001040568.1|SA0506	NP_252955.1|PA4265	4.83e-212	585	2.12e-214	590
WP_001040568.1|SA0506	NP_252967.1|PA4277	4.83e-212	585	2.12e-214	590
WP_001041351.1|SA1204	NP_248726.1|PA0036	5.76e-172	484	5.08e-174	488
WP_001043863.1|SA1305	NP_250495.1|PA1804	1.73e-35	113	1.69e-34	110
WP_001045135.1|SA1666	NP_252568.1|PA3879	1.43e-38	130	5.64e-40	132
WP_001045423.1|SA0572	NP_251916.1|PA3226	8.22e-12	61.2	2.64e-12	61.6
WP_001046645.1|SA2213	NP_249191.1|PA0500	1.70e-41	145	7.41e-42	145
WP_001048816.1|SA1910	NP_254246.1|PA5559	7.34e-12	52.8	4.24e-11	50.1
WP_001049165.1|SA0723	NP_250492.1|PA1801	6.78e-84	244	5.34e-85	246
WP_001049950.1|SA0877	NP_252592.1|PA3903	1.92e-158	459	3.54e-160	462
WP_001050048.1|SA0735	NP_253624.1|PA4937	7.81e-137	425	5.92e-140	432
WP_001052270.1|SA1848	NP_253974.1|PA5287	2.38e-92	283	2.09e-92	282
WP_001058587.1|SA1460	NP_249625.1|PA0934	1.71e-165	492	9.42e-173	510
WP_001058587.1|SA1460	NP_254025.1|PA5338	5.32e-167	494	2.14e-173	510
WP_001058848.1|SA2257	NP_253523.1|PA4836	9.29e-19	80.9	7.73e-21	85.5
WP_001059079.1|SA2494	NP_249147.1|PA0456	1.47e-26	89.4	3.15e-27	90.1
WP_001059082.1|SA0747	NP_249850.1|PA1159	4.04e-24	83.2	5.23e-26	87.0
WP_001059082.1|SA0747	NP_251956.1|PA3266	9.51e-23	79.7	1.75e-24	83.2
WP_001060842.1|SA0956	NP_249500.1|PA0809	5.04e-109	327	1.80e-110	329
WP_001060842.1|SA0956	NP_253024.1|PA4334	2.70e-109	327	7.70e-118	347
WP_001062176.1|SA1387	NP_252156.1|PA3466	1.06e-57	194	1.81e-55	187
WP_001062663.1|SA2327	NP_250798.1|PA2108	1.00e-99	312	3.82e-97	304
WP_001062663.1|SA2327	NP_253984.1|PA5297	2.19e-96	303	6.18e-93	293
WP_001062972.1|SA0665	NP_249666.1|PA0975	7.35e-15	69.3	9.54e-16	70.9
WP_001062984.1|SA0410	NP_254222.1|PA5535	2.20e-112	332	3.08e-116	341
WP_001066548.1|SA0263	NP_250745.1|PA2055	1.45e-31	123	1.01e-28	114
WP_001067052.1|SA0851	NP_253195.1|PA4505	7.11e-81	246	2.33e-80	244
WP_001068501.1|SA0684	NP_251318.1|PA2628	7.15e-26	101	1.13e-28	107
WP_001068501.1|SA0684	NP_253521.1|PA4834	1.11e-26	103	4.45e-29	108
WP_001071136.1|SA1193	NP_249611.1|PA0920	6.17e-41	159	6.84e-47	176
WP_001074342.1|SA1013	NP_253860.1|PA5173	2.75e-66	207	2.28e-66	207
WP_001074622.1|SA0496	NP_252963.1|PA4273	5.80e-74	221	1.38e-73	219
WP_001074749.1|SA0728	NP_249243.1|PA0552	4.65e-99	297	4.81e-97	291
WP_001075809.1|SA0098	NP_251612.1|PA2922	1.95e-65	211	1.23e-64	207
WP_001078461.1|SA0113	NP_253595.1|PA4908	6.97e-17	77.4	6.35e-15	70.5
WP_001080809.1|SA0602	NP_252847.1|PA4158	3.32e-85	253	3.18e-84	249
WP_001080824.1|SA2035	NP_252941.1|PA4251	2.03e-78	229	4.17e-79	229
WP_001083499.1|SA2411	NP_254155.1|PA5468	9.21e-70	225	3.37e-71	228
WP_001084442.1|SA0179	NP_249586.1|PA0895	1.27e-91	279	1.93e-89	272
WP_001085183.1|SA0736	NP_253456.1|PA4768	3.28e-37	122	3.49e-38	124
WP_001085219.1|SA0484	NP_253299.1|PA4609	8.47e-145	419	2.48e-145	419
WP_001085507.1|SA0730	NP_253818.1|PA5131	5.40e-159	459	1.24e-161	465
WP_001085655.1|SA1171	NP_252940.1|PA4250	2.74e-17	67.8	1.39e-19	72.8
WP_001085792.1|SA0495	NP_252964.1|PA4274	2.61e-56	170	1.57e-56	169
WP_001088020.1|SA1420	NP_252694.1|PA4005	7.35e-23	83.6	1.08e-23	84.7
WP_001088978.1|SA1183	NP_253978.1|PA5291	5.67e-134	402	9.05e-136	405
WP_001092411.1|SA1879	NP_250326.1|PA1635	4.40e-25	93.6	7.67e-24	89.4
WP_001094394.1|SA1904	NP_254240.1|PA5553	1.85e-09	50.1	5.54e-11	53.1
WP_001096471.1|SA1302	NP_253259.1|PA4569	2.58e-44	151	2.27e-43	148
WP_001096577.1|SA2030	NP_252935.1|PA4245	8.50e-11	48.9	8.53e-12	50.4
WP_001096633.1|SA1347	NP_250938.1|PA2248	9.89e-90	270	1.93e-91	273
WP_001100526.1|SA0842	NP_252023.1|PA3333	3.05e-68	213	1.32e-65	206
WP_001101899.1|SA0926	NP_253542.1|PA4855	1.98e-99	300	8.54e-97	293
WP_001103743.1|SA1140	NP_252271.1|PA3581	3.64e-35	125	2.86e-36	127
WP_001104607.1|SA1407	NP_253537.1|PA4850	1.34e-35	127	2.43e-38	134
WP_001105088.1|SA0081	NP_249989.1|PA1298	1.20e-07	42.7	5.85e-07	40.0
WP_001107235.1|SA0652	NP_252270.1|PA3580	3.56e-23	87.0	2.24e-22	84.0
WP_001109281.1|SA2481	NP_249549.1|PA0858	3.57e-40	140	3.77e-41	142
WP_001109939.1|SA1888	NP_252691.1|PA4002	1.90e-44	155	3.83e-44	153
WP_001110061.1|SA2214	NP_249111.1|PA0420	1.81e-114	342	5.38e-118	350
WP_001112045.1|SA1465	NP_252512.1|PA3823	2.59e-132	381	3.01e-132	380
WP_001113093.1|SA2073	NP_250553.1|PA1862	1.24e-33	118	3.96e-37	126
WP_001114454.1|SA1512	NP_249048.1|PA0357	1.11e-45	152	1.85e-44	148
WP_001115097.1|SA1923	NP_253926.1|PA5239	3.08e-145	418	5.30e-147	421
WP_001115439.1|SA1244	NP_250277.1|PA1586	2.68e-87	269	3.47e-92	280
WP_001117767.1|SA1400	NP_252670.1|PA3981	1.61e-93	278	3.15e-95	282
WP_001118443.1|SA2026	NP_251309.1|PA2619	7.10e-36	113	4.18e-36	112
WP_001118652.1|SA1024	NP_253108.1|PA4418	1.31e-33	134	2.90e-36	140
WP_001118667.1|SA2048	NP_252954.1|PA4264	6.98e-43	133	5.90e-43	132
WP_001118675.1|SA0434	NP_250989.1|PA2299	8.90e-08	48.9	4.06e-10	54.7
WP_001118725.1|SA2188	NP_250472.1|PA1781	5.75e-271	767	2.43e-271	767
WP_001119021.1|SA1408	NP_253448.1|PA4760	5.71e-93	281	5.21e-95	285
WP_001121760.1|SA0731	NP_252325.1|PA3635	1.25e-180	508	5.91e-180	505
WP_001125540.1|SA1503	NP_251432.1|PA2742	1.65e-13	56.2	4.02e-15	59.3
WP_001126259.1|SA1046	NP_253444.1|PA4756	0.0	989	0.0	977
WP_001126606.1|SA1150	NP_253806.1|PA5119	2.50e-81	256	1.68e-80	253
WP_001127167.1|SA1511	NP_253219.1|PA4529	5.46e-31	110	3.75e-29	104
WP_001127689.1|SA0136	NP_252072.1|PA3382	2.58e-45	150	3.10e-48	157
WP_001130051.1|SA2400	NP_253330.1|PA4640	5.08e-166	476	1.84e-162	466
WP_001131841.1|SA1927	NP_249246.1|PA0555	2.42e-55	180	1.92e-54	177
WP_001137495.1|SA0504	NP_252957.1|PA4267	4.95e-61	183	3.38e-60	180
WP_001138360.1|SA1502	NP_251431.1|PA2741	6.19e-44	137	2.10e-43	134
WP_001141007.1|SA1970	NP_253847.1|PA5160	1.12e-39	147	1.90e-46	165
WP_001142337.1|SA0503	NP_252958.1|PA4268	1.58e-59	177	1.19e-59	176
WP_001143495.1|SA0801	NP_249356.1|PA0665	1.37e-20	77.8	6.90e-22	80.1
WP_001146763.1|SA2262	NP_248960.1|PA0269	2.70e-17	70.9	1.16e-17	70.9
WP_001147865.1|SA1713	NP_249624.1|PA0933	1.58e-42	153	1.61e-40	147
WP_001151451.1|SA0204	NP_251913.1|PA3223	2.41e-23	90.5	3.73e-24	91.7
WP_001151509.1|SA1070	NP_254032.1|PA5345	4.43e-126	387	2.02e-125	384
WP_001154619.1|SA0223	NP_252144.1|PA3454	7.67e-110	325	7.93e-111	327
WP_001155278.1|SA2102	NP_250470.1|PA1779	4.13e-82	283	1.89e-84	288
WP_001159037.1|SA1587	NP_252743.1|PA4054	8.18e-65	208	1.74e-64	206
WP_001162352.1|SA1223	NP_249807.1|PA1116	6.59e-24	95.9	6.99e-26	100
WP_001167888.1|SA0469	NP_253439.1|PA4751	5.15e-191	553	4.54e-198	570
WP_001173165.1|SA2172	NP_254166.1|PA5479	4.20e-148	426	6.40e-149	427
WP_001176863.1|SA2220	NP_249743.1|PA1052	1.69e-104	310	1.20e-97	292
WP_001178619.1|SA1042	NP_253336.1|PA4647	7.24e-83	258	6.75e-85	263
WP_001178942.1|SA1885	NP_249146.1|PA0455	1.94e-92	286	1.03e-92	286
WP_001180222.1|SA1989	NP_250339.1|PA1648	3.54e-93	278	3.67e-94	280
WP_001180222.1|SA1989	NP_250887.1|PA2197	2.39e-96	286	7.27e-97	287
WP_001180280.1|SA0854	NP_253194.1|PA4504	4.66e-43	147	1.71e-45	152
WP_001184011.1|SA1556	NP_252463.1|PA3774	2.20e-29	114	8.28e-29	112
WP_001185421.1|SA1241	NP_249211.1|PA0520	4.17e-25	97.8	2.38e-25	97.4
WP_001186804.1|SA0118	NP_252817.1|PA4128	2.24e-21	87.8	5.07e-24	94.0
WP_001190120.1|SA1406	NP_249110.1|PA0419	2.89e-25	97.4	8.24e-26	97.8
WP_001190841.1|SA1883	NP_250328.1|PA1637	1.71e-46	151	3.53e-47	152
WP_001190913.1|SA1045	NP_253446.1|PA4758	3.60e-99	296	1.92e-100	298
WP_001200542.1|SA1601	NP_253073.1|PA4383	1.77e-11	54.7	6.47e-14	60.1
WP_001200747.1|SA0562	NP_254114.1|PA5427	2.46e-85	258	2.22e-90	270
WP_001206093.1|SA1924	NP_248956.1|PA0265	2.81e-106	322	1.48e-104	317
WP_001206093.1|SA1924	NP_252812.1|PA4123	3.10e-109	330	2.93e-108	326
WP_001208755.1|SA1174	NP_251697.1|PA3007	1.56e-30	108	1.62e-31	110
WP_001217125.1|SA1574	NP_249424.1|PA0733	2.04e-38	130	5.41e-40	134
WP_001217926.1|SA2215	NP_249195.1|PA0504	2.38e-12	61.6	8.20e-09	50.4
WP_001218596.1|SA1142	NP_251715.1|PA3025	1.72e-63	214	3.40e-65	218
WP_001218732.1|SA0351	NP_253362.1|PA4673	3.48e-147	418	5.40e-150	424
WP_001221853.1|SA2018	NP_251804.1|PA3114	1.51e-38	134	6.19e-40	136
WP_001223008.1|SA1375	NP_249523.1|PA0832	1.47e-33	117	2.24e-34	118
WP_001225022.1|SA2430	NP_252413.1|PA3724	9.36e-23	98.6	2.84e-23	99.0
WP_001226823.1|SA2122	NP_253787.1|PA5100	7.36e-257	711	1.14e-259	717
WP_001229087.1|SA2255	NP_253186.1|PA4496	2.28e-20	91.7	2.15e-26	108
WP_001230232.1|SA1494	NP_253947.1|PA5260	1.60e-82	249	2.38e-83	250
WP_001230679.1|SA0157	NP_251836.1|PA3146	1.14e-19	84.7	2.19e-18	80.1
WP_001231451.1|SA1714	NP_251713.1|PA3023	1.32e-33	122	1.09e-30	114
WP_001232648.1|SA1520	NP_250189.1|PA1498	2.03e-110	336	1.37e-110	335
WP_001240318.1|SA0958	NP_252507.1|PA3818	1.24e-27	105	3.80e-25	97.4
WP_001246008.1|SA0337	NP_252766.1|PA4077	1.09e-12	54.3	7.94e-14	56.2
WP_001246555.1|SA0951	NP_248994.1|PA0303	1.67e-33	120	3.71e-35	124
WP_001246555.1|SA0951	NP_252298.1|PA3608	1.30e-33	121	6.68e-38	131
WP_001250038.1|SA2017	NP_253123.1|PA4433	1.07e-56	171	2.06e-55	167
WP_001252543.1|SA0457	NP_254239.1|PA5552	3.30e-102	310	9.72e-100	302
WP_001253312.1|SA1845	NP_251034.1|PA2344	3.32e-26	103	2.47e-25	99.8
WP_001255780.1|SA1858	NP_249044.1|PA0353	1.32e-164	479	3.06e-162	472
WP_001260089.1|SA0729	NP_253436.1|PA4748	2.46e-57	181	2.90e-54	172
WP_001261793.1|SA1433	NP_250802.1|PA2112	1.49e-62	194	2.45e-62	192
WP_001261987.1|SA1082	NP_252433.1|PA3744	1.77e-11	57.0	2.03e-13	61.2
WP_001263796.1|SA0972	NP_249061.1|PA0370	5.67e-19	77.8	2.59e-19	77.8
WP_001266161.1|SA1569	NP_249073.1|PA0382	2.85e-19	80.1	1.72e-19	79.7
WP_001266553.1|SA0655	NP_252250.1|PA3560	2.68e-92	295	8.49e-90	287
WP_001269921.1|SA1299	NP_250372.1|PA1681	7.06e-51	172	2.74e-51	172
WP_001270822.1|SA1155	NP_254081.1|PA5394	1.64e-76	246	1.15e-78	250
WP_001270865.1|SA1491	NP_252666.1|PA3977	2.30e-154	441	3.12e-153	437
WP_001272126.1|SA0440	NP_251652.1|PA2962	2.10e-38	129	1.00e-37	126
WP_001273060.1|SA0594	NP_251368.1|PA2678	1.35e-12	63.5	1.98e-09	53.1
WP_001273085.1|SA0497	NP_252962.1|PA4272	8.90e-34	114	1.85e-34	115
WP_001273586.1|SA0498	NP_252961.1|PA4271	1.08e-29	101	1.11e-30	102
WP_001274017.1|SA1414	NP_253253.1|PA4563	3.46e-09	46.6	6.99e-11	50.1
WP_001280006.1|SA1102	NP_252343.1|PA3653	8.64e-46	146	3.91e-48	151
WP_001281154.1|SA1874	NP_253617.1|PA4930	4.16e-42	148	1.70e-40	143
WP_001283057.1|SA1390	NP_252312.1|PA3622	5.64e-73	228	1.35e-74	231
WP_001283444.1|SA0641	NP_251515.1|PA2825	6.19e-22	83.6	5.20e-26	93.2
WP_001283792.1|SA0486	NP_251824.1|PA3134	8.23e-95	293	4.77e-102	311
WP_001288202.1|SA0475	NP_252390.1|PA3700	3.20e-162	466	8.76e-161	462
WP_001288302.1|SA0494	NP_252965.1|PA4275	3.17e-46	147	6.37e-47	148
WP_001292242.1|SA0656	NP_252447.1|PA3758	1.83e-62	202	1.06e-65	209
WP_001548498.1|SA1031	NP_249085.1|PA0394	3.84e-32	114	1.94e-30	108
WP_001548613.1|SA1144	NP_253632.1|PA4945	1.08e-44	152	7.45e-43	146
WP_001557168.1|SA0653	NP_252273.1|PA3583	7.23e-27	102	5.56e-28	103
WP_001557331.1|SA1093	NP_251701.1|PA3011	9.87e-153	462	6.64e-161	482
WP_001557386.1|SA1579	NP_252676.1|PA3987	1.18e-229	664	2.13e-229	662
WP_001557494.1|SA1999	NP_249816.1|PA1125	7.76e-28	104	1.75e-27	102
WP_001557494.1|SA1999	NP_249888.1|PA1197	1.17e-28	106	7.09e-29	106
WP_001557561.1|SA0181	NP_252642.1|PA3953	4.12e-09	51.2	3.37e-09	50.4
WP_001557587.1|SA0348	NP_254249.1|PA5562	5.16e-46	154	5.13e-48	158
WP_001788197.1|SA0501	NP_252959.1|PA4269	0.0	1183	0.0	1173
WP_001791162.1|SA1504	NP_251433.1|PA2743	4.25e-51	159	9.18e-52	160
WP_001793242.1|SA0123	NP_252757.1|PA4068	2.52e-55	180	1.20e-53	174
WP_001795316.1|SA1998	NP_250181.1|PA1490	1.08e-24	96.7	3.21e-24	94.4
WP_001801873.1|SA0038	NP_252692.1|PA4003	3.90e-37	144	3.30e-39	149
WP_001805237.1|SA0487	NP_252505.1|PA3816	8.88e-68	206	2.20e-68	207
WP_001838797.1|SAP017	NP_250968.1|PA2278	3.03e-145	418	1.34e-147	423
WP_010956549.1|SA0709	YP_003933612.1|PA3701	1.37e-93	281	1.92e-97	290
WP_072399972.1|SA1861	NP_253382.1|PA4694	1.62e-134	384	6.70e-135	384
