# Supplementary material for: Homology-based reconstruction of regulatory networks for bacterial and archaeal genomes
Source: Front Microbiol. 2022 Jul 19;13:923105. doi: 10.3389/fmicb.2022.923105 (PMC9344073; doi:10.3389/fmicb.2022.923105)
Supplement: Supplementary file 1 [file Data_Sheet_1.ZIP › network/proteinortho/Pseudo/GCF_000005845.2_E_coli_K12_genomic.faa_Pseudo.proteinortho-graph]

# file_a	file_b
# a	b	evalue_ab	bitscore_ab	evalue_ba	bitscore_ba
# GCF_000005845.2_E_coli_K12_genomic.faa	GCF_000006765.1_ASM676v1_P_aeruginosa_PA01_genomic.faa
# 1.008e-81	248	3.27e-81	246
NP_414545.1|b0004	NP_252424.1|PA3735	1.48e-73	235	6.34e-73	233
NP_414547.1|b0006	NP_252229.1|PA3539	1.78e-120	342	1.80e-120	341
NP_414548.1|b0007	NP_252331.1|PA3641	1.26e-159	458	1.02e-158	455
NP_414549.1|b0008	NP_251486.1|PA2796	5.96e-124	355	2.73e-122	350
NP_414555.1|b0014	NP_253449.1|PA4761	0.0	952	0.0	954
NP_414556.1|b0015	NP_253448.1|PA4760	2.48e-150	427	1.17e-148	422
NP_414564.1|b0023	NP_253253.1|PA4563	9.24e-28	94.0	3.42e-28	94.7
NP_414566.1|b0025	NP_253251.1|PA4561	3.37e-111	322	5.54e-110	319
NP_414567.1|b0026	NP_253250.1|PA4560	0.0	1098	0.0	1097
NP_414568.1|b0027	NP_253249.1|PA4559	2.48e-36	121	2.27e-37	123
NP_414569.1|b0028	NP_253248.1|PA4558	5.77e-39	126	2.30e-38	124
NP_414570.1|b0029	NP_253247.1|PA4557	1.78e-148	417	1.03e-147	415
NP_414572.1|b0031	NP_253447.1|PA4759	1.32e-109	315	2.79e-111	319
NP_414573.1|b0032	NP_253446.1|PA4758	1.30e-199	552	9.19e-200	552
NP_414574.1|b0033	NP_253444.1|PA4756	0.0	1603	0.0	1602
NP_414581.1|b0039	NP_249437.1|PA0746	1.49e-49	169	2.97e-49	167
NP_414581.1|b0039	NP_250322.1|PA1631	1.65e-52	176	6.42e-52	174
NP_414581.1|b0039	NP_250705.1|PA2015	1.34e-51	174	1.44e-50	171
NP_414584.1|b0042	NP_251641.1|PA2951	5.77e-28	107	1.07e-26	103
NP_414585.1|b0043	NP_251643.1|PA2953	3.44e-21	93.2	1.26e-22	97.4
NP_414587.1|b0045	NP_252876.1|PA4187	7.29e-99	300	1.02e-95	292
NP_414590.1|b0048	NP_249041.1|PA0350	1.60e-43	139	3.93e-42	135
NP_414591.1|b0049	NP_249281.1|PA0590	1.04e-94	278	1.50e-94	277
NP_414592.1|b0050	NP_249282.1|PA0591	3.12e-45	140	2.60e-44	138
NP_414593.1|b0051	NP_249283.1|PA0592	4.57e-88	260	3.95e-89	263
NP_414594.1|b0052	NP_249284.1|PA0593	3.39e-136	387	2.96e-137	389
NP_414595.1|b0053	NP_249285.1|PA0594	4.95e-101	305	1.59e-99	301
NP_414596.1|b0054	NP_249286.1|PA0595	1.09e-106	345	3.39e-107	347
NP_414597.1|b0055	NP_249289.1|PA0598	5.02e-17	75.9	7.84e-13	63.5
NP_414600.1|b0058	NP_251936.1|PA3246	8.28e-69	207	4.01e-69	207
NP_414601.1|b0059	NP_251998.1|PA3308	0.0	935	0.0	938
NP_414602.1|b0060	NP_250577.1|PA1886	0.0	1119	0.0	1117
NP_414603.1|b0061	NP_250374.1|PA1683	2.15e-10	55.8	5.78e-12	59.7
NP_414606.1|b0064	NP_252261.1|PA3571	1.42e-11	61.2	3.52e-11	59.7
NP_414610.1|b0068	NP_253376.1|PA4687	1.03e-08	53.1	1.32e-09	55.5
NP_414613.1|b0071	NP_251810.1|PA3120	6.15e-86	250	5.66e-87	252
NP_414614.1|b0072	NP_251811.1|PA3121	1.31e-211	590	2.87e-213	593
NP_414615.4|b0073	NP_251808.1|PA3118	7.82e-132	379	1.37e-132	380
NP_414618.4|b0076	NP_250811.1|PA2121	1.19e-41	144	3.54e-39	137
NP_414618.4|b0076	NP_251241.1|PA2551	3.32e-44	150	4.60e-44	150
NP_414620.1|b0078	NP_253383.1|PA4695	1.11e-72	213	1.31e-71	210
NP_414622.1|b0080	NP_252253.1|PA3563	5.74e-91	272	7.09e-92	274
NP_414623.1|b0081	NP_253111.1|PA4421	2.05e-53	163	8.82e-55	166
NP_414624.1|b0082	NP_253110.1|PA4420	1.22e-111	323	4.99e-111	322
NP_414626.1|b0084	NP_253108.1|PA4418	2.60e-160	468	4.68e-158	462
NP_414627.1|b0085	NP_253107.1|PA4417	4.30e-135	397	1.37e-133	392
NP_414628.1|b0086	NP_253106.1|PA4416	6.96e-112	335	1.78e-112	336
NP_414629.1|b0087	NP_253105.1|PA4415	5.70e-172	480	1.16e-171	479
NP_414630.1|b0088	NP_253104.1|PA4414	2.21e-126	371	4.56e-126	370
NP_414631.1|b0089	NP_253103.1|PA4413	4.33e-99	298	1.87e-100	301
NP_414632.1|b0090	NP_253102.1|PA4412	3.99e-90	272	7.14e-91	273
NP_414633.1|b0091	NP_253101.1|PA4411	2.76e-209	585	9.56e-210	586
NP_414634.1|b0092	NP_253100.1|PA4410	2.17e-104	305	1.61e-104	305
NP_414635.1|b0093	NP_253099.1|PA4409	1.97e-33	120	1.09e-32	118
NP_414636.1|b0094	NP_253098.1|PA4408	5.65e-143	411	3.48e-144	414
NP_414637.1|b0095	NP_253097.1|PA4407	3.32e-149	425	1.49e-150	428
NP_414638.1|b0096	NP_253096.1|PA4406	1.13e-129	369	2.28e-129	367
NP_414640.1|b0098	NP_253093.1|PA4403	0.0	1139	0.0	1140
NP_414643.1|b0101	NP_253220.1|PA4530	1.64e-20	73.9	2.91e-21	75.5
NP_414645.1|b0103	NP_253219.1|PA4529	2.81e-59	182	1.98e-59	182
NP_414649.1|b0107	NP_251367.1|PA2677	2.75e-97	301	6.82e-97	300
NP_414651.1|b0109	NP_253214.1|PA4524	1.86e-99	291	2.19e-100	293
NP_414652.1|b0110	NP_253212.1|PA4522	3.50e-75	221	5.17e-75	220
NP_414654.1|b0112	NP_249557.1|PA0866	2.26e-214	596	3.06e-217	603
NP_414654.1|b0112	NP_251690.1|PA3000	1.85e-217	604	7.11e-220	610
NP_414655.1|b0113	NP_253457.1|PA4769	7.54e-69	210	9.56e-70	212
NP_414656.1|b0114	NP_253702.1|PA5015	0.0	1098	0.0	1099
NP_414657.1|b0115	NP_253703.1|PA5016	2.26e-164	479	3.26e-171	496
NP_414658.1|b0116	NP_250278.1|PA1587	1.81e-120	358	5.21e-120	357
NP_414660.1|b0118	NP_250478.1|PA1787	0.0	1389	0.0	1386
NP_414662.1|b0120	NP_249345.1|PA0654	1.63e-135	380	2.72e-134	377
NP_414663.1|b0121	NP_250378.1|PA1687	2.06e-126	359	1.03e-126	359
NP_414665.1|b0123	NP_252457.1|PA3768	1.14e-17	82.8	4.12e-19	86.7
NP_414666.1|b0124	NP_250980.1|PA2290	4.37e-258	734	6.62e-255	725
NP_414667.4|b0125	NP_253334.1|PA4645	6.65e-10	53.1	2.67e-11	56.6
NP_414668.1|b0126	NP_253365.1|PA4676	7.38e-88	256	1.03e-87	255
NP_414669.1|b0127	NP_251502.1|PA2812	1.77e-145	409	1.27e-145	409
NP_414670.1|b0128	NP_251501.1|PA2811	1.59e-106	306	1.99e-107	308
NP_414673.1|b0131	NP_253419.1|PA4731	2.17e-43	136	1.54e-43	136
NP_414675.1|b0133	NP_253418.1|PA4730	6.16e-97	284	1.77e-96	282
NP_414676.1|b0134	NP_253417.1|PA4729	7.65e-89	262	9.60e-90	264
NP_414681.1|b0139	NP_252773.1|PA4084	3.65e-150	460	5.87e-148	454
NP_414682.1|b0140	NP_252774.1|PA4085	8.20e-50	161	2.09e-50	162
NP_414684.1|b0142	NP_253416.1|PA4728	2.65e-53	164	5.49e-53	162
NP_414685.4|b0143	NP_253415.1|PA4727	1.61e-135	396	2.12e-133	390
NP_414686.3|b0144	NP_253412.1|PA4724	2.08e-91	271	6.50e-90	267
NP_414687.1|b0145	NP_253411.1|PA4723	3.85e-69	203	5.42e-69	202
NP_414688.1|b0146	NP_253409.1|PA4721	1.89e-74	223	1.35e-74	223
NP_414689.4|b0147	NP_251551.1|PA2861	1.36e-30	107	3.13e-29	103
NP_414690.4|b0148	NP_252650.1|PA3961	3.19e-204	598	9.37e-204	596
NP_414691.1|b0149	NP_253388.1|PA4700	1.04e-188	557	1.08e-190	561
NP_414692.1|b0150	NP_251156.1|PA2466	1.13e-162	488	2.24e-163	489
NP_414696.1|b0154	NP_252666.1|PA3977	1.05e-212	589	6.15e-212	587
NP_414698.1|b0156	NP_249356.1|PA0665	3.81e-55	165	1.94e-55	165
NP_414700.1|b0158	NP_252734.1|PA4045	3.27e-28	106	1.23e-27	104
NP_414702.1|b0160	NP_249815.1|PA1124	1.00e-141	414	1.92e-144	421
NP_414703.1|b0161	NP_249457.1|PA0766	4.24e-82	259	1.75e-88	275
NP_414704.4|b0162	NP_249741.1|PA1050	1.02e-56	187	1.13e-54	181
NP_414709.1|b0167	NP_252348.1|PA3658	2.65e-233	677	3.00e-235	682
NP_414710.1|b0168	NP_252347.1|PA3657	3.99e-126	356	2.30e-125	354
NP_414711.1|b0169	NP_252346.1|PA3656	2.25e-125	353	4.04e-126	354
NP_414712.1|b0170	NP_252345.1|PA3655	8.60e-101	294	1.02e-99	291
NP_414713.1|b0171	NP_252344.1|PA3654	2.17e-111	317	4.49e-111	316
NP_414714.1|b0172	NP_252343.1|PA3653	4.35e-71	211	2.53e-70	208
NP_414715.1|b0173	NP_252340.1|PA3650	3.08e-149	426	1.66e-146	418
NP_414716.1|b0174	NP_252342.1|PA3652	1.03e-87	258	2.54e-88	259
NP_414717.2|b0175	NP_252341.1|PA3651	4.94e-62	194	2.37e-62	195
NP_414718.1|b0176	NP_252339.1|PA3649	1.06e-130	382	2.23e-127	374
NP_414719.1|b0177	NP_252338.1|PA3648	2.31e-196	576	2.88e-194	570
NP_414721.1|b0179	NP_252336.1|PA3646	1.49e-79	244	4.38e-76	235
NP_414722.1|b0180	NP_252335.1|PA3645	3.20e-51	157	9.47e-53	161
NP_414723.1|b0181	NP_252334.1|PA3644	7.26e-69	211	2.05e-68	209
NP_414724.1|b0182	NP_252333.1|PA3643	2.33e-130	376	4.99e-127	367
NP_414725.1|b0183	NP_252332.1|PA3642	2.43e-89	258	3.54e-89	257
NP_414726.1|b0184	NP_252330.1|PA3640	0.0	1335	0.0	1337
NP_414727.1|b0185	NP_252329.1|PA3639	3.24e-157	439	1.13e-157	440
NP_414728.1|b0186	NP_250509.1|PA1818	1.45e-190	556	3.11e-187	547
NP_414730.1|b0188	NP_252328.1|PA3638	7.70e-89	274	8.79e-88	271
NP_414732.1|b0190	NP_252415.1|PA3726	1.82e-28	102	8.18e-30	105
NP_414733.1|b0191	NP_249559.1|PA0868	8.33e-54	163	6.74e-53	160
NP_414736.1|b0194	NP_249647.1|PA0956	2.24e-299	820	6.48e-299	819
NP_414737.1|b0195	NP_252078.1|PA3388	2.01e-60	187	2.17e-62	192
NP_414739.1|b0197	NP_252620.1|PA3931	4.92e-61	191	3.70e-63	196
NP_414739.1|b0197	NP_254192.1|PA5505	4.48e-62	194	1.20e-64	200
NP_414740.1|b0198	NP_251041.1|PA2351	6.72e-42	139	5.37e-44	144
NP_414741.1|b0199	NP_251040.1|PA2350	2.99e-92	277	9.17e-92	276
NP_414741.1|b0199	NP_254190.1|PA5503	1.53e-97	290	3.02e-97	288
NP_414742.1|b0200	NP_064726.1|PA0006	1.21e-28	102	3.65e-30	106
NP_414743.1|b0207	NP_252856.1|PA4167	2.93e-122	347	8.63e-122	345
NP_414744.1|b0208	NP_250550.1|PA1859	5.16e-94	278	5.79e-93	275
NP_414746.1|b0210	NP_251809.2|PA3119	1.07e-70	213	6.12e-69	208
NP_414747.1|b0211	NP_250503.1|PA1812	2.58e-94	292	6.06e-94	291
NP_414748.1|b0212	NP_250504.1|PA1813	7.22e-74	223	4.27e-73	221
NP_414749.2|b0213	NP_250505.1|PA1814	5.60e-17	75.1	1.65e-18	79.0
NP_414750.1|b0214	NP_250506.1|PA1815	1.66e-64	191	1.86e-63	188
NP_414751.1|b0215	NP_250507.1|PA1816	4.29e-83	246	1.44e-81	241
NP_414754.1|b0219	NP_252486.1|PA3797	5.74e-86	254	5.57e-84	249
NP_414756.2|b0221	NP_251505.1|PA2815	2.15e-284	802	3.03e-279	788
NP_414758.1|b0223	NP_249998.1|PA1307	1.51e-108	311	4.41e-108	310
NP_414759.1|b0224	NP_252445.1|PA3756	1.08e-10	56.2	2.54e-10	54.3
NP_414763.1|b0228	NP_249845.1|PA1154	5.16e-70	207	1.31e-68	203
NP_414766.1|b0231	NP_249614.1|PA0923	1.32e-101	301	3.76e-101	299
NP_414777.1|b0242	NP_253255.1|PA4565	3.97e-97	291	6.51e-96	287
NP_414778.1|b0243	NP_252696.1|PA4007	8.42e-130	378	8.58e-130	377
NP_414794.4|b0260	NP_253668.1|PA4981	2.62e-151	436	7.57e-151	435
NP_414806.1|b0272	NP_252198.1|PA3508	5.29e-30	110	4.32e-29	108
NP_414807.1|b0273	NP_253859.1|PA5172	4.04e-138	392	8.27e-138	391
NP_414817.1|b0283	NP_253308.1|PA4618	1.00e-17	79.7	3.91e-18	80.5
NP_414818.1|b0284	NP_250623.1|PA1933	1.76e-138	422	1.38e-137	419
NP_414819.1|b0285	NP_250622.1|PA1932	5.79e-92	274	2.32e-94	280
NP_414820.1|b0286	NP_250621.1|PA1931	1.12e-64	196	4.17e-65	196
NP_414822.1|b0288	NP_251899.1|PA3209	4.15e-43	134	5.50e-42	131
NP_414830.1|b0296	NP_252291.1|PA3601	4.71e-34	109	1.36e-33	108
NP_414833.1|b0299	NP_249669.1|PA0978	2.83e-43	146	6.30e-41	140
NP_414833.1|b0299	NP_250628.1|PA1938	9.65e-44	147	1.18e-40	139
NP_414839.1|b0305	NP_249255.1|PA0564	1.16e-40	140	6.74e-40	138
NP_414845.1|b0311	NP_254059.1|PA5372	0.0	943	0.0	945
NP_414846.1|b0312	NP_254060.1|PA5373	1.02e-277	759	5.12e-278	759
NP_414847.3|b0313	NP_254061.1|PA5374	1.22e-73	218	8.79e-74	218
NP_414848.1|b0314	NP_252622.1|PA3933	7.10e-203	583	3.76e-205	588
NP_414859.1|b0325	NP_250965.1|PA2275	1.59e-133	382	2.00e-134	384
NP_414865.1|b0331	NP_249487.1|PA0796	2.55e-160	446	1.83e-160	446
NP_414867.1|b0333	NP_249486.1|PA0795	5.05e-143	409	1.86e-140	402
NP_414868.1|b0334	NP_249483.1|PA0792	7.81e-208	582	1.15e-207	581
NP_414869.1|b0335	NP_252258.1|PA3568	1.27e-178	518	1.13e-179	520
NP_414870.1|b0336	NP_249129.1|PA0438	1.27e-218	603	5.17e-218	601
NP_414871.1|b0337	NP_249128.1|PA0437	9.49e-248	677	4.72e-248	678
NP_414872.3|b0338	NP_250744.1|PA2054	1.49e-89	266	2.54e-85	255
NP_414873.1|b0339	NP_250743.1|PA2053	4.25e-95	274	2.88e-93	269
NP_414874.1|b0340	NP_250742.1|PA2052	3.49e-75	219	4.30e-76	221
NP_414875.1|b0341	NP_251190.1|PA2500	7.98e-105	312	6.64e-107	317
NP_414880.2|b0346	NP_253031.1|PA4341	2.86e-16	73.9	1.25e-15	71.6
NP_414883.5|b0349	NP_251639.1|PA2949	3.54e-19	83.2	8.73e-18	79.0
NP_414884.2|b0350	NP_252816.1|PA4127	1.26e-47	157	1.14e-48	159
NP_414887.2|b0353	NP_248926.1|PA0235	2.60e-57	191	1.53e-62	205
NP_414887.2|b0353	NP_251162.1|PA2472	7.95e-61	201	2.44e-65	212
NP_414890.1|b0356	NP_252319.1|PA3629	8.31e-207	569	2.41e-206	568
NP_414899.2|b0365	NP_252627.1|PA3938	1.52e-117	340	6.98e-119	343
NP_414900.1|b0366	NP_252626.1|PA3937	1.62e-92	271	1.69e-92	270
NP_414901.1|b0367	NP_252625.1|PA3936	1.05e-90	267	7.41e-91	267
NP_414902.1|b0368	NP_252624.1|PA3935	6.08e-120	342	3.87e-123	350
NP_414903.4|b0369	NP_253930.1|PA5243	1.20e-72	225	1.58e-73	227
NP_414906.1|b0372	NP_249669.1|PA0978	2.83e-43	146	6.30e-41	140
NP_414906.1|b0372	NP_250628.1|PA1938	9.65e-44	147	1.18e-40	139
NP_414912.1|b0378	NP_251385.1|PA2695	1.00e-158	447	1.77e-159	449
NP_414917.2|b0383	NP_251986.1|PA3296	1.29e-239	661	1.25e-237	655
NP_414920.1|b0386	NP_249084.1|PA0393	1.10e-43	147	4.05e-40	137
NP_414921.2|b0387	NP_253934.1|PA5247	2.33e-34	115	6.15e-35	116
NP_414925.1|b0391	NP_250265.1|PA1574	9.03e-28	94.4	6.71e-30	99.4
NP_414927.1|b0393	NP_251953.1|PA3263	1.07e-90	270	4.38e-90	268
NP_414931.1|b0397	NP_252972.1|PA4282	5.56e-87	302	6.89e-76	270
NP_414932.1|b0398	NP_252971.1|PA4281	9.22e-53	178	8.46e-55	183
NP_414933.1|b0399	NP_254047.1|PA5360	1.15e-99	286	1.35e-98	283
NP_414934.1|b0400	NP_254048.1|PA5361	1.44e-101	307	4.19e-101	305
NP_414935.1|b0401	NP_250661.1|PA1971	5.71e-204	568	3.62e-200	558
NP_414936.1|b0402	NP_253784.1|PA5097	3.11e-201	563	5.74e-197	551
NP_414939.1|b0405	NP_252513.1|PA3824	1.45e-170	476	6.71e-169	471
NP_414940.1|b0406	NP_252512.1|PA3823	2.07e-202	558	1.03e-202	559
NP_414941.1|b0407	NP_252511.1|PA3822	1.40e-27	95.1	7.15e-28	95.5
NP_414942.1|b0408	NP_252510.1|PA3821	6.61e-184	531	8.36e-185	533
NP_414943.1|b0409	NP_252509.1|PA3820	4.43e-79	241	6.78e-78	237
NP_414947.1|b0413	NP_252746.1|PA4057	5.81e-74	215	5.79e-72	210
NP_414948.1|b0414	NP_252745.1|PA4056	4.94e-132	380	6.70e-130	374
NP_414949.1|b0415	NP_252742.1|PA4053	2.56e-54	166	9.73e-57	172
NP_414950.1|b0416	NP_252741.1|PA4052	1.54e-46	145	1.55e-47	148
NP_414951.1|b0417	NP_252740.1|PA4051	1.07e-81	248	7.07e-74	228
NP_414952.1|b0418	NP_252739.1|PA4050	7.45e-56	171	1.51e-55	170
NP_414953.2|b0419	NP_250430.1|PA1739	7.23e-106	310	2.56e-106	310
NP_414954.1|b0420	NP_252733.1|PA4044	1.29e-284	787	5.02e-282	780
NP_414955.1|b0421	NP_252732.1|PA4043	1.58e-86	258	1.88e-82	248
NP_414956.1|b0422	NP_252731.1|PA4042	4.66e-17	66.2	3.32e-17	66.2
NP_414957.1|b0423	NP_253805.1|PA5118	4.34e-170	485	1.09e-170	486
NP_414959.1|b0425	NP_253087.1|PA4397	3.77e-45	152	2.07e-44	150
NP_414960.2|b0426	NP_253085.1|PA4395	3.76e-46	145	1.13e-47	149
NP_414961.4|b0427	NP_252923.1|PA4233	1.93e-153	441	1.80e-146	423
NP_414962.1|b0428	NP_250012.1|PA1321	2.01e-133	377	1.43e-133	377
NP_414963.1|b0429	NP_250011.1|PA1320	9.83e-30	100	4.09e-29	98.6
NP_414964.1|b0430	NP_250010.1|PA1319	5.19e-99	283	4.62e-100	285
NP_414965.1|b0431	NP_250009.1|PA1318	0.0	942	0.0	953
NP_414966.1|b0432	NP_250008.1|PA1317	2.73e-120	346	7.16e-121	347
NP_414967.1|b0433	NP_253083.1|PA4393	2.70e-46	167	8.88e-40	149
NP_414969.4|b0435	NP_249548.1|PA0857	4.95e-22	80.5	4.81e-22	80.1
NP_414970.1|b0436	NP_250491.1|PA1800	5.44e-146	420	4.83e-147	422
NP_414971.1|b0437	NP_250492.1|PA1801	1.72e-108	307	8.89e-109	308
NP_414972.1|b0438	NP_250493.1|PA1802	1.28e-231	637	1.85e-231	636
NP_414973.1|b0439	NP_250494.1|PA1803	0.0	1069	0.0	1070
NP_414974.1|b0440	NP_250495.1|PA1804	6.14e-45	137	3.08e-45	137
NP_414975.1|b0441	NP_250496.1|PA1805	2.45e-64	220	3.01e-60	209
NP_414976.1|b0442	NP_251830.1|PA3140	2.96e-13	58.9	3.35e-14	60.8
NP_414978.1|b0444	NP_249667.1|PA0976	2.27e-42	140	3.12e-42	140
NP_414981.4|b0447	NP_250718.1|PA2028	1.51e-34	115	7.85e-35	116
NP_414984.1|b0450	NP_253975.1|PA5288	3.37e-59	175	4.16e-60	177
NP_414985.1|b0451	NP_253974.1|PA5287	1.33e-131	384	4.14e-128	374
NP_414986.1|b0452	NP_252631.1|PA3942	5.04e-108	312	5.94e-107	309
NP_414988.1|b0454	NP_253082.1|PA4392	8.02e-19	73.9	2.82e-19	74.7
NP_414990.2|b0457	NP_250890.1|PA2200	2.44e-46	167	1.88e-47	169
NP_414995.1|b0462	NP_249117.1|PA0426	0.0	1415	0.0	1415
NP_414996.1|b0463	NP_249116.1|PA0425	6.74e-135	389	9.31e-135	388
NP_414997.1|b0464	NP_252264.1|PA3574	1.71e-30	109	8.54e-31	109
NP_414998.1|b0465	NP_253709.1|PA5022	5.98e-223	666	6.58e-222	663
NP_415002.1|b0469	NP_250234.1|PA1543	2.08e-53	166	2.96e-53	165
NP_415004.1|b0471	NP_250224.1|PA1533	1.85e-43	135	2.52e-41	129
NP_415005.1|b0472	NP_250225.1|PA1534	5.76e-88	254	7.02e-89	256
NP_415006.1|b0473	NP_250287.1|PA1596	7.35e-282	781	7.12e-280	775
NP_415007.1|b0474	NP_252376.1|PA3686	2.09e-95	275	1.73e-94	272
NP_415008.1|b0475	NP_253344.1|PA4655	3.23e-69	216	1.23e-69	217
NP_415009.1|b0476	NP_254071.1|PA5384	1.76e-26	104	3.68e-22	92.0
NP_415011.1|b0478	NP_254205.1|PA5518	5.55e-221	621	3.45e-227	636
NP_415014.1|b0481	NP_252270.1|PA3580	2.69e-54	166	3.57e-52	160
NP_415017.1|b0484	NP_252609.1|PA3920	3.45e-176	525	5.71e-174	519
NP_415020.1|b0487	NP_253466.1|PA4778	2.63e-38	124	1.59e-39	126
NP_415021.2|b0488	NP_253898.1|PA5211	2.79e-18	73.9	3.23e-20	78.6
NP_415025.4|b0492	NP_252750.1|PA4061	2.95e-49	162	1.37e-50	165
NP_415026.1|b0493	NP_252020.1|PA3330	3.24e-39	136	2.79e-38	133
NP_415027.1|b0494	NP_251546.1|PA2856	1.17e-50	160	1.14e-50	160
NP_415028.1|b0495	NP_251547.1|PA2857	4.25e-87	254	1.41e-85	250
NP_415029.1|b0496	NP_251548.1|PA2858	3.50e-127	398	2.62e-121	382
NP_415036.1|b0503	NP_250334.1|PA1643	4.68e-105	311	9.15e-108	317
NP_415038.1|b0505	NP_250205.1|PA1514	2.41e-53	164	3.65e-53	163
NP_415040.1|b0507	NP_250193.1|PA1502	0.0	896	0.0	899
NP_415041.1|b0508	NP_250192.1|PA1501	6.58e-109	312	2.72e-108	310
NP_415042.1|b0509	NP_250191.1|PA1500	1.19e-126	360	1.63e-124	354
NP_415044.4|b0511	NP_249167.1|PA0476	8.58e-63	211	1.38e-63	213
NP_415045.1|b0512	NP_249092.1|PA0401	3.95e-32	124	6.53e-29	114
NP_415045.1|b0512	NP_254228.1|PA5541	1.10e-32	126	1.60e-33	128
NP_415047.1|b0514	NP_249743.1|PA1052	2.92e-116	340	7.10e-112	329
NP_415048.1|b0515	NP_249831.1|PA1140	5.53e-34	121	1.02e-35	125
NP_415049.1|b0516	NP_249135.1|PA0444	2.44e-53	181	3.68e-52	177
NP_415054.1|b0521	NP_253860.1|PA5173	3.51e-96	283	5.65e-98	288
NP_415055.1|b0522	NP_254112.1|PA5425	1.42e-63	204	2.04e-63	203
NP_415056.1|b0523	NP_254113.1|PA5426	8.91e-69	203	7.11e-68	201
NP_415057.1|b0524	NP_250483.1|PA1792	4.82e-75	225	9.77e-75	224
NP_415058.1|b0525	NP_250484.1|PA1793	1.06e-80	233	8.80e-80	231
NP_415059.1|b0526	NP_250486.1|PA1795	8.77e-198	554	2.38e-195	547
NP_415060.1|b0527	NP_253649.1|PA4962	1.11e-54	168	3.28e-54	167
NP_415062.1|b0529	NP_250487.1|PA1796	5.64e-140	393	6.87e-141	395
NP_415068.1|b0535	NP_252637.1|PA3948	1.46e-48	155	5.85e-48	153
NP_415073.1|b0541	NP_249669.1|PA0978	2.83e-43	146	6.30e-41	140
NP_415073.1|b0541	NP_250628.1|PA1938	9.65e-44	147	1.18e-40	139
NP_415075.1|b0543	NP_253677.1|PA4990	5.34e-27	93.6	2.33e-23	84.0
NP_415103.1|b0571	NP_251499.1|PA2809	2.05e-101	291	1.69e-100	288
NP_415104.1|b0572	NP_249118.1|PA0427	9.87e-96	294	1.05e-95	294
NP_415104.1|b0572	NP_253287.1|PA4597	8.31e-96	294	3.34e-92	285
NP_415107.1|b0575	NP_251210.1|PA2520	1.53e-201	606	2.37e-200	603
NP_415109.1|b0577	NP_252158.1|PA3468	1.25e-109	327	1.34e-109	327
NP_415113.1|b0581	NP_250871.1|PA2181	5.53e-25	102	3.57e-24	99.4
NP_415116.1|b0584	NP_251378.1|PA2688	0.0	894	0.0	892
NP_415120.1|b0588	NP_252847.1|PA4158	4.47e-109	313	7.25e-108	310
NP_415121.1|b0589	NP_252850.1|PA4161	1.95e-74	230	9.12e-73	226
NP_415122.1|b0590	NP_252849.1|PA4160	7.22e-72	224	5.18e-69	216
NP_415124.1|b0592	NP_252848.1|PA4159	7.64e-63	199	2.28e-61	194
NP_415125.1|b0593	NP_252921.1|PA4231	7.83e-38	139	3.83e-40	145
NP_415126.1|b0594	NP_252918.1|PA4228	8.77e-161	466	3.18e-161	467
NP_415127.1|b0595	NP_250593.1|PA1902	1.03e-67	207	1.88e-68	208
NP_415127.1|b0595	NP_252902.1|PA4213	1.03e-67	207	1.88e-68	208
NP_415133.1|b0600	NP_252487.1|PA3798	1.52e-145	415	3.76e-146	416
NP_415134.1|b0601	NP_250816.1|PA2126	2.86e-69	208	2.53e-70	210
NP_415135.1|b0602	NP_250817.1|PA2127	1.85e-79	248	2.38e-80	250
NP_415137.2|b0604	NP_251166.1|PA2476	8.16e-87	256	7.96e-85	250
NP_415138.1|b0605	NP_248829.1|PA0139	6.94e-83	241	8.58e-84	243
NP_415139.2|b0606	NP_248830.1|PA0140	1.78e-249	690	5.64e-246	681
NP_415141.1|b0608	NP_250878.1|PA2188	1.21e-205	569	5.72e-206	569
NP_415143.1|b0610	NP_253961.1|PA5274	4.74e-37	120	2.70e-36	118
NP_415146.1|b0613	NP_248900.1|PA0209	3.84e-37	131	2.40e-33	120
NP_415149.4|b0616	NP_249574.1|PA0883	2.43e-25	99.8	1.56e-24	97.1
NP_415156.1|b0623	NP_249147.1|PA0456	4.95e-28	93.2	7.12e-28	92.4
NP_415157.1|b0624	NP_253073.1|PA4383	4.17e-39	125	5.97e-39	124
NP_415161.1|b0628	NP_252685.1|PA3996	1.19e-148	418	3.03e-149	419
NP_415163.2|b0630	NP_252686.1|PA3997	7.85e-79	233	5.70e-79	233
NP_415164.1|b0631	NP_252687.1|PA3998	1.15e-11	53.1	1.55e-12	55.1
NP_415165.1|b0632	NP_252688.1|PA3999	6.24e-112	330	2.42e-111	328
NP_415167.1|b0634	NP_252691.1|PA4002	3.40e-129	372	1.82e-131	378
NP_415168.1|b0635	NP_252692.1|PA4003	3.27e-182	528	4.92e-179	520
NP_415169.1|b0636	NP_252693.1|PA4004	6.58e-68	200	2.33e-68	201
NP_415170.4|b0637	NP_252694.1|PA4005	2.87e-34	112	3.26e-34	111
NP_415171.1|b0638	NP_249971.1|PA1280	5.76e-22	86.3	2.34e-19	79.0
NP_415172.1|b0639	NP_252695.1|PA4006	7.62e-45	146	6.14e-44	143
NP_415173.1|b0640	NP_252678.1|PA3989	3.19e-43	150	2.05e-45	155
NP_415175.1|b0642	NP_252676.1|PA3987	0.0	1028	0.0	1030
NP_415184.1|b0651	NP_248833.2|PA0143	2.86e-73	227	1.82e-72	224
NP_415185.1|b0652	NP_250030.1|PA1339	1.34e-128	361	4.11e-130	364
NP_415186.1|b0653	NP_250031.1|PA1340	4.27e-65	198	1.31e-66	202
NP_415187.1|b0654	NP_250032.1|PA1341	1.89e-90	265	7.79e-90	263
NP_415188.1|b0655	NP_250033.1|PA1342	4.51e-116	334	3.71e-115	331
NP_415190.1|b0657	NP_252673.1|PA3984	4.36e-101	311	3.95e-102	313
NP_415191.1|b0658	NP_252672.1|PA3983	4.26e-91	269	8.89e-93	273
NP_415192.1|b0659	NP_252671.1|PA3982	1.06e-53	164	6.77e-55	167
NP_415193.2|b0660	NP_252670.1|PA3981	4.18e-137	390	7.22e-138	392
NP_415194.1|b0661	NP_252669.1|PA3980	5.71e-220	610	2.70e-220	610
NP_415200.1|b0674	NP_250774.1|PA2084	1.74e-44	164	3.12e-43	160
NP_415203.1|b0677	NP_252447.1|PA3758	1.33e-35	131	4.66e-36	132
NP_415205.1|b0679	NP_252450.1|PA3761	7.48e-145	430	1.31e-150	444
NP_415206.1|b0680	NP_250485.1|PA1794	2.55e-247	687	6.77e-250	693
NP_415209.1|b0683	NP_253452.1|PA4764	1.03e-53	163	5.43e-53	161
NP_415222.1|b0694	NP_250328.1|PA1637	4.02e-80	237	1.19e-79	235
NP_415223.1|b0695	NP_250327.1|PA1636	2.23e-163	497	6.66e-158	482
NP_415224.1|b0696	NP_250326.1|PA1635	8.63e-39	129	1.18e-38	128
NP_415225.1|b0697	NP_250325.1|PA1634	1.85e-257	723	1.76e-255	718
NP_415226.1|b0698	NP_250324.1|PA1633	1.71e-201	571	3.78e-203	575
NP_415229.1|b0700	NP_251374.1|PA2684	3.81e-89	315	2.01e-88	312
NP_415236.1|b0708	NP_253349.1|PA4660	3.86e-139	406	4.52e-138	403
NP_415238.1|b0710	NP_253135.1|PA4445	1.46e-93	273	2.13e-93	272
NP_415239.1|b0711	NP_253200.1|PA4510	5.41e-40	134	8.81e-39	130
NP_415240.1|b0712	NP_249187.1|PA0496	8.83e-52	171	3.64e-51	169
NP_415240.1|b0712	NP_253199.1|PA4509	1.22e-54	177	4.37e-55	178
NP_415241.1|b0713	NP_250802.1|PA2112	1.67e-51	165	5.36e-53	169
NP_415243.4|b0715	NP_249442.1|PA0751	2.15e-07	49.3	6.37e-10	56.6
NP_415248.1|b0720	NP_250271.1|PA1580	4.45e-231	635	9.08e-231	634
NP_415249.1|b0721	NP_250272.1|PA1581	8.54e-42	132	3.00e-42	133
NP_415250.1|b0722	NP_250273.1|PA1582	2.79e-20	77.0	1.25e-24	87.8
NP_415251.1|b0723	NP_250274.1|PA1583	2.96e-306	839	7.72e-302	828
NP_415252.1|b0724	NP_250275.1|PA1584	5.81e-127	356	2.36e-126	354
NP_415254.1|b0726	NP_250276.1|PA1585	0.0	1133	0.0	1135
NP_415255.1|b0727	NP_250277.1|PA1586	6.09e-159	451	1.42e-162	460
NP_415256.1|b0728	NP_250279.1|PA1588	5.28e-210	579	7.97e-212	583
NP_415257.1|b0729	NP_250280.1|PA1589	4.79e-181	498	3.65e-183	503
NP_415262.1|b0734	NP_252618.1|PA3929	1.83e-39	140	7.80e-42	146
NP_415264.1|b0736	NP_249659.1|PA0968	9.22e-32	107	1.80e-32	109
NP_415265.1|b0737	NP_249660.1|PA0969	2.18e-76	228	2.72e-77	229
NP_415266.1|b0738	NP_249661.1|PA0970	1.24e-22	84.7	4.03e-21	80.5
NP_415268.1|b0740	NP_249663.1|PA0972	2.75e-56	189	2.76e-56	189
NP_415269.1|b0741	NP_249664.1|PA0973	2.38e-33	114	5.88e-31	107
NP_415271.1|b0750	NP_249695.1|PA1004	2.98e-164	460	5.03e-163	456
NP_415272.1|b0751	NP_250648.1|PA1958	2.71e-16	72.0	1.54e-18	77.4
NP_415273.1|b0752	NP_249088.1|PA0397	1.23e-62	198	9.34e-62	195
NP_415280.3|b0759	NP_250075.1|PA1384	9.52e-126	361	1.02e-127	366
NP_415282.1|b0761	NP_249178.1|PA0487	3.30e-45	150	4.49e-45	149
NP_415284.1|b0763	NP_250554.1|PA1863	3.98e-27	102	1.09e-25	98.6
NP_415285.1|b0764	NP_250553.1|PA1862	4.86e-31	111	3.45e-31	111
NP_415286.1|b0765	NP_250552.1|PA1861	2.80e-93	280	8.20e-93	278
NP_415288.1|b0767	NP_252893.1|PA4204	3.19e-25	102	9.43e-25	100
NP_415289.4|b0768	NP_250688.1|PA1998	2.50e-43	148	6.66e-43	147
NP_415290.1|b0769	NP_249484.1|PA0793	4.48e-54	180	1.13e-51	173
NP_415295.1|b0774	NP_249111.1|PA0420	3.05e-109	327	1.18e-109	328
NP_415296.1|b0775	NP_249191.1|PA0500	9.21e-175	486	1.34e-174	486
NP_415297.1|b0776	NP_249192.1|PA0501	1.06e-100	301	1.39e-101	303
NP_415298.1|b0777	NP_249194.1|PA0503	1.07e-45	151	3.28e-45	150
NP_415299.1|b0778	NP_249195.1|PA0504	1.60e-61	189	2.13e-59	184
NP_415300.1|b0779	NP_251828.1|PA3138	0.0	920	0.0	923
NP_415302.1|b0781	NP_250196.1|PA1505	1.45e-64	204	1.04e-64	204
NP_415303.1|b0782	NP_251719.1|PA3029	2.21e-68	203	6.73e-68	201
NP_415304.1|b0783	NP_252607.1|PA3918	3.77e-65	194	7.63e-65	192
NP_415305.1|b0784	NP_252606.1|PA3917	2.24e-18	69.7	4.05e-19	71.2
NP_415306.1|b0785	NP_252605.1|PA3916	1.06e-52	161	1.31e-53	163
NP_415309.1|b0788	NP_250844.1|PA2154	3.08e-92	275	3.52e-94	280
NP_415310.1|b0789	NP_250845.1|PA2155	2.73e-150	429	5.79e-147	420
NP_415311.1|b0790	NP_250846.1|PA2156	1.37e-103	298	1.55e-102	295
NP_415318.1|b0797	NP_252639.1|PA3950	5.66e-147	424	8.01e-147	423
NP_415319.1|b0798	NP_253270.1|PA4580	3.09e-15	67.0	1.23e-16	70.5
NP_415320.1|b0799	NP_249736.1|PA1045	3.25e-103	329	3.40e-102	326
NP_415321.1|b0800	NP_251299.1|PA2609	4.25e-25	100	7.67e-24	96.7
NP_415324.1|b0803	NP_253557.1|PA4870	4.56e-46	140	6.56e-46	139
NP_415325.4|b0804	NP_253205.1|PA4515	4.70e-78	231	2.73e-77	229
NP_415326.1|b0805	NP_253204.1|PA4514	3.26e-126	392	1.98e-128	397
NP_415328.4|b0807	NP_252529.1|PA3840	2.33e-118	341	1.69e-116	336
NP_415334.1|b0813	NP_250051.1|PA1360	1.05e-111	322	2.63e-112	323
NP_415340.1|b0819	NP_251544.1|PA2854	3.96e-68	213	1.67e-67	211
NP_415341.1|b0820	NP_250654.1|PA1964	5.92e-288	788	1.77e-289	791
NP_415347.1|b0826	NP_253352.1|PA4663	7.81e-94	273	1.51e-91	267
NP_415348.1|b0827	NP_251718.1|PA3028	2.38e-87	268	2.98e-88	270
NP_415348.1|b0827	NP_252603.1|PA3914	3.06e-82	255	1.05e-79	248
NP_415356.1|b0835	NP_249607.1|PA0916	9.28e-242	664	2.19e-240	660
NP_415358.1|b0837	NP_249803.1|PA1112	6.29e-158	446	8.03e-159	448
NP_415359.4|b0838	NP_251503.1|PA2813	2.53e-66	200	1.78e-66	200
NP_415360.1|b0839	NP_252688.1|PA3999	4.34e-114	336	1.20e-113	334
NP_415366.1|b0845	NP_252222.1|PA3532	4.15e-39	141	2.01e-41	147
NP_415373.1|b0852	NP_253884.1|PA5197	6.60e-139	392	1.65e-139	393
NP_415375.1|b0854	NP_248991.1|PA0300	1.29e-153	434	7.43e-153	432
NP_415375.1|b0854	NP_250101.1|PA1410	9.99e-162	455	5.69e-161	452
NP_415376.4|b0855	NP_248993.1|PA0302	9.36e-150	426	1.94e-149	424
NP_415377.1|b0856	NP_248994.1|PA0303	5.20e-136	385	1.97e-135	383
NP_415378.1|b0857	NP_248995.1|PA0304	4.45e-110	317	5.68e-111	319
NP_415381.1|b0860	NP_253840.1|PA5153	4.69e-60	187	3.90e-59	184
NP_415383.1|b0862	NP_253841.1|PA5154	2.16e-52	167	8.25e-55	172
NP_415388.1|b0867	NP_249498.1|PA0807	1.31e-58	185	2.43e-58	184
NP_415389.2|b0868	NP_253051.1|PA4361	4.91e-44	151	3.01e-46	157
NP_415391.1|b0870	NP_249593.1|PA0902	6.88e-136	387	1.62e-134	383
NP_415392.1|b0871	NP_253984.1|PA5297	4.71e-171	494	4.35e-169	489
NP_415393.1|b0872	NP_254098.1|PA5411	4.46e-41	144	1.27e-42	148
NP_415396.1|b0875	NP_252723.1|PA4034	3.61e-113	321	7.68e-115	325
NP_415399.4|b0878	NP_251079.1|PA2389	5.90e-52	175	3.18e-57	188
NP_415400.1|b0879	NP_251080.1|PA2390	1.99e-175	512	4.64e-174	508
NP_415401.1|b0880	NP_251312.1|PA2622	2.77e-30	99.8	6.88e-30	98.6
NP_415402.1|b0881	NP_251311.4|PA2621	6.85e-41	129	1.31e-39	125
NP_415403.1|b0882	NP_251310.1|PA2620	0.0	985	0.0	984
NP_415404.1|b0884	NP_251309.1|PA2619	2.36e-43	132	3.40e-43	131
NP_415405.1|b0885	NP_251307.1|PA2617	2.00e-74	223	3.42e-75	224
NP_415408.1|b0888	NP_249540.1|PA0849	2.60e-166	462	2.86e-163	454
NP_415408.1|b0888	NP_251306.1|PA2616	3.88e-168	467	1.11e-167	466
NP_415409.1|b0889	NP_253995.1|PA5308	3.49e-62	186	2.12e-63	189
NP_415411.2|b0891	NP_251304.1|PA2614	5.54e-27	99.8	2.65e-28	102
NP_415412.1|b0892	NP_251303.1|PA2613	3.50e-184	518	1.06e-185	521
NP_415413.1|b0893	NP_251302.1|PA2612	1.46e-194	543	2.68e-197	550
NP_415417.1|b0897	NP_249893.1|PA1202	5.71e-117	328	4.89e-118	331
NP_415418.1|b0898	NP_252045.1|PA3355	1.32e-40	146	1.49e-40	145
NP_415420.1|b0900	NP_250429.1|PA1738	4.09e-79	240	1.89e-77	235
NP_415421.1|b0901	NP_249915.1|PA1224	1.04e-13	65.1	7.11e-14	65.5
NP_415421.1|b0901	NP_253662.1|PA4975	5.47e-13	62.8	2.45e-13	63.5
NP_415425.4|b0905	NP_250616.1|PA1926	1.37e-182	526	3.75e-188	540
NP_415427.1|b0907	NP_251857.1|PA3167	3.49e-145	412	4.99e-145	412
NP_415429.2|b0909	NP_248968.1|PA0277	1.64e-94	275	3.82e-93	271
NP_415430.1|b0910	NP_251853.1|PA3163	1.99e-90	263	1.66e-89	260
NP_415431.1|b0911	NP_251852.1|PA3162	3.27e-299	819	1.35e-298	817
NP_415432.1|b0912	NP_251851.1|PA3161	8.48e-47	142	4.25e-47	142
NP_415433.4|b0913	NP_251674.1|PA2984	2.62e-49	182	7.65e-42	160
NP_415434.1|b0914	NP_253684.1|PA4997	4.44e-143	424	4.63e-143	424
NP_415435.1|b0915	NP_251671.1|PA2981	5.68e-82	249	2.81e-85	257
NP_415436.1|b0916	NP_251534.1|PA2844	3.85e-71	226	5.83e-66	213
NP_415437.1|b0917	NP_251670.1|PA2980	2.77e-19	70.5	5.76e-19	69.3
NP_415438.1|b0918	NP_251669.1|PA2979	3.05e-91	267	7.33e-90	263
NP_415441.1|b0921	NP_253478.1|PA4790	2.72e-55	176	3.69e-55	175
NP_415447.1|b0927	NP_249523.1|PA0832	3.42e-49	157	3.01e-50	159
NP_415451.1|b0931	NP_253066.1|PA4376	9.47e-142	407	8.28e-143	409
NP_415451.1|b0931	NP_253606.1|PA4919	1.49e-143	411	9.20e-145	414
NP_415452.1|b0932	NP_251773.1|PA3083	1.51e-296	838	5.14e-300	846
NP_415453.1|b0933	NP_252132.1|PA3442	1.02e-117	335	8.26e-120	340
NP_415454.4|b0934	NP_252133.1|PA3443	1.39e-133	375	2.43e-134	377
NP_415455.1|b0935	NP_252134.1|PA3444	4.31e-222	609	1.78e-221	607
NP_415456.4|b0936	NP_252135.1|PA3445	2.59e-89	267	1.06e-88	265
NP_415457.1|b0937	NP_252136.1|PA3446	1.26e-62	190	1.86e-62	189
NP_415460.1|b0940	NP_250820.1|PA2130	3.06e-129	406	1.32e-132	415
NP_415465.1|b0945	NP_251740.1|PA3050	1.47e-130	374	3.28e-127	365
NP_415467.1|b0947	NP_251712.1|PA3022	6.96e-48	160	1.20e-49	164
NP_415468.1|b0948	NP_251738.1|PA3048	2.20e-221	634	1.69e-218	626
NP_415469.1|b0949	NP_251709.1|PA3019	5.45e-209	596	4.24e-211	601
NP_415473.1|b0953	NP_251739.1|PA3049	5.22e-15	59.7	2.86e-16	62.8
NP_415474.1|b0954	NP_250301.1|PA1610	1.75e-87	251	2.50e-87	250
NP_415480.2|b0960	NP_249145.1|PA0454	3.46e-170	503	1.27e-173	512
NP_415487.4|b0967	NP_249045.1|PA0354	1.18e-67	217	7.14e-66	212
NP_415488.1|b0968	NP_249645.1|PA0954	1.35e-21	78.6	9.50e-22	78.6
NP_415489.4|b0969	NP_251298.1|PA2608	3.34e-35	114	5.97e-36	115
NP_415490.1|b0970	NP_251294.1|PA2604	3.11e-66	201	9.75e-68	204
NP_415497.1|b0978	NP_252619.1|PA3930	1.16e-87	275	1.40e-92	288
NP_415498.1|b0979	NP_252618.1|PA3929	4.60e-41	145	1.03e-42	149
NP_415502.4|b0982	NP_251668.1|PA2978	7.25e-14	62.4	5.05e-15	65.1
NP_415524.1|b1004	NP_249640.1|PA0949	1.21e-35	121	7.68e-37	124
NP_415527.4|b1007	NP_252781.1|PA4092	1.02e-48	152	6.12e-48	150
NP_415529.1|b1009	NP_251916.1|PA3226	1.17e-13	66.6	3.81e-15	70.5
NP_415531.2|b1011	NP_254194.1|PA5507	1.86e-20	83.6	1.28e-18	78.2
NP_415533.1|b1013	NP_248857.1|PA0167	4.87e-50	159	2.81e-52	165
NP_415534.1|b1014	NP_249473.1|PA0782	8.42e-314	905	6.05e-315	907
NP_415535.1|b1015	NP_249474.1|PA0783	2.08e-277	759	1.05e-277	759
NP_415545.1|b1026	NP_249669.1|PA0978	2.83e-43	146	6.30e-41	140
NP_415545.1|b1026	NP_250628.1|PA1938	9.65e-44	147	1.18e-40	139
NP_415551.2|b1033	NP_249987.1|PA1296	1.52e-31	117	3.99e-32	118
NP_415563.1|b1045	NP_252383.1|PA3693	1.03e-52	163	1.65e-51	160
NP_415564.2|b1046	NP_253997.1|PA5310	2.65e-99	305	3.43e-101	310
NP_415566.1|b1048	NP_253765.1|PA5078	3.78e-273	749	2.63e-271	744
NP_415567.1|b1049	NP_253764.1|PA5077	0.0	1041	0.0	1035
NP_415572.1|b1054	NP_251932.1|PA3242	4.27e-105	306	6.66e-102	298
NP_415573.1|b1055	NP_249549.1|PA0858	4.66e-36	130	4.01e-37	132
NP_415574.1|b1056	NP_249114.1|PA0423	1.36e-105	298	3.23e-104	295
NP_415575.1|b1057	NP_249113.1|PA0422	8.54e-87	251	1.01e-85	248
NP_415580.1|b1062	NP_252217.1|PA3527	4.94e-126	363	9.37e-124	357
NP_415584.1|b1066	NP_250618.1|PA1928	4.85e-46	147	3.83e-45	145
NP_415585.1|b1067	NP_252143.1|PA3453	5.58e-41	136	2.02e-38	129
NP_415587.1|b1069	NP_253252.1|PA4562	1.11e-271	745	6.45e-271	743
NP_415591.1|b1073	NP_249768.1|PA1077	4.55e-33	110	9.71e-35	114
NP_415592.1|b1074	NP_249769.1|PA1078	2.89e-35	116	5.17e-34	113
NP_415593.1|b1075	NP_249770.1|PA1079	5.21e-29	106	6.52e-31	111
NP_415594.1|b1076	NP_249771.1|PA1080	1.88e-71	229	2.17e-75	239
NP_415595.1|b1077	NP_249772.1|PA1081	7.88e-52	166	4.96e-53	169
NP_415596.1|b1078	NP_249773.1|PA1082	3.25e-105	303	6.26e-103	297
NP_415597.1|b1079	NP_249774.1|PA1083	2.88e-35	122	2.23e-34	120
NP_415598.3|b1080	NP_249775.1|PA1084	1.18e-113	333	3.00e-114	334
NP_415599.1|b1081	NP_249776.1|PA1085	2.15e-45	156	2.87e-44	153
NP_415600.1|b1082	NP_249777.1|PA1086	9.65e-75	248	2.16e-77	254
NP_415604.1|b1086	NP_251665.1|PA2975	4.77e-114	330	8.96e-117	337
NP_415605.2|b1087	NP_251662.1|PA2972	4.96e-74	219	7.04e-74	218
NP_415606.1|b1088	NP_251661.1|PA2971	3.12e-33	114	5.74e-34	115
NP_415607.1|b1089	NP_251660.1|PA2970	2.12e-22	78.2	6.50e-22	76.6
NP_415608.2|b1090	NP_251659.1|PA2969	6.27e-90	270	2.55e-91	273
NP_415609.1|b1091	NP_249690.1|PA0999	3.75e-66	208	1.28e-67	212
NP_415609.1|b1091	NP_252023.1|PA3333	2.20e-69	216	4.54e-66	207
NP_415610.1|b1092	NP_251658.1|PA2968	1.01e-116	336	1.46e-116	335
NP_415611.1|b1093	NP_251657.1|PA2967	5.65e-101	291	1.65e-100	290
NP_415612.1|b1094	NP_251656.1|PA2966	7.00e-41	126	2.47e-41	127
NP_415613.1|b1095	NP_251655.1|PA2965	2.75e-199	554	1.46e-201	559
NP_415614.1|b1096	NP_251654.1|PA2964	1.48e-39	136	3.82e-40	137
NP_415615.1|b1097	NP_251653.1|PA2963	3.62e-76	235	7.44e-79	242
NP_415616.1|b1098	NP_251652.1|PA2962	1.46e-49	158	1.03e-49	158
NP_415617.1|b1099	NP_251651.1|PA2961	9.75e-42	145	1.13e-37	134
NP_415618.1|b1100	NP_251649.1|PA2959	1.51e-84	251	4.86e-83	246
NP_415620.1|b1102	NP_251088.1|PA2398	3.34e-131	405	2.66e-131	405
NP_415621.3|b1103	NP_249347.1|PA0656	1.94e-27	95.1	5.63e-29	98.6
NP_415625.1|b1107	NP_251695.1|PA3005	7.60e-102	300	2.43e-100	296
NP_415627.1|b1109	NP_253228.1|PA4538	8.58e-168	476	1.88e-164	467
NP_415628.1|b1110	NP_252508.1|PA3819	8.73e-64	192	2.56e-63	190
NP_415629.4|b1111	NP_251621.1|PA2931	9.31e-35	119	2.21e-35	120
NP_415631.1|b1113	NP_251544.1|PA2854	7.79e-66	207	2.48e-64	203
NP_415632.1|b1114	NP_251692.1|PA3002	0.0	1274	0.0	1273
NP_415635.4|b1117	NP_251677.1|PA2987	3.84e-89	260	3.78e-89	259
NP_415636.1|b1118	NP_251676.1|PA2986	1.14e-83	260	2.73e-85	264
NP_415636.1|b1118	NP_251678.1|PA2988	1.28e-87	270	7.26e-87	267
NP_415638.3|b1120	NP_249816.1|PA1125	1.68e-46	154	1.84e-44	148
NP_415642.1|b1124	NP_252299.1|PA3609	8.91e-62	192	9.85e-61	189
NP_415643.3|b1125	NP_248896.1|PA0205	3.47e-59	188	3.47e-60	190
NP_415643.3|b1125	NP_252298.1|PA3608	9.54e-63	197	8.18e-65	202
NP_415644.1|b1126	NP_252297.1|PA3607	1.19e-99	297	1.16e-99	297
NP_415646.4|b1128	NP_251320.1|PA2630	1.37e-83	257	2.87e-83	256
NP_415647.1|b1129	NP_249871.1|PA1180	3.77e-65	214	2.47e-65	214
NP_415648.1|b1130	NP_249870.1|PA1179	5.99e-78	231	8.65e-78	230
NP_415649.1|b1131	NP_251319.1|PA2629	3.47e-240	661	2.48e-240	661
NP_415650.1|b1132	NP_251317.1|PA2627	1.23e-41	137	1.50e-42	139
NP_415651.4|b1133	NP_251316.1|PA2626	8.60e-182	506	7.24e-181	503
NP_415652.1|b1134	NP_251315.1|PA2625	4.09e-26	94.4	1.49e-26	95.1
NP_415653.4|b1135	NP_252657.1|PA3968	9.46e-82	239	1.45e-82	241
NP_415654.1|b1136	NP_251313.1|PA2623	3.77e-250	683	4.46e-249	680
NP_415676.1|b1158	NP_252556.1|PA3867	9.99e-54	167	1.95e-51	160
NP_415686.2|b1168	NP_252514.1|PA3825	2.29e-80	257	9.67e-84	266
NP_415692.1|b1174	NP_251935.1|PA3245	2.37e-29	97.8	2.80e-30	99.8
NP_415693.1|b1175	NP_251934.1|PA3244	2.90e-146	408	3.43e-145	405
NP_415694.1|b1176	NP_251933.1|PA3243	3.98e-36	125	6.39e-36	125
NP_415697.5|b1179	NP_249986.1|PA1295	1.06e-18	72.0	5.46e-18	69.7
NP_415698.1|b1180	NP_249009.1|PA0318	3.23e-73	219	1.33e-72	217
NP_415699.5|b1181	NP_249990.1|PA1299	1.72e-54	166	8.43e-55	166
NP_415703.3|b1185	NP_249229.1|PA0538	1.21e-21	84.0	2.49e-20	80.1
NP_415704.1|b1186	NP_250511.1|PA1820	1.76e-186	529	3.03e-187	530
NP_415706.1|b1188	NP_249277.1|PA0586	3.79e-259	714	3.53e-262	721
NP_415707.1|b1189	NP_253991.1|PA5304	1.29e-192	538	2.79e-194	542
NP_415708.1|b1190	NP_253989.1|PA5302	5.68e-109	320	9.30e-108	317
NP_415709.2|b1191	NP_253708.3|PA5021	2.61e-251	697	1.41e-250	695
NP_415710.1|b1192	NP_253885.1|PA5198	2.03e-22	92.4	7.24e-22	90.5
NP_415715.1|b1197	NP_251106.1|PA2416	5.92e-207	585	3.79e-205	580
NP_415719.2|b1201	NP_252836.1|PA4147	1.67e-41	157	1.38e-42	159
NP_415721.1|b1203	NP_253362.1|PA4673	2.20e-190	527	7.86e-191	528
NP_415722.1|b1204	NP_253361.1|PA4672	9.75e-77	226	1.98e-76	224
NP_415724.2|b1206	NP_248719.1|PA0029	7.75e-33	129	4.24e-32	126
NP_415724.2|b1206	NP_251253.1|PA2563	2.89e-34	133	5.34e-35	134
NP_415725.1|b1207	NP_253359.1|PA4670	3.51e-150	421	2.88e-149	419
NP_415726.1|b1208	NP_253358.1|PA4669	8.95e-104	301	2.96e-102	297
NP_415728.1|b1210	NP_253355.1|PA4666	3.78e-139	402	4.77e-140	404
NP_415729.1|b1211	NP_253354.1|PA4665	1.03e-167	469	3.50e-173	483
NP_415730.1|b1212	NP_253353.1|PA4664	5.15e-85	253	1.69e-83	249
NP_415733.1|b1215	NP_252326.1|PA3636	6.49e-142	398	2.77e-143	401
NP_415739.1|b1221	NP_252568.1|PA3879	8.12e-80	235	1.02e-80	237
NP_415740.1|b1222	NP_252567.1|PA3878	7.25e-74	245	2.55e-77	254
NP_415741.1|b1223	NP_252565.1|PA3876	1.21e-190	536	2.02e-189	533
NP_415742.1|b1224	NP_252564.1|PA3875	0.0	1915	0.0	1915
NP_415743.1|b1225	NP_252563.1|PA3874	5.89e-300	817	4.01e-298	812
NP_415745.1|b1227	NP_252561.1|PA3872	1.21e-73	220	6.58e-71	213
NP_415748.1|b1232	NP_253004.1|PA4314	6.14e-73	223	1.56e-73	224
NP_415749.1|b1233	NP_249730.1|PA1039	7.11e-30	103	7.40e-30	103
NP_415750.2|b1234	NP_250331.1|PA1640	9.38e-54	176	7.66e-54	176
NP_415751.1|b1235	NP_251488.1|PA2798	1.34e-28	111	7.63e-28	109
NP_415752.1|b1236	NP_250713.1|PA2023	6.00e-67	208	5.47e-70	215
NP_415765.1|b1249	NP_254081.1|PA5394	4.54e-44	159	6.48e-45	161
NP_415767.2|b1251	NP_251892.1|PA3202	3.18e-44	136	9.33e-44	134
NP_415769.1|b1253	NP_254058.1|PA5371	1.25e-33	112	1.82e-33	111
NP_415770.1|b1254	NP_251891.1|PA3201	4.85e-46	147	2.21e-50	158
NP_415772.1|b1256	NP_252756.1|PA4067	4.43e-56	175	2.14e-57	178
NP_415773.1|b1257	NP_250874.1|PA2184	3.46e-55	169	6.21e-51	158
NP_415776.1|b1260	NP_248725.1|PA0035	5.49e-46	152	2.78e-46	153
NP_415777.1|b1261	NP_248726.1|PA0036	2.38e-152	434	8.55e-153	434
NP_415780.1|b1264	NP_249692.1|PA1001	2.11e-150	438	5.92e-153	444
NP_415782.1|b1266	NP_251890.1|PA3200	4.01e-57	183	1.29e-58	186
NP_415783.6|b1267	NP_251889.1|PA3199	9.69e-93	267	2.45e-93	268
NP_415786.1|b1270	NP_249963.1|PA1272	2.99e-61	187	1.10e-61	187
NP_415787.1|b1271	NP_251863.1|PA3173	3.15e-75	226	1.77e-74	224
NP_415788.1|b1272	NP_250523.1|PA1832	7.29e-104	306	1.37e-106	313
NP_415790.1|b1274	NP_251701.1|PA3011	0.0	1180	0.0	1180
NP_415791.1|b1275	NP_250445.1|PA1754	1.55e-151	426	2.73e-152	427
NP_415792.1|b1276	NP_250253.1|PA1562	0.0	1251	0.0	1252
NP_415793.1|b1277	NP_252736.1|PA4047	8.09e-86	249	4.93e-85	247
NP_415797.1|b1281	NP_251566.1|PA2876	3.05e-90	263	2.38e-89	261
NP_415798.2|b1282	NP_253527.1|PA4840	5.75e-26	91.3	3.29e-26	91.7
NP_415801.1|b1285	NP_248976.1|PA0285	9.62e-101	322	1.40e-102	327
NP_415804.1|b1288	NP_250497.1|PA1806	3.15e-128	362	1.24e-125	355
NP_415812.4|b1296	NP_250731.1|PA2041	1.72e-246	677	4.02e-245	673
NP_415813.4|b1297	NP_248987.1|PA0296	3.98e-133	390	6.86e-134	391
NP_415813.4|b1297	NP_250730.1|PA2040	5.15e-131	384	8.88e-132	386
NP_415814.4|b1298	NP_248988.1|PA0297	4.67e-63	195	3.59e-65	200
NP_415815.1|b1299	NP_253988.1|PA5301	9.34e-45	144	2.31e-45	145
NP_415816.1|b1300	NP_253999.1|PA5312	2.00e-197	556	1.43e-197	556
NP_415817.1|b1301	NP_251466.1|PA2776	2.85e-210	583	4.76e-209	579
NP_415828.1|b1312	NP_251030.1|PA2340	5.95e-26	100	2.92e-28	106
NP_415828.1|b1312	NP_251878.1|PA3188	1.23e-26	102	1.65e-28	107
NP_415839.1|b1323	NP_249564.1|PA0873	9.70e-147	428	6.73e-150	436
NP_415840.1|b1324	NP_251222.1|PA2532	7.15e-73	214	2.03e-72	212
NP_415843.2|b1327	NP_250908.1|PA2218	5.84e-47	159	9.82e-47	158
NP_415844.1|b1328	NP_250910.1|PA2220	1.34e-95	282	4.23e-97	285
NP_415849.1|b1333	NP_250480.1|PA1789	2.00e-39	137	7.81e-37	130
NP_415850.1|b1334	NP_250235.1|PA1544	7.29e-88	258	3.86e-85	251
NP_415851.1|b1335	NP_249686.1|PA0995	2.74e-38	126	8.98e-37	122
NP_415854.4|b1338	NP_251612.1|PA2922	1.09e-34	130	5.47e-37	136
NP_415855.1|b1339	NP_251611.1|PA2921	4.15e-36	129	4.65e-35	126
NP_415856.1|b1340	NP_250366.1|PA1675	1.11e-22	87.4	1.35e-19	79.0
NP_415858.1|b1342	NP_250464.1|PA1773	2.19e-48	162	4.40e-48	161
NP_415859.1|b1343	NP_249146.1|PA0455	8.24e-170	483	9.60e-169	479
NP_415860.1|b1344	NP_249883.1|PA1192	1.66e-140	395	5.18e-141	396
NP_415898.1|b1380	NP_249618.1|PA0927	6.98e-119	343	1.75e-119	344
NP_415900.1|b1382	NP_253993.1|PA5306	3.96e-15	60.1	2.05e-15	60.5
NP_415901.2|b1383	NP_253992.1|PA5305	9.23e-18	70.1	1.57e-13	58.9
NP_415902.1|b1384	NP_252759.1|PA4070	6.84e-32	118	1.89e-32	119
NP_415903.4|b1385	NP_252762.1|PA4073	5.05e-171	489	1.08e-167	480
NP_415911.1|b1393	NP_250320.1|PA1629	2.86e-67	206	9.13e-69	210
NP_415912.1|b1394	NP_253667.1|PA4980	2.01e-46	153	3.28e-41	139
NP_415913.1|b1395	NP_252280.1|PA3590	9.53e-102	311	2.89e-101	310
NP_415915.1|b1397	NP_248919.1|PA0228	3.49e-184	514	6.13e-185	516
NP_415926.4|b1408	NP_251231.1|PA2541	5.84e-46	148	3.40e-48	154
NP_415927.1|b1409	NP_251226.1|PA2536	6.57e-58	186	5.00e-61	193
NP_415928.1|b1410	NP_251230.1|PA2540	3.09e-227	639	5.11e-226	635
NP_415929.1|b1411	NP_251229.1|PA2539	3.99e-90	277	3.83e-84	261
NP_415930.1|b1412	NP_251913.1|PA3223	2.52e-53	167	2.93e-55	172
NP_415931.4|b1413	NP_251987.1|PA3297	0.0	1204	0.0	1189
NP_415939.2|b1422	NP_248842.1|PA0152	6.54e-51	167	1.81e-49	162
NP_415944.1|b1427	NP_251938.1|PA3248	1.19e-17	73.9	1.26e-16	70.9
NP_415950.4|b1433	NP_250342.1|PA1651	3.58e-108	321	1.36e-113	334
NP_415951.1|b1434	NP_251002.1|PA2312	1.11e-21	84.7	3.09e-22	85.9
NP_415956.1|b1439	NP_252821.1|PA4132	2.21e-145	421	4.88e-147	425
NP_415958.1|b1441	NP_249017.1|PA0326	1.05e-91	275	5.47e-92	275
NP_415958.1|b1441	NP_249294.1|PA0603	7.07e-89	268	4.88e-90	271
NP_415965.1|b1448	NP_253553.1|PA4866	7.30e-66	196	2.58e-66	197
NP_415966.6|b1449	NP_250887.1|PA2197	7.97e-195	537	2.31e-194	535
NP_415967.2|b1450	NP_254212.1|PA5525	6.85e-20	82.4	5.43e-20	82.4
NP_415968.1|b1451	NP_250979.1|PA2289	1.10e-147	444	2.91e-151	453
NP_415980.1|b1463	NP_253514.1|PA4827	8.57e-28	105	2.18e-29	109
NP_415981.1|b1464	NP_250595.1|PA1904	2.33e-26	102	5.79e-26	100
NP_415981.1|b1464	NP_251460.1|PA2770	3.13e-25	99.0	1.95e-25	99.0
NP_415981.1|b1464	NP_252268.1|PA3578	8.73e-25	97.8	2.83e-25	98.6
NP_415981.1|b1464	NP_252904.1|PA4215	2.33e-26	102	5.79e-26	100
NP_415982.1|b1465	NP_252561.1|PA3872	1.44e-72	218	1.03e-72	218
NP_415984.1|b1467	NP_252563.1|PA3874	8.16e-303	824	1.12e-300	818
NP_415985.1|b1468	NP_252564.1|PA3875	0.0	1888	0.0	1887
NP_415991.1|b1474	YP_003933614.1|PA4812	0.0	1438	0.0	1443
NP_415992.1|b1475	NP_253499.1|PA4811	3.00e-147	413	1.17e-149	419
NP_415993.1|b1476	NP_253498.1|PA4810	6.08e-65	197	4.46e-67	202
NP_415995.4|b1478	NP_254114.1|PA5427	9.71e-96	285	1.67e-99	294
NP_415996.2|b1479	NP_252161.1|PA3471	6.36e-279	768	2.01e-275	759
NP_415999.1|b1482	NP_248749.1|PA0059	3.43e-59	177	4.26e-58	174
NP_416018.1|b1501	NP_253868.1|PA5181	6.90e-258	731	6.71e-261	738
NP_416035.1|b1518	NP_249400.1|PA0709	1.33e-07	43.1	8.83e-09	45.8
NP_416036.1|b1519	NP_251254.1|PA2564	6.70e-51	165	2.09e-53	171
NP_416041.1|b1524	NP_250329.1|PA1638	2.38e-134	380	3.87e-133	377
NP_416043.1|b1526	NP_250104.1|PA1413	1.11e-101	296	2.24e-101	295
NP_416045.1|b1528	NP_252802.1|PA4113	5.78e-144	412	8.86e-146	416
NP_416046.1|b1529	NP_253892.1|PA5205	3.81e-65	199	3.09e-67	204
NP_416047.4|b1530	NP_253844.1|PA5157	8.51e-23	85.5	1.45e-21	82.0
NP_416050.4|b1533	NP_253467.1|PA4779	2.62e-50	166	5.46e-53	172
NP_416055.1|b1537	NP_250831.1|PA2141	6.07e-20	79.7	1.27e-19	78.6
NP_416057.1|b1539	NP_253594.1|PA4907	2.40e-90	265	6.13e-91	266
NP_416058.1|b1540	NP_252874.1|PA4185	9.73e-12	60.1	6.53e-11	57.4
NP_416099.1|b1582	NP_251965.1|PA3275	2.03e-18	71.6	7.30e-19	72.4
NP_416101.1|b1584	NP_250163.1|PA1472	3.78e-09	51.2	1.94e-09	51.6
NP_416112.1|b1595	NP_253716.1|PA5029	4.93e-104	303	8.23e-103	300
NP_416113.1|b1596	NP_253717.1|PA5030	4.12e-167	473	1.79e-161	459
NP_416116.1|b1599	NP_250231.1|PA1540	5.74e-45	139	5.80e-45	138
NP_416117.1|b1600	NP_250232.1|PA1541	2.09e-29	100	5.27e-30	101
NP_416119.1|b1602	NP_248887.1|PA0196	5.02e-152	438	9.19e-153	440
NP_416120.1|b1603	NP_248885.1|PA0195	7.10e-89	275	5.00e-86	266
NP_416122.1|b1605	NP_249885.1|PA1194	1.96e-128	378	1.78e-129	380
NP_416122.1|b1605	NP_253857.1|PA5170	3.05e-127	375	1.77e-129	380
NP_416123.1|b1606	NP_252127.1|PA3437	4.17e-67	204	4.69e-66	201
NP_416124.1|b1607	NP_252275.1|PA3585	4.82e-35	114	7.18e-37	118
NP_416125.2|b1608	NP_249848.1|PA1157	1.72e-66	203	8.57e-67	203
NP_416125.2|b1608	NP_250490.1|PA1799	3.63e-68	207	2.54e-68	207
NP_416126.1|b1609	NP_250489.1|PA1798	2.87e-66	215	2.50e-63	207
NP_416128.1|b1611	NP_249545.1|PA0854	2.87e-201	563	3.63e-197	552
NP_416129.1|b1612	NP_253023.1|PA4333	1.02e-56	195	9.33e-58	197
NP_416140.1|b1623	NP_248838.1|PA0148	1.01e-41	145	9.55e-42	144
NP_416141.4|b1624	NP_253836.1|PA5149	7.49e-105	309	1.33e-100	298
NP_416144.1|b1627	NP_252179.1|PA3489	1.23e-86	251	4.83e-91	261
NP_416145.1|b1628	NP_252180.1|PA3490	1.72e-63	192	4.20e-64	193
NP_416147.1|b1630	NP_252182.1|PA3492	5.98e-107	314	5.89e-107	314
NP_416148.1|b1631	NP_252183.1|PA3493	1.47e-48	155	9.87e-47	150
NP_416149.1|b1632	NP_252184.1|PA3494	6.23e-63	194	6.53e-63	193
NP_416150.1|b1633	NP_252185.1|PA3495	1.44e-110	313	1.79e-111	315
NP_416152.1|b1635	NP_250157.1|PA1466	8.69e-18	75.9	2.61e-18	77.0
NP_416153.1|b1636	NP_254203.1|PA5516	3.21e-116	333	2.82e-117	335
NP_416154.1|b1637	NP_252827.1|PA4138	1.60e-96	293	9.88e-95	288
NP_416155.1|b1638	NP_249740.1|PA1049	3.86e-60	185	9.54e-61	186
NP_416156.4|b1639	NP_249558.1|PA0867	1.03e-09	49.7	1.11e-10	52.0
NP_416157.1|b1640	NP_249357.1|PA0666	1.96e-114	335	6.00e-116	338
NP_416159.2|b1642	NP_252031.1|PA3341	1.11e-26	95.1	1.40e-27	97.1
NP_416161.4|b1644	NP_251994.1|PA3304	4.82e-74	226	1.25e-71	219
NP_416161.4|b1644	NP_252581.1|PA3892	1.04e-71	220	4.02e-69	213
NP_416166.3|b1649	NP_250886.1|PA2196	1.28e-48	154	8.91e-49	154
NP_416167.1|b1650	NP_251622.1|PA2932	1.86e-130	375	6.23e-129	371
NP_416168.1|b1651	NP_252214.1|PA3524	6.55e-64	188	1.09e-64	190
NP_416169.1|b1652	NP_252218.1|PA3528	7.53e-91	263	3.94e-91	264
NP_416170.1|b1653	NP_251962.1|PA3272	1.71e-189	600	8.24e-190	601
NP_416171.1|b1654	NP_252223.1|PA3533	5.33e-56	167	2.51e-56	167
NP_416173.1|b1656	NP_253056.1|PA4366	2.34e-107	303	2.76e-106	300
NP_416174.1|b1657	NP_253045.1|PA4355	3.35e-100	300	2.44e-97	292
NP_416179.1|b1662	NP_252744.1|PA4055	4.07e-33	116	1.17e-32	114
NP_416191.1|b1676	NP_250189.1|PA1498	1.03e-93	289	5.26e-94	290
NP_416194.1|b1679	NP_252358.1|PA3668	1.32e-22	84.3	3.01e-24	88.2
NP_416195.1|b1680	NP_252357.1|PA3667	1.96e-101	304	1.59e-97	294
NP_416201.1|b1686	NP_250309.1|PA1618	7.34e-46	143	3.93e-46	144
NP_416203.1|b1688	NP_250316.1|PA1625	1.97e-50	170	7.42e-59	191
NP_416207.1|b1692	NP_248935.1|PA0244	2.94e-28	107	1.09e-26	102
NP_416210.4|b1695	NP_250226.1|PA1535	2.95e-48	165	6.23e-46	159
NP_416210.4|b1695	NP_251242.1|PA2552	6.57e-49	167	2.58e-47	162
NP_416210.4|b1695	NP_251579.1|PA2889	1.18e-48	166	2.95e-50	170
NP_416210.4|b1695	NP_253666.1|PA4979	1.58e-49	169	8.08e-50	169
NP_416213.1|b1698	NP_251641.1|PA2951	2.09e-27	106	7.38e-26	101
NP_416216.5|b1701	NP_251247.1|PA2557	1.67e-76	250	2.42e-75	246
NP_416217.1|b1702	NP_250461.1|PA1770	0.0	1112	0.0	1116
NP_416218.1|b1703	NP_250460.1|PA1769	1.96e-89	264	1.38e-89	264
NP_416221.1|b1706	NP_253710.1|PA5023	1.55e-154	446	4.17e-152	439
NP_416225.1|b1710	NP_249529.1|PA0838	2.77e-56	172	2.12e-57	174
NP_416226.1|b1711	NP_253395.1|PA4707	9.47e-67	210	6.06e-68	213
NP_416227.1|b1712	NP_251428.1|PA2738	4.92e-53	158	1.68e-51	154
NP_416228.1|b1713	NP_251429.1|PA2739	2.83e-289	813	1.75e-290	815
NP_416229.1|b1714	NP_251430.1|PA2740	2.75e-156	438	7.47e-159	444
NP_416231.1|b1716	NP_251431.1|PA2741	2.30e-62	183	2.33e-62	183
NP_416232.3|b1717	NP_251432.1|PA2742	1.74e-17	66.2	4.96e-17	64.7
NP_416233.1|b1718	NP_251433.1|PA2743	1.25e-73	217	5.20e-73	215
NP_416234.1|b1719	NP_251434.1|PA2744	0.0	884	0.0	889
NP_416253.1|b1739	NP_253563.1|PA4876	1.06e-17	70.1	5.42e-18	70.5
NP_416254.1|b1740	NP_253607.1|PA4920	7.74e-76	229	1.44e-73	223
NP_416258.1|b1744	NP_249592.1|PA0901	1.07e-65	207	1.70e-61	196
NP_416259.1|b1745	NP_249590.1|PA0899	1.84e-178	504	4.32e-177	500
NP_416260.1|b1746	NP_249589.1|PA0898	7.93e-216	602	2.14e-213	595
NP_416261.1|b1747	NP_249588.1|PA0897	1.23e-118	343	2.84e-117	340
NP_416263.1|b1749	NP_251235.1|PA2545	4.99e-137	384	1.03e-136	383
NP_416270.1|b1756	NP_250998.1|PA2308	5.24e-26	99.4	5.11e-24	94.0
NP_416275.1|b1761	NP_253278.1|PA4588	4.77e-214	594	5.35e-218	603
NP_416278.1|b1764	NP_250333.1|PA1642	4.69e-159	446	2.21e-157	442
NP_416279.1|b1765	NP_251898.1|PA3208	1.54e-51	161	2.94e-49	155
NP_416281.1|b1767	NP_250943.1|PA2253	4.62e-54	177	1.48e-51	171
NP_416282.4|b1768	NP_253605.1|PA4918	9.20e-14	65.1	1.67e-12	61.2
NP_416283.1|b1769	NP_252157.1|PA3467	5.20e-38	141	1.21e-42	153
NP_416285.1|b1771	NP_249818.1|PA1127	1.43e-52	173	4.03e-52	172
NP_416286.4|b1772	NP_250951.1|PA2261	1.72e-20	87.4	4.77e-21	88.6
NP_416288.1|b1774	NP_252786.1|PA4097	9.41e-56	183	4.38e-53	176
NP_416288.1|b1774	NP_252842.1|PA4153	3.47e-59	192	3.97e-58	189
NP_416292.1|b1778	NP_251517.1|PA2827	1.48e-52	160	3.07e-54	164
NP_416294.4|b1780	NP_254109.1|PA5422	7.02e-37	131	7.20e-38	133
NP_416295.1|b1781	NP_249495.1|PA0804	2.96e-105	305	3.53e-106	306
NP_416297.1|b1783	NP_249279.1|PA0588	0.0	1019	0.0	1014
NP_416298.1|b1784	NP_249278.1|PA0587	1.77e-167	474	4.10e-166	470
NP_416304.1|b1790	NP_249920.1|PA1229	6.81e-80	239	2.37e-80	240
NP_416305.1|b1791	NP_250317.1|PA1626	5.43e-79	247	5.89e-79	246
NP_416309.1|b1795	NP_254111.1|PA5424	2.25e-13	57.0	6.38e-13	55.5
NP_416312.1|b1798	NP_253445.1|PA4757	3.47e-62	190	8.21e-61	186
NP_416313.4|b1799	NP_249567.1|PA0876	7.76e-45	152	4.03e-45	152
NP_416313.4|b1799	NP_252320.1|PA3630	4.51e-48	160	1.14e-48	161
NP_416313.4|b1799	NP_252584.1|PA3895	8.35e-45	152	3.35e-44	150
NP_416317.1|b1803	NP_253592.1|PA4905	1.90e-65	206	5.32e-65	204
NP_416318.1|b1804	NP_249985.1|PA1294	8.13e-76	236	8.78e-72	226
NP_416319.1|b1805	NP_251989.1|PA3299	3.67e-221	621	3.72e-221	621
NP_416319.1|b1805	NP_251990.1|PA3300	2.44e-214	604	4.93e-219	615
NP_416321.1|b1807	NP_252375.1|PA3685	5.01e-64	196	1.61e-62	192
NP_416323.4|b1809	NP_253990.1|PA5303	7.50e-27	93.6	2.73e-27	94.4
NP_416326.1|b1812	NP_250449.1|PA1758	6.35e-123	363	7.71e-127	372
NP_416327.1|b1813	NP_252443.1|PA3754	1.00e-33	116	1.36e-37	126
NP_416328.1|b1814	NP_251133.1|PA2443	9.78e-163	464	1.74e-163	466
NP_416328.1|b1814	NP_254066.1|PA5379	2.08e-154	443	1.50e-154	443
NP_416330.1|b1816	NP_250022.1|PA1331	1.86e-160	463	1.25e-163	471
NP_416335.4|b1821	NP_251600.1|PA2910	2.76e-71	211	8.01e-71	210
NP_416336.1|b1822	NP_249852.1|PA1161	1.32e-59	187	3.71e-59	186
NP_416337.1|b1823	NP_249147.1|PA0456	4.95e-28	93.2	7.12e-28	92.4
NP_416341.1|b1827	NP_248845.1|PA0155	2.30e-33	120	1.74e-33	120
NP_416342.4|b1828	NP_248937.1|PA0246	9.05e-36	135	2.19e-37	140
NP_416342.4|b1828	NP_249973.1|PA1282	9.95e-34	130	9.68e-36	135
NP_416343.1|b1829	NP_251520.1|PA2830	2.08e-84	253	3.96e-87	259
NP_416344.1|b1830	NP_251947.1|PA3257	2.37e-160	476	2.44e-160	475
NP_416346.4|b1832	NP_251512.1|PA2822	5.88e-51	158	6.64e-50	155
NP_416348.2|b1834	NP_253378.1|PA4689	1.48e-124	391	1.70e-125	393
NP_416357.1|b1843	NP_253490.1|PA4802	1.68e-12	62.0	2.71e-10	55.5
NP_416359.1|b1845	NP_249995.1|PA1304	1.07e-142	430	4.06e-149	446
NP_416360.1|b1846	NP_252401.1|PA3712	9.05e-23	89.7	3.85e-18	77.0
NP_416362.1|b1848	NP_252103.1|PA3413	2.77e-08	44.7	3.60e-08	43.9
NP_416363.1|b1849	NP_252440.1|PA3751	7.54e-184	513	4.16e-181	506
NP_416364.1|b1850	NP_251821.1|PA3131	8.10e-66	199	6.69e-65	197
NP_416364.1|b1850	NP_251871.1|PA3181	1.54e-64	196	1.40e-65	199
NP_416365.1|b1851	NP_251884.1|PA3194	1.03e-274	761	2.30e-271	752
NP_416366.1|b1852	NP_251873.1|PA3183	1.75e-190	538	1.53e-191	540
NP_416367.1|b1853	NP_251874.1|PA3184	7.56e-105	304	1.31e-105	306
NP_416368.1|b1854	NP_253019.1|PA4329	7.86e-175	497	1.72e-176	501
NP_416370.2|b1856	NP_249358.1|PA0667	1.50e-60	201	6.13e-59	196
NP_416371.4|b1857	NP_254185.1|PA5498	5.03e-66	207	2.00e-65	205
NP_416372.1|b1858	NP_254187.1|PA5500	4.05e-103	298	1.25e-102	296
NP_416373.1|b1859	NP_254188.1|PA5501	1.97e-87	258	1.14e-86	256
NP_416374.1|b1860	NP_249658.1|PA0967	4.85e-172	479	2.09e-171	477
NP_416375.1|b1861	NP_249657.1|PA0966	1.32e-73	218	8.09e-75	221
NP_416377.1|b1863	NP_249656.1|PA0965	3.17e-58	177	1.06e-56	173
NP_416378.1|b1864	NP_249655.1|PA0964	5.33e-114	324	1.55e-113	323
NP_416380.1|b1866	NP_249654.1|PA0963	4.98e-270	748	3.99e-274	758
NP_416381.2|b1867	NP_252642.1|PA3953	6.76e-11	56.2	1.79e-10	54.7
NP_416382.1|b1868	NP_252373.1|PA3683	4.09e-67	207	1.11e-64	201
NP_416384.1|b1870	NP_249466.1|PA0775	1.30e-90	265	4.29e-89	261
NP_416385.1|b1871	NP_249465.1|PA0774	8.23e-122	350	1.18e-121	349
NP_416390.1|b1876	NP_253738.1|PA5051	4.47e-205	582	2.29e-205	582
NP_416393.1|b1879	NP_250143.1|PA1452	1.09e-245	694	2.59e-244	691
NP_416394.1|b1880	NP_250140.1|PA1449	1.18e-84	259	7.42e-83	254
NP_416395.1|b1881	NP_250148.1|PA1457	2.14e-28	105	8.95e-30	108
NP_416396.1|b1882	NP_250147.1|PA1456	2.42e-52	159	8.23e-53	159
NP_416397.1|b1883	NP_248863.1|PA0173	2.23e-137	392	4.26e-135	385
NP_416398.1|b1884	NP_248865.1|PA0175	2.33e-89	265	1.86e-88	262
NP_416401.1|b1887	NP_248867.1|PA0177	1.14e-63	190	4.78e-65	193
NP_416402.1|b1888	NP_248868.1|PA0178	1.04e-170	499	5.14e-171	499
NP_416403.1|b1889	NP_253640.1|PA4953	7.21e-63	200	8.16e-63	199
NP_416404.1|b1890	NP_253641.1|PA4954	2.90e-72	221	4.20e-77	233
NP_416413.1|b1900	NP_250637.1|PA1947	1.03e-112	340	2.33e-111	337
NP_416422.1|b1912	NP_251274.1|PA2584	2.05e-66	199	2.66e-62	188
NP_416423.4|b1913	NP_251275.1|PA2585	1.66e-221	626	3.85e-220	622
NP_416424.1|b1914	NP_251276.1|PA2586	1.33e-87	255	5.67e-89	258
NP_416426.1|b1916	NP_252167.1|PA3477	8.34e-58	181	1.86e-59	185
NP_416428.1|b1918	NP_249004.1|PA0313	2.00e-59	184	1.35e-57	179
NP_416429.4|b1919	YP_008719763.1|PA3089a	4.80e-10	57.0	5.82e-09	53.1
NP_416430.1|b1920	NP_249005.1|PA0314	5.49e-58	183	4.72e-59	185
NP_416432.3|b1922	NP_250146.1|PA1455	8.54e-67	204	2.40e-69	210
NP_416433.1|b1923	NP_249783.1|PA1092	7.91e-45	161	3.83e-44	159
NP_416434.1|b1924	NP_249785.1|PA1094	3.22e-29	117	1.96e-39	145
NP_416435.1|b1925	NP_249786.1|PA1095	6.11e-23	84.7	1.43e-23	85.9
NP_416439.1|b1929	NP_252321.1|PA3631	2.22e-155	442	7.01e-152	432
NP_416440.1|b1930	NP_252322.1|PA3632	3.99e-20	73.9	1.50e-20	74.7
NP_416447.1|b1937	NP_249791.1|PA1100	8.06e-17	67.4	7.50e-18	69.7
NP_416448.1|b1938	NP_249792.1|PA1101	4.41e-90	286	1.50e-92	292
NP_416449.1|b1939	NP_249793.1|PA1102	4.71e-83	252	1.37e-82	251
NP_416451.1|b1941	NP_249795.1|PA1104	1.05e-173	492	3.19e-175	496
NP_416452.1|b1942	NP_249796.1|PA1105	1.05e-15	67.0	3.12e-14	62.8
NP_416454.1|b1944	NP_250133.1|PA1442	4.76e-10	52.8	2.62e-08	47.8
NP_416455.1|b1945	NP_250134.1|PA1443	1.86e-82	250	3.29e-80	244
NP_416458.1|b1948	NP_250137.1|PA1446	2.67e-84	249	1.50e-81	242
NP_416459.1|b1949	NP_250138.1|PA1447	9.31e-21	76.3	8.13e-22	78.6
NP_416460.1|b1950	NP_250139.1|PA1448	1.75e-49	161	4.39e-50	162
NP_416467.1|b1958	NP_250548.1|PA1857	3.73e-107	311	8.78e-106	308
NP_416468.1|b1959	NP_253471.1|PA4783	5.41e-102	298	4.57e-108	313
NP_416476.1|b1967	NP_249826.1|PA1135	3.62e-110	318	2.65e-110	318
NP_416477.1|b1968	NP_253573.1|PA4886	9.18e-64	210	3.15e-59	198
NP_416479.1|b1970	NP_250209.1|PA1518	3.49e-16	67.4	2.91e-17	69.7
NP_416480.1|b1971	NP_253380.1|PA4692	2.54e-117	340	4.52e-118	341
NP_416481.1|b1972	NP_253379.1|PA4691	3.86e-32	113	2.06e-31	110
NP_416483.4|b1974	NP_249609.1|PA0918	5.28e-52	162	9.63e-53	163
NP_416484.2|b1976	NP_252719.1|PA4030	1.42e-47	157	8.27e-47	154
NP_416489.1|b1982	NP_252659.1|PA3970	8.39e-177	503	8.74e-177	503
NP_416495.1|b1991	NP_249970.1|PA1279	1.77e-63	203	7.61e-58	188
NP_416496.1|b1992	NP_249972.1|PA1281	5.37e-27	102	2.83e-26	99.8
NP_416497.1|b1993	NP_249969.1|PA1278	5.00e-33	113	1.52e-31	109
NP_416515.1|b2011	NP_253006.1|PA4316	1.95e-150	435	2.97e-147	426
NP_416519.4|b2015	NP_251915.1|PA3225	3.83e-29	110	3.74e-27	105
NP_416523.1|b2019	NP_253139.1|PA4449	6.31e-22	89.0	2.29e-22	89.4
NP_416524.1|b2020	NP_253138.1|PA4448	1.76e-90	278	7.10e-90	276
NP_416525.1|b2021	NP_251855.1|PA3165	4.39e-34	126	1.69e-34	127
NP_416527.1|b2023	NP_251842.1|PA3152	1.34e-46	149	5.58e-46	147
NP_416528.2|b2024	NP_253828.1|PA5141	2.32e-34	121	7.06e-37	127
NP_416529.1|b2025	NP_253827.1|PA5140	1.23e-73	223	9.16e-71	215
NP_416532.1|b2028	NP_252230.1|PA3540	1.91e-35	132	8.58e-38	138
NP_416532.1|b2028	NP_252249.1|PA3559	8.20e-37	136	5.28e-38	139
NP_416542.1|b2038	NP_253851.1|PA5164	1.73e-74	219	9.85e-74	217
NP_416543.1|b2039	NP_253850.1|PA5163	1.03e-164	456	5.19e-165	457
NP_416544.1|b2040	NP_253849.1|PA5162	2.06e-106	309	7.93e-104	302
NP_416545.1|b2041	NP_253848.1|PA5161	9.16e-160	449	4.49e-160	449
NP_416551.1|b2047	NP_250921.1|PA2231	1.06e-84	266	3.64e-82	259
NP_416553.1|b2049	NP_252241.1|PA3551	5.13e-182	515	1.05e-181	514
NP_416554.1|b2050	NP_251837.1|PA3147	6.74e-15	73.2	6.38e-16	75.9
NP_416557.1|b2053	NP_254140.1|PA5453	4.41e-107	315	5.91e-109	319
NP_416567.4|b2063	NP_250022.1|PA1331	1.50e-164	474	4.31e-169	485
NP_416569.1|b2065	NP_252170.1|PA3480	9.96e-12	58.5	4.99e-12	58.9
NP_416571.1|b2067	NP_249872.1|PA1181	1.03e-208	629	2.20e-215	646
NP_416572.1|b2068	NP_250377.1|PA1686	1.57e-50	166	2.57e-49	162
NP_416573.4|b2069	NP_253560.1|PA4873	2.17e-51	176	2.81e-51	176
NP_416578.2|b2074	NP_251218.1|PA2528	2.57e-93	285	4.21e-95	289
NP_416579.1|b2075	NP_251217.1|PA2527	0.0	1276	0.0	1288
NP_416580.1|b2076	NP_251216.1|PA2526	0.0	1184	0.0	1182
NP_416584.4|b2080	NP_249020.1|PA0329	2.83e-29	99.4	1.23e-30	102
NP_416585.1|b2081	NP_254127.1|PA5440	1.08e-256	703	9.58e-258	705
NP_416590.1|b2086	NP_251713.1|PA3023	7.89e-78	236	1.66e-74	228
NP_416593.1|b2089	NP_249669.1|PA0978	2.83e-43	146	6.30e-41	140
NP_416593.1|b2089	NP_250628.1|PA1938	9.65e-44	147	1.18e-40	139
NP_416599.2|b2096	NP_249246.1|PA0555	5.84e-48	160	7.29e-48	160
NP_416604.1|b2101	NP_252446.1|PA3757	2.25e-36	126	8.07e-37	127
NP_416606.1|b2103	NP_252664.1|PA3975	9.04e-39	134	2.51e-38	132
NP_416608.1|b2105	NP_249989.1|PA1298	2.20e-29	98.2	9.14e-29	96.3
NP_416616.4|b2113	NP_252171.1|PA3481	1.67e-105	312	5.14e-107	315
NP_416617.1|b2114	NP_252172.1|PA3482	0.0	920	0.0	914
NP_416628.1|b2124	NP_249606.1|PA0915	3.44e-46	145	1.47e-47	148
NP_416629.4|b2125	NP_253948.1|PA5261	5.24e-24	94.0	1.43e-24	95.1
NP_416632.1|b2128	NP_252579.1|PA3890	2.54e-33	117	2.50e-32	114
NP_416633.1|b2129	NP_252580.1|PA3891	8.33e-75	232	5.91e-74	229
NP_416635.1|b2131	NP_252578.1|PA3889	1.64e-35	127	2.83e-38	134
NP_416636.1|b2132	NP_250417.1|PA1726	0.0	946	0.0	944
NP_416638.4|b2134	NP_249560.1|PA0869	1.95e-133	379	2.28e-132	375
NP_416639.2|b2135	NP_249881.1|PA1190	3.22e-74	219	8.19e-75	221
NP_416640.2|b2136	NP_253931.1|PA5244	1.68e-36	123	6.07e-34	116
NP_416645.1|b2140	NP_251819.1|PA3129	8.32e-86	258	4.63e-88	263
NP_416647.1|b2142	NP_252702.1|PA4013	2.53e-44	146	9.07e-42	139
NP_416651.1|b2146	NP_249131.1|PA0440	4.06e-56	189	6.52e-55	185
NP_416652.4|b2147	NP_249130.1|PA0439	4.30e-102	307	2.53e-101	305
NP_416658.1|b2153	NP_250365.1|PA1674	7.79e-33	114	1.27e-32	113
NP_416658.1|b2153	NP_252128.1|PA3438	5.14e-35	120	2.17e-35	120
NP_416659.1|b2154	NP_252318.1|PA3628	1.04e-125	357	9.20e-127	359
NP_416660.1|b2155	NP_250612.1|PA1922	7.41e-131	397	8.90e-129	392
NP_416661.1|b2156	NP_253318.1|PA4628	2.51e-256	704	2.53e-256	704
NP_416662.1|b2157	NP_254069.1|PA5382	1.12e-90	269	4.89e-87	259
NP_416663.1|b2158	NP_254070.1|PA5383	1.29e-115	337	1.77e-118	343
NP_416667.1|b2162	NP_248833.2|PA0143	2.17e-73	227	1.94e-72	224
NP_416672.1|b2167	NP_252250.1|PA3560	1.37e-176	509	2.32e-175	505
NP_416673.1|b2168	NP_252251.1|PA3561	3.91e-79	241	8.15e-76	232
NP_416677.1|b2172	NP_251032.1|PA2342	4.80e-122	363	1.53e-123	367
NP_416679.4|b2174	NP_253881.1|PA5194	1.16e-12	63.2	3.23e-15	70.1
NP_416682.4|b2177	NP_250501.1|PA1810	4.04e-156	459	1.04e-156	460
NP_416683.1|b2178	NP_250500.1|PA1809	4.00e-154	435	8.06e-154	434
NP_416683.1|b2178	NP_250749.1|PA2059	4.28e-148	420	2.59e-149	422
NP_416684.1|b2179	NP_250499.1|PA1808	1.17e-168	470	1.29e-165	462
NP_416685.1|b2180	NP_250498.1|PA1807	7.57e-211	593	6.72e-212	595
NP_416687.1|b2182	NP_252825.1|PA4136	1.20e-68	219	2.59e-71	226
NP_416688.1|b2183	NP_249424.1|PA0733	8.70e-66	201	1.76e-65	199
NP_416691.1|b2186	NP_252538.1|PA3849	8.59e-66	208	7.73e-67	210
NP_416693.1|b2188	NP_249615.1|PA0924	3.43e-36	140	1.09e-36	142
NP_416699.1|b2195	NP_250172.1|PA1481	4.79e-62	187	1.34e-61	186
NP_416700.1|b2196	NP_250171.1|PA1480	7.08e-245	689	5.49e-247	694
NP_416701.1|b2197	NP_250170.1|PA1479	4.37e-42	135	1.12e-42	136
NP_416703.1|b2199	NP_250168.1|PA1477	1.71e-84	249	8.26e-83	245
NP_416704.1|b2200	NP_250167.1|PA1476	1.50e-59	184	1.14e-56	176
NP_416705.2|b2201	NP_250166.1|PA1475	7.49e-64	195	5.24e-65	197
NP_416706.1|b2202	NP_249863.1|PA1172	2.87e-83	243	3.52e-84	244
NP_416710.1|b2206	NP_249865.1|PA1174	0.0	1233	0.0	1229
NP_416712.1|b2208	NP_249867.1|PA1176	8.81e-30	104	3.52e-29	102
NP_416713.1|b2209	NP_251445.1|PA2755	1.06e-54	167	2.07e-54	166
NP_416714.1|b2210	NP_252142.1|PA3452	6.69e-257	710	2.26e-257	711
NP_416715.1|b2211	NP_251087.1|PA2397	2.81e-91	288	1.94e-87	277
NP_416717.1|b2213	NP_250808.1|PA2118	5.25e-132	379	7.65e-127	365
NP_416718.1|b2214	NP_251683.1|PA2993	3.16e-66	210	2.20e-66	210
NP_416721.1|b2217	NP_252403.1|PA3714	8.17e-45	146	1.15e-44	145
NP_416721.1|b2217	NP_252769.1|PA4080	4.67e-47	152	2.63e-46	149
NP_416723.1|b2219	NP_254171.1|PA5484	5.49e-32	128	7.19e-31	124
NP_416724.1|b2220	NP_249790.1|PA1099	4.71e-107	323	1.37e-106	322
NP_416724.1|b2220	NP_253237.1|PA4547	3.93e-113	338	8.61e-112	334
NP_416725.1|b2221	NP_250689.1|PA1999	1.73e-60	187	2.98e-59	183
NP_416726.1|b2222	NP_250690.1|PA2000	5.69e-70	210	2.89e-70	211
NP_416727.1|b2223	NP_250692.1|PA2002	9.64e-62	205	2.41e-64	211
NP_416729.1|b2225	NP_253177.1|PA4487	1.11e-93	274	6.55e-93	271
NP_416730.1|b2226	NP_253178.1|PA4488	6.17e-196	556	6.70e-198	561
NP_416732.4|b2229	NP_253180.1|PA4490	3.17e-113	319	1.40e-114	322
NP_416733.4|b2230	NP_253181.1|PA4491	1.16e-148	437	2.70e-150	441
NP_416734.1|b2231	NP_251858.1|PA3168	0.0	1088	0.0	1086
NP_416735.1|b2232	NP_251861.1|PA3171	2.96e-108	309	2.04e-108	309
NP_416737.1|b2234	NP_249847.1|PA1156	4.36e-68	239	2.39e-69	243
NP_416738.1|b2235	NP_249846.1|PA1155	7.55e-22	93.6	8.05e-22	93.2
NP_416740.1|b2237	NP_253068.1|PA4378	4.65e-46	150	1.00e-48	156
NP_416742.1|b2239	NP_249038.1|PA0347	4.12e-49	167	5.83e-50	169
NP_416743.1|b2240	NP_253922.1|PA5235	2.71e-248	681	1.92e-248	681
NP_416748.1|b2245	NP_252817.1|PA4128	2.90e-102	296	6.83e-101	292
NP_416749.4|b2246	NP_250904.1|PA2214	1.55e-127	373	1.29e-126	370
NP_416750.2|b2247	NP_250905.1|PA2215	2.88e-48	166	1.43e-48	166
NP_416756.6|b2253	NP_252242.1|PA3552	9.98e-180	502	1.42e-179	501
NP_416757.1|b2254	NP_252243.1|PA3553	4.16e-145	410	1.03e-143	406
NP_416758.1|b2255	NP_252244.1|PA3554	0.0	943	0.0	941
NP_416759.1|b2256	NP_252245.1|PA3555	2.33e-127	362	1.35e-126	360
NP_416760.1|b2257	NP_252246.1|PA3556	1.88e-136	404	3.78e-136	403
NP_416761.4|b2258	NP_252248.1|PA3558	1.24e-12	58.2	1.32e-12	57.8
NP_416765.1|b2262	NP_250703.1|PA2013	7.73e-34	121	2.76e-33	119
NP_416770.1|b2267	NP_248805.1|PA0115	9.34e-57	172	1.61e-57	173
NP_416779.2|b2276	NP_251339.1|PA2649	1.70e-205	575	6.99e-205	573
NP_416780.1|b2277	NP_251338.1|PA2648	1.23e-262	722	8.74e-263	722
NP_416781.1|b2278	NP_251337.1|PA2647	6.32e-297	818	2.24e-297	818
NP_416782.1|b2279	NP_251336.1|PA2646	2.18e-43	134	1.66e-45	139
NP_416783.1|b2280	NP_251335.1|PA2645	3.84e-65	195	1.06e-66	198
NP_416784.1|b2281	NP_251334.1|PA2644	1.08e-97	278	7.80e-98	278
NP_416785.1|b2282	NP_251333.1|PA2643	2.46e-171	476	5.10e-171	475
NP_416786.4|b2283	NP_251332.1|PA2642	0.0	1257	0.0	1247
NP_416787.1|b2284	NP_251331.1|PA2641	9.65e-261	712	3.81e-258	705
NP_416788.1|b2285	NP_251330.1|PA2640	1.30e-84	243	6.81e-87	249
NP_416789.2|b2286	NP_251329.1|PA2639	0.0	967	0.0	967
NP_416790.1|b2287	NP_251328.1|PA2638	8.00e-134	372	8.28e-134	372
NP_416791.3|b2288	NP_251327.1|PA2637	1.89e-54	165	7.63e-56	168
NP_416792.1|b2289	NP_251536.1|PA2846	1.17e-44	151	3.83e-45	152
NP_416793.1|b2290	NP_251518.1|PA2828	2.62e-232	637	3.38e-235	644
NP_416795.1|b2292	NP_252528.1|PA3839	3.49e-246	689	1.32e-248	694
NP_416799.1|b2296	NP_249527.1|PA0836	2.06e-111	329	5.11e-112	330
NP_416800.1|b2297	NP_249526.1|PA0835	3.91e-266	747	5.92e-268	751
NP_416802.1|b2299	NP_253528.1|PA4841	1.55e-35	120	1.37e-36	122
NP_416803.3|b2300	NP_249042.1|PA0351	2.87e-06	42.7	4.48e-06	41.6
NP_416804.1|b2301	NP_253091.1|PA4401	1.60e-13	64.3	1.47e-12	61.2
NP_416805.1|b2302	NP_249724.1|PA1033	5.20e-91	263	2.59e-91	264
NP_416806.1|b2303	NP_252129.1|PA3439	3.51e-47	145	7.32e-47	144
NP_416807.1|b2304	NP_253345.1|PA4656	1.72e-100	294	1.44e-99	291
NP_416809.1|b2306	NP_249583.1|PA0892	5.86e-127	358	5.86e-127	357
NP_416809.1|b2306	NP_251616.1|PA2926	4.48e-122	345	1.29e-121	344
NP_416810.1|b2307	NP_251615.1|PA2925	2.80e-109	311	4.90e-110	313
NP_416811.1|b2308	NP_251614.1|PA2924	5.22e-98	282	1.52e-97	281
NP_416812.1|b2309	NP_251613.1|PA2923	3.21e-88	260	4.62e-88	259
NP_416813.1|b2310	NP_251613.1|PA2923	3.96e-84	249	6.11e-86	254
NP_416814.1|b2311	NP_252708.1|PA4019	3.42e-38	128	6.77e-39	129
NP_416815.1|b2312	NP_251798.1|PA3108	4.28e-222	619	1.38e-225	627
NP_416816.1|b2313	NP_251799.1|PA3109	6.47e-30	105	2.57e-30	105
NP_416818.1|b2315	NP_251801.1|PA3111	1.50e-109	327	2.45e-108	323
NP_416819.1|b2316	NP_251802.1|PA3112	7.43e-139	391	1.24e-139	393
NP_416820.1|b2317	NP_252718.1|PA4029	1.42e-86	253	6.24e-88	256
NP_416821.1|b2318	NP_251804.1|PA3114	1.06e-104	303	1.31e-103	300
NP_416822.1|b2319	NP_251806.1|PA3116	9.35e-63	200	8.94e-60	192
NP_416823.1|b2320	NP_250066.1|PA1375	3.65e-108	320	1.93e-105	312
NP_416826.1|b2323	NP_250300.1|PA1609	1.06e-192	536	9.70e-196	544
NP_416827.4|b2324	NP_252146.1|PA3456	2.38e-147	440	2.10e-148	442
NP_416830.1|b2327	NP_250515.1|PA1824	1.66e-42	143	7.73e-47	154
NP_416832.1|b2329	NP_250372.1|PA1681	3.02e-189	524	2.51e-188	521
NP_416833.4|b2330	NP_250369.1|PA1678	8.51e-119	341	1.27e-120	345
NP_416842.1|b2340	NP_250307.1|PA1616	9.04e-16	67.8	4.68e-15	65.5
NP_416843.1|b2341	NP_250428.1|PA1737	7.97e-128	393	1.03e-128	395
NP_416844.1|b2342	NP_253473.1|PA4785	1.31e-86	268	3.33e-90	277
NP_416846.2|b2344	NP_249979.1|PA1288	4.48e-44	157	8.04e-43	153
NP_416848.1|b2346	NP_251490.1|PA2800	8.17e-34	119	1.16e-32	116
NP_416849.1|b2347	NP_251467.1|PA2777	4.36e-92	274	4.28e-95	281
NP_416852.1|b2351	NP_253506.1|PA4819	1.14e-70	219	1.51e-74	229
NP_416867.1|b2366	NP_252047.1|PA3357	4.21e-200	558	8.19e-198	552
NP_416870.1|b2369	NP_248724.1|PA0034	1.31e-44	145	6.67e-45	145
NP_416870.1|b2369	NP_251735.1|PA3045	1.15e-45	147	1.70e-42	139
NP_416871.1|b2370	NP_252635.1|PA3946	2.53e-145	467	9.29e-148	473
NP_416872.4|b2371	NP_249137.1|PA0446	2.08e-80	249	5.49e-78	243
NP_416872.4|b2371	NP_252282.1|PA3592	2.12e-83	257	1.95e-81	251
NP_416880.1|b2379	NP_253403.1|PA4715	4.48e-276	748	4.52e-276	748
NP_416884.1|b2383	NP_252449.1|PA3760	2.60e-97	320	3.24e-87	292
NP_416889.1|b2388	NP_251883.1|PA3193	3.07e-61	196	7.73e-59	189
NP_416893.1|b2392	NP_249500.1|PA0809	8.34e-94	286	3.14e-91	279
NP_416893.1|b2392	NP_253024.1|PA4334	1.16e-91	280	9.39e-97	293
NP_416899.1|b2400	NP_251824.1|PA3134	1.10e-94	292	1.94e-99	304
NP_416904.1|b2409	NP_250688.1|PA1998	6.19e-41	142	1.21e-40	140
NP_416905.1|b2410	NP_250716.1|PA2026	9.44e-126	361	3.14e-124	357
NP_416906.1|b2411	NP_250220.1|PA1529	6.17e-238	677	1.48e-237	676
NP_416908.1|b2413	NP_249537.1|PA0846	1.75e-64	199	2.77e-63	195
NP_416909.1|b2414	NP_251399.1|PA2709	1.59e-160	448	1.53e-158	443
NP_416916.1|b2421	NP_249623.1|PA0932	6.98e-146	409	2.44e-146	410
NP_416917.1|b2422	NP_248971.1|PA0280	2.57e-118	343	2.04e-119	345
NP_416919.1|b2424	NP_248973.1|PA0282	9.08e-85	252	2.07e-83	248
NP_416921.4|b2426	NP_254211.1|PA5524	1.73e-47	156	9.16e-44	146
NP_416929.4|b2434	NP_253224.1|PA4534	5.94e-09	48.9	2.83e-11	54.7
NP_416931.1|b2436	NP_248714.1|PA0024	2.35e-163	454	7.28e-165	457
NP_416935.1|b2440	NP_252714.1|PA4025	4.95e-31	114	1.20e-31	115
NP_416936.4|b2441	NP_252713.1|PA4024	1.61e-152	439	1.01e-148	429
NP_416947.1|b2452	NP_250182.1|PA1491	6.61e-51	174	1.67e-58	193
NP_416948.4|b2453	NP_253873.1|PA5186	6.44e-59	194	1.16e-59	195
NP_416959.1|b2464	NP_251486.1|PA2796	1.10e-116	336	1.25e-115	333
NP_416966.1|b2471	NP_252354.1|PA3664	2.33e-31	105	9.26e-31	103
NP_416967.1|b2472	NP_249853.1|PA1162	3.99e-160	452	2.58e-156	442
NP_416970.1|b2475	NP_253405.1|PA4717	3.43e-93	275	2.90e-92	272
NP_416971.1|b2476	NP_249704.1|PA1013	1.42e-127	358	4.10e-127	356
NP_416973.1|b2478	NP_249701.1|PA1010	3.85e-117	336	3.66e-115	330
NP_416975.1|b2480	NP_249699.1|PA1008	3.17e-32	110	1.14e-32	110
NP_416988.1|b2493	NP_249698.1|PA1007	3.83e-98	292	5.22e-93	279
NP_416989.1|b2494	NP_249696.1|PA1005	5.27e-66	218	4.61e-68	223
NP_416990.1|b2495	NP_249641.1|PA0950	1.13e-39	126	3.94e-40	127
NP_416991.2|b2496	NP_249638.1|PA0947	1.75e-69	210	4.08e-68	206
NP_416992.1|b2497	NP_253336.1|PA4647	2.54e-88	272	1.17e-92	283
NP_416993.2|b2498	NP_253335.1|PA4646	2.87e-100	286	8.90e-102	290
NP_416994.1|b2499	NP_249636.1|PA0945	5.29e-174	484	2.22e-173	483
NP_416995.1|b2500	NP_249635.1|PA0944	7.96e-87	253	4.18e-87	253
NP_416996.1|b2501	NP_253929.1|PA5242	9.29e-136	414	3.92e-135	412
NP_416997.1|b2502	NP_253928.1|PA5241	4.35e-122	365	9.70e-121	361
NP_417002.1|b2507	NP_252458.1|PA3769	5.93e-283	775	6.00e-283	775
NP_417003.1|b2508	NP_252459.1|PA3770	6.28e-224	622	6.36e-224	622
NP_417006.2|b2511	NP_252488.1|PA3799	1.54e-199	561	2.73e-200	562
NP_417007.1|b2512	NP_252489.1|PA3800	3.83e-46	160	5.16e-46	159
NP_417009.1|b2514	NP_252491.1|PA3802	1.29e-182	513	4.63e-183	513
NP_417010.1|b2515	NP_252492.1|PA3803	4.35e-189	525	1.97e-192	533
NP_417011.1|b2516	NP_252493.1|PA3804	6.32e-18	80.9	8.01e-16	74.3
NP_417012.1|b2517	NP_252495.1|PA3806	6.65e-153	434	9.40e-153	433
NP_417013.1|b2518	NP_252496.1|PA3807	1.14e-60	181	5.42e-59	176
NP_417016.4|b2521	NP_249983.1|PA1292	3.99e-39	135	2.87e-39	135
NP_417019.1|b2524	NP_252497.1|PA3808	1.70e-20	73.9	1.48e-21	76.3
NP_417020.1|b2525	NP_252498.1|PA3809	5.00e-63	184	1.03e-62	183
NP_417021.1|b2526	NP_252499.1|PA3810	2.27e-265	738	1.49e-268	746
NP_417022.1|b2527	NP_252500.1|PA3811	2.03e-29	103	1.29e-27	99.0
NP_417023.1|b2528	NP_252501.1|PA3812	9.86e-52	155	5.77e-51	153
NP_417024.1|b2529	NP_252502.1|PA3813	3.04e-74	214	3.75e-75	216
NP_417026.1|b2531	NP_252504.1|PA3815	4.74e-62	186	5.90e-63	188
NP_417027.1|b2532	NP_252506.1|PA3817	3.64e-85	251	4.74e-86	253
NP_417028.1|b2533	NP_252507.1|PA3818	1.22e-99	290	2.90e-98	286
NP_417029.4|b2534	NP_252385.1|PA3695	1.59e-34	124	1.75e-33	121
NP_417031.1|b2536	NP_250758.1|PA2068	3.69e-35	130	2.77e-39	141
NP_417032.1|b2537	NP_251200.1|PA2510	1.21e-48	161	1.19e-48	160
NP_417033.1|b2538	NP_251208.1|PA2518	1.80e-50	175	1.31e-48	169
NP_417034.1|b2539	NP_250775.1|PA2085	1.79e-12	59.7	3.38e-11	55.8
NP_417046.1|b2551	NP_253292.1|PA4602	3.32e-230	632	6.76e-230	631
NP_417047.1|b2552	NP_251354.1|PA2664	5.13e-94	285	1.30e-91	278
NP_417053.2|b2558	NP_252453.1|PA3764	1.11e-96	298	3.13e-98	301
NP_417054.2|b2559	NP_252456.1|PA3767	4.66e-48	151	2.93e-47	149
NP_417057.1|b2562	NP_249053.1|PA0362	9.08e-31	101	3.10e-31	102
NP_417059.1|b2564	NP_249464.1|PA0773	2.85e-108	310	2.94e-108	309
NP_417060.1|b2565	NP_249463.1|PA0772	1.46e-42	142	3.96e-42	140
NP_417061.1|b2566	NP_249462.1|PA0771	8.97e-131	371	3.22e-131	372
NP_417062.1|b2567	NP_249461.1|PA0770	1.23e-81	241	1.09e-82	243
NP_417063.1|b2568	NP_249459.1|PA0768	1.40e-69	216	2.22e-67	209
NP_417064.1|b2569	NP_249458.1|PA0767	0.0	909	0.0	910
NP_417065.1|b2570	NP_249456.1|PA0765	9.10e-14	62.4	3.14e-14	63.2
NP_417066.1|b2571	NP_249455.1|PA0764	1.97e-21	90.1	2.85e-22	92.0
NP_417068.1|b2573	NP_249453.1|PA0762	3.14e-86	249	1.30e-85	248
NP_417069.1|b2574	NP_249452.1|PA0761	6.00e-257	710	4.03e-255	705
NP_417071.1|b2576	NP_252156.1|PA3466	2.03e-90	279	5.00e-88	272
NP_417073.1|b2578	NP_250996.1|PA2306	6.76e-25	94.0	9.99e-25	93.2
NP_417075.1|b2580	NP_249441.1|PA0750	8.77e-88	256	2.55e-87	255
NP_417078.4|b2583	NP_252296.1|PA3606	2.32e-65	200	1.84e-67	205
NP_417079.1|b2584	NP_249708.1|PA1017	1.24e-61	219	8.57e-57	205
NP_417081.2|b2586	NP_249179.1|PA0488	1.47e-39	125	3.44e-38	121
NP_417082.1|b2587	NP_248920.1|PA0229	1.35e-206	574	4.53e-205	570
NP_417083.1|b2592	NP_253232.1|PA4542	0.0	1170	0.0	1163
NP_417084.1|b2593	NP_253233.1|PA4543	5.16e-93	271	8.51e-92	267
NP_417085.1|b2594	NP_253234.1|PA4544	2.12e-122	352	1.12e-124	357
NP_417086.1|b2595	NP_253235.1|PA4545	1.65e-59	189	7.25e-58	184
NP_417090.1|b2599	NP_251856.1|PA3166	7.86e-49	166	7.03e-50	169
NP_417092.1|b2601	NP_250441.1|PA1750	1.93e-142	405	2.61e-140	399
NP_417094.1|b2603	NP_249812.1|PA1121	5.77e-18	74.7	6.02e-19	77.0
NP_417095.1|b2604	NP_249811.1|PA1120	1.01e-76	242	4.23e-76	240
NP_417096.1|b2605	NP_249810.1|PA1119	3.38e-35	118	3.58e-35	117
NP_417097.1|b2606	NP_252431.1|PA3742	2.67e-53	160	4.71e-54	162
NP_417098.1|b2607	NP_252432.1|PA3743	3.74e-122	345	1.07e-121	344
NP_417099.4|b2608	NP_252433.1|PA3744	2.88e-41	134	9.84e-42	135
NP_417100.1|b2609	NP_252434.1|PA3745	3.84e-31	102	7.93e-31	100
NP_417101.1|b2610	NP_252435.1|PA3746	5.82e-210	584	6.87e-209	581
NP_417102.4|b2611	NP_252436.1|PA3747	1.07e-35	125	9.96e-32	115
NP_417104.1|b2614	NP_253450.1|PA4762	1.80e-43	141	3.03e-44	142
NP_417105.1|b2615	NP_251778.1|PA3088	2.89e-90	268	2.57e-91	270
NP_417108.4|b2618	NP_253454.1|PA4766	1.17e-20	76.6	2.86e-19	72.8
NP_417109.1|b2619	NP_253455.1|PA4767	1.86e-39	128	2.61e-41	132
NP_417110.1|b2620	NP_253456.1|PA4768	3.65e-60	181	2.59e-60	181
NP_417146.2|b2660	NP_253832.1|PA5145	6.42e-40	144	7.45e-37	135
NP_417147.1|b2661	NP_248956.1|PA0265	2.68e-290	790	1.35e-290	790
NP_417148.1|b2662	NP_248957.1|PA0266	5.10e-234	643	1.72e-232	639
NP_417149.1|b2663	NP_248819.1|PA0129	1.69e-195	549	4.97e-195	547
NP_417150.4|b2664	NP_249488.1|PA0797	3.81e-14	66.6	1.06e-13	65.1
NP_417150.4|b2664	NP_249960.1|PA1269	3.01e-14	66.6	1.08e-13	64.7
NP_417151.1|b2665	NP_253865.1|PA5178	8.70e-53	161	2.45e-52	160
NP_417152.1|b2666	NP_249258.1|PA0567	5.19e-16	61.6	3.04e-15	59.3
NP_417153.1|b2667	NP_253044.1|PA4354	6.36e-06	38.9	3.03e-07	42.0
NP_417164.1|b2678	NP_253782.1|PA5095	1.11e-70	219	1.99e-72	223
NP_417170.1|b2685	NP_253846.1|PA5159	2.45e-107	318	8.02e-106	314
NP_417171.1|b2686	NP_253847.1|PA5160	2.44e-173	496	1.30e-170	488
NP_417173.1|b2688	NP_253890.1|PA5203	7.61e-130	385	4.43e-126	375
NP_417174.1|b2689	NP_251442.1|PA2752	7.95e-21	80.1	1.87e-22	84.0
NP_417175.1|b2690	NP_250757.1|PA2067	4.20e-15	68.2	1.28e-13	63.9
NP_417176.1|b2696	NP_249596.1|PA0905	1.26e-31	101	1.82e-31	100
NP_417177.1|b2697	NP_249594.1|PA0903	0.0	1130	0.0	1125
NP_417178.1|b2698	NP_252306.1|PA3616	4.05e-29	102	9.46e-27	95.9
NP_417179.1|b2699	NP_252307.1|PA3617	2.53e-177	493	1.67e-175	488
NP_417180.1|b2700	NP_252308.1|PA3618	4.30e-45	143	1.92e-46	146
NP_417181.1|b2701	NP_253134.1|PA4444	2.84e-181	504	4.14e-181	503
NP_417187.1|b2707	NP_254237.1|PA5550	8.21e-61	190	3.65e-62	193
NP_417189.2|b2709	NP_251355.1|PA2665	6.37e-158	456	8.98e-153	443
NP_417191.1|b2711	NP_254036.1|PA5349	1.02e-62	203	6.21e-65	208
NP_417213.1|b2733	NP_252310.1|PA3620	0.0	971	0.0	969
NP_417219.1|b2739	NP_249241.1|PA0550	2.96e-89	263	8.74e-89	261
NP_417221.1|b2741	NP_252312.1|PA3622	2.22e-143	405	1.60e-143	405
NP_417223.1|b2743	NP_252314.1|PA3624	3.65e-67	202	4.30e-66	199
NP_417224.1|b2744	NP_252315.1|PA3625	2.21e-76	229	2.20e-76	229
NP_417225.1|b2745	NP_252316.1|PA3626	1.25e-61	198	6.45e-62	199
NP_417226.1|b2746	NP_252317.1|PA3627	3.32e-74	216	1.42e-75	219
NP_417227.1|b2747	NP_252323.1|PA3633	1.18e-57	180	5.37e-56	176
NP_417228.1|b2748	NP_252324.1|PA3634	1.73e-15	63.5	5.79e-13	56.6
NP_417230.1|b2750	NP_250084.1|PA1393	1.65e-60	185	8.07e-61	185
NP_417232.1|b2752	NP_253133.1|PA4443	1.01e-174	483	1.78e-175	484
NP_417242.1|b2762	NP_250447.1|PA1756	1.63e-21	87.8	9.17e-23	90.9
NP_417245.1|b2765	NP_251356.1|PA2666	6.20e-70	202	2.14e-70	203
NP_417250.4|b2770	NP_254088.1|PA5401	4.93e-10	55.8	4.13e-11	58.5
NP_417254.4|b2774	NP_250519.1|PA1828	1.70e-38	132	7.06e-37	128
NP_417254.4|b2774	NP_252787.1|PA4098	1.39e-40	137	2.59e-36	126
NP_417256.1|b2776	NP_251714.1|PA3024	8.82e-71	231	5.79e-67	221
NP_417257.1|b2777	NP_249666.1|PA0975	4.12e-15	69.7	6.58e-15	68.9
NP_417259.1|b2779	NP_252325.1|PA3635	1.96e-231	637	1.78e-234	644
NP_417260.1|b2780	NP_252327.1|PA3637	1.26e-284	781	2.55e-284	780
NP_417261.1|b2781	NP_249626.1|PA0935	4.74e-87	258	1.01e-86	256
NP_417264.1|b2784	NP_249625.1|PA0934	2.32e-240	684	1.80e-242	689
NP_417265.1|b2785	NP_249624.1|PA0933	1.87e-95	291	9.64e-93	284
NP_417266.1|b2786	NP_249619.1|PA0928	4.37e-176	532	2.09e-169	514
NP_417270.1|b2790	NP_252125.1|PA3435	3.31e-31	107	5.39e-30	103
NP_417272.1|b2792	NP_253386.1|PA4698	9.65e-14	59.7	2.73e-13	58.2
NP_417274.1|b2794	NP_251496.1|PA2806	3.10e-95	279	7.60e-96	280
NP_417275.1|b2795	NP_252804.1|PA4115	4.20e-187	526	1.85e-188	530
NP_417277.1|b2797	NP_251133.1|PA2443	1.17e-161	462	1.03e-162	464
NP_417277.1|b2797	NP_254066.1|PA5379	5.77e-157	450	7.24e-158	452
NP_417280.1|b2800	NP_248915.1|PA0224	4.63e-15	69.3	2.90e-15	69.7
NP_417286.1|b2806	NP_250254.1|PA1563	1.61e-112	329	1.26e-111	327
NP_417287.1|b2807	NP_249070.1|PA0379	1.26e-23	86.3	2.42e-23	85.1
NP_417288.1|b2808	NP_249139.1|PA0448	1.45e-59	190	1.26e-57	184
NP_417288.1|b2808	NP_249875.1|PA1184	1.74e-62	197	6.66e-59	187
NP_417288.1|b2808	NP_252798.1|PA4109	4.84e-59	188	1.68e-59	189
NP_417290.1|b2810	NP_252357.1|PA3667	1.30e-103	310	1.18e-101	304
NP_417292.1|b2812	NP_249855.1|PA1164	2.09e-105	304	1.63e-102	296
NP_417293.1|b2813	NP_249913.1|PA1222	2.56e-33	125	3.85e-35	129
NP_417294.4|b2817	NP_253634.1|PA4947	6.49e-85	265	1.34e-85	266
NP_417294.4|b2817	NP_254225.1|PA5538	8.85e-84	259	3.36e-83	257
NP_417295.1|b2818	NP_253891.1|PA5204	1.17e-159	455	4.64e-159	453
NP_417296.1|b2819	NP_252973.1|PA4283	3.83e-133	404	4.14e-134	406
NP_417297.1|b2820	NP_252974.1|PA4284	6.03e-248	737	1.27e-247	736
NP_417299.1|b2822	NP_252975.1|PA4285	6.12e-225	673	1.11e-214	646
NP_417304.1|b2827	NP_249033.1|PA0342	3.24e-149	415	9.40e-149	413
NP_417305.1|b2828	NP_249032.1|PA0341	7.02e-104	301	2.10e-107	310
NP_417306.1|b2829	NP_249028.1|PA0337	5.89e-193	564	1.52e-190	557
NP_417307.1|b2830	NP_249027.1|PA0336	4.60e-79	229	6.27e-81	234
NP_417309.1|b2832	NP_253937.1|PA5250	4.76e-87	256	1.27e-87	257
NP_417309.1|b2832	NP_254156.1|PA5469	1.92e-84	249	1.47e-84	249
NP_417311.1|b2834	NP_253124.1|PA4434	2.92e-126	363	2.39e-125	360
NP_417315.1|b2838	NP_253964.1|PA5277	4.96e-51	174	3.62e-50	172
NP_417316.1|b2839	NP_253772.1|PA5085	9.06e-31	115	9.22e-30	112
NP_417319.1|b2842	NP_250693.1|PA2003	5.30e-42	141	4.61e-40	136
NP_417321.2|b2844	NP_250691.1|PA2001	1.69e-192	535	1.40e-191	532
NP_417328.1|b2851	NP_250398.1|PA1707	1.32e-07	46.2	1.93e-08	48.1
NP_417341.4|b2865	NP_252313.1|PA3623	3.75e-52	169	3.22e-55	176
NP_417341.4|b2865	NP_253611.1|PA4924	1.05e-50	163	1.36e-53	170
NP_417349.4|b2873	NP_249132.1|PA0441	2.14e-97	298	2.24e-97	298
NP_417357.1|b2881	NP_250214.1|PA1523	1.27e-63	228	5.68e-59	213
NP_417359.1|b2883	NP_250212.1|PA1521	6.82e-178	501	2.76e-177	499
NP_417364.2|b2888	NP_250198.1|PA1507	2.78e-135	395	1.87e-135	395
NP_417366.1|b2890	NP_252390.1|PA3700	1.36e-213	597	1.05e-210	590
NP_417367.1|b2891	YP_003933612.1|PA3701	1.54e-176	492	5.44e-177	493
NP_417368.1|b2892	NP_252414.1|PA3725	8.76e-236	659	1.34e-232	651
NP_417369.1|b2893	NP_252426.1|PA3737	1.39e-52	167	4.06e-52	166
NP_417370.1|b2894	NP_252427.1|PA3738	2.48e-123	352	1.87e-125	357
NP_417373.1|b2897	NP_249451.1|PA0760	9.62e-22	78.6	1.14e-22	80.5
NP_417374.1|b2898	NP_249450.1|PA0759	1.58e-41	144	1.08e-41	144
NP_417375.1|b2899	NP_253520.1|PA4833	1.62e-43	142	2.65e-47	152
NP_417378.1|b2902	NP_251818.1|PA3128	1.40e-102	295	4.42e-99	286
NP_417379.1|b2903	NP_253900.1|PA5213	0.0	1242	0.0	1243
NP_417380.1|b2904	NP_253901.1|PA5214	2.97e-54	164	1.28e-55	167
NP_417381.1|b2905	NP_253902.1|PA5215	8.98e-146	414	1.10e-146	416
NP_417382.1|b2906	NP_253908.1|PA5221	8.20e-100	300	3.71e-101	303
NP_417383.1|b2907	NP_253910.1|PA5223	2.63e-87	267	2.37e-91	277
NP_417384.1|b2908	NP_253911.1|PA5224	7.94e-145	418	2.00e-145	419
NP_417385.4|b2909	NP_253912.1|PA5225	2.24e-18	76.3	8.49e-17	71.6
NP_417386.1|b2910	NP_253914.1|PA5227	2.36e-10	50.8	1.03e-11	53.9
NP_417387.3|b2912	NP_253915.1|PA5228	8.14e-39	129	4.61e-36	122
NP_417388.1|b2913	NP_249007.1|PA0316	5.76e-192	535	4.09e-192	535
NP_417389.1|b2914	NP_249021.1|PA0330	8.97e-93	268	1.31e-92	268
NP_417391.1|b2916	NP_253053.1|PA4363	1.69e-61	194	1.36e-60	192
NP_417395.1|b2920	NP_254132.1|PA5445	1.00e-140	411	1.44e-140	410
NP_417398.1|b2923	NP_253055.1|PA4365	3.72e-55	172	2.21e-48	154
NP_417399.1|b2924	NP_253084.1|PA4394	1.72e-45	152	1.68e-45	152
NP_417401.1|b2926	NP_249243.1|PA0552	5.09e-191	531	1.14e-187	522
NP_417402.1|b2927	NP_249242.1|PA0551	6.40e-123	355	5.85e-124	357
NP_417402.1|b2927	NP_251885.1|PA3195	7.81e-122	351	7.27e-120	346
NP_417411.2|b2936	NP_248968.1|PA0277	3.53e-93	272	5.06e-93	271
NP_417412.1|b2937	NP_248979.1|PA0288	2.96e-60	192	2.50e-62	197
NP_417412.1|b2937	NP_250112.1|PA1421	7.68e-61	194	2.31e-63	200
NP_417413.1|b2938	NP_253526.1|PA4839	2.01e-179	521	1.53e-181	526
NP_417417.1|b2942	NP_249237.1|PA0546	8.97e-198	548	8.88e-196	543
NP_417419.1|b2944	NP_249880.1|PA1189	2.71e-29	103	9.67e-30	103
NP_417420.1|b2945	NP_251439.1|PA2749	2.37e-68	207	2.10e-69	210
NP_417421.4|b2946	NP_249110.1|PA0419	3.02e-69	210	1.72e-68	208
NP_417422.1|b2947	NP_249098.1|PA0407	4.37e-145	409	3.83e-146	411
NP_417423.4|b2948	NP_249096.1|PA0405	1.80e-49	156	4.22e-48	152
NP_417424.1|b2949	NP_249095.1|PA0404	7.68e-46	143	5.71e-46	143
NP_417425.2|b2950	NP_249086.1|PA0395	6.97e-91	272	7.42e-91	272
NP_417426.1|b2951	NP_249085.1|PA0394	1.20e-81	241	3.68e-78	232
NP_417427.1|b2952	NP_249083.1|PA0392	2.14e-26	97.4	3.06e-30	107
NP_417429.1|b2954	NP_249078.1|PA0387	1.94e-63	192	1.38e-63	192
NP_417430.1|b2955	NP_249077.1|PA0386	4.53e-148	421	5.37e-147	418
NP_417432.1|b2957	NP_250028.1|PA1337	1.57e-94	283	3.61e-96	287
NP_417434.4|b2959	NP_251736.1|PA3046	4.06e-19	73.6	5.38e-20	75.5
NP_417435.1|b2960	NP_249073.1|PA0382	2.40e-100	288	2.26e-100	288
NP_417436.1|b2961	NP_253834.1|PA5147	3.83e-130	374	3.93e-130	373
NP_417437.1|b2962	NP_253835.1|PA5148	2.12e-27	93.2	1.82e-28	95.5
NP_417446.4|b2972	NP_253218.1|PA4528	8.92e-54	173	3.35e-51	166
NP_417449.1|b2975	NP_253458.1|PA4770	8.73e-308	841	1.70e-305	835
NP_417450.1|b2976	NP_249173.1|PA0482	1.02e-315	874	2.96e-315	873
NP_417451.1|b2977	NP_254039.1|PA5352	2.87e-47	146	7.09e-48	147
NP_417453.1|b2979	NP_254042.1|PA5355	3.63e-301	819	1.49e-300	817
NP_417454.1|b2980	NP_254043.1|PA5356	3.03e-104	300	4.69e-101	291
NP_417461.1|b2987	NP_252982.1|PA4292	9.56e-175	498	2.35e-180	512
NP_417475.1|b3002	NP_253264.1|PA4574	2.36e-97	275	2.36e-97	275
NP_417476.1|b3003	NP_250832.1|PA2142	1.62e-77	235	9.05e-77	233
NP_417478.1|b3005	NP_249661.1|PA0970	9.52e-22	82.4	2.50e-22	83.6
NP_417483.2|b3010	NP_250966.1|PA2276	5.80e-84	253	4.00e-81	245
NP_417491.1|b3019	NP_253651.1|PA4964	0.0	994	0.0	1001
NP_417496.1|b3024	NP_249011.1|PA0320	1.41e-17	70.5	5.03e-17	68.6
NP_417497.1|b3025	NP_253464.1|PA4776	9.70e-80	235	4.92e-80	236
NP_417498.1|b3026	NP_253465.1|PA4777	1.32e-48	170	1.93e-49	172
NP_417500.1|b3028	NP_251270.1|PA2580	9.26e-94	269	1.35e-93	268
NP_417502.1|b3030	NP_253654.1|PA4967	0.0	955	0.0	964
NP_417503.1|b3031	NP_253655.1|PA4968	4.53e-39	130	3.87e-38	127
NP_417504.1|b3032	NP_253656.1|PA4969	2.38e-71	218	1.68e-71	218
NP_417505.1|b3033	NP_253657.1|PA4970	1.69e-26	94.7	1.64e-27	97.1
NP_417506.1|b3034	NP_253658.1|PA4971	2.06e-65	198	1.54e-67	203
NP_417507.2|b3035	NP_253661.1|PA4974	2.01e-70	229	1.32e-71	232
NP_417511.3|b3039	NP_251529.1|PA2839	3.26e-55	176	2.76e-53	171
NP_417524.1|b3052	NP_253683.1|PA4996	2.54e-185	523	1.57e-181	513
NP_417525.1|b3053	NP_253701.1|PA5014	2.34e-271	780	2.77e-270	777
NP_417526.1|b3054	NP_253896.1|PA5209	4.45e-36	135	2.87e-34	130
NP_417527.1|b3055	NP_252843.1|PA4154	4.10e-35	121	3.25e-38	129
NP_417528.1|b3056	NP_249275.1|PA0584	3.32e-175	493	1.04e-171	483
NP_417529.1|b3057	NP_250649.1|PA1959	5.19e-71	217	9.35e-72	219
NP_417530.2|b3058	NP_249273.1|PA0582	7.52e-34	111	1.10e-35	115
NP_417531.1|b3059	NP_249272.1|PA0581	3.71e-40	133	3.06e-41	135
NP_417532.1|b3060	NP_252320.1|PA3630	3.50e-48	160	1.34e-47	159
NP_417536.1|b3064	NP_249271.1|PA0580	8.38e-173	481	4.26e-173	481
NP_417537.1|b3065	NP_249270.1|PA0579	7.75e-35	110	4.54e-34	108
NP_417539.1|b3067	NP_249267.1|PA0576	1.41e-267	743	2.17e-269	748
NP_417543.1|b3072	NP_250252.1|PA1561	3.13e-45	163	1.32e-47	169
NP_417545.1|b3074	NP_251911.1|PA3221	8.24e-13	57.4	5.31e-14	60.1
NP_417552.1|b3081	NP_251782.1|PA3092	5.37e-303	838	3.64e-301	833
NP_417555.4|b3084	NP_253307.1|PA4617	9.07e-91	275	3.20e-91	276
NP_417556.2|b3085	NP_249251.1|PA0560	2.66e-74	217	2.61e-74	217
NP_417560.1|b3089	NP_250732.1|PA2042	1.21e-187	524	9.29e-185	516
NP_417564.2|b3093	NP_248932.1|PA0241	1.22e-42	153	4.59e-48	167
NP_417569.1|b3098	NP_251730.1|PA3040	8.84e-09	46.6	1.42e-11	53.5
NP_417573.1|b3102	NP_251300.1|PA2610	8.35e-143	404	1.02e-143	405
NP_417575.1|b3104	NP_249254.1|PA0563	2.31e-29	100	2.47e-31	104
NP_417576.1|b3105	NP_251915.1|PA3225	1.56e-27	106	5.84e-26	101
NP_417583.4|b3113	NP_254026.1|PA5339	4.41e-29	100	2.17e-29	100
NP_417585.2|b3115	NP_249527.1|PA0836	7.48e-115	338	9.19e-116	340
NP_417587.1|b3117	NP_251373.1|PA2683	2.15e-73	227	5.94e-73	225
NP_417593.4|b3124	NP_249743.1|PA1052	7.43e-122	355	9.08e-118	344
NP_417596.1|b3127	NP_250900.1|PA2210	2.35e-57	192	5.11e-54	183
NP_417606.1|b3137	NP_249246.1|PA0555	6.28e-52	171	6.04e-51	168
NP_417612.1|b3143	NP_250822.1|PA2132	9.05e-35	121	4.70e-35	122
NP_417615.1|b3146	NP_253112.1|PA4422	1.94e-113	326	6.76e-114	327
NP_417616.1|b3147	NP_253113.1|PA4423	1.46e-53	191	1.17e-52	188
NP_417617.1|b3148	NP_253114.1|PA4424	1.01e-16	68.6	1.08e-15	65.5
NP_417618.1|b3149	NP_253115.1|PA4425	4.06e-77	227	4.13e-77	226
NP_417619.1|b3150	NP_253116.1|PA4426	2.31e-35	120	9.28e-35	118
NP_417621.2|b3152	NP_252706.1|PA4017	8.67e-62	189	1.55e-62	191
NP_417622.2|b3153	NP_249046.1|PA0355	8.73e-30	105	1.45e-31	109
NP_417624.1|b3155	NP_252543.1|PA3854	6.39e-14	59.7	2.67e-13	57.8
NP_417625.1|b3156	NP_249402.1|PA0711	3.26e-22	85.1	6.52e-22	84.0
NP_417627.1|b3158	NP_252602.1|PA3913	1.60e-159	446	4.00e-160	447
NP_417628.2|b3159	NP_252601.1|PA3912	1.49e-90	268	1.52e-90	268
NP_417629.1|b3160	NP_251173.1|PA2483	1.23e-119	345	1.75e-119	345
NP_417630.1|b3161	NP_254121.1|PA5434	3.05e-185	518	1.15e-187	524
NP_417631.2|b3162	NP_251530.1|PA2840	2.10e-141	421	3.80e-141	419
NP_417633.4|b3164	NP_253428.1|PA4740	1.43e-306	850	1.13e-310	860
NP_417634.1|b3165	NP_253429.1|PA4741	3.97e-36	115	8.48e-38	119
NP_417635.1|b3166	NP_253430.1|PA4742	2.03e-103	302	6.97e-104	303
NP_417636.1|b3167	NP_253431.1|PA4743	1.48e-36	119	5.87e-36	117
NP_417637.1|b3168	NP_253432.1|PA4744	2.15e-300	847	1.17e-299	844
NP_417638.1|b3169	NP_253433.1|PA4745	1.34e-211	592	6.29e-210	587
NP_417639.6|b3170	NP_253434.1|PA4746	1.33e-46	146	2.06e-48	150
NP_417640.1|b3172	NP_252215.1|PA3525	2.79e-32	124	3.68e-33	126
NP_417642.1|b3175	NP_253435.1|PA4747	2.93e-25	89.7	1.39e-24	87.8
NP_417643.1|b3176	NP_253437.1|PA4749	5.50e-191	535	1.03e-193	542
NP_417644.4|b3177	NP_253438.1|PA4750	4.10e-107	310	2.07e-107	310
NP_417645.1|b3178	NP_253439.1|PA4751	2.17e-292	808	5.38e-293	810
NP_417646.1|b3179	NP_253440.1|PA4752	3.85e-83	243	3.85e-83	243
NP_417647.1|b3180	NP_253441.1|PA4753	2.82e-22	80.9	2.16e-22	80.9
NP_417648.4|b3181	NP_253443.1|PA4755	3.00e-70	206	6.11e-70	205
NP_417649.1|b3182	NP_251737.1|PA3047	2.86e-26	108	1.23e-25	106
NP_417650.1|b3183	NP_253256.1|PA4566	1.21e-151	432	5.14e-151	430
NP_417652.1|b3185	NP_253257.1|PA4567	6.88e-42	129	2.43e-42	130
NP_417653.1|b3186	NP_253258.1|PA4568	5.84e-49	148	1.45e-49	149
NP_417654.1|b3187	NP_253259.1|PA4569	6.78e-111	322	1.81e-108	316
NP_417656.1|b3189	NP_253140.1|PA4450	3.87e-176	496	3.70e-174	490
NP_417657.2|b3190	NP_253141.1|PA4451	7.03e-15	60.8	1.34e-14	59.7
NP_417660.1|b3193	NP_253144.1|PA4454	9.49e-44	140	4.68e-43	138
NP_417661.1|b3194	NP_253145.1|PA4455	5.75e-102	295	1.34e-105	304
NP_417662.1|b3195	NP_253146.1|PA4456	7.31e-118	336	1.82e-118	337
NP_417664.1|b3197	NP_253147.1|PA4457	8.92e-131	373	3.63e-130	371
NP_417665.1|b3198	NP_253148.1|PA4458	2.11e-51	160	3.30e-50	157
NP_417667.1|b3200	NP_253150.1|PA4460	3.49e-15	67.4	1.21e-15	68.2
NP_417668.1|b3201	NP_253151.1|PA4461	5.99e-115	326	7.40e-116	328
NP_417669.1|b3202	NP_253152.1|PA4462	3.13e-159	458	2.81e-155	447
NP_417670.1|b3203	NP_253153.1|PA4463	2.33e-32	106	8.86e-33	107
NP_417671.1|b3204	NP_253154.1|PA4464	1.05e-31	108	1.76e-32	110
NP_417672.1|b3205	NP_253155.1|PA4465	4.28e-88	261	2.48e-87	259
NP_417673.1|b3206	NP_253156.1|PA4466	3.25e-14	59.7	1.15e-14	60.5
NP_417675.1|b3208	NP_249069.1|PA0378	2.63e-73	221	3.78e-73	220
NP_417676.2|b3209	NP_253932.1|PA5245	4.21e-95	274	5.85e-93	268
NP_417679.2|b3212	NP_253723.1|PA5036	0.0	1752	0.0	1763
NP_417680.1|b3213	NP_253722.1|PA5035	4.19e-241	665	1.00e-239	661
NP_417691.4|b3224	NP_250804.1|PA2114	5.17e-40	147	1.72e-41	150
NP_417696.1|b3229	NP_253118.1|PA4428	5.22e-74	220	8.34e-73	216
NP_417697.1|b3230	NP_253122.1|PA4432	8.89e-68	198	7.71e-69	200
NP_417698.1|b3231	NP_253123.1|PA4433	2.65e-77	223	7.69e-77	221
NP_417699.1|b3232	NP_253128.1|PA4438	9.55e-117	341	2.66e-116	339
NP_417702.1|b3235	NP_253136.1|PA4446	1.51e-80	248	2.97e-81	250
NP_417707.1|b3240	NP_251995.1|PA3305	7.10e-37	144	1.57e-37	145
NP_417708.1|b3241	NP_251994.1|PA3304	1.02e-71	221	3.01e-70	216
NP_417710.1|b3243	NP_248813.1|PA0123	1.19e-52	172	1.20e-48	161
NP_417711.1|b3244	NP_253164.1|PA4474	6.05e-225	624	3.03e-225	625
NP_417713.2|b3247	NP_253167.1|PA4477	2.35e-206	578	6.71e-206	576
NP_417714.1|b3248	NP_253168.1|PA4478	2.47e-52	164	1.17e-50	159
NP_417715.1|b3249	NP_253169.1|PA4479	2.95e-16	69.3	2.60e-18	74.3
NP_417716.1|b3250	NP_253170.1|PA4480	1.01e-58	191	4.20e-60	194
NP_417717.2|b3251	NP_253171.1|PA4481	1.22e-194	536	2.13e-195	538
NP_417719.1|b3253	NP_250524.1|PA1833	5.43e-89	267	1.02e-86	261
NP_417721.1|b3255	NP_253534.1|PA4847	9.18e-52	159	1.04e-55	169
NP_417722.1|b3256	NP_253535.1|PA4848	3.93e-245	673	1.88e-243	668
NP_417725.1|b3259	NP_253537.1|PA4850	6.83e-121	345	2.98e-122	348
NP_417726.1|b3260	NP_253539.1|PA4852	1.56e-133	380	8.10e-134	380
NP_417738.4|b3279	NP_248756.1|PA0066	1.21e-64	194	4.20e-65	195
NP_417740.1|b3281	NP_248715.1|PA0025	2.67e-88	261	2.36e-89	263
NP_417741.1|b3282	NP_248712.1|PA0022	7.28e-54	167	5.05e-54	167
NP_417745.1|b3287	NP_248709.1|PA0019	3.60e-62	187	5.14e-62	186
NP_417746.1|b3288	NP_248708.1|PA0018	3.94e-128	365	5.64e-128	365
NP_417747.1|b3289	NP_248707.1|PA0017	6.76e-138	399	7.29e-135	391
NP_417748.1|b3290	NP_248706.1|PA0016	1.00e-197	553	2.15e-199	557
NP_417749.1|b3291	NP_253304.1|PA4614	4.78e-59	176	6.92e-59	176
NP_417751.1|b3292	NP_252379.1|PA3689	2.43e-27	97.1	2.12e-29	102
NP_417753.1|b3294	NP_252927.1|PA4237	1.35e-61	182	1.19e-62	184
NP_417754.1|b3295	NP_252928.1|PA4238	3.41e-168	468	6.05e-169	470
NP_417755.1|b3296	NP_252929.1|PA4239	4.13e-105	298	2.17e-107	304
NP_417756.1|b3297	NP_252930.1|PA4240	6.61e-74	213	1.92e-73	212
NP_417757.1|b3298	NP_252931.1|PA4241	1.28e-59	176	3.17e-60	177
NP_417758.1|b3299	NP_252932.1|PA4242	1.94e-21	74.3	9.71e-22	74.7
NP_417759.1|b3300	NP_252933.1|PA4243	6.49e-203	565	5.66e-204	568
NP_417760.1|b3301	NP_252934.1|PA4244	1.54e-49	153	3.83e-50	154
NP_417761.1|b3302	NP_252935.1|PA4245	2.38e-17	65.5	5.81e-18	66.6
NP_417762.1|b3303	NP_252936.1|PA4246	1.50e-81	236	1.51e-81	235
NP_417763.1|b3304	NP_252937.1|PA4247	1.37e-37	120	1.12e-36	118
NP_417764.1|b3305	NP_252938.1|PA4248	2.25e-74	218	1.13e-74	219
NP_417765.1|b3306	NP_252939.1|PA4249	1.29e-60	180	2.62e-60	179
NP_417766.1|b3307	NP_252940.1|PA4250	1.33e-44	137	1.11e-43	134
NP_417767.1|b3308	NP_252941.1|PA4251	6.70e-91	260	9.63e-91	259
NP_417768.1|b3309	NP_252942.1|PA4252	9.49e-44	135	1.66e-44	137
NP_417769.1|b3310	NP_252943.1|PA4253	3.95e-72	208	2.80e-72	208
NP_417770.1|b3311	NP_252944.1|PA4254	1.40e-39	123	8.57e-39	121
NP_417771.1|b3312	NP_252945.1|PA4255	6.41e-26	87.4	6.74e-28	92.0
NP_417772.1|b3313	NP_252946.1|PA4256	7.35e-70	204	1.06e-69	203
NP_417773.1|b3314	NP_252947.1|PA4257	9.76e-116	327	3.93e-115	325
NP_417774.1|b3315	NP_252948.1|PA4258	3.34e-49	149	1.13e-47	145
NP_417775.1|b3316	NP_252949.1|PA4259	9.78e-54	159	2.40e-54	160
NP_417776.1|b3317	NP_252950.1|PA4260	8.45e-161	445	4.05e-159	440
NP_417777.1|b3318	NP_252951.1|PA4261	8.63e-31	102	5.25e-32	105
NP_417778.1|b3319	NP_252952.1|PA4262	4.58e-90	260	6.54e-90	259
NP_417779.1|b3320	NP_252953.1|PA4263	2.47e-108	307	1.03e-107	305
NP_417780.1|b3321	NP_252954.1|PA4264	2.32e-64	187	6.73e-64	186
NP_417784.4|b3325	NP_251795.1|PA3105	2.46e-122	375	4.94e-122	374
NP_417785.1|b3326	NP_251793.1|PA3103	2.59e-176	502	6.14e-175	498
NP_417786.1|b3327	NP_251792.1|PA3102	2.79e-94	286	8.10e-91	276
NP_417787.1|b3328	NP_251791.1|PA3101	1.39e-46	145	8.21e-46	143
NP_417788.1|b3329	NP_251790.1|PA3100	6.48e-10	52.8	9.19e-11	54.7
NP_417789.4|b3330	NP_251789.1|PA3099	1.04e-11	55.5	1.08e-11	55.1
NP_417790.1|b3331	NP_251788.1|PA3098	2.81e-09	52.4	2.00e-10	55.5
NP_417795.1|b3336	NP_252221.1|PA3531	8.93e-79	228	7.41e-78	225
NP_417796.1|b3337	NP_252220.1|PA3530	4.41e-12	52.8	4.14e-11	50.1
NP_417798.1|b3339	NP_252955.1|PA4265	1.14e-247	675	5.77e-248	675
NP_417798.1|b3339	NP_252967.1|PA4277	1.14e-247	675	5.77e-248	675
NP_417799.1|b3340	NP_250761.1|PA2071	0.0	971	0.0	967
NP_417799.1|b3340	NP_252956.1|PA4266	0.0	983	0.0	979
NP_417800.1|b3341	NP_252957.1|PA4267	2.84e-73	215	5.86e-72	211
NP_417801.1|b3342	NP_252958.1|PA4268	1.68e-78	224	2.39e-78	224
NP_417803.1|b3344	NP_251296.1|PA2606	1.89e-15	64.7	1.50e-14	62.0
NP_417804.1|b3345	NP_251295.1|PA2605	4.27e-30	102	1.10e-30	103
NP_417805.4|b3346	NP_252553.1|PA3864	2.79e-16	72.4	1.69e-15	69.7
NP_417807.1|b3348	NP_249651.1|PA0960	9.52e-08	42.0	2.61e-07	40.4
NP_417808.1|b3349	NP_249528.1|PA0837	1.12e-46	148	2.31e-47	149
NP_417809.1|b3350	NP_249898.1|PA1207	1.26e-144	429	4.06e-149	441
NP_417811.1|b3352	NP_253939.1|PA5252	9.47e-228	644	2.73e-227	642
NP_417812.1|b3353	NP_249059.1|PA0368	3.45e-78	240	6.01e-79	241
NP_417813.1|b3354	NP_252153.1|PA3463	1.05e-10	49.7	3.92e-11	50.4
NP_417815.1|b3356	NP_249344.1|PA0653	3.88e-44	139	7.13e-45	140
NP_417816.1|b3357	NP_249343.1|PA0652	2.45e-95	274	1.25e-95	275
NP_417818.1|b3359	NP_249586.1|PA0895	1.36e-200	556	1.12e-199	554
NP_417819.1|b3360	NP_249340.1|PA0649	3.03e-94	270	4.68e-94	269
NP_417822.1|b3363	NP_251917.1|PA3227	1.80e-74	219	4.41e-75	221
NP_417824.1|b3365	NP_250472.1|PA1781	2.37e-152	464	2.49e-151	461
NP_417827.1|b3368	NP_251301.1|PA2611	9.00e-156	447	9.25e-156	447
NP_417834.6|b3375	NP_251492.1|PA2802	2.61e-22	89.4	1.31e-22	89.7
NP_417834.6|b3375	NP_253792.1|PA5105	1.67e-21	87.4	1.22e-21	87.4
NP_417843.1|b3384	NP_253129.1|PA4439	2.47e-46	160	1.21e-46	161
NP_417844.1|b3385	NP_249299.1|PA0608	5.50e-58	183	8.45e-58	182
NP_417845.1|b3386	NP_249298.1|PA0607	1.68e-120	339	8.40e-121	339
NP_417848.1|b3389	NP_253725.1|PA5038	7.39e-139	397	5.35e-139	397
NP_417855.4|b3396	NP_253732.1|PA5045	1.28e-213	623	1.09e-217	633
NP_417856.1|b3397	NP_253863.1|PA5176	1.21e-54	169	2.16e-55	171
NP_417858.4|b3399	NP_253864.1|PA5177	6.10e-59	182	1.89e-60	186
NP_417859.1|b3400	NP_253882.1|PA5195	2.06e-39	126	3.57e-40	128
NP_417860.2|b3401	NP_253880.1|PA5193	5.01e-73	224	1.13e-74	228
NP_417862.1|b3403	NP_253879.1|PA5192	3.19e-131	389	5.40e-132	391
NP_417863.1|b3404	NP_253886.1|PA5199	1.10e-66	217	4.46e-65	213
NP_417864.1|b3405	NP_253887.1|PA5200	4.58e-120	339	1.67e-120	340
NP_417866.4|b3407	NP_253888.1|PA5201	0.0	947	0.0	947
NP_417867.1|b3408	NP_253049.1|PA4359	1.18e-24	85.1	1.69e-24	84.3
NP_417868.1|b3409	NP_253048.1|PA4358	0.0	962	0.0	978
NP_417869.1|b3410	NP_253047.1|PA4357	1.04e-07	42.4	3.05e-07	40.8
NP_417871.1|b3412	NP_249193.1|PA0502	6.02e-27	102	1.64e-24	95.1
NP_417872.2|b3413	NP_249180.1|PA0489	9.39e-30	108	3.10e-32	114
NP_417873.1|b3414	NP_250538.1|PA1847	2.22e-72	214	2.79e-73	216
NP_417875.1|b3416	NP_250853.1|PA2163	5.15e-95	306	2.56e-86	282
NP_417879.1|b3421	NP_253273.1|PA4583	1.52e-204	566	8.74e-204	564
NP_417880.1|b3422	NP_253271.1|PA4581	5.14e-259	715	4.91e-257	709
NP_417883.1|b3425	NP_249280.1|PA0589	1.20e-32	107	2.14e-33	109
NP_417884.1|b3426	NP_252274.1|PA3584	8.78e-209	585	1.82e-208	584
NP_417886.1|b3428	NP_250834.1|PA2144	3.79e-269	763	3.81e-269	763
NP_417887.1|b3429	NP_250855.1|PA2165	3.69e-109	330	6.41e-114	342
NP_417889.1|b3431	NP_250850.1|PA2160	1.92e-205	591	2.63e-206	593
NP_417890.1|b3432	NP_250843.1|PA2153	1.22e-270	760	2.68e-272	764
NP_417891.1|b3433	NP_251807.1|PA3117	3.13e-192	532	3.03e-190	527
NP_417892.1|b3434	NP_254173.1|PA5486	3.40e-46	148	2.13e-47	151
NP_417894.2|b3437	NP_251011.1|PA2321	9.24e-32	110	2.59e-31	108
NP_417896.1|b3439	NP_249901.1|PA1210	3.73e-65	199	1.23e-63	195
NP_417898.1|b3441	NP_250068.1|PA1377	9.00e-38	125	1.13e-36	122
NP_417904.1|b3447	NP_250029.1|PA1338	1.42e-140	416	1.08e-142	421
NP_417906.1|b3449	NP_251680.1|PA2990	1.32e-26	100	1.28e-26	100
NP_417907.2|b3450	NP_251877.1|PA3187	4.24e-113	332	5.75e-114	333
NP_417909.1|b3452	NP_251029.1|PA2339	1.69e-21	89.7	1.27e-21	89.7
NP_417911.4|b3454	NP_249761.1|PA1070	8.23e-117	330	4.06e-117	331
NP_417912.1|b3455	NP_249762.1|PA1071	1.31e-132	372	6.59e-133	372
NP_417913.1|b3456	NP_249763.1|PA1072	1.36e-157	449	6.72e-158	449
NP_417914.1|b3457	NP_249764.1|PA1073	1.33e-132	376	1.42e-134	381
NP_417915.1|b3458	NP_249765.1|PA1074	2.56e-147	419	1.13e-148	422
NP_417916.1|b3459	NP_253831.1|PA5144	3.87e-07	43.5	7.73e-07	42.4
NP_417918.1|b3461	NP_249067.1|PA0376	1.14e-119	342	6.62e-119	339
NP_417919.1|b3462	NP_249066.1|PA0375	5.29e-51	170	1.39e-50	169
NP_417920.1|b3463	NP_249065.1|PA0374	7.52e-83	243	3.57e-81	239
NP_417922.1|b3465	NP_249061.1|PA0370	8.99e-60	183	1.29e-59	182
NP_417923.1|b3466	NP_249733.1|PA1042	2.51e-09	47.4	2.80e-09	47.0
NP_417926.1|b3469	NP_252380.1|PA3690	5.33e-127	392	7.07e-132	405
NP_417927.1|b3470	NP_250255.1|PA1564	4.76e-24	84.0	4.04e-25	86.3
NP_417928.1|b3471	NP_248703.1|PA0013	6.30e-85	248	2.32e-87	254
NP_417930.2|b3473	NP_250683.1|PA1993	3.17e-111	329	5.37e-115	338
NP_417942.6|b3485	NP_253917.1|PA5230	5.93e-174	486	6.69e-178	496
NP_417944.1|b3487	NP_253919.1|PA5232	2.32e-105	311	1.53e-103	306
NP_417949.1|b3492	NP_249250.1|PA0559	2.67e-152	433	2.15e-151	431
NP_417950.1|b3493	NP_252982.1|PA4292	1.68e-180	513	8.24e-186	526
NP_417952.1|b3495	NP_250444.1|PA1753	6.38e-08	46.6	2.64e-07	44.7
NP_417954.1|b3497	NP_252370.1|PA3680	2.00e-63	196	5.97e-63	195
NP_417955.1|b3498	NP_248757.1|PA0067	5.68e-276	770	2.68e-274	765
NP_417956.1|b3499	NP_253706.1|PA5019	1.61e-82	247	2.82e-83	248
NP_417957.1|b3500	NP_250715.1|PA2025	1.61e-127	374	5.97e-125	367
NP_417958.1|b3501	NP_250967.1|PA2277	2.45e-33	110	8.62e-34	110
NP_417959.4|b3502	NP_250968.1|PA2278	1.06e-208	579	2.36e-205	570
NP_417978.2|b3521	NP_251567.1|PA2877	5.01e-83	249	2.85e-82	247
NP_417980.1|b3523	NP_252438.1|PA3749	5.75e-153	438	5.78e-158	451
NP_417981.2|b3524	NP_253566.1|PA4879	1.03e-252	711	2.58e-253	712
NP_417983.2|b3526	NP_250951.1|PA2261	1.33e-22	93.2	4.41e-21	88.6
NP_417985.1|b3528	NP_249874.1|PA1183	1.51e-217	602	1.49e-222	614
NP_417986.4|b3529	NP_253057.1|PA4367	2.89e-70	239	3.02e-71	241
NP_417997.1|b3540	NP_253196.1|PA4506	7.54e-133	379	2.28e-129	369
NP_417998.1|b3541	NP_253195.1|PA4505	1.71e-132	377	1.72e-132	377
NP_417999.1|b3542	NP_253194.1|PA4504	1.11e-123	353	6.14e-121	346
NP_418000.1|b3543	NP_253193.1|PA4503	1.65e-155	437	1.91e-154	434
NP_418001.1|b3544	NP_253186.1|PA4496	3.99e-205	578	9.35e-204	575
NP_418001.1|b3544	NP_253190.1|PA4500	1.61e-203	574	6.56e-203	572
NP_418003.1|b3547	NP_251279.1|PA2589	3.43e-09	55.5	8.14e-12	63.2
NP_418005.1|b3549	NP_248700.1|PA0010	1.05e-64	194	9.01e-66	197
NP_418009.2|b3553	NP_250953.1|PA2263	1.06e-111	325	7.64e-112	325
NP_418012.1|b3556	NP_251956.1|PA3266	3.35e-24	83.6	1.16e-24	84.3
NP_418016.1|b3559	NP_064728.1|PA0008	1.54e-223	637	5.27e-219	625
NP_418017.1|b3560	NP_064729.1|PA0009	1.06e-174	483	6.74e-176	486
NP_418021.1|b3564	NP_251033.1|PA2343	3.93e-61	205	7.63e-62	207
NP_418036.1|b3579	NP_252468.1|PA3779	5.53e-37	133	8.26e-36	129
NP_418040.1|b3583	NP_250374.1|PA1683	6.10e-11	57.4	4.20e-12	60.1
NP_418043.1|b3586	NP_252050.1|PA3360	2.73e-21	91.3	1.56e-20	88.6
NP_418045.4|b3588	NP_250674.1|PA1984	7.73e-252	695	2.70e-252	696
NP_418045.4|b3588	NP_252711.1|PA4022	1.64e-253	699	8.15e-254	699
NP_418047.1|b3590	NP_253495.1|PA4807	3.09e-162	476	8.27e-160	469
NP_418048.1|b3591	NP_253496.1|PA4808	8.79e-143	414	1.65e-140	408
NP_418049.1|b3592	NP_249158.1|PA0467	1.77e-23	90.5	2.37e-24	92.4
NP_418050.1|b3593	NP_251374.1|PA2684	6.50e-92	323	8.03e-92	322
NP_418062.1|b3605	NP_253459.1|PA4771	2.42e-241	658	4.53e-239	652
NP_418063.1|b3606	NP_253814.1|PA5127	8.99e-66	195	1.08e-66	197
NP_418065.1|b3608	NP_250305.1|PA1614	2.91e-66	209	9.39e-68	213
NP_418066.1|b3609	NP_253815.1|PA5128	4.45e-51	158	2.89e-52	160
NP_418067.1|b3610	NP_253816.1|PA5129	3.93e-29	97.1	2.83e-29	97.1
NP_418068.1|b3611	NP_253817.1|PA5130	8.34e-19	74.7	5.77e-19	74.7
NP_418069.1|b3612	NP_253818.1|PA5131	4.77e-239	663	9.20e-237	657
NP_418070.6|b3613	NP_253820.1|PA5133	1.92e-46	162	7.39e-43	152
NP_418076.1|b3619	NP_252027.1|PA3337	7.23e-107	312	3.39e-108	315
NP_418077.1|b3620	NP_253699.1|PA5012	4.46e-126	363	3.88e-127	365
NP_418078.1|b3621	NP_253698.1|PA5011	1.63e-113	330	2.77e-110	322
NP_418087.1|b3630	NP_253696.1|PA5009	7.21e-100	290	2.43e-98	286
NP_418088.1|b3631	NP_253697.1|PA5010	1.19e-134	387	9.70e-139	397
NP_418090.1|b3633	NP_253675.1|PA4988	2.54e-147	423	7.85e-149	426
NP_418091.1|b3634	NP_249054.1|PA0363	5.86e-66	196	8.41e-66	195
NP_418092.1|b3635	NP_249048.1|PA0357	1.01e-103	300	5.55e-101	293
NP_418093.1|b3636	NP_254002.1|PA5315	2.05e-27	90.5	4.71e-28	91.7
NP_418094.1|b3637	NP_254003.1|PA5316	2.96e-42	129	6.06e-42	128
NP_418095.4|b3638	NP_254006.1|PA5319	4.56e-67	203	1.63e-67	204
NP_418096.4|b3639	NP_254007.1|PA5320	6.25e-140	402	1.44e-138	399
NP_418097.1|b3640	NP_254008.1|PA5321	1.47e-76	222	2.11e-76	221
NP_418099.1|b3642	NP_254018.1|PA5331	5.11e-107	304	6.32e-108	306
NP_418101.1|b3644	NP_254022.1|PA5335	5.76e-79	238	1.02e-79	240
NP_418103.4|b3646	NP_249728.1|PA1037	1.55e-76	226	9.57e-78	229
NP_418105.1|b3648	NP_254023.1|PA5336	8.13e-86	249	3.27e-85	248
NP_418107.1|b3650	NP_254025.1|PA5338	5.57e-277	774	2.43e-278	777
NP_418109.1|b3652	NP_254032.1|PA5345	3.98e-277	774	3.48e-278	776
NP_418110.1|b3653	NP_251866.1|PA3176	2.06e-82	255	1.68e-84	260
NP_418111.1|b3654	NP_249043.1|PA0352	1.82e-153	441	8.43e-152	437
NP_418118.2|b3662	NP_250909.1|PA2219	5.77e-80	249	3.03e-83	257
NP_418120.2|b3664	NP_253407.1|PA4719	2.30e-144	416	2.39e-141	408
NP_418125.1|b3669	NP_250670.1|PA1980	6.65e-41	135	3.06e-40	134
NP_418134.1|b3678	NP_248721.1|PA0031	1.03e-36	139	1.23e-35	135
NP_418139.1|b3684	NP_250989.1|PA2299	2.80e-30	110	9.91e-32	114
NP_418141.2|b3686	NP_251816.1|PA3126	9.12e-37	120	9.67e-37	120
NP_418142.1|b3687	NP_251816.1|PA3126	6.62e-38	123	1.80e-38	124
NP_418146.4|b3691	NP_250900.1|PA2210	2.41e-56	189	1.48e-52	179
NP_418155.1|b3700	NP_064723.1|PA0003	1.09e-90	274	5.02e-92	277
NP_418156.1|b3701	NP_064722.1|PA0002	9.55e-138	394	7.35e-135	386
NP_418157.1|b3702	NP_064721.1|PA0001	1.91e-216	603	1.06e-216	604
NP_418158.1|b3703	NP_254257.1|PA5570	1.79e-20	72.4	1.74e-20	72.0
NP_418159.1|b3704	NP_254256.1|PA5569	6.41e-28	97.1	3.95e-30	102
NP_418161.1|b3705	NP_254255.1|PA5568	5.21e-146	430	7.96e-143	421
NP_418162.1|b3706	NP_254254.1|PA5567	2.49e-206	575	2.93e-205	572
NP_418169.1|b3713	NP_249895.1|PA1204	1.90e-48	153	1.07e-47	151
NP_418170.1|b3714	NP_250210.1|PA1519	3.13e-149	429	3.94e-150	431
NP_418170.1|b3714	NP_253407.1|PA4719	5.22e-151	433	1.09e-147	424
NP_418171.1|b3715	NP_249253.1|PA0562	3.16e-22	88.2	1.27e-19	80.9
NP_418173.1|b3717	NP_250227.1|PA1536	5.18e-35	119	2.13e-36	122
NP_418180.1|b3724	NP_254052.1|PA5365	5.67e-72	217	1.63e-71	216
NP_418181.1|b3725	NP_254053.1|PA5366	1.90e-114	327	2.40e-113	324
NP_418185.1|b3729	NP_254236.1|PA5549	2.65e-277	768	1.46e-274	760
NP_418186.1|b3730	NP_254239.1|PA5552	9.60e-150	431	6.31e-148	426
NP_418187.1|b3731	NP_254240.1|PA5553	1.09e-47	148	5.26e-46	143
NP_418188.1|b3732	NP_254241.1|PA5554	8.09e-287	779	8.15e-287	779
NP_418189.1|b3733	NP_254242.1|PA5555	1.01e-140	395	2.05e-140	394
NP_418190.1|b3734	NP_254243.1|PA5556	4.98e-290	792	8.33e-289	788
NP_418191.1|b3735	NP_254244.1|PA5557	1.19e-47	150	1.58e-45	145
NP_418192.1|b3736	NP_254245.1|PA5558	8.98e-26	93.6	5.08e-28	99.0
NP_418193.1|b3737	NP_254246.1|PA5559	8.54e-23	80.9	1.53e-21	77.4
NP_418194.1|b3738	NP_254247.1|PA5560	1.36e-86	257	7.31e-87	258
NP_418196.1|b3740	NP_254251.1|PA5564	5.80e-74	220	4.93e-73	217
NP_418197.1|b3741	NP_254252.1|PA5565	3.21e-319	875	0.0	882
NP_418199.1|b3743	NP_251267.1|PA2577	1.00e-12	59.3	4.28e-15	65.1
NP_418205.1|b3749	NP_250637.1|PA1947	8.25e-111	335	1.65e-107	327
NP_418206.1|b3750	NP_250638.1|PA1948	7.22e-48	161	7.64e-52	171
NP_418207.1|b3751	NP_250636.1|PA1946	5.40e-37	131	3.95e-38	134
NP_418208.1|b3752	NP_250640.1|PA1950	4.38e-73	225	3.11e-73	225
NP_418209.1|b3753	NP_250639.1|PA1949	1.38e-84	256	5.82e-81	246
NP_418210.1|b3754	NP_249149.1|PA0458	6.33e-143	416	7.59e-147	425
NP_418214.2|b3765	NP_253977.1|PA5290	3.41e-166	477	1.02e-162	468
NP_418220.1|b3772	NP_249022.1|PA0331	2.41e-185	526	2.39e-185	526
NP_418220.1|b3772	NP_250017.1|PA1326	5.73e-194	548	5.04e-195	551
NP_418221.1|b3773	NP_249568.1|PA0877	4.46e-24	96.7	4.53e-25	99.0
NP_418223.1|b3775	NP_250686.1|PA1996	1.88e-31	103	7.66e-31	101
NP_418227.1|b3780	NP_252550.3|PA3861	7.13e-102	306	2.12e-103	309
NP_418228.2|b3781	NP_253927.1|PA5240	3.07e-58	172	3.08e-58	172
NP_418230.1|b3783	NP_253926.1|PA5239	2.79e-253	691	3.29e-252	688
NP_418245.1|b3801	NP_248873.1|PA0183	4.49e-25	106	1.30e-25	107
NP_418246.1|b3802	NP_253944.1|PA5257	3.85e-33	125	1.41e-32	124
NP_418248.1|b3804	NP_253946.1|PA5259	1.55e-27	103	8.06e-28	103
NP_418250.1|b3806	NP_253959.1|PA5272	1.26e-134	422	3.41e-130	410
NP_418251.1|b3807	NP_253962.1|PA5275	1.01e-28	97.8	1.76e-27	94.4
NP_418254.2|b3809	NP_253965.1|PA5278	2.87e-113	325	2.06e-113	325
NP_418256.1|b3811	NP_253967.1|PA5280	2.20e-98	289	1.05e-96	284
NP_418257.1|b3812	NP_253968.1|PA5281	7.60e-34	119	1.74e-35	123
NP_418258.1|b3813	NP_254130.1|PA5443	0.0	934	0.0	934
NP_418260.1|b3816	NP_253955.1|PA5268	5.00e-49	164	2.03e-52	172
NP_418264.4|b3820	NP_253933.1|PA5246	6.08e-40	129	5.43e-41	132
NP_418271.1|b3827	NP_252164.1|PA3474	1.85e-98	288	4.42e-99	290
NP_418272.1|b3828	NP_252277.1|PA3587	9.94e-90	268	7.80e-89	265
NP_418273.1|b3829	NP_250617.1|PA1927	0.0	938	0.0	930
NP_418276.1|b3832	NP_249722.1|PA1031	1.60e-103	314	3.06e-103	313
NP_418279.1|b3835	NP_253752.1|PA5065	7.91e-197	558	2.38e-193	548
NP_418282.1|b3839	NP_253757.1|PA5070	4.10e-97	283	9.96e-96	279
NP_418285.1|b3843	NP_253924.1|PA5237	1.66e-296	806	6.68e-296	805
NP_418286.1|b3844	NP_253923.1|PA5236	7.71e-23	92.0	1.07e-23	94.4
NP_418288.1|b3846	NP_251704.1|PA3014	6.05e-282	788	6.90e-281	785
NP_418290.4|b3848	NP_248858.1|PA0168	2.96e-31	110	2.69e-28	102
NP_418294.1|b3857	NP_251720.1|PA3030	3.67e-26	97.1	1.90e-26	97.4
NP_418296.1|b3859	NP_249177.1|PA0486	3.98e-91	272	9.88e-92	273
NP_418297.1|b3860	NP_254176.1|PA5489	1.31e-21	85.9	9.49e-22	85.9
NP_418299.1|b3862	NP_249152.1|PA0461	1.05e-76	234	4.03e-76	232
NP_418299.1|b3862	NP_249525.1|PA0834	6.70e-80	242	6.62e-80	242
NP_418300.1|b3863	NP_254180.1|PA5493	0.0	1103	0.0	1103
NP_418301.3|b3865	NP_254179.1|PA5492	1.46e-65	199	6.54e-67	202
NP_418303.2|b3867	NP_250237.1|PA1546	1.53e-155	446	4.42e-155	445
NP_418304.1|b3868	NP_253812.1|PA5125	6.09e-228	631	2.19e-228	632
NP_418305.1|b3869	NP_253811.1|PA5124	3.75e-100	297	8.86e-99	293
NP_418306.1|b3870	NP_253806.1|PA5119	1.88e-253	696	5.44e-253	694
NP_418308.1|b3872	NP_251939.1|PA3249	5.43e-35	122	3.90e-35	122
NP_418318.1|b3882	NP_252259.1|PA3569	5.17e-50	165	1.23e-47	158
NP_418320.2|b3884	NP_252273.1|PA3583	3.49e-70	214	2.10e-71	216
NP_418323.1|b3887	NP_253766.1|PA5079	1.09e-47	148	3.16e-47	147
NP_418327.1|b3891	NP_253497.1|PA4809	2.04e-62	197	1.28e-60	192
NP_418328.1|b3892	NP_253498.1|PA4810	6.00e-61	187	2.26e-63	192
NP_418329.1|b3893	NP_253499.1|PA4811	1.55e-153	429	2.41e-155	433
NP_418330.1|b3894	YP_003933614.1|PA4812	0.0	1479	0.0	1481
NP_418331.1|b3895	NP_253867.1|PA5180	9.62e-46	152	1.37e-45	152
NP_418344.3|b3908	NP_253158.1|PA4468	1.45e-76	226	5.87e-76	224
NP_418346.2|b3910	NP_249220.1|PA0529	1.01e-52	167	2.91e-55	173
NP_418346.2|b3910	NP_250919.1|PA2229	2.18e-50	161	2.34e-50	161
NP_418348.1|b3912	NP_251894.1|PA3204	1.01e-63	195	3.48e-64	196
NP_418350.1|b3915	NP_252652.1|PA3963	1.95e-88	263	3.92e-88	262
NP_418352.1|b3917	NP_248974.1|PA0283	3.47e-144	407	8.73e-145	409
NP_418354.1|b3919	NP_253436.1|PA4748	6.34e-82	243	5.11e-81	241
NP_418359.1|b3924	NP_253305.1|PA4615	1.03e-50	164	1.53e-50	163
NP_418361.1|b3926	NP_252272.1|PA3582	2.68e-296	807	1.35e-296	807
NP_418362.1|b3927	NP_252271.1|PA3581	2.08e-139	391	5.96e-139	390
NP_418364.1|b3929	NP_250463.1|PA1772	4.41e-62	186	1.92e-63	189
NP_418366.1|b3931	NP_253741.1|PA5054	5.17e-220	609	1.95e-222	615
NP_418367.1|b3932	NP_253740.1|PA5053	8.77e-88	252	1.21e-85	246
NP_418370.1|b3935	NP_253737.1|PA5050	1.01e-241	687	7.29e-242	687
NP_418371.1|b3936	NP_253736.1|PA5049	3.41e-31	101	7.07e-31	100
NP_418374.1|b3939	NP_249091.1|PA0400	1.51e-107	319	6.81e-109	322
NP_418376.1|b3941	NP_249121.1|PA0430	1.07e-68	213	1.88e-69	214
NP_418379.1|b3944	NP_250264.1|PA1573	7.90e-75	221	1.34e-75	223
NP_418390.1|b3955	NP_253207.1|PA4517	2.73e-244	682	6.14e-246	686
NP_418391.1|b3956	NP_252377.1|PA3687	0.0	953	0.0	945
NP_418392.1|b3957	NP_253893.1|PA5206	8.59e-117	342	1.17e-119	349
NP_418393.1|b3958	NP_249353.1|PA0662	4.98e-67	211	2.27e-65	207
NP_418394.3|b3959	NP_254010.1|PA5323	8.79e-33	119	5.22e-33	119
NP_418395.1|b3960	NP_253950.1|PA5263	4.78e-145	420	3.02e-146	422
NP_418396.1|b3961	NP_254031.1|PA5344	2.59e-71	220	1.84e-74	228
NP_418397.2|b3962	NP_251681.1|PA2991	1.78e-216	602	1.79e-216	601
NP_418398.3|b3963	NP_253577.1|PA4890	5.84e-33	116	3.71e-33	116
NP_418400.1|b3965	NP_253408.1|PA4720	1.19e-122	355	5.51e-121	351
NP_418401.1|b3966	NP_249962.1|PA1271	1.23e-75	250	8.35e-78	256
NP_418402.2|b3967	NP_253351.1|PA4662	9.24e-45	150	1.71e-44	149
NP_418403.1|b3972	NP_251667.1|PA2977	4.85e-86	260	8.78e-84	254
NP_418404.1|b3973	NP_252970.1|PA4280	1.04e-66	209	5.73e-66	207
NP_418407.1|b3980	NP_252955.1|PA4265	2.30e-247	674	4.06e-248	676
NP_418407.1|b3980	NP_252967.1|PA4277	2.30e-247	674	4.06e-248	676
NP_418408.1|b3981	NP_252966.1|PA4276	1.05e-28	99.0	2.52e-29	100
NP_418409.1|b3982	NP_252965.1|PA4275	5.24e-95	271	4.25e-94	268
NP_418410.1|b3983	NP_252964.1|PA4274	2.92e-72	210	4.93e-71	207
NP_418411.1|b3984	NP_252963.1|PA4273	1.68e-110	314	8.76e-113	320
NP_418412.1|b3985	NP_252962.1|PA4272	6.25e-71	209	7.77e-72	211
NP_418413.1|b3986	NP_252961.1|PA4271	3.91e-32	107	2.11e-34	112
NP_418414.1|b3987	NP_252960.1|PA4270	0.0	1953	0.0	1958
NP_418415.1|b3988	NP_252959.1|PA4269	0.0	2083	0.0	2078
NP_418418.2|b3991	NP_249072.1|PA0381	3.05e-65	201	2.80e-66	204
NP_418421.1|b3993	NP_252665.1|PA3976	7.54e-20	81.3	2.10e-17	74.3
NP_418422.1|b3994	NP_253660.1|PA4973	0.0	934	0.0	934
NP_418423.1|b3995	NP_253942.1|PA5255	6.93e-20	78.6	9.06e-21	80.5
NP_418425.1|b3997	NP_253721.1|PA5034	5.15e-198	546	6.38e-199	548
NP_418432.1|b4004	NP_253237.1|PA4547	2.86e-113	337	2.05e-113	337
NP_418433.1|b4005	NP_253542.1|PA4855	7.06e-224	617	4.54e-220	607
NP_418434.1|b4006	NP_253541.1|PA4854	5.30e-259	715	2.20e-258	713
NP_418436.1|b4012	NP_250119.1|PA1428	1.98e-38	125	3.91e-38	124
NP_418439.1|b4015	NP_251324.1|PA2634	8.32e-26	107	7.09e-29	115
NP_418440.1|b4016	NP_250067.1|PA1376	1.70e-171	496	9.74e-171	494
NP_418442.2|b4018	NP_248927.1|PA0236	1.32e-27	104	4.82e-26	100
NP_418443.1|b4019	NP_250534.1|PA1843	0.0	1633	0.0	1630
NP_418444.1|b4020	NP_254160.1|PA5473	5.48e-238	664	8.95e-240	668
NP_418448.1|b4024	NP_249595.1|PA0904	2.12e-31	122	5.86e-33	125
NP_418449.1|b4025	NP_253420.1|PA4732	2.07e-190	542	2.27e-192	547
NP_418459.1|b4035	NP_251031.1|PA2341	2.36e-120	350	1.68e-120	350
NP_418464.1|b4040	NP_254045.1|PA5358	1.13e-94	279	7.18e-96	281
NP_418465.4|b4041	NP_252363.1|PA3673	4.60e-190	561	2.15e-191	564
NP_418466.1|b4042	NP_252293.1|PA3603	1.91e-25	90.5	2.98e-27	94.7
NP_418467.1|b4043	NP_251697.1|PA3007	2.97e-87	253	3.04e-87	253
NP_418468.3|b4044	NP_253508.1|PA4821	2.88e-93	287	4.14e-96	294
NP_418469.1|b4045	NP_253426.1|PA4738	5.61e-22	77.8	1.12e-23	81.6
NP_418470.4|b4046	NP_254186.1|PA5499	1.06e-24	91.7	4.72e-26	94.7
NP_418473.3|b4049	NP_251485.1|PA2795	2.15e-137	391	5.97e-137	389
NP_418475.1|b4051	NP_248713.1|PA0023	1.77e-132	377	3.10e-133	379
NP_418476.1|b4052	NP_253618.1|PA4931	1.01e-202	567	8.21e-202	564
NP_418477.1|b4053	NP_253617.1|PA4930	4.09e-102	303	7.56e-100	296
NP_418478.1|b4054	NP_251829.1|PA3139	1.12e-144	414	6.07e-142	407
NP_418480.1|b4056	NP_253973.1|PA5286	4.14e-59	177	1.74e-58	175
NP_418482.1|b4058	NP_252924.1|PA4234	0.0	1485	0.0	1485
NP_418487.1|b4063	NP_250963.1|PA2273	2.78e-62	186	2.70e-60	181
NP_418489.1|b4065	NP_252350.1|PA3660	6.82e-127	381	4.54e-125	376
NP_418491.1|b4067	NP_251924.1|PA3234	8.41e-298	815	6.33e-300	820
NP_418492.1|b4068	NP_251925.1|PA3235	8.40e-40	125	4.17e-40	125
NP_418493.1|b4069	NP_249578.1|PA0887	0.0	936	0.0	931
NP_418499.1|b4075	NP_250173.1|PA1482	3.98e-30	103	3.30e-33	111
NP_418501.1|b4077	NP_254166.1|PA5479	8.96e-214	593	1.60e-214	594
NP_418503.1|b4079	NP_250470.1|PA1779	5.66e-103	333	7.15e-103	333
NP_418504.1|b4080	NP_252583.1|PA3894	8.06e-58	196	5.36e-61	204
NP_418504.1|b4080	NP_253845.1|PA5158	5.18e-59	199	1.44e-57	195
NP_418507.2|b4083	NP_249431.1|PA0740	1.95e-183	533	1.18e-187	543
NP_418511.1|b4087	NP_250637.1|PA1947	1.11e-113	343	6.28e-113	341
NP_418516.1|b4092	NP_252062.1|PA3372	2.33e-77	232	9.63e-77	230
NP_418518.1|b4094	NP_252063.1|PA3373	5.80e-44	142	3.63e-45	144
NP_418519.1|b4095	NP_252064.1|PA3374	3.14e-134	386	8.62e-137	392
NP_418520.1|b4096	NP_252065.1|PA3375	9.62e-93	269	7.22e-93	269
NP_418522.1|b4098	NP_252067.1|PA3377	1.57e-163	453	1.00e-164	456
NP_418523.1|b4099	NP_252068.1|PA3378	2.11e-162	456	2.56e-161	453
NP_418524.1|b4100	NP_252069.1|PA3379	7.95e-35	119	5.47e-36	122
NP_418525.1|b4101	NP_252070.1|PA3380	3.55e-39	127	3.37e-37	122
NP_418526.1|b4102	NP_252071.1|PA3381	6.20e-46	150	7.85e-47	152
NP_418529.1|b4105	NP_252073.1|PA3383	2.74e-134	383	2.73e-134	382
NP_418530.1|b4106	NP_252074.1|PA3384	1.18e-102	297	6.28e-103	298
NP_418531.1|b4107	NP_250044.1|PA1353	5.15e-21	80.5	1.54e-22	84.0
NP_418532.1|b4108	NP_248818.1|PA0128	3.07e-55	165	9.07e-55	163
NP_418535.1|b4111	NP_253033.1|PA4343	2.65e-81	257	3.23e-85	266
NP_418538.2|b4114	NP_250662.1|PA1972	2.52e-146	430	1.86e-146	430
NP_418538.2|b4114	NP_252000.1|PA3310	8.79e-143	421	7.71e-147	431
NP_418539.1|b4115	NP_250510.1|PA1819	3.14e-94	289	7.34e-99	300
NP_418541.2|b4117	NP_250509.1|PA1818	2.56e-194	567	2.56e-194	567
NP_418546.1|b4122	NP_253023.1|PA4333	3.78e-55	191	1.80e-57	197
NP_418553.1|b4129	NP_252390.1|PA3700	9.04e-212	593	8.52e-210	587
NP_418559.1|b4136	NP_251168.1|PA2478	1.31e-106	329	2.74e-102	318
NP_418559.1|b4136	NP_253532.1|PA4845	3.08e-109	336	3.23e-109	336
NP_418562.4|b4139	NP_254116.1|PA5429	1.75e-178	506	5.75e-177	502
NP_418564.2|b4140	NP_253077.1|PA4387	4.90e-14	63.2	1.64e-15	66.6
NP_418565.1|b4141	NP_249838.1|PA1147	3.94e-17	80.5	1.03e-13	69.7
NP_418566.1|b4142	NP_253076.1|PA4386	2.94e-37	118	2.55e-38	120
NP_418567.1|b4143	NP_253075.1|PA4385	3.63e-293	803	5.20e-293	802
NP_418571.1|b4147	NP_251541.1|PA2851	1.16e-30	108	1.17e-30	107
NP_418572.4|b4148	NP_251955.1|PA3265	3.84e-41	129	1.64e-42	132
NP_418573.1|b4149	NP_253794.1|PA5107	1.47e-28	102	2.22e-28	101
NP_418574.1|b4150	NP_252799.1|PA4110	1.57e-105	313	9.45e-105	311
NP_418584.1|b4160	NP_253644.1|PA4957	1.32e-97	287	6.85e-97	285
NP_418585.4|b4161	NP_253639.1|PA4952	7.81e-98	291	7.63e-98	290
NP_418586.4|b4162	NP_253638.1|PA4951	2.91e-88	254	1.69e-87	251
NP_418587.1|b4166	NP_253637.1|PA4950	6.68e-157	443	5.57e-158	445
NP_418588.1|b4167	NP_253636.1|PA4949	9.22e-118	353	6.31e-112	338
NP_418589.1|b4168	NP_253635.1|PA4948	3.30e-58	176	5.57e-57	172
NP_418591.1|b4170	NP_253633.1|PA4946	4.07e-143	427	2.99e-143	427
NP_418592.1|b4171	NP_253632.1|PA4945	1.00e-135	385	6.89e-134	380
NP_418594.1|b4173	NP_253630.1|PA4943	1.93e-171	484	5.65e-171	483
NP_418595.1|b4174	NP_253629.1|PA4942	3.10e-79	248	1.49e-79	248
NP_418596.1|b4175	NP_253628.1|PA4941	1.02e-54	178	8.03e-56	180
NP_418597.1|b4176	NP_253627.1|PA4940	3.10e-08	42.7	2.07e-08	42.7
NP_418598.1|b4177	NP_253625.1|PA4938	1.43e-224	619	3.54e-225	620
NP_418600.4|b4179	NP_253624.1|PA4937	9.87e-282	798	9.70e-283	801
NP_418601.1|b4180	NP_253623.1|PA4936	3.05e-98	284	5.48e-99	286
NP_418603.1|b4182	NP_252420.1|PA3731	2.86e-26	99.4	5.27e-27	100
NP_418608.6|b4187	NP_252661.1|PA3972	3.95e-136	403	5.06e-137	405
NP_418621.5|b4200	NP_253622.1|PA4935	8.43e-52	158	2.23e-52	159
NP_418623.1|b4202	NP_253621.1|PA4934	2.03e-41	127	5.12e-42	128
NP_418624.1|b4203	NP_253619.1|PA4932	1.48e-49	153	2.24e-51	157
NP_418628.4|b4207	NP_253262.1|PA4572	5.22e-70	209	1.22e-68	206
NP_418635.1|b4214	NP_253862.1|PA5175	2.41e-66	204	1.91e-66	204
NP_418640.1|b4219	NP_253705.1|PA5018	2.85e-90	261	1.95e-88	256
NP_418641.1|b4220	NP_251233.1|PA2543	3.24e-105	326	1.28e-104	324
NP_418642.1|b4221	NP_251232.1|PA2542	9.36e-111	374	2.85e-109	369
NP_418647.1|b4226	NP_252720.1|PA4031	4.73e-87	250	5.81e-88	252
NP_418653.1|b4232	NP_253797.1|PA5110	1.62e-83	253	1.17e-83	253
NP_418654.1|b4233	NP_252709.1|PA4020	1.01e-200	561	4.73e-199	556
NP_418655.1|b4234	NP_253163.1|PA4473	2.68e-30	107	7.62e-34	116
NP_418656.1|b4235	NP_253162.1|PA4472	6.16e-153	439	6.60e-150	431
NP_418663.1|b4242	NP_253512.1|PA4825	0.0	907	1.46e-320	900
NP_418664.2|b4243	NP_254026.1|PA5339	1.31e-30	103	2.61e-30	102
NP_418666.1|b4245	NP_249093.1|PA0402	9.53e-40	139	5.71e-38	134
NP_418669.1|b4248	NP_252862.1|PA4173	7.48e-56	168	4.62e-57	171
NP_418670.1|b4249	NP_248872.1|PA0182	1.39e-57	181	7.40e-58	181
NP_418675.1|b4254	NP_253859.1|PA5172	1.15e-137	391	2.04e-138	393
NP_418679.1|b4258	NP_252523.1|PA3834	0.0	1221	0.0	1214
NP_418680.1|b4259	NP_252521.1|PA3832	1.04e-21	82.4	2.85e-21	80.9
NP_418681.1|b4260	NP_252520.1|PA3831	6.31e-188	532	4.43e-188	532
NP_418682.1|b4261	NP_252517.1|PA3828	2.02e-49	167	4.69e-52	174
NP_418683.4|b4262	NP_252516.1|PA3827	1.65e-78	242	1.30e-80	247
NP_418684.1|b4263	NP_252998.1|PA4308	4.32e-152	441	8.67e-152	439
NP_418686.1|b4265	NP_251012.1|PA2322	2.53e-123	363	6.27e-127	372
NP_418689.1|b4268	NP_251011.1|PA2321	4.81e-32	111	4.48e-32	110
NP_418699.4|b4279	NP_249710.1|PA1019	5.26e-38	140	2.62e-35	132
NP_418699.4|b4279	NP_250804.1|PA2114	6.78e-41	147	3.63e-41	147
NP_418708.1|b4288	NP_251604.1|PA2914	1.96e-45	155	1.60e-44	152
NP_418709.1|b4289	NP_251604.1|PA2914	1.19e-48	164	1.32e-47	160
NP_418711.1|b4291	NP_252590.1|PA3901	0.0	1006	0.0	1006
NP_418712.1|b4292	NP_251157.1|PA2467	2.28e-55	180	4.27e-56	182
NP_418712.1|b4292	NP_252589.1|PA3900	2.51e-58	187	1.27e-58	188
NP_418712.1|b4292	NP_253582.1|PA4895	6.18e-55	179	1.57e-52	173
NP_418713.1|b4293	NP_250602.1|PA1912	4.68e-49	154	6.51e-49	153
NP_418713.1|b4293	NP_251158.1|PA2468	1.99e-51	160	9.95e-52	160
NP_418713.1|b4293	NP_252588.1|PA3899	5.95e-50	156	3.86e-48	151
NP_418737.1|b4317	NP_249685.1|PA0994	3.03e-155	474	9.54e-153	467
NP_418743.1|b4323	NP_251032.1|PA2342	1.91e-129	382	3.43e-130	384
NP_418747.1|b4327	NP_254115.1|PA5428	4.72e-57	183	6.00e-58	185
NP_418751.4|b4331	NP_248744.1|PA0054	2.31e-72	214	5.39e-71	210
NP_418752.1|b4332	NP_250103.1|PA1412	4.48e-19	85.5	1.69e-22	95.1
NP_418753.3|b4333	NP_249018.1|PA0327	2.55e-45	153	1.03e-45	154
NP_418760.1|b4340	NP_250722.1|PA2032	2.06e-192	541	3.43e-191	538
NP_418772.4|b4352	NP_253294.1|PA4604	1.37e-109	319	5.11e-110	320
NP_418773.1|b4353	NP_253295.1|PA4605	1.34e-31	102	1.16e-32	104
NP_418774.2|b4354	NP_253296.1|PA4606	0.0	976	0.0	967
NP_418788.1|b4371	NP_253317.1|PA4627	1.80e-63	202	1.12e-64	205
NP_418790.1|b4373	NP_253367.1|PA4678	6.40e-31	106	1.31e-30	105
NP_418792.1|b4375	NP_252592.1|PA3903	5.12e-262	722	1.80e-262	723
NP_418806.1|b4389	NP_253299.1|PA4609	1.58e-203	568	4.50e-203	566
NP_418808.1|b4391	NP_253285.1|PA4595	7.58e-308	840	3.80e-308	841
NP_418809.4|b4392	NP_251710.1|PA3020	2.96e-88	285	2.03e-95	304
NP_418814.1|b4397	NP_253254.1|PA4564	4.17e-69	203	1.02e-69	204
NP_418815.1|b4398	NP_249154.1|PA0463	1.97e-71	215	9.22e-70	210
NP_418816.1|b4399	NP_249155.1|PA0464	3.73e-146	424	4.90e-144	418
NP_418817.1|b4400	NP_249156.1|PA0465	1.10e-86	270	6.80e-85	265
NP_418818.1|b4401	NP_253670.1|PA4983	2.41e-57	180	4.00e-56	176
YP_009518822.1|b3643	NP_254021.1|PA5334	5.02e-110	313	7.55e-110	312
YP_025294.2|b0077	NP_253384.1|PA4696	8.43e-270	746	2.58e-271	749
YP_025304.1|b1641	NP_249744.1|PA1053	1.28e-12	59.3	6.48e-13	59.7
YP_025307.1|b1663	NP_250052.1|PA1361	7.55e-126	371	3.18e-125	369
YP_025308.1|b1732	NP_250837.1|PA2147	3.27e-296	825	3.58e-295	822
YP_026168.2|b2423	NP_248972.1|PA0281	7.04e-92	271	5.71e-91	269
YP_026169.1|b2530	NP_252503.1|PA3814	6.16e-224	615	2.53e-223	613
YP_026170.1|b2557	NP_252452.1|PA3763	0.0	1701	0.0	1706
YP_026171.3|b4461	NP_252437.1|PA3748	1.40e-100	304	4.45e-102	307
YP_026172.1|b2616	NP_253451.1|PA4763	7.42e-145	426	1.92e-142	420
YP_026183.1|b4463	NP_251716.1|PA3026	2.72e-33	129	5.34e-33	128
YP_026188.1|b2935	NP_249239.1|PA0548	0.0	1007	0.0	1005
YP_026190.1|b4467	NP_254040.1|PA5353	5.59e-203	563	8.04e-203	562
YP_026191.1|b4468	NP_254041.1|PA5354	4.44e-147	417	2.65e-146	414
YP_026196.1|b4469	NP_253615.1|PA4928	0.0	1004	0.0	1007
YP_026201.1|b3088	NP_251239.1|PA2549	6.37e-80	244	1.74e-80	245
YP_026204.1|b4471	NP_251133.1|PA2443	8.51e-164	467	2.47e-163	466
YP_026204.1|b4471	NP_254066.1|PA5379	6.90e-163	465	8.08e-162	462
YP_026207.1|b3210	NP_251734.1|PA3044	1.64e-58	209	1.52e-58	209
YP_026211.1|b4473	NP_248711.1|PA0021	2.51e-77	240	1.06e-72	228
YP_026215.2|b3390	NP_253726.1|PA5039	3.72e-54	167	4.60e-55	169
YP_026216.2|b3406	NP_251549.1|PA2859	4.64e-55	168	2.48e-55	169
YP_026217.1|b3415	NP_251012.1|PA2322	1.03e-127	374	2.55e-131	383
YP_026219.1|b4475	NP_253275.1|PA4585	6.80e-99	293	3.17e-97	288
YP_026220.1|b3424	NP_251776.1|PA3086	6.26e-36	127	5.45e-33	119
YP_026222.1|b3438	NP_251010.1|PA2320	2.84e-71	222	8.21e-68	213
YP_026223.1|b3460	NP_249765.1|PA1074	4.78e-147	418	5.67e-146	415
YP_026224.1|b3482	NP_251374.1|PA2684	2.78e-91	321	1.37e-91	322
YP_026225.1|b3486	NP_253918.1|PA5231	0.0	1212	0.0	1206
YP_026228.1|b3552	NP_249524.1|PA0833	2.88e-57	179	7.16e-56	175
YP_026232.1|b3578	NP_252470.1|PA3781	4.02e-75	238	9.56e-73	231
YP_026232.1|b3578	NP_253856.1|PA5169	7.92e-79	248	1.59e-78	246
YP_026233.1|b3589	NP_250681.1|PA1991	1.73e-77	241	2.29e-84	259
YP_026241.1|b3699	NP_064724.1|PA0004	0.0	1124	0.0	1120
YP_026244.1|b3747	NP_249608.1|PA0917	1.87e-212	604	1.92e-212	604
YP_026246.1|b4480	NP_250544.1|PA1853	1.66e-31	115	1.17e-32	118
YP_026247.1|b3770	NP_253700.1|PA5013	4.01e-100	294	1.75e-101	297
YP_026248.1|b3771	NP_249044.1|PA0353	0.0	907	0.0	909
YP_026251.1|b3778	NP_253983.1|PA5296	8.47e-251	705	7.39e-252	707
YP_026253.1|b3786	NP_251838.1|PA3148	1.22e-49	168	1.89e-46	159
YP_026254.1|b3787	NP_251849.1|PA3159	1.17e-62	206	8.68e-63	206
YP_026260.1|b3805	NP_253947.1|PA5260	5.57e-144	405	9.27e-143	402
YP_026262.1|b3819	NP_249176.1|PA0485	6.43e-91	270	4.34e-94	277
YP_026263.3|b3822	NP_252034.1|PA3344	1.90e-191	553	1.27e-190	551
YP_026264.1|b3823	NP_251619.1|PA2929	5.49e-27	99.8	5.02e-28	102
YP_026265.1|b3824	NP_253936.1|PA5249	9.82e-51	160	8.08e-50	158
YP_026269.1|b3833	NP_253750.1|PA5063	2.72e-131	369	1.14e-130	367
YP_026271.1|b4483	NP_251556.1|PA2866	9.66e-84	249	2.31e-82	245
YP_026272.1|b3845	NP_251703.1|PA3013	1.72e-178	499	3.34e-176	493
YP_026273.1|b3849	NP_251900.1|PA3210	4.23e-88	275	3.96e-85	267
YP_026274.1|b3871	NP_253804.1|PA5117	0.0	880	0.0	878
YP_026278.1|b3947	NP_252449.1|PA3760	5.15e-100	327	2.64e-91	303
YP_026279.1|b4407	NP_249071.1|PA0380	2.05e-07	40.8	8.95e-09	43.9
YP_026280.1|b3996	NP_250514.1|PA1823	2.72e-52	169	6.67e-54	172
YP_026282.1|b4097	NP_252066.1|PA3376	1.84e-121	344	3.47e-122	346
YP_026291.2|b4378	NP_252254.1|PA3564	1.01e-51	166	1.41e-50	162
YP_588437.1|b4506	NP_252290.1|PA3600	8.34e-20	70.9	2.25e-20	72.0
YP_588441.1|b4511	NP_251102.1|PA2412	4.62e-06	37.7	1.16e-06	38.9
YP_588442.1|b4512	NP_253295.1|PA4605	3.02e-32	103	3.15e-32	103
YP_588461.1|b4502	YP_008719745.1|PA1578a	3.67e-32	104	6.42e-33	106
YP_588464.1|b4546	NP_252302.1|PA3612	1.26e-27	92.4	6.39e-28	92.8
YP_588472.1|b4557	NP_250735.1|PA2045	8.64e-27	91.3	4.39e-27	91.7
YP_588477.1|b4566	NP_249403.1|PA0712	9.23e-31	101	8.02e-32	103
YP_588479.2|b4568	NP_254169.1|PA5482	1.34e-07	40.4	2.87e-09	44.3
