# Supplementary material for: Homology-based reconstruction of regulatory networks for bacterial and archaeal genomes
Source: Front Microbiol. 2022 Jul 19;13:923105. doi: 10.3389/fmicb.2022.923105 (PMC9344073; doi:10.3389/fmicb.2022.923105)
Supplement: Supplementary file 1 [file Data_Sheet_1.ZIP › network/proteinortho/Pseudo/GCF_000009045.1_ASM904v1_B_subtilis_168_genomic.faa_Pseudo.blast-graph]

# file_a	file_b
# a	b	evalue_ab	bitscore_ab	evalue_ba	bitscore_ba
# GCF_000009045.1_ASM904v1_B_subtilis_168_genomic.faa	GCF_000006765.1_ASM676v1_P_aeruginosa_PA01_genomic.faa
# 2.78e-54	177	3.35e-54	175
NP_387882.1|BSU00010	NP_064721.1|PA0001	3.84e-118	352	8.27e-118	351
NP_387883.1|BSU00020	NP_064722.1|PA0002	7.79e-46	158	4.12e-42	148
NP_387885.1|BSU00040	NP_064723.1|PA0003	1.35e-29	114	9.74e-32	120
NP_387887.1|BSU00060	NP_064724.1|PA0004	1.21e-239	681	3.85e-242	687
NP_387888.1|BSU00070	NP_251858.1|PA3168	4.61e-271	772	2.42e-271	773
NP_387890.1|BSU00090	NP_252459.1|PA3770	4.83e-187	529	6.47e-182	515
NP_387894.1|BSU00130	NP_251302.1|PA2612	4.30e-151	432	3.06e-153	437
NP_387899.1|BSU00180	NP_252456.1|PA3767	9.14e-44	140	4.83e-44	140
NP_387902.1|BSU00210	NP_250225.1|PA1534	5.14e-59	181	6.83e-59	180
NP_387909.2|BSU00280	NP_251652.1|PA2962	8.23e-46	148	4.31e-45	146
NP_387917.1|BSU00360	NP_253112.1|PA4422	1.04e-53	174	7.61e-56	179
NP_387919.1|BSU00380	NP_252172.1|PA3482	2.35e-67	231	2.30e-69	236
NP_387920.1|BSU00390	NP_251649.1|PA2959	2.53e-59	186	1.70e-59	186
NP_387923.1|BSU00420	NP_249283.1|PA0592	1.13e-41	142	1.47e-44	149
NP_387927.1|BSU00460	NP_253358.1|PA4669	3.10e-35	125	6.06e-33	119
NP_387929.1|BSU00480	NP_254026.1|PA5339	6.67e-35	114	8.95e-35	114
NP_387931.1|BSU00500	NP_254239.1|PA5552	1.79e-106	321	4.19e-104	314
NP_387932.1|BSU00510	NP_253359.1|PA4670	4.04e-106	310	5.30e-106	309
NP_387934.1|BSU00530	NP_253361.1|PA4672	1.75e-37	125	3.37e-37	124
NP_387936.1|BSU00550	NP_251692.1|PA3002	1.78e-219	660	1.30e-229	686
NP_387949.1|BSU00680	NP_253334.1|PA4645	5.95e-24	90.5	8.59e-27	97.4
NP_387950.1|BSU00690	NP_253439.1|PA4751	2.74e-204	584	4.29e-208	593
NP_387952.1|BSU00710	NP_253880.1|PA5193	1.42e-15	72.8	1.09e-16	75.5
NP_387954.1|BSU00730	NP_251399.1|PA2709	5.78e-96	284	9.23e-95	280
NP_387955.1|BSU00740	NP_249300.1|PA0609	1.87e-98	302	2.94e-100	306
NP_387956.1|BSU00750	NP_249340.1|PA0649	1.08e-84	246	2.11e-84	245
NP_387958.1|BSU00770	NP_253438.1|PA4750	1.17e-71	219	1.23e-70	216
NP_387959.1|BSU00780	NP_249273.1|PA0582	5.02e-12	55.8	2.09e-13	58.9
NP_387960.1|BSU00790	NP_253416.1|PA4728	1.05e-31	109	1.35e-31	108
NP_387962.1|BSU00810	NP_253539.1|PA4852	8.71e-77	236	6.47e-76	233
NP_387963.1|BSU00820	NP_252390.1|PA3700	2.86e-169	484	8.78e-168	480
NP_387967.1|BSU00860	NP_249150.1|PA0459	3.85e-272	772	4.69e-273	774
NP_387968.1|BSU00870	NP_253299.1|PA4609	2.56e-142	412	1.09e-140	408
NP_387971.1|BSU00900	NP_252323.1|PA3633	5.92e-39	132	1.22e-37	128
NP_387972.1|BSU00910	NP_252317.1|PA3627	1.85e-66	197	7.00e-66	195
NP_387973.1|BSU00920	NP_251824.1|PA3134	3.60e-109	330	4.90e-115	345
NP_387974.1|BSU00930	NP_252505.1|PA3816	4.22e-74	222	4.70e-74	222
NP_387975.1|BSU00940	NP_250486.1|PA1795	1.09e-147	427	3.29e-146	422
NP_387977.1|BSU00960	NP_253623.1|PA4936	3.70e-63	195	1.88e-65	201
NP_387982.1|BSU01010	NP_252965.1|PA4275	2.85e-58	177	4.67e-59	179
NP_387983.2|BSU01020	NP_252964.1|PA4274	2.34e-57	172	1.82e-56	170
NP_387984.2|BSU01030	NP_252963.1|PA4273	1.17e-71	216	5.04e-70	211
NP_387985.2|BSU01040	NP_252962.1|PA4272	3.15e-34	115	2.95e-34	115
NP_387986.1|BSU01050	NP_252961.1|PA4271	2.96e-32	107	6.39e-31	103
NP_387988.2|BSU01070	NP_252960.1|PA4270	0.0	1035	0.0	1041
NP_387989.2|BSU01080	NP_252959.1|PA4269	0.0	1231	0.0	1221
NP_387991.2|BSU01100	NP_252958.1|PA4268	3.85e-58	174	4.58e-58	173
NP_387992.2|BSU01110	NP_252957.1|PA4267	1.73e-61	184	3.80e-60	180
NP_387993.2|BSU01120	NP_250761.1|PA2071	1.31e-320	885	0.0	886
NP_387993.2|BSU01120	NP_252956.1|PA4266	8.70e-314	867	4.14e-314	868
NP_387994.1|BSU01130	NP_252955.1|PA4265	1.92e-207	573	4.68e-210	579
NP_387994.1|BSU01130	NP_252967.1|PA4277	1.92e-207	573	4.68e-210	579
NP_387996.1|BSU01150	NP_252954.1|PA4264	2.97e-44	136	2.82e-44	136
NP_387997.1|BSU01160	NP_252953.1|PA4263	1.07e-61	189	1.02e-61	188
NP_387998.1|BSU01170	NP_252952.1|PA4262	4.59e-47	151	6.45e-49	155
NP_387999.2|BSU01180	NP_252951.1|PA4261	3.45e-11	52.4	2.11e-12	55.1
NP_388000.2|BSU01190	NP_252950.1|PA4260	1.44e-113	325	1.45e-110	317
NP_388001.1|BSU01200	NP_252949.1|PA4259	2.11e-39	123	6.85e-40	124
NP_388002.1|BSU01210	NP_252948.1|PA4258	4.13e-32	106	1.25e-30	102
NP_388003.2|BSU01220	NP_252947.1|PA4257	3.69e-88	257	2.96e-87	254
NP_388004.1|BSU01230	NP_252946.1|PA4256	1.38e-53	163	2.03e-52	159
NP_388005.1|BSU01240	NP_252945.1|PA4255	1.77e-10	48.5	1.12e-10	48.5
NP_388006.1|BSU01250	NP_252944.1|PA4254	2.43e-27	92.8	9.86e-29	95.9
NP_388007.1|BSU01260	NP_252943.1|PA4253	9.51e-50	152	1.09e-50	154
NP_388008.1|BSU01270	NP_252942.1|PA4252	3.01e-28	96.3	4.97e-29	97.8
NP_388009.1|BSU01280	NP_252941.1|PA4251	2.03e-78	229	1.34e-78	229
NP_388011.2|BSU01300	NP_252939.1|PA4249	5.94e-36	117	1.57e-35	116
NP_388012.1|BSU01310	NP_252938.1|PA4248	5.05e-52	162	1.43e-53	165
NP_388013.2|BSU01320	NP_252937.1|PA4247	8.32e-35	114	2.16e-34	112
NP_388014.1|BSU01330	NP_252936.1|PA4246	2.53e-56	172	1.11e-54	167
NP_388015.1|BSU01340	NP_252935.1|PA4245	1.40e-09	45.8	4.53e-10	46.6
NP_388016.1|BSU01350	NP_252934.1|PA4244	1.01e-30	105	6.62e-31	105
NP_388017.1|BSU01360	NP_252933.1|PA4243	7.84e-101	305	2.65e-104	313
NP_388018.1|BSU01370	NP_252376.1|PA3686	1.23e-63	194	2.64e-62	190
NP_388019.1|BSU01380	NP_252347.1|PA3657	3.10e-75	226	1.53e-75	227
NP_388020.1|BSU01390	NP_251309.1|PA2619	4.11e-35	111	7.81e-35	110
NP_388021.1|BSU01400	NP_252932.1|PA4242	4.50e-11	48.1	1.52e-11	48.9
NP_388022.2|BSU01410	NP_252931.1|PA4241	1.09e-47	146	1.22e-48	148
NP_388023.1|BSU01420	NP_252930.1|PA4240	1.37e-55	167	9.38e-58	172
NP_388024.1|BSU01430	NP_252928.1|PA4238	2.83e-84	254	1.68e-88	265
NP_388025.1|BSU01440	NP_252927.1|PA4237	3.68e-26	92.4	2.62e-26	92.4
NP_388029.2|BSU01480	NP_251804.1|PA3114	4.25e-53	171	1.82e-52	169
NP_388030.2|BSU01490	NP_253123.1|PA4433	5.61e-59	177	8.51e-58	173
NP_388031.1|BSU01500	NP_253122.1|PA4432	4.68e-42	133	1.54e-42	134
NP_388032.2|BSU01510	NP_251340.1|PA2650	1.17e-73	223	1.64e-73	222
NP_388035.1|BSU01540	NP_252171.1|PA3481	1.13e-62	201	2.59e-60	195
NP_388039.1|BSU01580	NP_251253.1|PA2563	8.33e-177	503	3.51e-178	506
NP_388050.1|BSU01690	NP_254125.1|PA5438	1.89e-39	137	4.07e-37	130
NP_388053.2|BSU01720	NP_249003.1|PA0312	1.14e-32	111	3.18e-35	117
NP_388054.1|BSU01730	NP_249453.1|PA0762	2.00e-29	105	8.75e-31	108
NP_388058.1|BSU01770	NP_253437.1|PA4749	4.86e-119	352	3.40e-124	365
NP_388059.1|BSU01780	NP_254236.1|PA5549	1.05e-126	383	1.99e-126	382
NP_388061.1|BSU01800	NP_250377.1|PA1686	8.05e-21	87.8	4.44e-19	82.4
NP_388091.1|BSU02090	NP_254201.1|PA5514	4.10e-47	155	1.53e-49	161
NP_388096.1|BSU02140	NP_253922.1|PA5235	1.99e-208	580	4.02e-210	583
NP_388099.1|BSU02170	NP_249977.1|PA1286	5.37e-39	142	2.46e-39	142
NP_388103.1|BSU02210	NP_249751.1|PA1060	2.90e-24	97.4	2.01e-29	110
NP_388104.1|BSU02220	NP_249107.1|PA0416	1.63e-16	74.7	7.56e-17	75.1
NP_388105.1|BSU02230	NP_252440.1|PA3751	6.69e-149	424	2.99e-147	419
NP_388108.1|BSU02260	NP_249520.1|PA0829	2.06e-11	60.8	2.41e-12	63.2
NP_388110.1|BSU02280	NP_253931.1|PA5244	5.47e-10	53.1	1.59e-09	51.6
NP_388111.1|BSU02290	NP_253644.1|PA4957	2.55e-22	90.9	2.57e-22	90.5
NP_388121.1|BSU02390	NP_253700.1|PA5013	6.97e-33	122	1.07e-32	120
NP_388124.2|BSU02420	NP_252331.1|PA3641	1.16e-142	415	4.30e-142	413
NP_388130.2|BSU02480	NP_250900.1|PA2210	2.47e-54	185	2.44e-50	174
NP_388144.2|BSU02620	NP_252599.1|PA3910	1.20e-30	123	5.87e-33	129
NP_388151.1|BSU02690	NP_250028.1|PA1337	7.33e-86	262	2.94e-87	265
NP_388157.1|BSU02750	NP_253151.1|PA4461	1.38e-31	114	1.52e-33	118
NP_388167.1|BSU02850	NP_251097.1|PA2407	6.84e-25	99.8	3.26e-25	100
NP_388169.1|BSU02870	NP_254188.1|PA5501	4.38e-27	103	4.81e-30	110
NP_388177.1|BSU02950	NP_252157.1|PA3467	3.49e-73	233	8.63e-75	237
NP_388180.2|BSU02980	NP_251944.1|PA3254	4.23e-53	177	5.73e-54	179
NP_388181.1|BSU02990	NP_253782.1|PA5095	3.85e-69	213	1.59e-70	216
NP_388181.1|BSU02990	NP_254064.1|PA5377	1.37e-68	211	8.66e-72	219
NP_388189.2|BSU03070	NP_248937.1|PA0246	6.24e-78	250	9.11e-76	244
NP_388191.1|BSU03090	NP_249108.1|PA0417	6.89e-17	73.2	1.19e-15	69.3
NP_388195.1|BSU03130	NP_253607.1|PA4920	1.03e-72	221	2.43e-73	223
NP_388197.2|BSU03150	NP_253726.1|PA5039	8.08e-18	74.3	1.99e-16	70.1
NP_388198.2|BSU03160	NP_251809.2|PA3119	3.62e-45	149	4.57e-42	141
NP_388201.1|BSU03190	NP_253274.1|PA4584	5.81e-73	221	1.99e-73	222
NP_388204.2|BSU03220	NP_249474.1|PA0783	1.89e-179	509	4.71e-180	511
NP_388211.1|BSU03290	NP_250471.1|PA1780	3.53e-21	78.6	4.17e-22	80.5
NP_388212.1|BSU03300	NP_250472.1|PA1781	2.72e-308	862	3.42e-311	869
NP_388213.2|BSU03310	NP_250470.1|PA1779	9.32e-114	362	1.88e-116	369
NP_388215.2|BSU03330	NP_250474.1|PA1783	1.68e-123	360	8.30e-121	353
NP_388218.1|BSU03360	NP_254222.1|PA5535	4.90e-121	354	5.02e-123	358
NP_388221.1|BSU03390	NP_252515.1|PA3826	1.41e-07	45.8	5.12e-07	43.9
NP_388230.2|BSU03480	NP_251092.1|PA2402	0.0	1696	0.0	1715
NP_388231.2|BSU03490	NP_251092.1|PA2402	0.0	1712	0.0	1721
NP_388234.1|BSU03520	NP_252919.1|PA4229	5.36e-27	102	2.85e-25	97.1
NP_388242.1|BSU03600	NP_249004.1|PA0313	5.19e-52	166	8.45e-53	167
NP_388245.1|BSU03630	NP_252708.1|PA4019	1.40e-41	137	5.98e-43	140
NP_388246.1|BSU03640	NP_253924.1|PA5237	1.99e-51	179	6.90e-54	185
NP_388257.1|BSU03750	NP_250490.1|PA1799	7.69e-48	155	1.05e-47	154
NP_388257.1|BSU03750	NP_253887.1|PA5200	1.52e-47	154	3.08e-47	153
NP_388269.1|BSU03870	NP_252256.1|PA3566	4.14e-12	54.7	3.50e-13	57.0
NP_388272.1|BSU03900	NP_248957.1|PA0266	2.11e-123	362	6.82e-124	363
NP_388273.1|BSU03910	NP_248956.1|PA0265	5.37e-168	479	8.58e-167	476
NP_388275.1|BSU03930	NP_251818.1|PA3128	2.03e-45	150	4.83e-42	141
NP_388283.1|BSU04010	NP_249994.1|PA1303	1.34e-17	73.9	1.40e-20	81.3
NP_388287.3|BSU04050	NP_250802.1|PA2112	3.60e-73	221	1.49e-71	216
NP_388289.3|BSU04070	NP_250806.1|PA2116	3.70e-97	283	3.58e-97	282
NP_388290.2|BSU04080	NP_253200.1|PA4510	5.38e-40	135	1.19e-40	136
NP_388291.2|BSU04100	NP_251864.1|PA3174	3.45e-14	67.4	6.26e-12	60.5
NP_388295.1|BSU04140	NP_252692.1|PA4003	2.21e-47	174	4.68e-49	179
NP_388300.1|BSU04190	NP_250832.1|PA2142	4.74e-115	330	1.80e-114	328
NP_388302.1|BSU04210	NP_251938.1|PA3248	1.52e-28	102	4.83e-26	95.5
NP_388306.1|BSU04250	NP_253472.1|PA4784	2.96e-26	94.4	1.68e-25	92.0
NP_388315.1|BSU04340	NP_250798.1|PA2108	1.98e-109	337	5.41e-105	325
NP_388315.1|BSU04340	NP_253984.1|PA5297	2.27e-113	347	4.81e-108	332
NP_388317.1|BSU04360	NP_249500.1|PA0809	1.44e-82	258	8.51e-81	253
NP_388317.1|BSU04360	NP_253024.1|PA4334	6.45e-82	255	1.39e-86	267
NP_388324.1|BSU04430	NP_250875.1|PA2185	1.57e-38	134	2.05e-39	136
NP_388325.1|BSU04440	NP_253854.1|PA5167	4.14e-73	227	2.91e-75	232
NP_388328.1|BSU04470	NP_249874.1|PA1183	2.60e-156	446	1.44e-155	444
NP_388333.1|BSU04520	NP_251287.1|PA2597	8.42e-53	177	4.25e-52	175
NP_388337.1|BSU04560	NP_252890.1|PA4201	3.73e-51	171	2.96e-48	163
NP_388337.1|BSU04560	NP_253100.1|PA4410	4.01e-50	167	6.62e-50	166
NP_388338.1|BSU04570	NP_253106.1|PA4416	9.30e-64	210	3.02e-58	195
NP_388339.2|BSU04580	NP_249146.1|PA0455	5.79e-98	300	5.01e-98	300
NP_388345.1|BSU04640	NP_253617.1|PA4930	1.62e-45	157	3.90e-44	153
NP_388358.1|BSU04770	NP_250294.1|PA1603	1.27e-09	50.8	3.06e-08	46.6
NP_388359.2|BSU04780	NP_253888.1|PA5201	7.43e-170	504	2.44e-177	523
NP_388388.1|BSU05070	NP_250368.1|PA1677	1.04e-24	92.8	5.83e-24	90.5
NP_388390.1|BSU05090	NP_250539.1|PA1848	2.11e-17	80.9	3.72e-22	94.4
NP_388393.1|BSU05120	NP_249147.1|PA0456	5.97e-26	87.8	1.44e-26	89.0
NP_388393.1|BSU05120	NP_249850.1|PA1159	2.00e-24	84.0	8.34e-26	87.0
NP_388393.1|BSU05120	NP_251956.1|PA3266	6.98e-25	85.1	5.87e-26	87.4
NP_388399.2|BSU05180	NP_250790.1|PA2100	4.40e-55	188	1.61e-53	183
NP_388400.1|BSU05190	NP_250539.1|PA1848	4.89e-17	79.7	1.61e-21	92.4
NP_388405.1|BSU05240	NP_252854.1|PA4165	3.94e-68	223	9.48e-64	211
NP_388411.1|BSU05300	NP_253662.1|PA4975	3.22e-16	71.6	4.88e-16	70.9
NP_388412.1|BSU05310	NP_250043.1|PA1352	6.84e-59	194	5.02e-52	176
NP_388414.1|BSU05330	NP_250967.1|PA2277	1.53e-14	62.0	2.66e-15	63.5
NP_388415.1|BSU05340	NP_250968.1|PA2278	2.41e-153	439	1.80e-152	436
NP_388417.1|BSU05360	NP_253471.1|PA4783	1.67e-13	67.0	5.59e-18	79.3
NP_388418.1|BSU05370	NP_250345.1|PA1654	7.40e-53	180	2.73e-54	183
NP_388418.1|BSU05370	NP_251587.1|PA2897	2.82e-51	178	9.14e-56	190
NP_388418.1|BSU05370	NP_253970.1|PA5283	6.95e-49	171	5.83e-54	184
NP_388420.1|BSU05390	NP_248970.1|PA0279	3.06e-46	150	4.15e-46	150
NP_388421.1|BSU05400	NP_248960.1|PA0269	1.05e-38	125	9.69e-39	125
NP_388429.1|BSU05480	NP_253877.1|PA5190	2.12e-29	105	6.88e-30	106
NP_388431.1|BSU05500	NP_251554.1|PA2864	8.26e-28	97.4	4.31e-28	97.8
NP_388449.1|BSU05680	NP_252263.1|PA3573	3.59e-62	202	2.35e-66	213
NP_388450.2|BSU05690	NP_252147.1|PA3457	1.59e-10	57.0	5.51e-13	63.5
NP_388451.1|BSU05700	NP_249488.1|PA0797	2.28e-15	70.1	4.68e-18	77.0
NP_388461.2|BSU05800	NP_251993.1|PA3303	1.40e-75	237	1.03e-74	234
NP_388471.1|BSU05900	NP_252740.1|PA4051	1.76e-34	125	6.16e-29	110
NP_388472.1|BSU05910	NP_253635.1|PA4948	1.04e-24	90.9	7.55e-24	88.2
NP_388473.1|BSU05920	NP_252375.1|PA3685	3.98e-22	88.2	1.96e-20	83.2
NP_388474.1|BSU05930	NP_253367.1|PA4678	9.17e-23	85.5	3.37e-22	83.6
NP_388475.1|BSU05940	NP_249271.1|PA0580	3.93e-92	276	5.13e-92	275
NP_388476.2|BSU05950	NP_253939.1|PA5252	5.89e-91	292	1.17e-88	286
NP_388477.1|BSU05960	NP_252607.1|PA3918	2.85e-50	156	4.11e-49	153
NP_388480.1|BSU05990	NP_253757.1|PA5070	3.32e-35	124	2.79e-37	129
NP_388483.2|BSU06020	NP_253076.1|PA4386	6.46e-31	102	1.26e-30	101
NP_388484.1|BSU06030	NP_253075.1|PA4385	4.32e-224	627	4.07e-224	627
NP_388499.1|BSU06180	NP_252420.1|PA3731	2.67e-10	55.8	7.30e-09	51.2
NP_388505.1|BSU06240	NP_252786.1|PA4097	1.89e-95	285	8.19e-94	280
NP_388509.1|BSU06280	NP_248922.1|PA0231	9.14e-15	69.7	8.47e-13	63.5
NP_388512.2|BSU06310	NP_248819.1|PA0129	5.99e-136	397	7.06e-137	399
NP_388514.2|BSU06330	NP_251565.1|PA2875	1.44e-92	275	2.37e-90	269
NP_388514.2|BSU06330	NP_253012.1|PA4322	1.11e-88	266	1.91e-89	268
NP_388517.2|BSU06360	NP_252458.1|PA3769	3.89e-194	549	9.89e-197	555
NP_388518.1|BSU06370	NP_250210.1|PA1519	1.01e-108	326	3.04e-110	329
NP_388518.1|BSU06370	NP_253407.1|PA4719	8.23e-109	325	6.10e-105	315
NP_388524.1|BSU06420	NP_254113.1|PA5426	4.79e-69	204	5.26e-68	201
NP_388525.2|BSU06430	NP_254112.1|PA5425	1.85e-68	217	7.45e-70	220
NP_388526.1|BSU06440	NP_252207.1|PA3517	2.00e-63	209	5.32e-64	210
NP_388527.1|BSU06450	NP_249704.1|PA1013	5.42e-76	227	1.87e-78	233
NP_388531.2|BSU06490	NP_251798.1|PA3108	2.19e-94	292	6.30e-97	298
NP_388532.2|BSU06500	NP_249636.1|PA0945	3.69e-106	312	8.78e-107	313
NP_388533.2|BSU06510	NP_249635.1|PA0944	2.10e-38	129	6.27e-38	127
NP_388534.2|BSU06520	NP_253541.1|PA4854	1.18e-172	495	2.02e-173	496
NP_388535.1|BSU06530	NP_253542.1|PA4855	1.02e-136	396	9.03e-135	390
NP_388537.2|BSU06550	NP_248911.1|PA0220	8.27e-21	91.7	5.12e-18	82.8
NP_388541.1|BSU06590	NP_252292.1|PA3602	4.26e-102	315	2.25e-101	312
NP_388543.1|BSU06610	NP_254130.1|PA5443	4.29e-173	511	2.81e-179	527
NP_388544.1|BSU06620	NP_250220.1|PA1529	1.11e-179	528	2.76e-181	532
NP_388547.1|BSU06650	NP_253325.1|PA4635	3.52e-16	72.4	8.14e-15	68.2
NP_388548.1|BSU06660	NP_249474.1|PA0783	3.46e-167	479	3.38e-172	491
NP_388549.1|BSU06670	NP_253172.1|PA4482	2.09e-09	47.8	6.22e-11	51.2
NP_388550.1|BSU06680	NP_253173.1|PA4483	3.67e-177	503	1.60e-175	499
NP_388551.2|BSU06690	NP_253174.1|PA4484	2.14e-155	447	1.01e-155	448
NP_388553.2|BSU06710	NP_251216.1|PA2526	2.31e-75	266	1.06e-88	304
NP_388554.1|BSU06720	NP_251713.1|PA3023	1.63e-37	132	6.57e-34	122
NP_388555.1|BSU06730	NP_249624.1|PA0933	9.78e-49	170	1.23e-46	164
NP_388568.1|BSU06870	NP_252022.1|PA3332	1.41e-27	97.4	1.27e-27	97.1
NP_388604.1|BSU07230	NP_252018.1|PA3328	4.88e-26	105	1.99e-24	100
NP_388604.1|BSU07230	NP_252907.1|PA4217	6.97e-25	102	1.28e-24	100
NP_388616.1|BSU07350	NP_253586.1|PA4899	2.49e-171	489	1.34e-170	486
NP_388618.1|BSU07370	NP_251709.1|PA3019	7.58e-108	336	1.21e-109	340
NP_388618.1|BSU07370	NP_253285.1|PA4595	3.03e-107	332	1.77e-107	332
NP_388626.1|BSU07450	NP_250339.1|PA1648	1.52e-101	300	1.23e-102	302
NP_388626.1|BSU07450	NP_250887.1|PA2197	1.83e-97	290	1.08e-98	292
NP_388631.1|BSU07500	NP_252850.1|PA4161	4.75e-48	162	3.47e-41	144
NP_388641.2|BSU07600	NP_249445.1|PA0754	1.75e-32	120	2.32e-30	114
NP_388645.1|BSU07640	NP_249645.1|PA0954	2.63e-16	65.1	4.95e-16	63.9
NP_388646.1|BSU07650	NP_249220.1|PA0529	1.80e-37	128	2.25e-38	130
NP_388646.1|BSU07650	NP_250919.1|PA2229	1.64e-36	125	5.06e-35	121
NP_388651.1|BSU07700	NP_252450.1|PA3761	1.65e-146	427	2.65e-149	434
NP_388656.1|BSU07750	NP_251223.1|PA2533	1.72e-97	298	5.54e-101	306
NP_388669.1|BSU07880	NP_251668.1|PA2978	5.62e-35	117	5.20e-35	116
NP_388671.1|BSU07900	NP_251441.1|PA2751	4.21e-45	151	2.77e-46	154
NP_388680.2|BSU07990	NP_250889.1|PA2199	1.14e-65	204	4.82e-67	207
NP_388687.1|BSU08060	NP_252839.1|PA4150	1.95e-118	342	1.25e-118	342
NP_388688.1|BSU08070	NP_252840.1|PA4151	3.60e-144	408	1.66e-144	409
NP_388691.1|BSU08100	NP_252710.1|PA4021	3.61e-72	241	1.34e-68	231
NP_388691.1|BSU08100	NP_252836.1|PA4147	1.33e-69	234	6.51e-71	237
NP_388693.1|BSU08120	NP_251965.1|PA3275	1.24e-22	82.4	1.52e-20	76.6
NP_388707.1|BSU08260	NP_252876.1|PA4187	1.04e-34	132	5.04e-36	135
NP_388711.1|BSU08300	NP_252568.1|PA3879	4.40e-44	144	3.65e-45	147
NP_388712.2|BSU08310	NP_251502.1|PA2812	3.10e-52	171	9.40e-54	175
NP_388726.1|BSU08450	NP_252849.1|PA4160	2.86e-61	196	2.83e-57	186
NP_388727.1|BSU08460	NP_252850.1|PA4161	3.61e-46	157	8.77e-40	140
NP_388728.1|BSU08470	NP_252268.1|PA3578	1.63e-17	77.8	3.70e-18	79.0
NP_388729.1|BSU08480	NP_251898.1|PA3208	9.70e-17	72.0	2.40e-14	65.1
NP_388732.1|BSU08510	NP_253345.1|PA4656	1.69e-64	202	8.93e-64	200
NP_388739.1|BSU08590	NP_250776.1|PA2086	5.49e-14	68.2	4.36e-13	65.1
NP_388743.1|BSU08630	NP_253834.1|PA5147	1.34e-63	204	1.97e-65	208
NP_388749.2|BSU08690	NP_253684.1|PA4997	7.34e-100	313	7.10e-100	312
NP_388759.2|BSU08790	NP_253660.1|PA4973	0.0	879	0.0	884
NP_388762.2|BSU08820	NP_252926.1|PA4236	6.67e-194	546	8.86e-194	545
NP_388763.3|BSU08830	NP_248874.1|PA0184	2.34e-78	235	2.40e-78	235
NP_388764.1|BSU08840	NP_252135.1|PA3445	1.71e-40	142	5.32e-42	145
NP_388765.1|BSU08850	NP_252133.1|PA3443	5.77e-78	234	9.75e-81	241
NP_388766.2|BSU08860	NP_251046.1|PA2356	5.17e-170	477	6.03e-171	479
NP_388766.2|BSU08860	NP_252134.1|PA3444	9.85e-173	484	5.41e-172	481
NP_388768.1|BSU08880	NP_252940.1|PA4250	2.95e-19	72.8	9.59e-21	76.3
NP_388772.2|BSU08910	NP_253637.1|PA4950	2.43e-43	152	7.44e-45	155
NP_388774.2|BSU08930	NP_253814.1|PA5127	6.96e-42	134	1.91e-43	138
NP_388778.1|BSU08970	NP_249279.1|PA0588	2.77e-88	285	1.51e-92	296
NP_388779.1|BSU08980	NP_249278.1|PA0587	2.76e-32	123	6.10e-35	130
NP_388782.1|BSU09010	NP_253847.1|PA5160	5.43e-58	198	1.22e-61	207
NP_388791.1|BSU09100	NP_251312.1|PA2622	3.66e-24	84.0	4.62e-24	83.6
NP_388804.1|BSU09230	NP_250849.1|PA2159	1.07e-21	82.0	1.24e-22	84.0
NP_388804.1|BSU09230	NP_250882.1|PA2192	4.64e-23	85.5	1.89e-24	88.6
NP_388805.1|BSU09240	NP_249253.1|PA0562	4.04e-13	63.5	5.16e-13	62.8
NP_388807.2|BSU09260	NP_248990.1|PA0299	1.23e-86	270	4.16e-87	270
NP_388809.1|BSU09280	NP_252271.1|PA3581	1.13e-38	134	5.44e-39	134
NP_388810.2|BSU09290	NP_252272.1|PA3582	1.74e-222	620	4.12e-223	621
NP_388811.2|BSU09300	NP_251715.1|PA3025	2.70e-69	229	2.37e-69	229
NP_388814.1|BSU09330	NP_252568.1|PA3879	7.22e-44	144	6.91e-44	143
NP_388821.1|BSU09400	NP_249277.1|PA0586	7.71e-58	196	1.01e-60	204
NP_388822.2|BSU09410	NP_251986.1|PA3296	8.11e-44	157	7.13e-42	152
NP_388826.1|BSU09450	NP_250832.1|PA2142	3.43e-118	338	3.69e-117	335
NP_388827.1|BSU09460	NP_249013.1|PA0322	2.39e-30	120	3.99e-30	119
NP_388827.1|BSU09460	NP_252287.1|PA3597	7.15e-31	121	1.60e-37	139
NP_388829.1|BSU09480	NP_248959.1|PA0268	5.01e-78	248	1.09e-75	242
NP_388829.1|BSU09480	NP_254118.1|PA5431	3.12e-77	247	1.20e-71	232
NP_388833.1|BSU09520	NP_252100.1|PA3410	7.86e-12	57.8	5.46e-12	57.8
NP_388834.1|BSU09530	NP_249818.1|PA1127	1.29e-141	401	8.48e-142	401
NP_388836.1|BSU09550	NP_254049.1|PA5362	1.68e-65	214	1.09e-70	227
NP_388842.1|BSU09610	NP_253073.1|PA4383	7.16e-14	61.2	3.27e-14	61.6
NP_388846.1|BSU09650	NP_249816.1|PA1125	1.00e-29	109	1.32e-29	108
NP_388846.1|BSU09650	NP_249888.1|PA1197	5.83e-30	110	2.85e-30	110
NP_388869.3|BSU09880	NP_250703.1|PA2013	1.01e-25	99.4	1.23e-28	106
NP_388870.2|BSU09890	NP_252084.1|PA3394	9.48e-40	138	6.81e-39	135
NP_388883.1|BSU10020	NP_251857.1|PA3167	1.48e-113	332	6.94e-114	332
NP_388884.1|BSU10030	NP_251985.1|PA3295	1.14e-29	102	1.95e-27	96.7
NP_388888.2|BSU10070	NP_251612.1|PA2922	5.77e-86	264	1.18e-84	260
NP_388893.1|BSU10120	NP_253721.1|PA5034	3.28e-82	251	5.48e-83	253
NP_388901.1|BSU10200	NP_252151.1|PA3461	2.57e-78	243	1.57e-80	248
NP_388903.1|BSU10220	NP_254166.1|PA5479	1.05e-154	442	6.29e-156	445
NP_388908.2|BSU10270	NP_251989.1|PA3299	5.80e-106	325	5.64e-103	317
NP_388908.2|BSU10270	NP_251990.1|PA3300	1.54e-102	316	1.02e-103	319
NP_388912.1|BSU10310	NP_252715.1|PA4026	1.79e-31	107	2.22e-29	102
NP_388913.1|BSU10320	NP_250524.1|PA1833	7.97e-106	310	3.45e-104	305
NP_388915.1|BSU10340	NP_249971.1|PA1280	5.67e-12	59.3	1.80e-10	54.7
NP_388921.1|BSU10400	NP_250832.1|PA2142	2.70e-121	346	9.74e-119	339
NP_388930.1|BSU10490	NP_249994.1|PA1303	4.71e-21	82.4	6.04e-22	84.3
NP_388936.1|BSU10550	NP_251845.1|PA3155	4.35e-57	189	6.46e-57	188
NP_388938.1|BSU10570	NP_249442.1|PA0751	7.85e-22	92.8	4.85e-25	101
NP_388945.3|BSU10640	NP_252971.1|PA4281	2.77e-41	147	9.54e-45	156
NP_388956.1|BSU10750	NP_252811.1|PA4122	1.33e-47	157	2.70e-48	159
NP_388960.2|BSU10790	NP_250774.1|PA2084	1.03e-163	479	1.95e-160	470
NP_388963.1|BSU10830	NP_251959.1|PA3269	1.22e-13	67.0	1.47e-13	66.2
NP_388964.1|BSU10840	NP_250639.1|PA1949	9.11e-70	218	7.50e-68	213
NP_388967.1|BSU10870	NP_253055.1|PA4365	1.14e-15	70.1	1.80e-14	66.2
NP_388968.2|BSU10880	NP_250722.1|PA2032	3.69e-52	181	6.31e-54	185
NP_388968.2|BSU10880	NP_251587.1|PA2897	2.94e-51	178	2.62e-54	186
NP_388968.2|BSU10880	NP_253970.1|PA5283	3.70e-52	180	5.64e-57	192
NP_388971.1|BSU10900	NP_251407.1|PA2717	3.47e-38	132	1.48e-35	125
NP_388974.2|BSU10930	NP_250447.1|PA1756	1.26e-53	171	3.35e-54	172
NP_388978.1|BSU10970	NP_250905.1|PA2215	5.66e-24	99.4	8.33e-25	101
NP_388983.1|BSU11020	NP_253085.1|PA4395	3.33e-18	74.3	8.98e-17	70.1
NP_388984.1|BSU11030	NP_249807.1|PA1116	3.23e-23	94.0	1.50e-26	102
NP_389001.2|BSU11190	NP_249353.1|PA0662	4.17e-92	276	4.42e-91	273
NP_389002.2|BSU11200	NP_253092.1|PA4402	1.13e-69	223	1.48e-65	211
NP_389003.1|BSU11210	NP_254010.1|PA5323	9.07e-50	163	4.49e-51	166
NP_389004.2|BSU11220	NP_249586.1|PA0895	6.71e-89	271	3.32e-89	272
NP_389007.1|BSU11250	NP_252227.1|PA3537	6.92e-93	276	1.24e-92	275
NP_389015.1|BSU11330	NP_252023.1|PA3333	7.41e-72	223	1.84e-69	216
NP_389016.1|BSU11340	NP_251655.1|PA2965	5.51e-163	462	9.77e-161	456
NP_389018.1|BSU11360	NP_253195.1|PA4505	1.82e-89	268	8.42e-90	268
NP_389019.2|BSU11370	NP_253196.1|PA4506	1.32e-107	314	4.55e-105	307
NP_389021.2|BSU11390	NP_253193.1|PA4503	8.89e-76	233	1.58e-73	227
NP_389022.1|BSU11400	NP_253194.1|PA4504	1.27e-66	208	1.67e-66	207
NP_389024.1|BSU11420	NP_253129.1|PA4439	8.41e-46	159	2.69e-47	162
NP_389025.1|BSU11430	NP_253186.1|PA4496	4.59e-37	141	1.12e-39	148
NP_389025.1|BSU11430	NP_253190.1|PA4500	6.02e-35	135	3.87e-37	141
NP_389028.1|BSU11460	NP_253195.1|PA4505	1.62e-87	264	3.89e-87	263
NP_389033.1|BSU11510	NP_249861.1|PA1170	1.63e-49	159	3.03e-50	160
NP_389049.1|BSU11670	NP_253238.1|PA4548	3.38e-43	151	1.21e-41	146
NP_389050.1|BSU11680	NP_249071.1|PA0380	7.68e-10	47.0	1.45e-09	45.8
NP_389051.1|BSU11690	NP_249072.1|PA0381	1.94e-84	250	7.61e-84	248
NP_389053.1|BSU11710	NP_252664.1|PA3975	2.08e-33	120	5.19e-33	118
NP_389054.2|BSU11720	NP_250497.1|PA1806	5.13e-80	239	1.84e-77	232
NP_389066.1|BSU11840	NP_251321.1|PA2631	2.57e-23	86.3	1.35e-25	91.7
NP_389071.1|BSU11890	NP_250618.1|PA1928	4.81e-31	108	1.86e-30	107
NP_389088.1|BSU12060	NP_252270.1|PA3580	1.11e-27	98.6	8.10e-27	95.9
NP_389090.2|BSU12080	NP_250012.1|PA1321	3.60e-59	189	1.52e-59	190
NP_389101.2|BSU12190	NP_249681.1|PA0990	6.09e-45	146	5.14e-46	148
NP_389111.1|BSU12290	NP_253228.1|PA4538	8.81e-43	152	6.43e-41	147
NP_389114.1|BSU12320	NP_249943.1|PA1252	1.32e-39	140	6.18e-40	140
NP_389131.2|BSU12490	NP_250875.1|PA2185	1.80e-38	134	1.18e-39	137
NP_389167.2|BSU12840	NP_249141.1|PA0450	7.31e-42	150	1.09e-41	149
NP_389167.2|BSU12840	NP_252982.1|PA4292	2.62e-42	150	3.54e-42	150
NP_389172.2|BSU12890	NP_253506.1|PA4819	2.50e-74	229	1.15e-77	237
NP_389179.2|BSU12960	NP_253186.1|PA4496	4.84e-35	135	1.69e-37	142
NP_389179.2|BSU12960	NP_253190.1|PA4500	1.11e-32	129	4.05e-35	135
NP_389180.2|BSU12970	NP_253885.1|PA5198	2.30e-32	119	5.52e-32	118
NP_389181.1|BSU12980	NP_251199.1|PA2509	7.17e-44	153	1.90e-42	149
NP_389184.1|BSU13010	NP_252893.1|PA4204	3.18e-56	185	9.12e-56	184
NP_389186.2|BSU13030	NP_251383.1|PA2693	2.85e-16	69.7	1.02e-14	65.1
NP_389187.1|BSU13040	NP_251354.1|PA2664	5.02e-95	287	1.45e-96	291
NP_389191.1|BSU13080	NP_252634.1|PA3945	9.45e-17	71.6	1.43e-15	68.2
NP_389194.2|BSU13110	NP_253004.1|PA4314	3.42e-88	262	1.15e-90	268
NP_389196.2|BSU13130	NP_252696.1|PA4007	3.79e-117	345	1.64e-115	341
NP_389198.1|BSU13150	NP_251539.1|PA2849	1.65e-41	133	5.60e-42	134
NP_389199.1|BSU13160	NP_251540.1|PA2850	6.41e-39	125	5.10e-38	123
NP_389200.1|BSU13170	NP_251189.1|PA2499	2.25e-36	120	1.16e-35	118
NP_389201.2|BSU13180	NP_250617.1|PA1927	4.39e-204	593	4.57e-206	598
NP_389205.2|BSU13220	NP_250751.1|PA2061	8.00e-45	163	9.80e-45	162
NP_389208.1|BSU13250	NP_250128.1|PA1437	1.24e-56	177	8.27e-57	177
NP_389208.1|BSU13250	NP_251499.1|PA2809	4.37e-59	183	5.75e-59	182
NP_389213.1|BSU13300	NP_249604.1|PA0913	4.03e-51	177	3.97e-51	177
NP_389217.1|BSU13340	NP_252148.1|PA3458	2.47e-13	61.2	2.50e-11	55.5
NP_389223.1|BSU13400	NP_250828.1|PA2138	1.00e-41	159	1.02e-39	152
NP_389224.1|BSU13410	NP_250840.1|PA2150	9.38e-46	154	8.91e-45	151
NP_389232.1|BSU13490	NP_251520.1|PA2830	3.01e-60	191	1.10e-62	197
NP_389237.1|BSU13540	NP_249686.1|PA0995	4.86e-40	130	4.78e-40	130
NP_389238.1|BSU13550	NP_251859.1|PA3169	9.84e-88	266	8.43e-86	260
NP_389240.1|BSU13570	NP_252486.1|PA3797	3.35e-40	137	1.75e-39	135
NP_389241.1|BSU13580	NP_253403.1|PA4715	1.50e-92	281	7.25e-93	282
NP_389244.1|BSU13610	NP_250374.1|PA1683	1.57e-27	101	1.41e-31	111
NP_389250.1|BSU13670	NP_253844.1|PA5157	1.57e-09	50.8	1.53e-07	45.1
NP_389251.1|BSU13680	NP_250152.1|PA1461	6.15e-33	119	2.47e-32	117
NP_389252.1|BSU13690	NP_250151.1|PA1460	1.03e-47	156	1.57e-48	158
NP_389255.1|BSU13720	NP_249667.1|PA0976	2.66e-37	127	2.54e-37	127
NP_389256.1|BSU13730	NP_251356.1|PA2666	4.31e-11	54.3	1.51e-12	57.4
NP_389257.1|BSU13740	NP_249666.1|PA0975	1.95e-09	53.9	2.27e-10	56.2
NP_389268.1|BSU13850	NP_252380.1|PA3690	5.63e-113	353	1.20e-112	352
NP_389269.1|BSU13860	NP_253188.1|PA4498	7.14e-56	185	2.04e-55	184
NP_389273.1|BSU13900	NP_253156.1|PA4466	1.01e-09	48.1	8.53e-11	50.4
NP_389274.2|BSU13910	NP_249028.1|PA0337	1.44e-101	321	3.28e-102	323
NP_389278.2|BSU13950	NP_252997.1|PA4307	3.00e-43	162	4.79e-43	161
NP_389278.2|BSU13950	NP_253000.1|PA4310	1.58e-45	169	2.17e-44	165
NP_389279.1|BSU13960	NP_249434.1|PA0743	4.60e-55	177	3.36e-51	167
NP_389279.1|BSU13960	NP_250191.1|PA1500	4.97e-57	182	3.76e-56	180
NP_389279.1|BSU13960	NP_250267.1|PA1576	1.09e-53	174	9.16e-55	176
NP_389284.1|BSU14010	NP_252039.1|PA3349	2.85e-36	129	1.44e-35	127
NP_389289.1|BSU14060	NP_251577.1|PA2887	8.79e-43	144	5.64e-41	139
NP_389305.1|BSU14220	NP_249539.1|PA0848	9.93e-47	149	7.90e-49	154
NP_389305.1|BSU14220	NP_252219.1|PA3529	3.16e-48	153	7.16e-50	157
NP_389310.1|BSU14270	NP_253352.1|PA4663	1.76e-36	129	8.20e-38	132
NP_389311.1|BSU14280	NP_251718.1|PA3028	3.88e-37	137	2.42e-37	137
NP_389311.1|BSU14280	NP_252603.1|PA3914	4.02e-37	137	7.86e-34	127
NP_389319.1|BSU14360	NP_253284.1|PA4594	1.98e-71	215	5.63e-73	218
NP_389320.1|BSU14370	NP_253283.1|PA4593	4.74e-37	136	8.51e-38	137
NP_389322.1|BSU14390	NP_252251.1|PA3561	1.08e-37	133	1.65e-34	124
NP_389323.1|BSU14400	NP_252250.1|PA3560	5.12e-105	327	8.46e-101	316
NP_389324.1|BSU14410	NP_249459.1|PA0768	1.61e-21	86.7	5.60e-24	93.2
NP_389326.1|BSU14430	NP_250654.1|PA1964	7.17e-165	476	3.23e-165	476
NP_389341.1|BSU14580	NP_252107.1|PA3417	4.54e-68	216	3.41e-70	221
NP_389342.1|BSU14590	NP_250938.1|PA2248	5.05e-92	275	3.45e-95	283
NP_389342.1|BSU14590	NP_252106.1|PA3416	9.95e-96	284	9.08e-99	291
NP_389343.1|BSU14600	NP_250939.1|PA2249	4.40e-80	251	8.31e-83	258
NP_389344.1|BSU14610	NP_250940.1|PA2250	2.06e-131	385	9.51e-132	386
NP_389346.1|BSU14630	NP_250509.1|PA1818	1.04e-42	159	4.87e-44	162
NP_389350.1|BSU14670	NP_252507.1|PA3818	5.15e-39	134	4.38e-36	126
NP_389353.1|BSU14700	NP_252413.1|PA3724	1.23e-31	125	1.24e-32	127
NP_389360.1|BSU14770	NP_253804.1|PA5117	1.29e-240	674	5.16e-242	677
NP_389364.1|BSU14810	NP_252608.1|PA3919	1.47e-80	254	3.89e-84	263
NP_389366.1|BSU14830	NP_250329.1|PA1638	1.33e-67	211	6.08e-68	211
NP_389384.2|BSU15010	NP_249061.1|PA0370	3.76e-22	86.3	1.17e-24	92.4
NP_389385.1|BSU15020	NP_249054.1|PA0363	4.96e-46	145	6.52e-46	144
NP_389394.1|BSU15110	NP_253087.1|PA4397	6.50e-14	68.2	2.00e-13	66.2
NP_389396.1|BSU15130	NP_253111.1|PA4421	6.46e-27	95.9	4.51e-27	95.9
NP_389397.1|BSU15140	NP_253110.1|PA4420	3.23e-80	243	6.10e-80	242
NP_389400.2|BSU15170	NP_253108.1|PA4418	3.17e-62	214	3.68e-63	216
NP_389401.1|BSU15180	NP_253107.1|PA4417	8.68e-92	285	2.23e-91	284
NP_389402.2|BSU15190	NP_253105.1|PA4415	3.31e-75	233	6.84e-78	239
NP_389403.1|BSU15200	NP_253104.1|PA4414	1.30e-62	207	8.55e-63	207
NP_389404.1|BSU15210	NP_253103.1|PA4413	5.74e-80	248	1.18e-82	254
NP_389405.2|BSU15220	NP_253102.1|PA4412	7.62e-53	176	1.57e-50	169
NP_389411.2|BSU15280	NP_253098.1|PA4408	8.55e-90	276	8.59e-92	281
NP_389412.2|BSU15290	NP_253097.1|PA4407	1.21e-113	334	4.46e-116	340
NP_389417.2|BSU15340	NP_249762.1|PA1071	4.93e-28	105	4.41e-28	105
NP_389418.2|BSU15350	NP_254077.1|PA5390	8.46e-30	116	3.04e-28	111
NP_389420.1|BSU15370	NP_253233.1|PA4543	2.13e-24	95.9	3.32e-23	92.0
NP_389421.1|BSU15380	NP_249085.1|PA0394	7.39e-35	121	2.47e-31	112
NP_389426.2|BSU15430	NP_253250.1|PA4560	7.82e-261	751	2.07e-263	757
NP_389428.1|BSU15450	NP_253249.1|PA4559	6.55e-25	91.7	6.02e-26	94.0
NP_389429.3|BSU15460	NP_253234.1|PA4544	4.55e-85	256	8.25e-83	249
NP_389430.1|BSU15470	NP_249094.1|PA0403	1.14e-27	99.8	2.52e-28	100
NP_389431.2|BSU15480	NP_253336.1|PA4647	5.07e-99	300	1.65e-99	301
NP_389432.2|BSU15490	NP_249093.1|PA0402	1.39e-61	196	4.42e-60	192
NP_389433.2|BSU15500	NP_249092.1|PA0401	4.43e-74	235	1.05e-70	226
NP_389434.1|BSU15510	NP_253446.1|PA4758	2.69e-98	294	1.85e-98	294
NP_389435.1|BSU15520	NP_253444.1|PA4756	0.0	1019	0.0	1009
NP_389438.1|BSU15550	NP_251566.1|PA2876	1.85e-45	149	1.68e-45	149
NP_389443.1|BSU15600	NP_250084.1|PA1393	2.32e-59	182	4.35e-59	181
NP_389444.1|BSU15610	NP_249201.1|PA0510	2.12e-66	205	2.15e-66	204
NP_389448.1|BSU15650	NP_250120.1|PA1429	4.75e-188	561	1.26e-187	560
NP_389449.1|BSU15660	NP_254022.1|PA5335	5.41e-44	149	1.24e-40	139
NP_389450.2|BSU15680	NP_254023.1|PA5336	2.26e-47	152	4.79e-46	148
NP_389452.1|BSU15700	NP_254007.1|PA5320	1.01e-101	305	6.76e-99	297
NP_389453.1|BSU15710	NP_253737.1|PA5050	1.90e-131	406	9.10e-135	414
NP_389454.1|BSU15720	NP_248709.1|PA0019	3.92e-31	107	1.93e-31	108
NP_389455.1|BSU15730	NP_248708.1|PA0018	2.32e-79	241	1.07e-79	242
NP_389456.1|BSU15740	NP_248707.1|PA0017	1.17e-67	219	1.71e-65	213
NP_389457.1|BSU15750	NP_252495.1|PA3806	1.30e-78	243	6.37e-79	244
NP_389458.1|BSU15760	NP_248765.1|PA0075	7.11e-35	122	1.49e-36	126
NP_389458.1|BSU15760	NP_250361.1|PA1670	1.29e-35	124	1.49e-36	126
NP_389460.1|BSU15780	NP_253639.1|PA4952	1.40e-40	141	9.35e-43	147
NP_389461.1|BSU15790	NP_249298.1|PA0607	1.44e-69	209	3.44e-70	211
NP_389464.1|BSU15820	NP_254003.1|PA5316	3.65e-06	37.7	6.08e-06	37.0
NP_389469.1|BSU15870	NP_254032.1|PA5345	1.47e-140	424	1.25e-141	427
NP_389471.1|BSU15890	NP_251659.1|PA2969	4.44e-63	201	5.15e-64	202
NP_389472.1|BSU15900	NP_251658.1|PA2968	3.49e-78	238	1.86e-74	228
NP_389473.1|BSU15910	NP_251657.1|PA2967	1.62e-76	229	2.29e-73	221
NP_389474.1|BSU15920	NP_251656.1|PA2966	9.29e-23	80.5	8.85e-23	80.1
NP_389475.1|BSU15930	NP_249461.1|PA0770	6.83e-34	119	3.83e-35	122
NP_389476.2|BSU15940	NP_250218.1|PA1527	1.02e-73	265	1.59e-73	263
NP_389480.1|BSU15980	NP_252435.1|PA3746	3.92e-147	424	6.12e-146	421
NP_389481.1|BSU15990	NP_252434.1|PA3745	8.25e-21	76.3	1.44e-20	75.1
NP_389484.1|BSU16020	NP_252433.1|PA3744	4.77e-17	72.0	5.53e-19	76.6
NP_389485.1|BSU16030	NP_252432.1|PA3743	1.91e-70	214	6.55e-71	214
NP_389486.2|BSU16040	NP_252431.1|PA3742	1.41e-41	130	9.42e-42	130
NP_389488.1|BSU16060	NP_252332.1|PA3642	7.87e-50	160	5.14e-51	162
NP_389491.1|BSU16090	NP_250279.1|PA1588	1.00e-154	439	1.35e-154	438
NP_389492.1|BSU16100	NP_250280.1|PA1589	1.50e-131	373	1.27e-134	380
NP_389494.1|BSU16120	NP_251701.1|PA3011	8.51e-165	493	2.61e-168	502
NP_389497.1|BSU16150	NP_253740.1|PA5053	6.53e-63	189	1.21e-62	188
NP_389498.1|BSU16160	NP_253741.1|PA5054	2.12e-152	438	1.56e-156	448
NP_389500.1|BSU16180	NP_249768.1|PA1077	2.98e-08	46.6	2.51e-11	54.3
NP_389501.1|BSU16190	NP_249769.1|PA1078	2.52e-21	81.6	9.04e-21	79.7
NP_389504.1|BSU16220	NP_249793.1|PA1102	1.37e-59	192	8.23e-61	195
NP_389506.2|BSU16240	NP_249795.1|PA1104	2.50e-139	404	4.84e-139	403
NP_389506.2|BSU16240	NP_250388.1|PA1697	6.46e-137	397	9.85e-136	394
NP_389511.2|BSU16290	NP_249773.1|PA1082	5.50e-39	134	3.03e-41	139
NP_389513.1|BSU16310	NP_250134.1|PA1443	5.78e-33	122	3.51e-36	130
NP_389515.1|BSU16330	NP_250147.1|PA1456	3.51e-17	69.3	1.20e-17	70.1
NP_389517.1|BSU16350	NP_250137.1|PA1446	5.43e-70	212	2.07e-70	213
NP_389518.1|BSU16360	NP_250138.1|PA1447	1.87e-20	75.5	6.16e-21	76.3
NP_389519.2|BSU16370	NP_250139.1|PA1448	1.35e-25	99.0	1.79e-22	90.1
NP_389520.1|BSU16380	NP_250140.1|PA1449	5.09e-77	239	6.20e-75	233
NP_389521.2|BSU16390	NP_250143.1|PA1452	2.38e-170	501	1.31e-166	491
NP_389523.1|BSU16410	NP_250145.1|PA1454	1.41e-44	150	2.24e-45	152
NP_389524.2|BSU16420	NP_250150.1|PA1459	7.57e-73	228	3.66e-73	228
NP_389525.2|BSU16430	NP_248868.1|PA0178	7.81e-105	330	2.61e-109	341
NP_389526.1|BSU16440	NP_250155.1|PA1464	5.82e-21	81.3	7.08e-22	83.2
NP_389529.1|BSU16470	NP_250146.1|PA1455	6.07e-42	141	2.59e-46	152
NP_389531.1|BSU16490	NP_252346.1|PA3656	6.20e-91	266	1.53e-93	272
NP_389532.1|BSU16500	NP_252345.1|PA3655	1.01e-73	225	7.51e-73	223
NP_389533.2|BSU16510	NP_252344.1|PA3654	1.40e-75	226	2.89e-77	230
NP_389534.1|BSU16520	NP_252343.1|PA3653	2.61e-50	158	3.03e-51	160
NP_389535.1|BSU16530	NP_252342.1|PA3652	8.80e-68	207	1.60e-67	206
NP_389536.1|BSU16540	NP_251226.1|PA2536	1.59e-24	97.4	4.62e-27	103
NP_389537.2|BSU16550	NP_252340.1|PA3650	3.51e-100	300	1.41e-93	283
NP_389538.1|BSU16560	NP_252339.1|PA3649	1.14e-41	150	1.15e-43	155
NP_389539.1|BSU16570	NP_249647.1|PA0956	1.38e-196	559	8.09e-198	562
NP_389541.1|BSU16590	NP_253434.1|PA4746	7.17e-24	88.6	3.70e-26	94.0
NP_389545.1|BSU16630	NP_253432.1|PA4744	1.98e-191	561	2.17e-194	569
NP_389547.1|BSU16650	NP_253431.1|PA4743	4.30e-24	87.0	4.44e-24	86.7
NP_389548.1|BSU16660	NP_253430.1|PA4742	4.08e-54	176	1.97e-57	184
NP_389549.1|BSU16670	NP_253251.1|PA4561	4.13e-47	158	6.92e-48	160
NP_389550.1|BSU16680	NP_253429.1|PA4741	2.68e-34	110	3.07e-35	112
NP_389551.1|BSU16690	NP_253428.1|PA4740	1.93e-222	635	1.85e-227	648
NP_389557.1|BSU16750	NP_251806.1|PA3116	4.12e-42	147	2.22e-38	136
NP_389559.1|BSU16770	NP_249701.1|PA1010	2.39e-85	255	9.08e-85	253
NP_389574.2|BSU16920	NP_251274.1|PA2584	6.47e-31	108	6.13e-27	98.2
NP_389576.2|BSU16940	NP_252307.1|PA3617	2.62e-147	417	1.83e-149	422
NP_389582.1|BSU17000	NP_249192.1|PA0501	1.76e-80	250	2.37e-80	249
NP_389583.1|BSU17010	NP_252669.1|PA3980	1.07e-114	343	1.11e-115	345
NP_389586.2|BSU17040	NP_252310.1|PA3620	4.85e-188	558	3.73e-193	571
NP_389587.1|BSU17050	NP_253633.1|PA4946	5.49e-95	302	2.01e-99	313
NP_389589.1|BSU17080	NP_253671.1|PA4984	3.33e-08	49.3	6.01e-11	56.6
NP_389605.2|BSU17230	NP_252021.1|PA3331	1.27e-85	264	3.02e-83	258
NP_389615.2|BSU17330	NP_253632.1|PA4945	6.16e-60	192	1.83e-58	187
NP_389616.1|BSU17340	NP_253631.1|PA4944	6.52e-18	68.2	1.38e-17	67.0
NP_389625.2|BSU17430	NP_253630.1|PA4943	1.74e-84	262	1.19e-84	262
NP_389628.1|BSU17460	NP_253806.1|PA5119	3.77e-100	305	1.05e-99	303
NP_389634.1|BSU17520	NP_252633.1|PA3944	8.92e-15	66.2	4.64e-16	69.3
NP_389643.1|BSU17610	NP_251033.1|PA2343	1.28e-65	218	3.52e-63	211
NP_389646.1|BSU17640	NP_253617.1|PA4930	1.75e-46	160	1.14e-44	155
NP_389646.1|BSU17640	NP_253989.1|PA5302	1.91e-43	152	8.22e-44	152
NP_389649.1|BSU17660	NP_254008.1|PA5321	1.42e-07	45.4	3.64e-07	43.9
NP_389667.1|BSU17840	NP_249820.1|PA1129	1.26e-20	79.3	1.75e-22	83.6
NP_389668.1|BSU17850	NP_251697.1|PA3007	2.41e-32	113	1.02e-33	116
NP_389672.1|BSU17890	NP_249239.1|PA0548	7.44e-224	636	8.76e-230	651
NP_389683.1|BSU18000	NP_250253.1|PA1562	0.0	1029	0.0	1026
NP_389684.1|BSU18010	NP_250172.1|PA1481	7.62e-12	58.2	1.43e-12	59.7
NP_389689.1|BSU18070	NP_249272.1|PA0581	1.30e-18	77.0	1.70e-23	89.4
NP_389694.1|BSU18120	NP_252331.1|PA3641	8.66e-147	425	4.44e-149	430
NP_389700.1|BSU18180	NP_250713.1|PA2023	1.96e-80	242	5.32e-82	246
NP_389703.2|BSU18210	NP_250704.1|PA2014	2.01e-98	305	1.33e-102	315
NP_389704.1|BSU18220	NP_250320.1|PA1629	3.22e-47	155	6.85e-49	159
NP_389704.1|BSU18220	NP_252281.1|PA3591	1.80e-47	156	8.62e-48	156
NP_389705.1|BSU18230	NP_250701.1|PA2011	8.48e-85	254	8.67e-87	259
NP_389707.1|BSU18250	NP_251247.1|PA2557	3.33e-189	540	2.26e-189	540
NP_389714.1|BSU18320	NP_251090.2|PA2400	0.0	1123	0.0	1107
NP_389717.1|BSU18350	NP_251737.1|PA3047	6.57e-37	139	6.86e-39	144
NP_389723.1|BSU18410	NP_250029.1|PA1338	1.05e-90	288	6.57e-91	288
NP_389725.1|BSU18430	NP_253921.1|PA5234	5.63e-33	122	9.97e-32	118
NP_389726.2|BSU18440	NP_253722.1|PA5035	9.41e-84	264	4.28e-84	265
NP_389727.2|BSU18450	NP_253723.1|PA5036	0.0	1142	0.0	1160
NP_389729.1|BSU18470	NP_253255.1|PA4565	6.88e-79	244	5.69e-77	239
NP_389732.1|BSU18500	NP_252646.1|PA3957	3.11e-33	119	3.83e-36	126
NP_389735.2|BSU18530	NP_250163.1|PA1472	2.63e-20	80.9	7.02e-20	79.3
NP_389739.2|BSU18570	NP_252224.1|PA3534	7.78e-38	147	5.31e-38	147
NP_389743.2|BSU18620	NP_250946.1|PA2256	7.97e-48	169	5.64e-50	175
NP_389743.2|BSU18620	NP_252780.1|PA4091	5.85e-48	170	3.22e-52	181
NP_389747.1|BSU18660	NP_253324.1|PA4634	4.28e-24	92.8	5.26e-23	89.4
NP_389755.1|BSU18740	NP_254090.1|PA5403	4.00e-24	84.0	2.61e-25	86.3
NP_389758.1|BSU18770	NP_250791.1|PA2101	5.61e-26	101	1.89e-24	97.1
NP_389785.1|BSU19040	NP_251911.1|PA3221	4.76e-28	96.3	7.87e-29	97.8
NP_389791.1|BSU19100	NP_250158.1|PA1467	1.45e-21	90.5	4.09e-17	77.4
NP_389803.1|BSU19220	NP_252034.1|PA3344	2.22e-134	406	2.25e-135	408
NP_389804.1|BSU19230	NP_251913.1|PA3223	7.88e-30	107	1.24e-31	111
NP_389813.1|BSU19310	NP_252762.1|PA4073	3.05e-166	476	3.97e-161	463
NP_389817.1|BSU19350	NP_251954.1|PA3264	5.78e-109	317	1.39e-106	310
NP_389818.2|BSU19360	NP_250277.1|PA1586	6.95e-107	319	3.41e-112	332
NP_389819.3|BSU19370	NP_250276.1|PA1585	1.31e-218	643	4.34e-219	644
NP_389821.1|BSU19390	NP_249211.1|PA0520	9.81e-25	97.8	2.85e-24	95.9
NP_389826.1|BSU19440	NP_250052.1|PA1361	1.11e-83	263	5.85e-87	271
NP_389830.2|BSU19480	NP_249176.1|PA0485	6.33e-73	224	9.23e-75	228
NP_389852.1|BSU19710	NP_253893.1|PA5206	3.27e-22	95.1	3.50e-22	94.4
NP_389931.1|BSU20490	NP_253324.1|PA4634	2.25e-22	88.2	1.36e-22	88.2
NP_390051.1|BSU21680	NP_251517.1|PA2827	4.35e-34	113	4.99e-37	120
NP_390052.1|BSU21690	NP_253705.1|PA5018	5.35e-38	127	1.36e-36	123
NP_390060.1|BSU21770	NP_249022.1|PA0331	8.31e-85	265	1.83e-84	264
NP_390061.1|BSU21780	NP_252621.1|PA3932	4.50e-20	86.7	1.14e-20	87.8
NP_390062.1|BSU21790	NP_253520.1|PA4833	1.50e-42	140	9.13e-49	155
NP_390064.1|BSU21810	NP_249041.1|PA0350	7.55e-39	127	1.83e-36	121
NP_390065.1|BSU21820	NP_249033.1|PA0342	7.31e-139	389	1.39e-138	387
NP_390070.2|BSU21870	NP_249044.1|PA0353	9.39e-180	518	3.56e-177	511
NP_390073.1|BSU21900	NP_251516.1|PA2826	5.31e-65	193	4.33e-66	196
NP_390076.1|BSU21930	NP_249147.1|PA0456	5.11e-27	90.5	8.68e-28	92.0
NP_390076.1|BSU21930	NP_251956.1|PA3266	1.21e-25	87.0	1.01e-26	89.4
NP_390081.1|BSU21980	NP_248703.1|PA0013	3.30e-14	66.6	3.71e-13	63.2
NP_390088.1|BSU22060	NP_250198.1|PA1507	6.50e-102	308	1.59e-102	310
NP_390089.1|BSU22070	NP_253985.1|PA5298	1.58e-86	250	1.25e-87	253
NP_390092.1|BSU22100	NP_251871.1|PA3181	7.34e-24	91.7	2.42e-26	97.8
NP_390093.1|BSU22110	NP_250951.1|PA2261	9.22e-100	294	1.19e-99	293
NP_390094.1|BSU22120	NP_250949.1|PA2259	5.99e-78	239	7.05e-79	241
NP_390115.1|BSU22340	NP_252185.1|PA3495	2.19e-56	176	1.74e-57	178
NP_390121.1|BSU22400	NP_249736.1|PA1045	7.95e-47	176	8.83e-49	181
NP_390122.1|BSU22410	NP_253419.1|PA4731	6.67e-28	97.1	3.53e-27	94.7
NP_390123.1|BSU22420	NP_253418.1|PA4730	7.78e-70	215	9.00e-71	217
NP_390124.1|BSU22430	NP_250289.1|PA1598	1.15e-72	221	6.05e-72	219
NP_390124.1|BSU22430	NP_253417.1|PA4729	4.42e-76	230	9.89e-77	231
NP_390125.1|BSU22440	NP_252970.1|PA4280	2.06e-41	144	2.42e-42	145
NP_390130.1|BSU22490	NP_253447.1|PA4759	1.01e-21	89.0	1.29e-21	88.2
NP_390143.2|BSU22620	NP_251855.1|PA3165	5.88e-94	282	1.24e-95	286
NP_390144.1|BSU22630	NP_248725.1|PA0035	1.13e-51	167	2.11e-51	166
NP_390145.2|BSU22640	NP_248726.1|PA0036	4.29e-173	486	1.16e-172	485
NP_390146.3|BSU22650	NP_251803.1|PA3113	5.44e-23	89.7	4.95e-23	89.4
NP_390148.2|BSU22670	NP_249341.1|PA0650	5.31e-81	248	5.69e-83	252
NP_390149.1|BSU22680	NP_249300.1|PA0609	4.32e-100	308	7.93e-103	314
NP_390151.1|BSU22700	NP_253725.1|PA5038	1.45e-77	240	6.89e-78	241
NP_390152.3|BSU22710	NP_250372.1|PA1681	7.77e-60	195	1.46e-62	202
NP_390153.2|BSU22720	NP_252038.1|PA3348	2.24e-34	122	1.06e-35	125
NP_390154.1|BSU22730	NP_252496.1|PA3807	4.27e-43	137	1.02e-40	130
NP_390155.1|BSU22740	NP_253259.1|PA4569	6.77e-55	180	5.34e-52	172
NP_390156.1|BSU22750	NP_253750.1|PA5063	5.27e-46	151	2.74e-49	159
NP_390159.1|BSU22780	NP_250365.1|PA1674	3.20e-54	168	1.01e-54	169
NP_390159.1|BSU22780	NP_252128.1|PA3438	7.51e-54	167	4.24e-55	170
NP_390160.1|BSU22790	NP_250495.1|PA1804	7.29e-33	107	2.23e-31	102
NP_390164.1|BSU22830	NP_250305.1|PA1614	3.26e-73	228	1.90e-74	230
NP_390165.1|BSU22840	NP_252488.1|PA3799	1.16e-99	304	1.93e-98	300
NP_390170.1|BSU22890	NP_251853.1|PA3163	8.70e-56	175	1.29e-57	179
NP_390177.2|BSU22960	NP_253278.1|PA4588	6.39e-57	191	2.14e-58	194
NP_390192.1|BSU23110	NP_254171.1|PA5484	1.08e-45	167	6.49e-45	165
NP_390193.2|BSU23120	NP_254047.1|PA5360	7.24e-59	183	3.68e-58	181
NP_390197.2|BSU23160	NP_252657.1|PA3968	2.95e-34	119	4.43e-37	125
NP_390203.1|BSU23220	NP_251888.1|PA3198	1.02e-39	135	1.04e-38	132
NP_390206.1|BSU23250	NP_252742.1|PA4053	1.36e-53	164	3.06e-52	160
NP_390207.1|BSU23260	NP_252743.1|PA4054	1.33e-81	252	8.07e-82	252
NP_390208.1|BSU23270	NP_252744.1|PA4055	1.39e-52	166	3.18e-56	175
NP_390209.1|BSU23280	NP_252745.1|PA4056	6.49e-83	254	4.99e-82	251
NP_390219.1|BSU23380	NP_253964.1|PA5277	2.47e-74	236	4.31e-74	235
NP_390229.1|BSU23480	NP_252688.1|PA3999	8.13e-70	222	3.12e-72	228
NP_390232.2|BSU23510	NP_252427.1|PA3738	4.27e-81	244	5.70e-81	244
NP_390233.2|BSU23520	NP_253452.1|PA4764	1.07e-16	69.3	1.63e-17	70.9
NP_390238.2|BSU23570	NP_254116.1|PA5429	6.97e-152	438	3.72e-151	436
NP_390239.1|BSU23580	NP_250943.1|PA2253	9.90e-39	137	2.03e-33	122
NP_390242.1|BSU23610	NP_253658.1|PA4971	1.56e-13	63.5	2.14e-17	73.6
NP_390254.2|BSU23730	NP_249903.1|PA1212	3.00e-40	145	2.67e-38	139
NP_390258.2|BSU23770	NP_252047.1|PA3357	5.20e-166	472	2.12e-162	462
NP_390259.1|BSU23780	NP_250021.1|PA1330	9.60e-27	102	1.80e-24	95.5
NP_390259.1|BSU23780	NP_253594.1|PA4907	7.83e-29	107	5.29e-28	104
NP_390261.1|BSU23800	NP_249084.1|PA0393	4.04e-50	164	1.20e-44	149
NP_390263.1|BSU23820	NP_252412.1|PA3723	2.25e-106	313	6.51e-106	311
NP_390266.2|BSU23850	NP_254126.1|PA5439	5.16e-118	353	1.71e-118	353
NP_390268.2|BSU23870	NP_249614.1|PA0923	8.45e-70	221	9.36e-70	221
NP_390276.1|BSU23960	NP_250030.1|PA1339	3.78e-90	263	6.28e-91	265
NP_390277.1|BSU23970	NP_250031.1|PA1340	8.09e-39	131	4.88e-40	134
NP_390278.1|BSU23980	NP_249579.1|PA0888	1.07e-29	109	1.56e-33	119
NP_390284.1|BSU24040	NP_250938.1|PA2248	6.99e-90	270	1.75e-90	271
NP_390286.2|BSU24060	NP_253516.1|PA4829	1.50e-110	332	2.19e-106	321
NP_390288.1|BSU24080	NP_252108.1|PA3418	6.99e-95	284	3.35e-97	289
NP_390292.1|BSU24120	NP_249487.1|PA0796	3.17e-71	219	3.67e-72	221
NP_390293.2|BSU24130	NP_249483.1|PA0792	3.25e-216	602	6.43e-216	601
NP_390295.2|BSU24150	NP_251242.1|PA2552	1.61e-121	353	5.26e-122	354
NP_390297.1|BSU24170	NP_250691.1|PA2001	3.43e-113	333	3.67e-112	330
NP_390298.2|BSU24180	NP_251680.1|PA2990	1.74e-31	113	2.08e-32	115
NP_390301.1|BSU24210	NP_249531.1|PA0840	8.76e-35	129	4.00e-33	124
NP_390304.2|BSU24240	NP_253451.1|PA4763	3.21e-94	296	6.66e-92	290
NP_390307.1|BSU24270	NP_252733.1|PA4044	9.98e-182	526	5.44e-178	516
NP_390308.2|BSU24280	NP_252732.1|PA4043	1.98e-58	186	2.82e-54	175
NP_390309.2|BSU24290	NP_252731.1|PA4042	5.43e-12	53.5	1.38e-11	52.0
NP_390311.1|BSU24310	NP_250487.1|PA1796	3.16e-92	272	2.26e-94	277
NP_390312.2|BSU24320	NP_252741.1|PA4052	4.26e-16	67.8	8.01e-18	72.0
NP_390314.2|BSU24340	NP_253535.1|PA4848	5.18e-184	518	9.76e-184	517
NP_390315.1|BSU24350	NP_253534.1|PA4847	3.13e-27	97.4	6.41e-29	101
NP_390325.2|BSU24450	NP_251541.1|PA2851	2.97e-30	107	2.00e-30	107
NP_390327.1|BSU24470	NP_248936.1|PA0245	5.43e-47	147	1.26e-47	148
NP_390337.2|BSU24570	NP_253902.1|PA5215	2.88e-81	249	3.00e-83	254
NP_390355.1|BSU24750	NP_254049.1|PA5362	1.13e-65	214	9.25e-68	219
NP_390359.1|BSU24790	NP_249523.1|PA0832	3.93e-41	136	1.66e-42	139
NP_390369.1|BSU24890	NP_253915.1|PA5228	2.96e-17	73.6	1.55e-12	60.5
NP_390375.1|BSU24960	NP_254053.1|PA5366	6.23e-109	313	6.96e-108	310
NP_390378.1|BSU24990	NP_254056.1|PA5369	8.51e-13	65.1	4.84e-15	71.2
NP_390381.3|BSU25020	NP_253158.1|PA4468	7.47e-90	259	1.00e-89	259
NP_390386.1|BSU25070	NP_252492.1|PA3803	2.80e-118	345	1.06e-122	356
NP_390395.2|BSU25160	NP_253247.1|PA4557	2.33e-57	185	4.97e-59	189
NP_390399.2|BSU25200	NP_252312.1|PA3622	2.46e-72	226	4.17e-75	233
NP_390401.2|BSU25230	NP_253934.1|PA5247	1.32e-10	54.3	1.14e-12	59.3
NP_390402.1|BSU25240	NP_250460.1|PA1769	1.19e-21	89.0	5.75e-22	89.4
NP_390404.2|BSU25260	NP_064728.1|PA0008	4.73e-149	446	5.35e-144	432
NP_390405.1|BSU25270	NP_064729.1|PA0009	2.63e-133	378	2.64e-133	377
NP_390407.1|BSU25290	NP_249462.1|PA0771	2.23e-81	246	7.46e-82	246
NP_390410.2|BSU25320	NP_252671.1|PA3982	6.12e-17	70.9	1.49e-17	72.0
NP_390412.2|BSU25340	NP_252670.1|PA3981	2.19e-97	288	2.37e-99	293
NP_390418.1|BSU25400	NP_249269.1|PA0578	3.42e-18	73.6	3.73e-20	78.2
NP_390422.1|BSU25440	NP_249110.1|PA0419	2.78e-29	108	7.77e-32	114
NP_390423.2|BSU25450	NP_253537.1|PA4850	2.08e-39	137	9.27e-40	138
NP_390424.2|BSU25460	NP_253448.1|PA4760	5.21e-101	301	3.16e-99	296
NP_390425.1|BSU25470	NP_253449.1|PA4761	4.40e-229	646	4.02e-232	654
NP_390426.1|BSU25480	NP_253450.1|PA4762	6.65e-21	82.8	2.48e-24	91.3
NP_390428.2|BSU25500	NP_249077.1|PA0386	1.08e-53	179	1.16e-56	187
NP_390429.1|BSU25510	NP_249458.1|PA0767	1.76e-268	745	9.05e-273	755
NP_390433.2|BSU25550	NP_253253.1|PA4563	2.71e-15	62.4	1.99e-17	67.4
NP_390435.1|BSU25570	NP_251674.1|PA2984	2.78e-23	102	1.26e-26	112
NP_390440.1|BSU25620	NP_252694.1|PA4005	1.02e-25	90.9	2.73e-25	89.4
NP_390442.1|BSU25640	NP_252695.1|PA4006	1.34e-32	114	3.10e-31	110
NP_390443.1|BSU25650	NP_253441.1|PA4753	3.95e-14	60.1	2.83e-14	60.1
NP_390444.2|BSU25660	NP_248715.1|PA0025	4.26e-34	122	1.49e-33	120
NP_390455.1|BSU25780	NP_250969.1|PA2279	1.79e-11	55.8	2.60e-11	55.1
NP_390527.1|BSU26500	NP_249697.1|PA1006	5.09e-18	68.6	2.15e-17	66.6
NP_390536.1|BSU26590	NP_249822.1|PA1131	1.52e-25	104	6.73e-25	102
NP_390537.1|BSU26600	NP_252803.1|PA4114	1.77e-16	69.7	7.06e-16	67.8
NP_390541.1|BSU26640	NP_254080.1|PA5393	2.32e-48	166	7.08e-50	170
NP_390542.1|BSU26650	NP_249088.1|PA0397	8.05e-72	221	5.78e-71	219
NP_390544.2|BSU26670	NP_250104.1|PA1413	1.70e-48	160	2.19e-48	160
NP_390544.2|BSU26670	NP_252892.1|PA4203	3.46e-46	154	2.40e-45	152
NP_390549.1|BSU26720	NP_250718.1|PA2028	7.87e-36	119	7.38e-36	119
NP_390553.1|BSU26760	NP_252642.1|PA3953	1.85e-36	123	8.96e-37	123
NP_390557.1|BSU26800	NP_252891.1|PA4202	3.60e-66	210	1.70e-59	192
NP_390558.1|BSU26810	NP_253351.1|PA4662	7.42e-41	139	4.14e-39	134
NP_390562.2|BSU26850	NP_250430.1|PA1739	3.72e-51	169	3.15e-52	172
NP_390562.2|BSU26850	NP_252484.1|PA3795	8.64e-51	168	1.99e-51	169
NP_390562.2|BSU26850	NP_253124.1|PA4434	4.98e-50	167	2.30e-51	170
NP_390565.2|BSU26880	NP_249484.1|PA0793	2.55e-59	194	7.09e-59	192
NP_390574.2|BSU26970	NP_250878.1|PA2188	1.22e-105	313	8.31e-106	313
NP_390579.2|BSU27010	NP_250965.1|PA2275	5.27e-127	365	5.00e-127	365
NP_390580.2|BSU27020	NP_249046.1|PA0355	1.10e-35	120	6.82e-37	122
NP_390588.1|BSU27100	NP_251400.1|PA2710	1.59e-22	88.2	9.62e-24	90.9
NP_390588.1|BSU27100	NP_251619.1|PA2929	8.54e-22	86.3	1.54e-26	98.2
NP_390603.1|BSU27250	NP_249091.1|PA0400	4.35e-126	366	1.99e-129	374
NP_390610.1|BSU27320	NP_253443.1|PA4755	9.55e-32	108	3.97e-33	112
NP_390612.1|BSU27340	NP_254127.1|PA5440	1.95e-70	227	4.74e-72	231
NP_390614.1|BSU27360	NP_249891.1|PA1200	5.48e-15	68.6	3.76e-16	71.2
NP_390615.1|BSU27370	NP_251653.1|PA2963	6.41e-34	125	5.65e-37	133
NP_390617.1|BSU27390	NP_249095.1|PA0404	8.22e-22	82.4	4.02e-22	82.8
NP_390618.1|BSU27410	NP_249594.1|PA0903	1.06e-261	749	3.87e-253	726
NP_390620.1|BSU27430	NP_250030.1|PA1339	8.00e-95	275	5.34e-95	275
NP_390620.1|BSU27430	NP_252881.1|PA4192	3.37e-92	269	9.22e-92	267
NP_390620.1|BSU27430	NP_253761.1|PA5074	1.20e-96	280	3.99e-97	281
NP_390621.1|BSU27440	NP_250033.1|PA1342	6.82e-33	119	1.25e-34	124
NP_390621.1|BSU27440	NP_250894.1|PA2204	3.09e-34	122	9.59e-36	125
NP_390621.1|BSU27440	NP_252884.1|PA4195	2.00e-33	120	1.77e-34	122
NP_390622.1|BSU27450	NP_252883.1|PA4194	1.50e-37	128	4.83e-39	131
NP_390623.1|BSU27460	NP_252882.1|PA4193	1.74e-33	117	1.35e-32	115
NP_390627.3|BSU27500	NP_251316.1|PA2626	1.70e-146	417	4.59e-146	415
NP_390629.2|BSU27510	NP_252503.1|PA3814	3.25e-93	282	5.15e-92	279
NP_390630.2|BSU27520	NP_252504.1|PA3815	9.59e-18	72.4	1.48e-17	71.6
NP_390631.1|BSU27530	NP_251303.1|PA2613	5.47e-82	256	2.69e-82	256
NP_390633.1|BSU27550	NP_249654.1|PA0963	2.87e-203	578	3.12e-207	588
NP_390634.1|BSU27560	NP_252491.1|PA3802	2.35e-117	347	3.93e-118	348
NP_390637.2|BSU27590	NP_253766.1|PA5079	5.25e-35	115	9.46e-36	117
NP_390638.2|BSU27600	NP_249625.1|PA0934	1.05e-177	524	2.75e-189	553
NP_390638.2|BSU27600	NP_254025.1|PA5338	4.99e-175	515	8.71e-184	537
NP_390639.1|BSU27610	NP_250234.1|PA1543	1.93e-37	124	6.85e-38	125
NP_390640.1|BSU27620	NP_252414.1|PA3725	6.60e-88	286	4.29e-89	288
NP_390649.1|BSU27710	NP_252512.1|PA3823	3.20e-136	391	4.79e-135	387
NP_390650.1|BSU27720	NP_252513.1|PA3824	3.81e-98	291	1.66e-96	287
NP_390652.1|BSU27740	NP_249657.1|PA0966	1.59e-27	100	8.82e-30	106
NP_390660.1|BSU27820	NP_249655.1|PA0964	6.44e-67	204	1.19e-69	211
NP_390663.1|BSU27850	NP_249695.1|PA1004	7.20e-30	115	1.20e-29	114
NP_390664.1|BSU27860	NP_253214.1|PA4524	8.35e-70	215	7.63e-70	214
NP_390665.1|BSU27870	NP_249452.1|PA0761	1.70e-88	280	3.49e-91	286
NP_390668.1|BSU27900	NP_251856.1|PA3166	2.15e-47	159	1.39e-46	157
NP_390670.1|BSU27920	NP_253256.1|PA4566	3.65e-106	317	2.29e-106	317
NP_390672.1|BSU27940	NP_253257.1|PA4567	6.87e-26	89.4	5.84e-26	89.0
NP_390674.1|BSU27960	NP_253258.1|PA4568	6.56e-27	92.8	7.64e-28	94.7
NP_390677.1|BSU27990	NP_251934.1|PA3244	7.56e-76	229	1.26e-76	231
NP_390680.2|BSU28020	NP_253170.1|PA4480	4.76e-12	62.8	9.79e-14	67.4
NP_390681.2|BSU28030	NP_253171.1|PA4481	6.45e-123	354	2.68e-124	357
NP_390682.1|BSU28040	NP_254006.1|PA5319	6.30e-51	162	4.05e-51	162
NP_390683.1|BSU28050	NP_253168.1|PA4478	2.99e-43	140	7.63e-41	134
NP_390685.2|BSU28070	NP_253218.1|PA4528	4.48e-19	81.6	7.53e-25	97.1
NP_390687.2|BSU28090	NP_252523.1|PA3834	3.54e-269	771	3.15e-270	773
NP_390690.1|BSU28120	NP_252666.1|PA3977	5.61e-168	476	1.83e-168	476
NP_390691.1|BSU28130	NP_253930.1|PA5243	1.09e-95	284	1.51e-95	283
NP_390693.1|BSU28150	NP_253947.1|PA5260	8.62e-84	253	1.42e-84	254
NP_390695.1|BSU28170	NP_253355.1|PA4666	1.79e-91	281	7.81e-92	281
NP_390697.1|BSU28190	NP_254179.1|PA5492	4.90e-38	128	4.00e-37	125
NP_390698.1|BSU28200	NP_250494.1|PA1803	8.72e-292	818	3.65e-293	822
NP_390700.2|BSU28220	NP_250493.1|PA1802	2.40e-188	527	5.15e-192	536
NP_390701.1|BSU28230	NP_250491.1|PA1800	3.54e-44	157	1.54e-51	176
NP_390703.1|BSU28250	NP_251810.1|PA3120	1.15e-73	219	1.41e-74	221
NP_390704.1|BSU28260	NP_251811.1|PA3121	2.77e-188	531	2.12e-187	528
NP_390705.2|BSU28270	NP_251808.1|PA3118	2.06e-137	393	8.25e-139	396
NP_390707.1|BSU28290	NP_253382.1|PA4694	3.64e-134	383	5.89e-135	384
NP_390708.2|BSU28300	NP_253383.1|PA4695	4.42e-35	118	1.22e-36	121
NP_390709.1|BSU28310	NP_253384.1|PA4696	2.61e-187	536	2.65e-189	541
NP_390714.1|BSU28360	NP_249078.1|PA0387	1.03e-42	139	1.19e-43	141
NP_390715.1|BSU28370	NP_254021.1|PA5334	5.47e-90	263	4.08e-89	260
NP_390717.2|BSU28390	NP_253351.1|PA4662	2.12e-42	143	2.29e-40	137
NP_390720.1|BSU28420	NP_253872.1|PA5185	1.88e-11	55.8	1.19e-12	58.5
NP_390721.1|BSU28430	NP_250275.1|PA1584	1.14e-20	85.1	3.62e-21	85.9
NP_390722.2|BSU28440	NP_250274.1|PA1583	1.04e-73	244	7.74e-69	230
NP_390725.1|BSU28470	NP_249595.1|PA0904	4.09e-115	340	4.61e-119	349
NP_390727.2|BSU28490	NP_251275.1|PA2585	9.48e-110	339	2.12e-111	343
NP_390728.1|BSU28500	NP_253927.1|PA5240	4.81e-33	108	1.64e-33	109
NP_390730.1|BSU28520	NP_251641.1|PA2951	5.86e-60	192	1.03e-52	172
NP_390731.1|BSU28530	NP_251642.1|PA2952	3.03e-40	137	3.87e-36	125
NP_390732.1|BSU28540	NP_250320.1|PA1629	3.09e-50	163	8.21e-50	161
NP_390734.1|BSU28560	NP_251989.1|PA3299	1.65e-109	336	1.88e-107	330
NP_390741.1|BSU28630	NP_251429.1|PA2739	4.96e-160	482	2.30e-160	483
NP_390742.1|BSU28640	NP_251430.1|PA2740	9.11e-133	379	8.95e-135	384
NP_390746.1|BSU28680	NP_254042.1|PA5355	8.37e-102	311	2.38e-104	317
NP_390747.1|BSU28690	NP_254040.1|PA5353	2.55e-53	181	4.55e-51	174
NP_390749.2|BSU28710	NP_253296.1|PA4606	8.65e-146	435	3.31e-146	436
NP_390763.1|BSU28850	NP_251431.1|PA2741	9.61e-46	141	1.48e-44	138
NP_390764.1|BSU28860	NP_251432.1|PA2742	9.50e-13	54.3	4.30e-13	54.7
NP_390765.1|BSU28870	NP_251433.1|PA2743	5.23e-54	167	5.97e-53	164
NP_390770.1|BSU28920	NP_253948.1|PA5261	1.51e-30	111	4.20e-34	120
NP_390772.2|BSU28940	NP_253968.1|PA5281	1.67e-18	79.3	5.00e-18	77.4
NP_390778.1|BSU29000	NP_252746.1|PA4057	5.76e-44	139	7.77e-44	139
NP_390780.1|BSU29020	NP_251885.1|PA3195	4.63e-111	324	9.83e-110	320
NP_390782.1|BSU29040	NP_253045.1|PA4355	1.01e-73	232	1.07e-75	237
NP_390783.1|BSU29050	NP_252856.1|PA4167	6.74e-52	168	3.42e-51	166
NP_390784.1|BSU29060	NP_253219.1|PA4529	1.02e-31	111	5.67e-34	117
NP_390786.2|BSU29080	NP_249048.1|PA0357	1.02e-58	186	1.05e-57	182
NP_390787.1|BSU29090	NP_254180.1|PA5493	7.94e-183	548	8.39e-189	563
NP_390789.2|BSU29110	NP_249848.1|PA1157	7.55e-52	166	2.46e-52	166
NP_390789.2|BSU29110	NP_253887.1|PA5200	3.69e-49	159	1.78e-49	159
NP_390791.1|BSU29130	NP_251313.1|PA2623	1.42e-188	527	1.32e-188	527
NP_390792.1|BSU29140	NP_249486.1|PA0795	4.14e-96	288	2.44e-97	291
NP_390796.1|BSU29180	NP_250189.1|PA1498	3.41e-118	356	2.05e-117	353
NP_390798.1|BSU29200	NP_252329.1|PA3639	1.38e-109	319	4.74e-112	325
NP_390799.2|BSU29210	NP_251802.1|PA3112	6.67e-74	226	2.21e-74	226
NP_390800.1|BSU29220	NP_253733.1|PA5046	6.59e-125	365	2.64e-129	376
NP_390801.1|BSU29230	NP_252330.1|PA3640	1.89e-246	729	7.61e-249	734
NP_390806.1|BSU29280	NP_253711.2|PA5024	3.84e-57	184	4.91e-58	186
NP_390807.1|BSU29290	NP_251612.1|PA2922	6.79e-84	259	2.62e-82	254
NP_390812.1|BSU29340	NP_249583.1|PA0892	2.45e-78	234	4.87e-80	238
NP_390812.1|BSU29340	NP_251616.1|PA2926	6.76e-81	241	5.43e-82	243
NP_390812.1|BSU29340	NP_253839.1|PA5152	8.78e-77	231	2.88e-77	231
NP_390822.1|BSU29440	NP_253950.1|PA5263	1.78e-161	462	7.27e-163	465
NP_390823.1|BSU29450	NP_252215.1|PA3525	3.00e-117	345	1.41e-117	345
NP_390824.1|BSU29460	NP_251719.1|PA3029	2.05e-33	114	1.01e-33	114
NP_390825.1|BSU29470	NP_249527.1|PA0836	2.79e-99	298	4.61e-100	300
NP_390827.1|BSU29490	NP_251222.1|PA2532	7.26e-41	132	2.71e-40	130
NP_390833.1|BSU29550	NP_251138.1|PA2448	7.70e-39	147	2.26e-37	142
NP_390833.1|BSU29550	NP_251389.1|PA2699	7.65e-39	147	3.70e-38	145
NP_390836.2|BSU29580	NP_253805.1|PA5118	2.55e-44	157	1.47e-44	158
NP_390838.1|BSU29600	NP_250281.1|PA1590	2.64e-121	358	2.21e-119	352
NP_390842.2|BSU29640	NP_251512.1|PA2822	3.61e-49	153	3.32e-49	153
NP_390844.1|BSU29660	NP_252929.1|PA4239	1.07e-55	173	2.06e-55	172
NP_390845.1|BSU29670	NP_252827.1|PA4138	1.09e-80	252	4.52e-82	255
NP_390846.1|BSU29680	NP_253421.1|PA4733	8.38e-120	365	2.03e-121	369
NP_390850.1|BSU29720	NP_250152.1|PA1461	8.56e-29	107	1.67e-31	114
NP_390857.1|BSU29790	NP_253101.1|PA4411	4.39e-55	187	2.24e-56	190
NP_390866.1|BSU29880	NP_252161.1|PA3471	5.89e-171	494	1.43e-168	487
NP_390867.1|BSU29890	NP_252889.1|PA4200	7.32e-30	110	1.49e-29	109
NP_390871.2|BSU29930	NP_250850.1|PA2160	2.02e-34	137	2.34e-37	145
NP_390877.1|BSU29990	NP_253407.1|PA4719	1.81e-105	317	1.53e-100	303
NP_390882.2|BSU30035	NP_249424.1|PA0733	5.16e-38	130	5.92e-39	132
NP_390884.2|BSU30060	NP_249250.1|PA0559	3.41e-47	164	4.11e-47	163
NP_390885.1|BSU30070	NP_253978.1|PA5291	7.67e-136	405	5.23e-138	410
NP_390898.1|BSU30200	NP_249191.1|PA0500	1.85e-55	182	1.29e-55	182
NP_390899.1|BSU30210	NP_249195.1|PA0504	6.78e-27	100	1.41e-23	91.7
NP_390900.1|BSU30220	NP_249192.1|PA0501	1.14e-80	250	8.35e-77	240
NP_390901.1|BSU30230	NP_249111.1|PA0420	2.68e-121	359	3.16e-125	369
NP_390906.1|BSU30280	NP_251879.1|PA3189	9.16e-30	112	2.27e-31	116
NP_390910.1|BSU30320	NP_252676.1|PA3987	6.79e-237	682	6.90e-237	682
NP_390920.1|BSU30420	NP_251547.1|PA2857	1.00e-58	182	4.22e-57	178
NP_390930.1|BSU30520	NP_248756.1|PA0066	1.00e-15	68.6	1.30e-16	70.5
NP_390930.1|BSU30520	NP_252442.1|PA3753	8.93e-16	68.6	1.18e-15	67.8
NP_390931.1|BSU30530	NP_249480.1|PA0789	2.16e-218	607	3.59e-219	608
NP_390932.1|BSU30540	NP_252149.1|PA3459	9.37e-79	258	1.40e-81	265
NP_390933.1|BSU30550	NP_249237.1|PA0546	7.97e-160	452	1.29e-160	454
NP_390934.2|BSU30560	NP_253879.1|PA5192	1.13e-181	518	1.46e-181	517
NP_390939.1|BSU30610	NP_250998.1|PA2308	1.63e-42	144	2.31e-42	143
NP_390943.1|BSU30650	NP_249653.1|PA0962	3.48e-22	84.0	3.97e-24	88.6
NP_390946.1|BSU30680	NP_250735.1|PA2045	1.14e-33	108	2.49e-33	107
NP_390948.1|BSU30700	NP_252291.1|PA3601	6.38e-19	71.2	3.16e-19	71.6
NP_390952.1|BSU30740	NP_251099.1|PA2409	1.47e-17	78.6	8.05e-19	81.6
NP_390954.1|BSU30760	NP_254187.1|PA5500	1.69e-34	122	6.12e-35	123
NP_390961.1|BSU30830	NP_252921.1|PA4231	1.72e-76	244	1.75e-75	241
NP_390965.1|BSU30870	NP_252757.1|PA4068	1.52e-41	144	6.25e-38	134
NP_390972.1|BSU30940	NP_250834.1|PA2144	3.27e-217	630	7.80e-218	631
NP_390973.1|BSU30950	NP_250855.1|PA2165	2.00e-67	222	2.92e-72	234
NP_390976.1|BSU30980	NP_250843.1|PA2153	3.93e-198	572	1.17e-200	578
NP_390983.2|BSU31050	NP_250681.1|PA1991	1.83e-72	229	5.01e-78	243
NP_390984.1|BSU31060	NP_252194.1|PA3504	3.07e-127	377	8.35e-124	367
NP_390984.1|BSU31060	NP_252812.1|PA4123	7.78e-123	365	4.60e-121	360
NP_390993.1|BSU31150	NP_250649.1|PA1959	2.77e-54	174	7.38e-60	188
NP_391002.2|BSU31240	NP_252999.1|PA4309	2.31e-45	168	1.25e-44	166
NP_391002.2|BSU31240	NP_253000.1|PA4310	3.14e-45	168	9.04e-47	172
NP_391018.2|BSU31400	NP_253663.1|PA4976	7.69e-68	217	1.45e-67	216
NP_391020.1|BSU31420	NP_251639.1|PA2949	1.12e-20	87.0	1.10e-19	84.0
NP_391033.1|BSU31550	NP_248826.1|PA0136	1.41e-108	330	1.03e-104	320
NP_391034.1|BSU31560	NP_248827.1|PA0137	2.48e-34	127	2.37e-37	134
NP_391035.1|BSU31570	NP_248828.1|PA0138	1.42e-37	133	5.25e-35	126
NP_391038.2|BSU31600	NP_249745.1|PA1054	2.26e-154	472	2.80e-148	456
NP_391040.2|BSU31620	NP_249746.1|PA1055	1.18e-16	67.4	1.50e-19	74.3
NP_391041.3|BSU31630	NP_249747.1|PA1056	1.70e-83	264	1.73e-82	261
NP_391043.2|BSU31650	NP_249749.1|PA1058	6.40e-15	61.6	4.01e-15	61.6
NP_391044.1|BSU31660	NP_249750.1|PA1059	1.76e-13	59.7	4.90e-15	63.2
NP_391045.2|BSU31670	NP_250309.1|PA1618	7.27e-31	105	1.05e-33	112
NP_391058.1|BSU31800	NP_249698.1|PA1007	3.30e-33	124	7.03e-30	114
NP_391071.1|BSU31930	NP_248885.1|PA0195	5.10e-33	124	8.48e-32	120
NP_391076.3|BSU31960	NP_251089.1|PA2399	0.0	1380	0.0	1365
NP_391078.1|BSU31980	NP_252918.1|PA4228	1.32e-199	565	1.02e-198	562
NP_391084.1|BSU32040	NP_251343.1|PA2653	1.38e-142	412	3.89e-139	403
NP_391085.1|BSU32050	NP_252520.1|PA3831	1.32e-87	275	1.44e-89	280
NP_391094.2|BSU32140	NP_252871.1|PA4182	3.57e-21	84.7	1.24e-21	85.5
NP_391096.1|BSU32160	NP_249356.1|PA0665	8.40e-25	88.6	9.42e-26	90.5
NP_391096.1|BSU32160	NP_252501.1|PA3812	3.75e-24	86.7	1.56e-24	87.0
NP_391097.1|BSU32170	NP_253965.1|PA5278	1.40e-59	188	3.19e-60	189
NP_391106.1|BSU32260	NP_252425.1|PA3736	1.04e-102	310	1.38e-102	309
NP_391109.1|BSU32290	NP_252575.1|PA3886	1.79e-06	45.4	2.38e-07	47.8
NP_391113.2|BSU32330	NP_252685.1|PA3996	4.55e-88	263	2.75e-92	274
NP_391121.1|BSU32410	NP_254228.1|PA5541	1.26e-42	153	8.45e-44	156
NP_391123.1|BSU32430	NP_250198.1|PA1507	4.62e-99	301	1.75e-101	307
NP_391126.2|BSU32460	NP_250209.1|PA1518	2.38e-32	107	1.41e-31	105
NP_391127.1|BSU32470	NP_250621.1|PA1931	1.18e-39	130	6.18e-39	127
NP_391128.1|BSU32480	NP_250214.1|PA1523	1.48e-63	224	5.06e-63	222
NP_391132.1|BSU32520	NP_250001.1|PA1310	6.12e-19	85.1	1.61e-18	83.2
NP_391133.1|BSU32530	NP_249135.1|PA0444	2.70e-58	194	1.40e-57	191
NP_391135.1|BSU32550	NP_251031.1|PA2341	2.69e-118	345	5.10e-118	343
NP_391138.1|BSU32580	NP_251878.1|PA3188	4.62e-43	146	4.35e-42	143
NP_391139.1|BSU32590	NP_251029.1|PA2339	9.30e-24	95.9	4.31e-22	90.9
NP_391148.1|BSU32690	NP_252357.1|PA3667	6.96e-113	333	8.32e-111	328
NP_391152.1|BSU32730	NP_252620.1|PA3931	3.40e-62	194	1.88e-63	197
NP_391152.1|BSU32730	NP_254192.1|PA5505	2.24e-60	189	4.40e-62	193
NP_391153.1|BSU32740	NP_254191.1|PA5504	5.79e-55	172	4.42e-54	170
NP_391154.1|BSU32750	NP_254190.1|PA5503	2.51e-98	291	2.51e-100	296
NP_391159.1|BSU32800	NP_253901.1|PA5214	4.49e-34	112	7.47e-35	114
NP_391160.1|BSU32810	NP_249641.1|PA0950	8.53e-13	57.8	1.81e-14	61.6
NP_391161.1|BSU32820	NP_253874.1|PA5187	1.00e-24	105	9.00e-27	111
NP_391162.1|BSU32830	NP_252144.1|PA3454	3.43e-118	346	1.85e-117	344
NP_391167.1|BSU32880	NP_248937.1|PA0246	7.85e-81	259	8.26e-78	250
NP_391171.1|BSU32920	NP_250104.1|PA1413	2.72e-50	165	1.25e-50	166
NP_391173.1|BSU32940	NP_252847.1|PA4158	8.95e-93	272	3.50e-94	275
NP_391177.1|BSU32980	NP_250070.1|PA1379	1.18e-34	124	5.85e-34	121
NP_391177.1|BSU32980	NP_252020.1|PA3330	7.79e-35	125	2.24e-33	120
NP_391178.1|BSU32990	NP_249653.1|PA0962	6.31e-22	83.6	6.87e-24	88.2
NP_391184.1|BSU33040	NP_249545.1|PA0854	2.60e-176	499	5.68e-175	496
NP_391188.1|BSU33080	NP_252568.1|PA3879	1.64e-44	145	2.50e-46	149
NP_391195.2|BSU33150	NP_253089.1|PA4399	6.93e-49	155	5.20e-48	152
NP_391197.1|BSU33170	NP_251604.1|PA2914	1.35e-54	180	8.70e-55	180
NP_391197.1|BSU33170	NP_253395.1|PA4707	3.16e-51	171	1.49e-50	168
NP_391208.2|BSU33270	NP_253284.1|PA4594	3.57e-69	209	2.90e-70	211
NP_391211.1|BSU33300	NP_253395.1|PA4707	1.08e-54	179	3.25e-52	172
NP_391212.1|BSU33310	NP_252849.1|PA4160	1.93e-63	204	4.08e-56	184
NP_391214.1|BSU33330	NP_253857.1|PA5170	1.21e-73	237	1.07e-74	239
NP_391219.3|BSU33390	NP_248973.1|PA0282	8.87e-25	96.3	9.69e-25	95.9
NP_391219.3|BSU33390	NP_250553.1|PA1862	5.51e-24	93.2	3.28e-26	98.6
NP_391220.1|BSU33400	NP_252856.1|PA4167	1.67e-51	167	2.41e-50	164
NP_391226.1|BSU33460	NP_249728.1|PA1037	5.99e-25	94.4	8.53e-24	90.9
NP_391229.3|BSU33490	NP_252380.1|PA3690	1.77e-117	367	3.00e-114	358
NP_391230.2|BSU33500	NP_252609.1|PA3920	3.68e-209	608	6.20e-204	595
NP_391231.1|BSU33510	YP_008719768.1|PA3574a	1.37e-08	43.9	6.04e-09	44.3
NP_391233.1|BSU33530	NP_253836.1|PA5149	7.12e-65	207	2.05e-63	203
NP_391237.1|BSU33570	NP_249477.1|PA0786	1.50e-19	74.7	5.21e-21	77.8
NP_391237.1|BSU33570	NP_250232.1|PA1541	7.22e-19	73.6	6.14e-20	75.9
NP_391237.1|BSU33570	NP_250573.1|PA1882	3.96e-18	71.2	5.89e-19	72.8
NP_391239.1|BSU33590	NP_250035.1|PA1344	1.65e-82	246	4.08e-80	239
NP_391240.1|BSU33600	NP_253456.1|PA4768	7.21e-42	134	4.24e-43	137
NP_391241.1|BSU33610	NP_253624.1|PA4937	9.03e-157	476	3.77e-160	485
NP_391244.1|BSU33640	NP_251916.1|PA3226	2.93e-10	56.6	2.82e-10	56.2
NP_391249.1|BSU33690	NP_252397.1|PA3708	2.57e-18	85.5	9.85e-21	92.4
NP_391251.1|BSU33710	NP_252578.1|PA3889	4.89e-33	121	2.29e-34	124
NP_391252.1|BSU33720	NP_252579.1|PA3890	1.44e-47	153	3.46e-45	147
NP_391253.1|BSU33730	NP_252580.1|PA3891	9.28e-106	314	6.24e-106	314
NP_391261.1|BSU33810	NP_252578.1|PA3889	2.08e-36	130	1.42e-36	130
NP_391262.1|BSU33820	NP_252579.1|PA3890	8.73e-52	164	4.82e-48	154
NP_391263.1|BSU33830	NP_252580.1|PA3891	1.80e-105	313	5.32e-107	317
NP_391265.1|BSU33850	NP_253544.1|PA4857	2.42e-16	71.6	3.99e-17	73.2
NP_391265.1|BSU33850	NP_253892.1|PA5205	5.83e-15	68.6	1.20e-17	75.5
NP_391270.1|BSU33900	NP_252325.1|PA3635	3.65e-198	552	1.13e-196	548
NP_391271.1|BSU33910	NP_253818.1|PA5131	1.35e-176	504	1.68e-174	498
NP_391272.1|BSU33920	NP_253436.1|PA4748	1.23e-57	181	3.65e-56	177
NP_391273.1|BSU33930	NP_249243.1|PA0552	2.25e-115	339	9.50e-114	334
NP_391274.1|BSU33940	NP_251885.1|PA3195	2.74e-116	337	2.94e-115	334
NP_391278.1|BSU33980	NP_251173.1|PA2483	7.00e-134	382	7.52e-133	379
NP_391279.1|BSU33990	NP_248909.1|PA0218	1.55e-34	124	2.81e-35	126
NP_391280.1|BSU34000	NP_252048.1|PA3358	2.10e-17	78.2	3.57e-21	88.2
NP_391298.2|BSU34180	NP_253457.1|PA4769	6.46e-27	101	1.83e-27	102
NP_391299.1|BSU34190	NP_253458.1|PA4770	1.22e-202	574	9.89e-199	564
NP_391313.2|BSU34330	NP_253687.1|PA5000	3.18e-19	82.8	1.18e-19	83.6
NP_391314.1|BSU34340	NP_250076.1|PA1385	8.93e-13	66.2	1.81e-13	67.8
NP_391315.1|BSU34350	NP_251831.1|PA3141	3.94e-113	350	1.89e-114	353
NP_391330.1|BSU34500	NP_250573.1|PA1882	5.57e-20	75.5	2.41e-18	70.9
NP_391330.1|BSU34500	NP_251955.1|PA3265	1.81e-20	76.6	1.91e-19	73.6
NP_391334.1|BSU34540	NP_250492.1|PA1801	4.74e-94	270	3.40e-94	270
NP_391344.1|BSU34640	NP_253610.1|PA4923	1.57e-60	184	3.02e-60	183
NP_391348.1|BSU34680	NP_250953.1|PA2263	1.70e-87	263	2.94e-85	257
NP_391348.1|BSU34680	NP_252585.1|PA3896	3.40e-89	267	1.81e-88	265
NP_391354.1|BSU34740	NP_253156.1|PA4466	9.09e-10	48.1	5.64e-11	50.8
NP_391357.1|BSU34770	NP_253155.1|PA4465	3.11e-51	167	4.38e-50	164
NP_391359.1|BSU34790	NP_251306.1|PA2616	2.80e-72	223	6.56e-73	224
NP_391362.1|BSU34820	NP_249804.1|PA1113	6.75e-90	286	1.96e-87	280
NP_391367.1|BSU34870	NP_253827.1|PA5140	2.27e-97	283	6.18e-97	281
NP_391368.1|BSU34880	NP_253828.1|PA5141	1.53e-60	188	2.76e-63	195
NP_391369.1|BSU34890	NP_251842.1|PA3152	4.07e-47	151	7.27e-47	150
NP_391369.1|BSU34890	NP_253829.1|PA5142	1.24e-48	155	4.66e-48	154
NP_391370.1|BSU34900	NP_253830.1|PA5143	4.88e-68	204	9.35e-68	202
NP_391371.1|BSU34910	NP_253138.1|PA4448	4.45e-121	357	1.38e-119	352
NP_391372.1|BSU34920	NP_253139.1|PA4449	1.72e-56	176	3.20e-56	174
NP_391373.1|BSU34930	NP_253626.1|PA4939	5.66e-30	116	5.19e-30	116
NP_391377.1|BSU34970	NP_251862.1|PA3172	5.44e-23	90.1	7.03e-24	92.0
NP_391379.1|BSU34990	NP_249032.1|PA0341	1.69e-30	112	4.80e-34	121
NP_391381.1|BSU35010	NP_252447.1|PA3758	6.74e-55	182	3.81e-56	185
NP_391383.1|BSU35030	NP_250989.1|PA2299	1.03e-36	127	9.03e-38	129
NP_391383.1|BSU35030	NP_252446.1|PA3757	1.95e-36	126	2.17e-38	131
NP_391396.1|BSU35160	NP_252924.1|PA4234	0.0	1144	0.0	1152
NP_391397.1|BSU35170	NP_251828.1|PA3138	1.93e-271	757	1.04e-275	768
NP_391401.1|BSU35210	NP_249973.1|PA1282	3.03e-42	153	3.12e-42	153
NP_391405.1|BSU35250	NP_249066.1|PA0375	2.35e-14	69.7	1.83e-16	75.5
NP_391406.1|BSU35260	NP_249065.1|PA0374	5.08e-65	198	1.64e-65	199
NP_391407.1|BSU35270	NP_249209.1|PA0518	1.27e-06	41.2	5.55e-07	41.6
NP_391409.1|BSU35290	YP_003933612.1|PA3701	2.32e-99	296	2.58e-103	306
NP_391410.1|BSU35300	NP_253093.1|PA4403	2.01e-273	779	1.16e-272	776
NP_391413.1|BSU35330	NP_249786.1|PA1095	3.15e-12	57.0	1.08e-11	55.1
NP_391416.1|BSU35360	NP_249783.1|PA1092	4.32e-39	140	1.56e-35	131
NP_391417.1|BSU35370	NP_249596.1|PA0905	1.09e-15	62.0	4.86e-15	59.7
NP_391433.1|BSU35530	NP_251835.1|PA3145	5.11e-25	101	2.11e-29	112
NP_391438.1|BSU35580	NP_250712.1|PA2022	7.75e-118	350	4.56e-116	345
NP_391438.1|BSU35580	NP_252249.1|PA3559	2.25e-111	334	1.50e-111	334
NP_391446.1|BSU35660	NP_251838.1|PA3148	6.36e-45	155	4.24e-43	150
NP_391447.1|BSU35670	NP_250713.1|PA2023	1.10e-83	250	9.35e-87	258
NP_391452.1|BSU35710	NP_251368.1|PA2678	4.19e-13	65.1	2.19e-10	56.6
NP_391464.2|BSU35830	NP_254217.1|PA5530	1.72e-13	69.3	6.21e-15	73.2
NP_391473.1|BSU35920	NP_250640.1|PA1950	1.18e-62	197	3.66e-61	193
NP_391475.1|BSU35940	NP_250637.1|PA1947	1.42e-124	370	6.90e-125	371
NP_391476.1|BSU35950	NP_250638.1|PA1948	3.99e-42	146	1.54e-40	141
NP_391477.1|BSU35960	NP_250636.1|PA1946	1.09e-32	120	1.02e-33	122
NP_391482.2|BSU36010	NP_252869.1|PA4180	2.86e-98	306	9.19e-99	307
NP_391483.1|BSU36020	NP_253716.1|PA5029	4.56e-69	214	3.39e-68	211
NP_391489.1|BSU36080	NP_250335.1|PA1644	2.99e-36	123	3.88e-36	122
NP_391491.1|BSU36100	NP_248854.1|PA0164	8.44e-99	306	1.60e-98	305
NP_391497.1|BSU36160	NP_249182.1|PA0491	5.13e-28	107	4.96e-28	107
NP_391497.1|BSU36160	NP_251812.1|PA3122	3.02e-28	107	2.82e-28	107
NP_391497.1|BSU36160	NP_254124.1|PA5437	1.45e-28	108	7.33e-28	106
NP_391504.1|BSU36230	NP_250712.1|PA2022	1.11e-114	341	4.27e-114	339
NP_391504.1|BSU36230	NP_252249.1|PA3559	3.17e-111	333	1.96e-112	335
NP_391511.1|BSU36300	NP_250181.1|PA1490	4.68e-38	131	1.84e-36	127
NP_391517.1|BSU36360	NP_253304.1|PA4614	1.68e-36	119	8.80e-39	124
NP_391518.2|BSU36370	NP_252335.1|PA3645	7.44e-45	141	6.26e-46	143
NP_391522.2|BSU36410	NP_253171.1|PA4481	1.95e-123	355	1.90e-123	355
NP_391528.1|BSU36470	NP_249134.1|PA0443	8.17e-94	291	9.86e-95	293
NP_391528.1|BSU36470	NP_249167.1|PA0476	1.91e-92	290	1.24e-90	285
NP_391532.1|BSU36510	NP_253974.1|PA5287	5.30e-122	358	8.76e-121	355
NP_391533.1|BSU36520	NP_253975.1|PA5288	3.02e-23	84.3	3.87e-23	83.6
NP_391537.1|BSU36560	NP_253553.1|PA4866	8.66e-18	73.6	8.49e-18	73.2
NP_391540.1|BSU36590	NP_254081.1|PA5394	4.91e-84	265	1.80e-87	273
NP_391543.1|BSU36620	NP_249432.1|PA0741	1.05e-44	145	3.11e-43	141
NP_391544.1|BSU36630	NP_252858.1|PA4169	2.67e-14	62.8	3.14e-16	67.4
NP_391545.1|BSU36640	NP_253555.1|PA4868	1.33e-284	783	2.64e-286	786
NP_391546.1|BSU36650	NP_253554.1|PA4867	9.07e-30	100	1.39e-29	99.8
NP_391547.1|BSU36660	NP_253552.1|PA4865	3.40e-41	129	6.14e-41	127
NP_391551.1|BSU36700	NP_250196.1|PA1505	7.22e-62	198	3.29e-62	198
NP_391551.1|BSU36700	NP_252559.1|PA3870	5.35e-61	196	8.66e-62	197
NP_391552.1|BSU36710	NP_253867.1|PA5180	6.62e-18	78.6	2.29e-17	76.6
NP_391557.1|BSU36760	NP_253140.1|PA4450	8.88e-132	384	9.96e-133	385
NP_391561.1|BSU36800	NP_254240.1|PA5553	3.46e-18	72.8	1.11e-19	76.3
NP_391562.1|BSU36810	NP_254241.1|PA5554	9.07e-210	585	3.87e-208	580
NP_391563.1|BSU36820	NP_254242.1|PA5555	9.02e-67	207	1.34e-65	204
NP_391564.1|BSU36830	NP_254243.1|PA5556	3.33e-192	543	2.11e-190	538
NP_391567.1|BSU36860	NP_254246.1|PA5559	1.93e-09	46.6	8.79e-09	44.7
NP_391568.1|BSU36870	NP_254247.1|PA5560	1.12e-19	83.2	2.31e-19	82.0
NP_391570.1|BSU36890	NP_253335.1|PA4646	1.33e-77	229	1.03e-76	226
NP_391571.1|BSU36900	NP_251134.1|PA2444	2.89e-169	478	9.57e-170	479
NP_391571.1|BSU36900	NP_253292.1|PA4602	2.09e-171	483	1.31e-169	478
NP_391571.1|BSU36900	NP_254102.1|PA5415	2.41e-170	481	3.97e-171	482
NP_391575.1|BSU36940	NP_251600.1|PA2910	8.36e-11	55.8	2.21e-14	65.1
NP_391581.1|BSU37000	NP_253353.1|PA4664	4.95e-27	103	8.50e-26	100
NP_391582.1|BSU37010	NP_253354.1|PA4665	4.29e-122	353	8.76e-129	370
NP_391586.1|BSU37050	NP_252161.1|PA3471	5.05e-163	474	2.02e-164	477
NP_391588.1|BSU37070	NP_253736.1|PA5049	1.17e-21	77.0	3.39e-21	75.5
NP_391589.2|BSU37080	NP_253926.1|PA5239	1.35e-163	464	7.61e-165	467
NP_391593.1|BSU37120	NP_249246.1|PA0555	3.48e-58	187	8.82e-57	183
NP_391596.1|BSU37150	NP_252327.1|PA3637	1.86e-219	615	7.61e-221	618
NP_391598.1|BSU37170	NP_251242.1|PA2552	1.71e-118	346	7.91e-119	346
NP_391600.1|BSU37190	NP_250845.1|PA2155	1.03e-38	140	2.57e-39	142
NP_391603.1|BSU37220	NP_252159.1|PA3469	3.79e-35	119	1.63e-36	122
NP_391604.1|BSU37230	NP_253684.1|PA4997	5.86e-101	315	7.27e-98	307
NP_391605.1|BSU37240	NP_254081.1|PA5394	8.21e-88	275	3.16e-90	281
NP_391606.1|BSU37250	NP_252561.1|PA3872	1.64e-37	128	7.43e-35	120
NP_391608.1|BSU37270	NP_252563.1|PA3874	3.95e-228	634	2.60e-226	629
NP_391609.2|BSU37280	NP_252564.1|PA3875	0.0	1310	0.0	1315
NP_391613.2|BSU37320	NP_252566.1|PA3877	3.92e-57	190	3.51e-59	195
NP_391614.1|BSU37330	NP_253738.1|PA5051	2.58e-39	149	2.45e-39	148
NP_391628.1|BSU37480	NP_250048.1|PA1357	3.38e-45	143	9.08e-45	141
NP_391629.1|BSU37490	NP_250112.1|PA1421	1.16e-51	169	5.98e-52	170
NP_391630.1|BSU37500	NP_250378.1|PA1687	1.66e-72	221	3.23e-72	220
NP_391631.2|BSU37510	NP_253732.1|PA5045	5.10e-80	269	1.59e-85	283
NP_391636.2|BSU37560	NP_251434.1|PA2744	7.10e-213	606	5.51e-217	616
NP_391637.1|BSU37570	NP_250007.1|PA1316	1.21e-60	204	8.57e-69	225
NP_391645.1|BSU37650	NP_252088.1|PA3398	1.59e-38	135	9.59e-41	140
NP_391645.1|BSU37650	NP_254069.1|PA5382	4.20e-40	139	8.62e-38	132
NP_391652.2|BSU37720	NP_250340.1|PA1649	4.20e-53	170	1.97e-50	162
NP_391656.1|BSU37760	NP_253668.1|PA4981	1.41e-169	483	2.31e-170	484
NP_391659.2|BSU37790	NP_253278.1|PA4588	1.31e-60	201	3.71e-59	196
NP_391661.3|BSU37820	NP_253849.1|PA5162	1.56e-55	179	1.73e-54	176
NP_391662.1|BSU37830	NP_253848.1|PA5161	1.54e-104	307	2.29e-104	306
NP_391663.1|BSU37840	NP_253850.1|PA5163	5.72e-61	191	5.09e-60	188
NP_391668.1|BSU37890	NP_252242.1|PA3552	2.60e-106	315	1.05e-107	318
NP_391672.2|BSU37930	NP_249070.1|PA0379	3.46e-29	100	4.68e-29	99.4
NP_391675.2|BSU37960	NP_249057.1|PA0366	6.94e-109	328	1.91e-108	326
NP_391676.1|BSU37970	NP_249441.1|PA0750	2.88e-85	250	3.40e-86	252
NP_391694.1|BSU38150	NP_250010.1|PA1319	3.82e-55	172	4.19e-54	169
NP_391695.1|BSU38160	NP_250009.1|PA1318	9.46e-226	640	3.67e-230	651
NP_391696.2|BSU38170	NP_250008.1|PA1317	1.46e-41	144	7.79e-46	155
NP_391703.2|BSU38240	NP_251924.1|PA3234	3.15e-142	418	5.99e-148	432
NP_391708.1|BSU38290	NP_252665.1|PA3976	6.83e-27	100	7.21e-24	91.7
NP_391710.1|BSU38310	NP_252123.1|PA3433	5.44e-57	183	2.11e-52	171
NP_391712.2|BSU38330	NP_252121.1|PA3431	5.00e-37	127	1.11e-41	138
NP_391716.1|BSU38370	NP_249401.1|PA0710	2.49e-09	49.3	4.45e-10	50.8
NP_391716.1|BSU38370	NP_252214.1|PA3524	9.04e-09	47.8	2.22e-09	48.9
NP_391725.1|BSU38460	NP_249359.1|PA0668	1.08e-131	382	6.94e-132	382
NP_391729.1|BSU38500	NP_249912.1|PA1221	1.86e-38	145	2.37e-39	148
NP_391741.1|BSU38620	NP_252699.1|PA4010	8.35e-10	53.9	1.10e-08	50.4
NP_391742.1|BSU38630	NP_253303.1|PA4613	6.46e-155	450	2.59e-153	446
NP_391743.1|BSU38640	NP_252923.1|PA4233	3.05e-11	62.0	5.71e-13	67.0
NP_391745.1|BSU38660	NP_252084.1|PA3394	8.74e-40	138	6.35e-39	135
NP_391750.1|BSU38710	NP_250763.1|PA2073	2.44e-97	298	5.39e-99	302
NP_391750.1|BSU38710	NP_253786.1|PA5099	3.96e-100	305	1.09e-99	304
NP_391754.1|BSU38750	NP_252618.1|PA3929	2.47e-41	144	3.17e-41	144
NP_391755.1|BSU38760	NP_252619.1|PA3930	8.42e-88	274	3.41e-90	280
NP_391765.1|BSU38860	NP_250075.1|PA1384	1.72e-143	406	2.80e-144	408
NP_391770.1|BSU38910	NP_252568.1|PA3879	1.46e-44	145	2.74e-44	144
NP_391776.2|BSU38970	NP_250693.1|PA2003	4.64e-51	165	5.45e-52	167
NP_391777.1|BSU38980	NP_250690.1|PA2000	3.59e-83	244	1.26e-85	249
NP_391778.1|BSU38990	NP_250689.1|PA1999	1.93e-108	309	7.17e-108	307
NP_391779.3|BSU39000	NP_250694.1|PA2004	3.39e-174	494	3.35e-171	486
NP_391780.1|BSU39010	NP_249852.1|PA1161	8.71e-31	113	5.46e-31	113
NP_391784.2|BSU39050	NP_250837.1|PA2147	1.27e-263	740	1.87e-265	744
NP_391785.2|BSU39060	NP_254155.1|PA5468	5.48e-181	509	2.25e-182	512
NP_391803.1|BSU39240	NP_251266.1|PA2576	3.17e-32	119	7.61e-32	117
NP_391804.1|BSU39250	NP_251999.1|PA3309	1.06e-11	56.6	1.78e-13	60.8
NP_391814.1|BSU39350	NP_253785.1|PA5098	8.94e-127	377	5.37e-122	364
NP_391815.1|BSU39360	NP_253787.1|PA5100	5.71e-268	739	3.30e-269	742
NP_391816.1|BSU39370	NP_253779.1|PA5092	5.82e-84	260	1.03e-83	259
NP_391824.1|BSU39450	NP_250182.1|PA1491	6.66e-38	138	1.82e-41	147
NP_391825.2|BSU39460	NP_249572.1|PA0881	4.01e-37	138	1.71e-35	133
NP_391829.1|BSU39500	NP_249005.1|PA0314	2.45e-39	135	1.85e-41	140
NP_391831.1|BSU39520	NP_251016.1|PA2326	5.57e-78	247	1.82e-79	251
NP_391831.1|BSU39520	NP_251038.1|PA2348	6.40e-82	257	2.45e-81	255
NP_391855.1|BSU39760	NP_248820.1|PA0130	5.53e-160	460	6.05e-159	457
NP_391856.1|BSU39770	NP_252273.1|PA3583	1.23e-33	119	7.56e-35	122
NP_391857.1|BSU39780	NP_251225.1|PA2535	3.12e-50	167	2.85e-51	169
NP_391860.1|BSU39810	NP_252876.1|PA4187	1.46e-31	123	1.36e-35	134
NP_391861.1|BSU39820	NP_250287.1|PA1596	9.26e-139	416	1.80e-144	430
NP_391863.2|BSU39840	NP_250340.1|PA1649	1.60e-55	177	6.92e-53	169
NP_391865.2|BSU39860	NP_249057.1|PA0366	2.36e-97	298	9.62e-103	311
NP_391879.2|BSU39990	NP_249166.1|PA0475	2.67e-22	86.7	2.80e-20	80.9
NP_391880.2|BSU40000	NP_250228.1|PA1537	7.60e-32	119	1.12e-31	117
NP_391882.3|BSU40022	NP_252121.1|PA3431	2.39e-39	133	2.27e-42	140
NP_391882.3|BSU40022	NP_252702.1|PA4013	5.07e-37	127	6.36e-34	119
NP_391884.2|BSU40040	NP_249743.1|PA1052	3.65e-130	376	3.87e-124	360
NP_391887.1|BSU40070	NP_251012.1|PA2322	1.72e-123	364	4.84e-128	375
NP_391889.1|BSU40090	NP_248829.1|PA0139	1.38e-75	222	6.45e-76	223
NP_391890.1|BSU40100	NP_248830.1|PA0140	1.08e-223	624	5.94e-223	622
NP_391903.1|BSU40230	NP_252693.1|PA4004	3.40e-29	102	1.72e-31	107
NP_391905.1|BSU40250	NP_254108.1|PA5421	1.66e-188	526	1.76e-187	523
NP_391913.1|BSU40330	NP_253668.1|PA4981	1.78e-179	508	1.11e-177	503
NP_391915.1|BSU40350	NP_249887.1|PA1196	5.32e-72	232	9.85e-72	231
NP_391916.1|BSU40360	NP_253136.1|PA4446	8.42e-43	151	1.41e-44	155
NP_391917.2|BSU40370	NP_249703.1|PA1012	1.19e-42	143	1.92e-43	145
NP_391921.1|BSU40410	NP_249848.1|PA1157	9.73e-57	178	2.94e-55	174
NP_391922.1|BSU40420	NP_253625.1|PA4938	2.38e-150	431	1.19e-152	436
NP_391924.2|BSU40440	NP_253618.1|PA4931	9.08e-142	411	2.68e-143	415
NP_391928.1|BSU40480	NP_250317.1|PA1626	5.29e-82	255	3.73e-75	237
NP_391930.1|BSU40500	NP_253619.1|PA4932	6.22e-19	75.5	1.87e-20	79.0
NP_391942.1|BSU40620	NP_250166.1|PA1475	1.28e-22	89.4	4.45e-24	92.8
NP_391944.1|BSU40640	NP_250016.1|PA1325	2.49e-35	116	6.04e-36	117
NP_391946.1|BSU40660	NP_253717.1|PA5030	4.44e-117	345	1.17e-114	339
NP_391947.2|BSU40670	NP_254031.1|PA5344	9.54e-32	117	1.82e-31	116
NP_391960.1|BSU40800	NP_253466.1|PA4778	3.80e-13	59.7	3.38e-13	59.3
NP_391961.1|BSU40810	NP_252977.1|PA4287	1.41e-25	100	6.71e-20	84.7
NP_391968.1|BSU40880	NP_252861.1|PA4172	9.46e-38	130	3.63e-37	129
NP_391968.1|BSU40880	NP_254019.1|PA5332	5.20e-39	134	5.42e-38	130
NP_391969.2|BSU40890	NP_253621.1|PA4934	1.48e-26	90.1	1.91e-26	89.4
NP_391972.1|BSU40920	NP_253362.1|PA4673	1.69e-145	414	7.26e-149	422
NP_391976.1|BSU40960	NP_254249.1|PA5562	2.74e-56	180	1.18e-57	183
NP_391977.1|BSU40970	NP_254250.1|PA5563	6.83e-86	254	3.07e-89	262
NP_391980.1|BSU41000	NP_254251.1|PA5564	3.81e-23	90.9	2.16e-24	93.6
NP_391981.1|BSU41010	NP_254252.1|PA5565	4.54e-206	588	2.49e-210	598
NP_391982.1|BSU41020	NP_254254.1|PA5567	1.70e-92	285	9.75e-91	280
NP_391985.1|BSU41050	NP_254256.1|PA5569	8.13e-08	45.1	1.47e-10	52.0
NP_391986.1|BSU41060	NP_254257.1|PA5570	1.04e-14	57.8	3.42e-15	58.5
YP_003097670.1|BSU01889	NP_253044.1|PA4354	2.64e-20	75.9	1.75e-20	75.9
YP_003097695.1|BSU08425	NP_249611.1|PA0920	3.09e-47	179	6.70e-46	174
YP_003097697.1|BSU08899	NP_252766.1|PA4077	3.15e-14	58.2	1.51e-14	58.5
YP_003097779.1|BSU31959	NP_251102.1|PA2412	8.27e-16	62.4	8.11e-16	62.0
YP_003097798.1|BSU40021	NP_252703.1|PA4014	9.28e-07	42.7	3.20e-08	46.2
YP_054571.2|BSU04090	NP_249187.1|PA0496	2.78e-54	178	7.01e-54	176
YP_054572.1|BSU06860	NP_251621.1|PA2931	3.16e-16	70.9	1.09e-16	71.6
YP_054574.1|BSU08720	NP_249699.1|PA1008	1.74e-47	149	1.15e-47	149
YP_054577.2|BSU13420	NP_250418.1|PA1727	1.56e-134	412	6.86e-134	410
YP_054590.1|BSU27730	NP_249658.1|PA0967	1.90e-147	417	6.59e-148	417
YP_054591.2|BSU31640	NP_249748.1|PA1057	4.26e-17	71.6	1.47e-18	75.1
