# Supplementary material for: Homology-based reconstruction of regulatory networks for bacterial and archaeal genomes
Source: Front Microbiol. 2022 Jul 19;13:923105. doi: 10.3389/fmicb.2022.923105 (PMC9344073; doi:10.3389/fmicb.2022.923105)
Supplement: Supplementary file 1 [file Data_Sheet_1.ZIP › network/proteinortho/Pseudo/GCF_000006945.2_ASM694v2_S_enterica_LT2_genomic.faa_Pseudo.proteinortho-graph]

# file_a	file_b
# a	b	evalue_ab	bitscore_ab	evalue_ba	bitscore_ba
# GCF_000006945.2_ASM694v2_S_enterica_LT2_genomic.faa	GCF_000006765.1_ASM676v1_P_aeruginosa_PA01_genomic.faa
# 8.835e-81	244	2.565e-80	243.5
NP_447527.1|STM1095	NP_253573.1|PA4886	1.13e-66	218	2.75e-64	211
NP_447555.1|STM1124	NP_249473.1|PA0782	4.22e-314	906	3.26e-315	908
NP_459009.1|STM0004	NP_252424.1|PA3735	2.92e-73	234	1.89e-72	232
NP_459010.1|STM0005	NP_252229.1|PA3539	1.03e-114	327	2.39e-116	331
NP_459011.1|STM0006	NP_252331.1|PA3641	3.65e-169	482	1.12e-168	481
NP_459012.1|STM0007	NP_251486.1|PA2796	1.84e-120	346	3.18e-119	342
NP_459017.1|STM0012	NP_253449.1|PA4761	0.0	951	0.0	952
NP_459018.1|STM0013	NP_253448.1|PA4760	1.05e-147	420	7.07e-144	410
NP_459032.1|STM0027	NP_252772.1|PA4083	1.16e-29	108	2.88e-26	99.8
NP_459048.1|STM0043	NP_253253.1|PA4563	3.75e-27	92.4	3.01e-27	92.4
NP_459050.1|STM0045	NP_253251.1|PA4561	1.62e-111	323	1.76e-111	323
NP_459051.1|STM0046	NP_253250.1|PA4560	0.0	1047	0.0	1048
NP_459052.1|STM0047	NP_253249.1|PA4559	6.63e-37	122	1.83e-37	124
NP_459053.1|STM0048	NP_253248.1|PA4558	6.14e-36	119	1.31e-35	117
NP_459054.1|STM0049	NP_253247.1|PA4557	2.06e-147	414	1.92e-148	417
NP_459060.1|STM0055	NP_254122.1|PA5435	1.56e-188	541	1.45e-192	551
NP_459068.1|STM0063	NP_248900.1|PA0209	5.50e-35	125	2.48e-30	113
NP_459069.1|STM0064	NP_253447.1|PA4759	7.13e-107	308	4.02e-109	313
NP_459071.1|STM0066	NP_253446.1|PA4758	9.18e-200	552	1.40e-199	551
NP_459072.1|STM0067	NP_253444.1|PA4756	0.0	1603	0.0	1598
NP_459075.1|STM0070	NP_249436.1|PA0745	1.30e-42	144	2.26e-41	140
NP_459075.1|STM0070	NP_250320.1|PA1629	2.49e-43	145	1.96e-39	135
NP_459077.1|STM0072	NP_252422.1|PA3733	1.40e-42	151	7.78e-40	144
NP_459078.1|STM0073	NP_250322.1|PA1631	2.31e-52	176	1.90e-51	173
NP_459078.1|STM0073	NP_250705.1|PA2015	2.78e-50	171	6.25e-49	167
NP_459078.1|STM0073	NP_251242.1|PA2552	4.12e-50	170	9.92e-47	160
NP_459078.1|STM0073	NP_253666.1|PA4979	1.94e-50	171	6.10e-49	167
NP_459079.1|STM0074	NP_253978.1|PA5291	3.83e-54	190	3.65e-53	187
NP_459084.1|STM0079	NP_252876.1|PA4187	8.86e-95	290	1.85e-91	281
NP_459092.1|STM0087	NP_249041.1|PA0350	9.85e-45	142	1.84e-43	139
NP_459093.1|STM0088	NP_249281.1|PA0590	1.19e-91	270	3.22e-92	271
NP_459094.1|STM0089	NP_249282.1|PA0591	1.04e-43	137	6.54e-43	134
NP_459095.1|STM0090	NP_249283.1|PA0592	8.54e-86	254	7.94e-87	257
NP_459096.1|STM0091	NP_249284.1|PA0593	2.60e-133	380	4.92e-134	381
NP_459097.1|STM0092	NP_249285.1|PA0594	4.40e-102	308	5.41e-98	297
NP_459098.1|STM0093	NP_249286.1|PA0595	3.30e-101	331	2.84e-105	342
NP_459099.1|STM0094	NP_249289.1|PA0598	3.80e-18	79.0	6.96e-14	66.6
NP_459100.1|STM0095	NP_251936.1|PA3246	1.91e-67	204	9.98e-68	204
NP_459101.1|STM0096	NP_251998.1|PA3308	0.0	931	0.0	933
NP_459102.1|STM0097	NP_250577.1|PA1886	0.0	1097	0.0	1093
NP_459109.1|STM0104	NP_252261.1|PA3571	1.38e-10	58.2	3.81e-10	56.6
NP_459111.1|STM0106	NP_252626.1|PA3937	1.04e-33	119	6.34e-34	120
NP_459113.1|STM0108	NP_253376.1|PA4687	3.27e-08	51.6	1.45e-07	49.3
NP_459115.1|STM0110	NP_251810.1|PA3120	7.95e-89	257	5.55e-90	260
NP_459116.1|STM0111	NP_251811.1|PA3121	2.71e-206	576	3.18e-208	581
NP_459117.1|STM0112	NP_251808.1|PA3118	2.23e-131	377	4.20e-132	379
NP_459120.1|STM0115	NP_250811.1|PA2121	9.61e-40	139	8.29e-37	130
NP_459120.1|STM0115	NP_251241.1|PA2551	1.38e-42	146	2.88e-42	145
NP_459121.1|STM0116	NP_253384.1|PA4696	2.99e-238	665	6.79e-238	664
NP_459122.1|STM0117	NP_253383.1|PA4695	2.73e-73	214	4.91e-72	211
NP_459123.1|STM0118	NP_252253.1|PA3563	8.13e-91	272	2.17e-91	273
NP_459124.1|STM0119	NP_253111.1|PA4421	1.57e-50	156	3.63e-52	160
NP_459125.1|STM0120	NP_253110.1|PA4420	2.64e-108	315	8.18e-108	313
NP_459127.1|STM0122	NP_253108.1|PA4418	9.43e-158	461	1.29e-155	456
NP_459128.1|STM0123	NP_253107.1|PA4417	1.96e-133	392	4.18e-133	391
NP_459129.1|STM0124	NP_253106.1|PA4416	5.60e-108	325	6.92e-107	322
NP_459130.1|STM0125	NP_253105.1|PA4415	3.28e-171	478	1.45e-170	476
NP_459131.1|STM0126	NP_253104.1|PA4414	1.94e-127	374	8.64e-127	372
NP_459132.1|STM0127	NP_253103.1|PA4413	3.89e-97	293	1.44e-97	294
NP_459133.1|STM0128	NP_253102.1|PA4412	6.38e-89	269	1.39e-88	268
NP_459134.1|STM0129	NP_253101.1|PA4411	7.42e-207	579	1.19e-208	583
NP_459135.1|STM0130	NP_253100.1|PA4410	3.28e-101	297	9.22e-102	298
NP_459136.1|STM0131	NP_253099.1|PA4409	4.29e-37	130	1.41e-35	126
NP_459137.1|STM0132	NP_253098.1|PA4408	8.01e-143	411	7.53e-144	413
NP_459138.1|STM0133	NP_253097.1|PA4407	1.01e-150	429	2.79e-151	430
NP_459139.1|STM0134	NP_253096.1|PA4406	6.48e-129	367	1.41e-128	365
NP_459141.1|STM0136	NP_253093.1|PA4403	0.0	1147	0.0	1149
NP_459143.1|STM0138	NP_253220.1|PA4530	5.88e-18	67.4	4.06e-19	70.1
NP_459145.1|STM0140	NP_253219.1|PA4529	3.23e-58	179	6.94e-58	178
NP_459147.1|STM0142	NP_251792.1|PA3102	5.66e-46	160	2.44e-40	145
NP_459148.1|STM0143	NP_249377.1|PA0686	1.41e-95	293	6.13e-95	291
NP_459148.1|STM0143	NP_251793.1|PA3103	3.02e-100	306	1.11e-98	302
NP_459150.1|STM0145	NP_253214.1|PA4524	2.45e-102	298	3.58e-102	297
NP_459151.1|STM0146	NP_253212.1|PA4522	4.08e-75	221	1.28e-74	219
NP_459155.1|STM0150	NP_249557.1|PA0866	1.06e-212	592	8.88e-215	597
NP_459155.1|STM0150	NP_251690.1|PA3000	1.07e-216	602	1.79e-218	606
NP_459156.1|STM0151	NP_253457.1|PA4769	1.72e-67	207	1.17e-68	209
NP_459157.1|STM0152	NP_253702.1|PA5015	0.0	1093	0.0	1097
NP_459158.2|STM0153	NP_253703.1|PA5016	5.92e-156	457	6.81e-160	467
NP_459159.1|STM0154	NP_250278.1|PA1587	5.12e-120	357	7.92e-120	356
NP_459163.1|STM0158	NP_250478.1|PA1787	0.0	1382	0.0	1381
NP_459170.1|STM0165	NP_249345.1|PA0654	1.80e-132	372	7.98e-132	370
NP_459171.1|STM0166	NP_250378.1|PA1687	1.27e-124	354	1.20e-125	357
NP_459173.1|STM0168	NP_252457.1|PA3768	2.71e-14	72.4	1.91e-16	78.6
NP_459174.1|STM0169	NP_250980.1|PA2290	8.57e-266	753	5.20e-260	738
NP_459175.1|STM0170	NP_253334.1|PA4645	2.60e-11	57.0	7.85e-13	60.8
NP_459176.1|STM0171	NP_253365.1|PA4676	1.88e-83	244	1.15e-82	242
NP_459177.1|STM0172	NP_251502.1|PA2812	4.14e-144	405	6.44e-144	405
NP_459178.1|STM0173	NP_251501.1|PA2811	6.08e-104	300	1.43e-105	303
NP_459185.1|STM0180	NP_253419.1|PA4731	5.34e-44	137	5.82e-44	137
NP_459186.1|STM0181	NP_253418.1|PA4730	2.76e-98	287	1.71e-97	285
NP_459187.1|STM0182	NP_253417.1|PA4729	7.91e-86	254	1.07e-86	256
NP_459188.1|STM0183	NP_253416.1|PA4728	9.85e-56	170	3.12e-55	168
NP_459189.1|STM0184	NP_253415.1|PA4727	5.59e-138	402	1.94e-136	398
NP_459190.3|STM0185	NP_253412.1|PA4724	4.02e-90	268	3.77e-88	263
NP_459191.1|STM0186	NP_253411.1|PA4723	7.76e-69	202	1.67e-68	201
NP_459192.1|STM0187	NP_253409.1|PA4721	3.48e-67	204	6.66e-68	206
NP_459193.1|STM0188	NP_251551.1|PA2861	9.38e-28	100	2.94e-27	98.6
NP_459194.1|STM0189	NP_252650.1|PA3961	1.16e-199	587	2.87e-201	590
NP_459195.1|STM0190	NP_253388.1|PA4700	3.26e-189	558	1.03e-190	561
NP_459207.1|STM0202	NP_252666.1|PA3977	1.22e-211	586	7.68e-211	584
NP_459209.3|STM0204	NP_249356.1|PA0665	4.86e-55	165	2.36e-55	166
NP_459211.1|STM0206	NP_252734.1|PA4045	2.42e-27	103	5.02e-27	102
NP_459213.1|STM0208	NP_249815.1|PA1124	6.24e-143	417	4.54e-146	425
NP_459214.1|STM0209	NP_249457.1|PA0766	1.86e-80	255	9.17e-86	268
NP_459215.1|STM0210	NP_249741.1|PA1050	2.02e-56	186	2.24e-55	183
NP_459219.1|STM0214	NP_252348.1|PA3658	4.75e-231	672	8.20e-233	676
NP_459220.1|STM0215	NP_252347.1|PA3657	4.39e-123	348	6.71e-123	348
NP_459221.1|STM0216	NP_252346.1|PA3656	6.45e-125	352	6.17e-126	354
NP_459222.1|STM0217	NP_252345.1|PA3655	8.60e-101	294	6.30e-99	289
NP_459223.1|STM0218	NP_252344.1|PA3654	5.34e-112	319	1.19e-111	318
NP_459224.1|STM0219	NP_252343.1|PA3653	5.04e-70	208	7.78e-70	207
NP_459225.1|STM0220	NP_252340.1|PA3650	2.34e-146	418	1.35e-143	411
NP_459226.1|STM0221	NP_252342.1|PA3652	2.64e-85	252	2.01e-85	252
NP_459227.1|STM0222	NP_252341.1|PA3651	1.24e-62	196	4.52e-63	197
NP_459228.1|STM0223	NP_252339.1|PA3649	1.43e-133	390	1.43e-131	384
NP_459229.1|STM0224	NP_252338.1|PA3648	8.50e-198	580	1.15e-195	574
NP_459231.1|STM0226	NP_252336.1|PA3646	1.44e-85	259	1.48e-80	246
NP_459232.1|STM0227	NP_252335.1|PA3645	2.26e-51	158	5.06e-53	162
NP_459233.1|STM0228	NP_252334.1|PA3644	2.56e-69	212	5.48e-69	211
NP_459234.1|STM0229	NP_252333.1|PA3643	1.08e-128	372	2.16e-126	366
NP_459235.1|STM0230	NP_252332.1|PA3642	1.33e-86	251	3.12e-88	255
NP_459236.1|STM0231	NP_252330.1|PA3640	0.0	1341	0.0	1343
NP_459237.1|STM0232	NP_252329.1|PA3639	7.57e-156	436	2.01e-156	437
NP_459239.1|STM0234	NP_250509.1|PA1818	3.21e-192	560	2.34e-190	555
NP_459241.1|STM0236	NP_252328.1|PA3638	2.92e-81	254	1.80e-80	252
NP_459244.1|STM0239	NP_252415.1|PA3726	8.23e-30	105	2.81e-31	108
NP_459245.1|STM0240	NP_249559.1|PA0868	1.27e-43	137	2.94e-40	129
NP_459246.1|STM0242	NP_249647.1|PA0956	8.64e-297	814	6.62e-297	814
NP_459247.1|STM0243	NP_252078.1|PA3388	4.02e-60	186	4.68e-62	191
NP_459249.1|STM0245	NP_252620.1|PA3931	1.54e-62	195	7.05e-64	198
NP_459249.1|STM0245	NP_254192.1|PA5505	5.61e-63	196	9.10e-65	200
NP_459251.1|STM0247	NP_251040.1|PA2350	1.49e-92	278	1.74e-92	278
NP_459252.1|STM0248	NP_064726.1|PA0006	1.11e-28	102	2.58e-30	106
NP_459253.1|STM0255	NP_252856.1|PA4167	6.57e-126	356	2.08e-125	355
NP_459254.1|STM0256	NP_250550.1|PA1859	2.38e-92	273	5.04e-92	272
NP_459255.1|STM0257	NP_253045.1|PA4355	3.01e-87	267	1.81e-83	257
NP_459257.1|STM0259	NP_251809.2|PA3119	2.80e-91	267	4.93e-90	264
NP_459258.1|STM0260	NP_250503.1|PA1812	6.18e-93	288	1.71e-91	285
NP_459259.1|STM0261	NP_250504.1|PA1813	7.62e-71	215	1.95e-69	211
NP_459260.1|STM0262	NP_250505.1|PA1814	1.77e-14	68.2	1.12e-15	71.2
NP_459261.1|STM0263	NP_250506.1|PA1815	4.50e-62	185	9.44e-62	184
NP_459262.1|STM0264	NP_250507.1|PA1816	5.68e-81	240	7.19e-80	237
NP_459263.1|STM0266	NP_248772.1|PA0082	1.89e-25	102	1.80e-24	99.4
NP_459264.1|STM0267	NP_248779.1|PA0089	1.24e-64	205	2.00e-64	204
NP_459265.1|STM0268	NP_248778.1|PA0088	8.82e-151	446	2.37e-151	447
NP_459266.1|STM0269	NP_248777.1|PA0087	7.19e-20	79.0	5.69e-20	79.0
NP_459267.1|STM0270	NP_248776.1|PA0086	1.19e-46	155	7.29e-46	152
NP_459269.1|STM0272	NP_248780.1|PA0090	6.13e-318	893	9.68e-318	892
NP_459270.1|STM0273	NP_248773.1|PA0083	1.30e-82	239	2.73e-82	238
NP_459271.1|STM0274	NP_248774.1|PA0084	1.71e-267	734	2.25e-268	736
NP_459274.1|STM0276	NP_248775.1|PA0085	1.35e-33	114	1.04e-33	114
NP_459277.1|STM0279	NP_248775.1|PA0085	3.36e-34	115	2.28e-35	118
NP_459278.1|STM0280	NP_250357.1|PA1666	3.07e-26	95.9	1.37e-24	91.3
NP_459279.1|STM0281	NP_248769.1|PA0079	1.53e-93	287	1.16e-93	287
NP_459280.1|STM0282	NP_248768.1|PA0078	4.33e-63	207	3.22e-64	210
NP_459283.1|STM0285	NP_248767.1|PA0077	2.95e-147	472	9.88e-149	475
NP_459287.1|STM0289	NP_248781.1|PA0091	8.51e-121	373	2.25e-120	372
NP_459287.1|STM0289	NP_251375.1|PA2685	1.42e-116	365	1.74e-114	359
NP_459306.1|STM0308	NP_252486.1|PA3797	4.49e-85	252	2.34e-83	247
NP_459307.1|STM0309	NP_251505.1|PA2815	5.34e-285	803	1.42e-280	792
NP_459309.1|STM0311	NP_249998.1|PA1307	2.49e-107	308	3.16e-106	305
NP_459311.1|STM0313	NP_249614.1|PA0923	2.03e-103	305	4.40e-103	304
NP_459312.1|STM0315	NP_254157.1|PA5470	1.28e-79	234	4.33e-76	224
NP_459318.1|STM0321	NP_253255.1|PA4565	1.59e-96	289	7.95e-95	285
NP_459319.1|STM0322	NP_252696.1|PA4007	3.62e-136	394	3.41e-132	384
NP_459321.1|STM0325	NP_249669.1|PA0978	2.83e-35	125	1.29e-33	120
NP_459321.1|STM0325	NP_250628.1|PA1938	5.31e-35	124	9.27e-33	118
NP_459326.1|STM0331	NP_252811.1|PA4122	8.69e-38	132	4.52e-37	129
NP_459327.1|STM0332	NP_250776.1|PA2086	1.16e-72	223	7.04e-72	221
NP_459328.1|STM0333	NP_252320.1|PA3630	5.19e-51	168	5.76e-50	165
NP_459331.1|STM0336	NP_250822.1|PA2132	3.95e-43	144	2.02e-43	144
NP_459332.1|STM0337	NP_250821.1|PA2131	7.04e-70	226	3.26e-68	221
NP_459333.1|STM0338	NP_250820.1|PA2130	3.83e-206	605	1.34e-207	609
NP_459334.1|STM0339	NP_250819.1|PA2129	7.99e-46	151	1.52e-46	152
NP_459335.1|STM0340	NP_250818.1|PA2128	4.21e-18	75.1	7.11e-16	68.9
NP_459338.1|STM0343	NP_251508.1|PA2818	1.58e-62	211	3.21e-63	212
NP_459345.3|STM0350	NP_249118.1|PA0427	3.95e-129	382	4.13e-129	381
NP_459346.1|STM0351	NP_252212.1|PA3522	0.0	1382	0.0	1375
NP_459347.3|STM0352	NP_252213.1|PA3523	4.08e-111	328	3.82e-109	323
NP_459348.1|STM0353	NP_252609.1|PA3920	1.02e-176	524	1.02e-177	526
NP_459349.1|STM0354	NP_253466.1|PA4778	4.24e-42	134	6.89e-43	135
NP_459350.1|STM0355	NP_252210.1|PA3520	3.07e-13	55.5	2.03e-14	58.2
NP_459355.1|STM0360	NP_252619.1|PA3930	9.99e-253	694	2.08e-255	701
NP_459356.1|STM0361	NP_252618.1|PA3929	4.13e-169	471	2.01e-165	461
NP_459359.1|STM0364	NP_251156.1|PA2466	6.12e-221	636	3.11e-220	634
NP_459360.1|STM0365	NP_251400.1|PA2710	4.58e-21	84.3	7.17e-19	78.2
NP_459363.1|STM0368	NP_249487.1|PA0796	4.95e-160	445	2.32e-161	448
NP_459364.1|STM0369	NP_249486.1|PA0795	1.44e-142	407	7.03e-141	403
NP_459365.1|STM0370	NP_249483.1|PA0792	3.88e-208	582	2.15e-208	583
NP_459366.1|STM0371	NP_252258.1|PA3568	1.16e-176	513	1.57e-177	515
NP_459367.1|STM0372	NP_253930.1|PA5243	3.39e-72	224	1.70e-73	227
NP_459372.1|STM0377	NP_251385.1|PA2695	2.70e-156	441	3.14e-158	446
NP_459376.1|STM0381	NP_252371.1|PA3681	2.45e-59	184	2.28e-60	187
NP_459377.1|STM0382	NP_250781.1|PA2091	8.76e-10	57.4	2.34e-11	62.0
NP_459381.1|STM0386	NP_249084.1|PA0393	5.55e-44	147	3.36e-39	135
NP_459382.1|STM0387	NP_253934.1|PA5247	6.37e-34	114	2.58e-34	115
NP_459386.1|STM0391	NP_250265.1|PA1574	1.57e-28	96.3	1.25e-30	101
NP_459387.1|STM0392	NP_251953.1|PA3263	6.95e-89	265	3.07e-88	263
NP_459390.1|STM0395	NP_252972.1|PA4282	3.65e-81	285	4.67e-68	246
NP_459391.1|STM0396	NP_252971.1|PA4281	3.53e-52	177	9.62e-54	181
NP_459392.1|STM0397	NP_254047.1|PA5360	9.43e-99	284	1.69e-97	281
NP_459393.1|STM0398	NP_254048.1|PA5361	2.28e-100	304	1.27e-100	304
NP_459394.1|STM0399	NP_250661.1|PA1971	2.45e-205	571	1.67e-201	561
NP_459395.1|STM0400	NP_253784.1|PA5097	3.67e-202	565	5.48e-200	559
NP_459397.1|STM0402	NP_249539.1|PA0848	1.49e-97	279	1.14e-97	279
NP_459397.1|STM0402	NP_252219.1|PA3529	6.90e-101	287	2.62e-101	288
NP_459399.1|STM0404	NP_252513.1|PA3824	4.44e-169	472	1.36e-168	471
NP_459400.1|STM0405	NP_252512.1|PA3823	7.58e-205	565	2.02e-205	566
NP_459401.1|STM0406	NP_252511.1|PA3822	1.98e-27	94.7	1.55e-27	94.7
NP_459402.1|STM0407	NP_252510.1|PA3821	2.13e-182	527	1.45e-183	530
NP_459403.1|STM0408	NP_252509.1|PA3820	2.44e-81	246	2.84e-80	243
NP_459404.1|STM0409	NP_250363.1|PA1672	6.69e-21	79.0	6.04e-20	76.3
NP_459410.1|STM0415	NP_252746.1|PA4057	1.43e-74	217	3.09e-72	211
NP_459411.1|STM0416	NP_252745.1|PA4056	1.06e-128	371	6.72e-128	369
NP_459412.1|STM0417	NP_252742.1|PA4053	4.72e-57	173	1.93e-59	179
NP_459413.1|STM0418	NP_252741.1|PA4052	1.54e-46	145	8.28e-48	149
NP_459414.1|STM0419	NP_252740.1|PA4051	2.42e-80	244	3.04e-73	226
NP_459415.1|STM0420	NP_252739.1|PA4050	7.18e-56	171	5.51e-56	171
NP_459416.1|STM0421	NP_250430.1|PA1739	9.52e-104	304	4.16e-103	302
NP_459417.1|STM0422	NP_252733.1|PA4044	2.30e-280	776	8.36e-279	772
NP_459418.1|STM0423	NP_252732.1|PA4043	5.55e-87	259	2.51e-83	250
NP_459419.1|STM0424	NP_252731.1|PA4042	2.32e-17	67.0	3.58e-17	66.2
NP_459420.1|STM0425	NP_253805.1|PA5118	3.51e-169	483	1.35e-169	484
NP_459425.1|STM0430	NP_249833.1|PA1142	2.46e-69	210	1.33e-69	211
NP_459425.1|STM0430	NP_251939.1|PA3249	5.21e-66	202	1.13e-65	201
NP_459426.1|STM0431	NP_250001.1|PA1310	1.26e-103	307	5.57e-103	305
NP_459427.1|STM0432	NP_250002.1|PA1311	2.74e-95	279	4.61e-97	283
NP_459429.1|STM0434	NP_253087.1|PA4397	1.36e-45	154	4.39e-44	149
NP_459430.3|STM0435	NP_253085.1|PA4395	7.60e-50	155	7.78e-50	155
NP_459431.3|STM0436	NP_252923.1|PA4233	5.66e-154	442	8.17e-147	424
NP_459435.1|STM0439	NP_250012.1|PA1321	1.15e-132	375	2.07e-131	372
NP_459436.1|STM0440	NP_250011.1|PA1320	8.00e-29	98.2	7.21e-28	95.5
NP_459437.1|STM0441	NP_250010.1|PA1319	8.99e-100	285	1.23e-100	287
NP_459438.1|STM0442	NP_250009.1|PA1318	0.0	945	0.0	954
NP_459439.1|STM0443	NP_250008.1|PA1317	2.48e-119	344	4.89e-120	345
NP_459440.1|STM0444	NP_253083.1|PA4393	6.52e-45	163	2.43e-39	147
NP_459442.1|STM0446	NP_249548.1|PA0857	3.49e-22	80.9	5.18e-22	80.1
NP_459443.1|STM0447	NP_250491.1|PA1800	3.84e-146	421	1.48e-146	421
NP_459444.1|STM0448	NP_250492.1|PA1801	4.24e-109	309	1.66e-109	310
NP_459445.1|STM0449	NP_250493.1|PA1802	3.04e-232	638	2.35e-232	638
NP_459446.1|STM0450	NP_250494.1|PA1803	0.0	1073	0.0	1071
NP_459447.1|STM0451	NP_250495.1|PA1804	2.50e-44	135	1.35e-44	136
NP_459448.1|STM0452	NP_250496.1|PA1805	2.55e-56	198	8.52e-54	191
NP_459451.1|STM0455	NP_249667.1|PA0976	2.03e-43	143	3.01e-43	142
NP_459454.1|STM0458	NP_249752.1|PA1061	9.08e-151	426	8.38e-150	424
NP_459455.1|STM0459	NP_250718.1|PA2028	4.88e-33	112	1.93e-33	112
NP_459458.1|STM0462	NP_253975.1|PA5288	7.94e-58	171	5.22e-59	174
NP_459459.1|STM0463	NP_253974.1|PA5287	1.34e-123	363	5.50e-121	356
NP_459460.1|STM0464	NP_252631.1|PA3942	1.88e-110	318	3.39e-109	315
NP_459462.1|STM0466	NP_253082.1|PA4392	4.02e-19	74.7	6.06e-19	73.9
NP_459464.1|STM0469	NP_252291.1|PA3601	7.16e-31	101	1.59e-30	100
NP_459465.1|STM0470	NP_252290.1|PA3600	1.68e-19	70.1	1.40e-19	70.1
NP_459470.1|STM0475	NP_249117.1|PA0426	0.0	1419	0.0	1420
NP_459471.1|STM0476	NP_249116.1|PA0425	1.35e-134	388	2.01e-134	387
NP_459472.1|STM0477	NP_252264.1|PA3574	5.48e-29	105	3.78e-30	108
NP_459473.1|STM0478	NP_253709.1|PA5022	6.69e-229	682	1.83e-229	683
NP_459478.1|STM0483	NP_250234.1|PA1543	1.04e-53	166	2.58e-52	162
NP_459480.1|STM0485	NP_250224.1|PA1533	1.85e-43	135	2.71e-41	129
NP_459481.1|STM0486	NP_250225.1|PA1534	8.18e-88	254	2.64e-89	258
NP_459482.3|STM0487	NP_250287.1|PA1596	7.01e-282	781	3.58e-280	776
NP_459483.1|STM0488	NP_252376.1|PA3686	1.47e-95	275	1.61e-95	275
NP_459484.1|STM0489	NP_253344.1|PA4655	7.25e-71	221	3.32e-70	219
NP_459487.1|STM0492	NP_254205.1|PA5518	2.95e-223	627	2.27e-228	639
NP_459490.1|STM0495	NP_252270.1|PA3580	4.42e-53	163	2.21e-51	158
NP_459493.1|STM0498	NP_252609.1|PA3920	9.08e-173	516	3.55e-169	506
NP_459495.1|STM0500	NP_253898.1|PA5211	2.04e-17	71.6	3.65e-19	75.9
NP_459497.1|STM0502	NP_250998.1|PA2308	1.30e-24	95.9	9.18e-23	90.9
NP_459499.1|STM0504	NP_252750.1|PA4061	2.95e-49	162	4.57e-49	161
NP_459500.1|STM0505	NP_252020.1|PA3330	1.91e-41	141	5.21e-40	137
NP_459501.1|STM0506	NP_251546.1|PA2856	7.22e-51	160	3.10e-50	159
NP_459502.1|STM0507	NP_251547.1|PA2857	2.30e-84	248	1.16e-82	243
NP_459503.1|STM0508	NP_251548.1|PA2858	2.41e-122	385	2.61e-116	369
NP_459506.1|STM0511	NP_251040.1|PA2350	3.03e-96	287	4.47e-97	289
NP_459506.1|STM0511	NP_254190.1|PA5503	1.98e-99	294	2.64e-100	296
NP_459507.1|STM0512	NP_254191.1|PA5504	1.09e-59	184	7.90e-58	179
NP_459508.1|STM0513	NP_250334.1|PA1643	4.85e-110	323	4.09e-112	328
NP_459510.1|STM0515	NP_250205.1|PA1514	1.84e-50	157	2.99e-50	156
NP_459511.1|STM0516	NP_252198.1|PA3508	3.61e-25	98.6	7.46e-23	92.0
NP_459512.1|STM0517	NP_250193.1|PA1502	0.0	900	0.0	903
NP_459513.1|STM0518	NP_250192.1|PA1501	1.14e-109	314	6.24e-110	315
NP_459514.1|STM0519	NP_250191.1|PA1500	2.39e-126	359	5.02e-124	353
NP_459517.1|STM0522	NP_249167.1|PA0476	7.81e-55	189	7.88e-55	189
NP_459518.1|STM0523	NP_249132.1|PA0441	2.66e-43	156	2.09e-42	153
NP_459520.1|STM0525	NP_249743.1|PA1052	2.06e-124	361	3.85e-120	350
NP_459521.1|STM0526	NP_249831.1|PA1140	1.09e-33	120	2.01e-36	127
NP_459522.1|STM0527	NP_249135.1|PA0444	2.44e-53	181	1.45e-52	178
NP_459528.1|STM0533	NP_254112.1|PA5425	2.97e-66	211	1.81e-65	208
NP_459529.1|STM0534	NP_254113.1|PA5426	8.45e-67	198	1.26e-66	197
NP_459530.1|STM0535	NP_250483.1|PA1792	9.04e-78	232	1.13e-76	229
NP_459531.1|STM0536	NP_250484.1|PA1793	1.23e-79	231	1.35e-79	230
NP_459532.1|STM0537	NP_250486.1|PA1795	3.26e-200	560	3.86e-197	552
NP_459535.1|STM0540	NP_253649.1|PA4962	1.29e-55	171	6.42e-54	166
NP_459537.1|STM0542	NP_250487.1|PA1796	9.29e-139	390	1.05e-140	395
NP_459540.1|STM0545	NP_249684.1|PA0993	8.49e-39	132	1.70e-39	133
NP_459541.1|STM0546	NP_249685.1|PA0994	6.67e-151	462	8.81e-148	454
NP_459544.1|STM0549	NP_248724.1|PA0034	1.06e-50	160	1.00e-51	163
NP_459544.1|STM0549	NP_252637.1|PA3948	4.34e-53	167	2.15e-51	162
NP_459551.1|STM0558	NP_253506.1|PA4819	6.05e-74	228	5.42e-76	233
NP_459555.1|STM0563	NP_249255.1|PA0564	2.78e-42	144	4.15e-43	146
NP_459561.1|STM0569	NP_252158.1|PA3468	2.00e-108	324	3.69e-107	320
NP_459575.1|STM0583	NP_250871.1|PA2181	2.40e-21	91.7	4.69e-21	90.5
NP_459577.1|STM0585	NP_251378.1|PA2688	0.0	906	0.0	907
NP_459579.1|STM0587	NP_251102.1|PA2412	1.02e-07	42.0	2.21e-07	40.8
NP_459582.1|STM0590	NP_252847.1|PA4158	6.91e-109	313	3.06e-108	311
NP_459583.1|STM0591	NP_252850.1|PA4161	2.12e-73	228	8.35e-68	213
NP_459584.1|STM0592	NP_252849.1|PA4160	2.11e-74	230	1.63e-71	223
NP_459586.1|STM0594	NP_252848.1|PA4159	3.03e-62	197	1.74e-61	195
NP_459588.1|STM0596	NP_252918.1|PA4228	1.54e-161	468	5.52e-160	464
NP_459589.1|STM0597	NP_250593.1|PA1902	2.92e-67	206	1.15e-67	206
NP_459589.1|STM0597	NP_252902.1|PA4213	2.92e-67	206	1.15e-67	206
NP_459593.1|STM0601	NP_253295.1|PA4605	4.29e-32	103	3.39e-32	103
NP_459595.1|STM0603	NP_252487.1|PA3798	5.33e-146	416	2.01e-146	417
NP_459596.1|STM0604	NP_250816.1|PA2126	1.23e-69	209	2.08e-71	213
NP_459597.1|STM0605	NP_250817.1|PA2127	9.81e-81	251	4.30e-83	257
NP_459598.1|STM0606	NP_253589.1|PA4902	5.99e-22	90.9	7.24e-26	101
NP_459599.1|STM0607	NP_251166.1|PA2476	5.00e-88	259	7.96e-88	258
NP_459600.1|STM0608	NP_248829.1|PA0139	3.44e-83	241	3.23e-84	244
NP_459601.1|STM0609	NP_248830.1|PA0140	1.19e-247	685	4.96e-245	678
NP_459607.1|STM0615	NP_250878.1|PA2188	4.23e-206	570	2.50e-205	568
NP_459608.1|STM0616	NP_253961.1|PA5274	9.52e-37	120	1.78e-37	121
NP_459611.1|STM0619	NP_248900.1|PA0209	1.63e-37	132	2.17e-32	118
NP_459621.1|STM0629	NP_249147.1|PA0456	4.95e-28	93.2	7.66e-28	92.4
NP_459622.1|STM0630	NP_253073.1|PA4383	1.95e-37	121	7.43e-38	122
NP_459623.1|STM0631	NP_253165.1|PA4475	2.27e-24	96.3	1.85e-22	90.9
NP_459625.1|STM0633	NP_252685.1|PA3996	2.78e-147	415	3.08e-147	414
NP_459627.3|STM0635	NP_252686.1|PA3997	2.68e-71	213	5.77e-72	214
NP_459628.1|STM0636	NP_252687.1|PA3998	2.30e-11	52.4	4.72e-12	53.9
NP_459629.1|STM0637	NP_252688.1|PA3999	2.51e-111	329	1.48e-110	327
NP_459631.1|STM0639	NP_252691.1|PA4002	6.84e-129	372	1.38e-131	378
NP_459632.1|STM0640	NP_252692.1|PA4003	3.27e-182	528	5.29e-179	520
NP_459633.1|STM0641	NP_252693.1|PA4004	9.34e-68	200	1.44e-67	199
NP_459634.1|STM0642	NP_252694.1|PA4005	1.16e-33	110	1.42e-33	110
NP_459635.1|STM0643	NP_249971.1|PA1280	9.71e-17	72.4	1.96e-15	68.6
NP_459636.1|STM0644	NP_249967.1|PA1276	1.38e-19	85.9	9.45e-18	80.1
NP_459637.1|STM0645	NP_252695.1|PA4006	8.44e-47	151	2.60e-46	149
NP_459638.1|STM0646	NP_252678.1|PA3989	5.30e-46	157	1.39e-47	161
NP_459640.1|STM0648	NP_252676.1|PA3987	0.0	1037	0.0	1043
NP_459653.1|STM0661	NP_248833.2|PA0143	3.60e-74	229	2.20e-74	229
NP_459654.1|STM0662	NP_250030.1|PA1339	2.00e-116	330	2.21e-116	330
NP_459655.1|STM0663	NP_250031.1|PA1340	5.28e-66	201	1.23e-67	204
NP_459656.1|STM0664	NP_250032.1|PA1341	4.67e-91	266	1.46e-90	265
NP_459657.1|STM0665	NP_250033.1|PA1342	8.51e-118	338	1.05e-116	335
NP_459658.1|STM0666	NP_252673.1|PA3984	1.79e-103	317	2.14e-102	314
NP_459659.1|STM0667	NP_252672.1|PA3983	7.46e-92	271	2.37e-93	275
NP_459660.1|STM0668	NP_252671.1|PA3982	4.93e-55	168	1.17e-56	172
NP_459661.3|STM0669	NP_252670.1|PA3981	2.08e-136	389	7.47e-137	390
NP_459662.1|STM0670	NP_252669.1|PA3980	2.00e-220	611	7.17e-221	612
NP_459665.1|STM0680	NP_250774.1|PA2084	1.56e-43	161	1.59e-42	158
NP_459668.1|STM0683	NP_252447.1|PA3758	3.68e-35	130	1.37e-34	128
NP_459670.1|STM0685	NP_252450.1|PA3761	2.00e-145	432	3.00e-150	444
NP_459671.1|STM0686	NP_250485.1|PA1794	2.16e-246	685	7.56e-250	693
NP_459674.1|STM0689	NP_254163.1|PA5476	3.35e-178	502	5.00e-183	514
NP_459678.1|STM0693	NP_253452.1|PA4764	1.11e-53	163	6.23e-53	161
NP_459687.1|STM0702	NP_250328.1|PA1637	3.27e-79	234	1.47e-78	233
NP_459688.1|STM0703	NP_250327.1|PA1636	5.24e-161	491	4.27e-156	478
NP_459689.1|STM0704	NP_250326.1|PA1635	1.77e-36	123	2.27e-37	125
NP_459690.1|STM0705	NP_250325.1|PA1634	3.99e-259	728	2.04e-257	723
NP_459691.1|STM0706	NP_250324.1|PA1633	2.61e-201	571	6.18e-203	575
NP_459694.1|STM0709	NP_253349.1|PA4660	1.75e-140	409	3.12e-139	406
NP_459696.1|STM0711	NP_253135.1|PA4445	7.70e-96	278	8.55e-96	278
NP_459697.1|STM0712	NP_253200.1|PA4510	2.38e-38	130	5.87e-37	126
NP_459698.1|STM0713	NP_253199.1|PA4509	3.10e-55	179	1.19e-55	180
NP_459699.1|STM0714	NP_250802.1|PA2112	2.52e-59	185	8.87e-58	181
NP_459714.1|STM0729	NP_249442.1|PA0751	8.98e-07	47.4	6.54e-12	62.8
NP_459715.1|STM0730	NP_250271.1|PA1580	8.52e-229	630	1.14e-229	632
NP_459717.1|STM0732	NP_250272.1|PA1581	1.40e-40	129	6.13e-40	127
NP_459718.1|STM0733	NP_250273.1|PA1582	6.96e-21	78.6	1.35e-24	87.8
NP_459719.1|STM0734	NP_250274.1|PA1583	8.46e-306	838	4.79e-301	826
NP_459720.1|STM0735	NP_250275.1|PA1584	3.49e-126	354	1.52e-125	352
NP_459721.1|STM0736	NP_250276.1|PA1585	0.0	1137	0.0	1135
NP_459722.1|STM0737	NP_250277.1|PA1586	1.03e-156	445	2.11e-159	452
NP_459723.1|STM0738	NP_250279.1|PA1588	1.37e-212	585	6.35e-214	588
NP_459724.1|STM0739	NP_250280.1|PA1589	6.39e-186	510	1.05e-187	514
NP_459729.1|STM0744	NP_249659.1|PA0968	7.43e-31	105	7.81e-32	107
NP_459730.1|STM0745	NP_249660.1|PA0969	5.39e-77	229	1.03e-77	231
NP_459731.1|STM0746	NP_249661.1|PA0970	6.23e-23	85.5	2.18e-21	81.3
NP_459733.1|STM0748	NP_249663.1|PA0972	1.15e-53	182	8.85e-54	182
NP_459734.1|STM0749	NP_249664.1|PA0973	5.44e-35	118	8.18e-32	109
NP_459736.1|STM0756	NP_249695.1|PA1004	2.10e-164	460	6.62e-164	459
NP_459737.1|STM0757	NP_250648.1|PA1958	5.23e-18	76.6	6.02e-20	81.3
NP_459738.1|STM0758	NP_249088.1|PA0397	1.30e-58	187	9.58e-59	187
NP_459755.1|STM0776	NP_250075.1|PA1384	1.17e-126	363	1.35e-128	368
NP_459758.1|STM0779	NP_249178.1|PA0487	8.34e-46	151	1.72e-45	150
NP_459760.1|STM0781	NP_250554.1|PA1863	4.13e-26	100	1.20e-24	95.9
NP_459761.1|STM0782	NP_250553.1|PA1862	1.24e-31	113	9.51e-32	113
NP_459762.1|STM0783	NP_250552.1|PA1861	3.60e-91	275	2.00e-91	275
NP_459764.1|STM0785	NP_252893.1|PA4204	1.70e-25	102	1.39e-24	100
NP_459766.1|STM0787	NP_253779.1|PA5092	8.45e-133	384	1.47e-131	381
NP_459767.1|STM0788	NP_251865.1|PA3175	1.23e-71	221	5.22e-74	227
NP_459768.1|STM0789	NP_253792.1|PA5105	6.60e-107	306	2.13e-106	305
NP_459769.1|STM0791	NP_253785.1|PA5098	3.47e-266	731	2.08e-263	724
NP_459771.1|STM0793	NP_249111.1|PA0420	8.62e-109	326	5.09e-109	327
NP_459772.1|STM0794	NP_249191.1|PA0500	1.18e-170	476	1.30e-170	476
NP_459773.1|STM0795	NP_249192.1|PA0501	7.74e-101	302	1.40e-99	298
NP_459774.1|STM0796	NP_249194.1|PA0503	5.94e-45	149	5.48e-44	147
NP_459775.1|STM0797	NP_249195.1|PA0504	1.26e-61	190	1.78e-59	184
NP_459776.1|STM0798	NP_251828.1|PA3138	0.0	917	0.0	920
NP_459780.1|STM0802	NP_250196.1|PA1505	5.16e-65	206	5.61e-65	205
NP_459781.1|STM0803	NP_251719.1|PA3029	1.81e-67	201	1.03e-67	201
NP_459782.1|STM0804	NP_252607.1|PA3918	1.87e-65	194	4.99e-66	196
NP_459783.3|STM0805	NP_252606.1|PA3917	6.91e-18	68.6	3.74e-18	68.9
NP_459784.1|STM0806	NP_252605.1|PA3916	3.91e-55	167	4.26e-55	167
NP_459789.1|STM0811	NP_250844.1|PA2154	9.37e-92	274	1.31e-92	276
NP_459790.1|STM0812	NP_250845.1|PA2155	4.79e-146	418	2.70e-143	411
NP_459791.1|STM0813	NP_250846.1|PA2156	1.04e-107	308	1.27e-106	305
NP_459798.1|STM0820	NP_252639.1|PA3950	2.28e-146	422	1.07e-147	426
NP_459799.1|STM0821	NP_249736.1|PA1045	5.42e-105	333	1.78e-102	327
NP_459800.1|STM0822	NP_251299.1|PA2609	6.62e-26	102	3.35e-24	97.8
NP_459802.1|STM0825	NP_253557.1|PA4870	8.84e-44	134	1.37e-43	133
NP_459803.1|STM0826	NP_252529.1|PA3840	2.51e-115	333	2.78e-113	328
NP_459805.1|STM0828	NP_252881.1|PA4192	4.81e-89	261	1.02e-86	254
NP_459805.1|STM0828	NP_253761.1|PA5074	3.07e-89	261	6.42e-87	255
NP_459809.1|STM0832	NP_250051.1|PA1360	3.97e-109	316	1.53e-109	317
NP_459813.1|STM0836	NP_250968.1|PA2278	2.22e-08	52.8	1.91e-07	49.7
NP_459814.1|STM0837	NP_251544.1|PA2854	1.11e-67	211	1.01e-66	209
NP_459815.1|STM0838	NP_250654.1|PA1964	1.61e-285	781	7.36e-287	785
NP_459822.1|STM0845	NP_253352.1|PA4663	7.33e-92	268	5.34e-90	263
NP_459823.3|STM0846	NP_251718.1|PA3028	8.10e-95	288	6.09e-95	288
NP_459829.1|STM0852	NP_249607.1|PA0916	3.24e-242	665	8.25e-241	661
NP_459832.3|STM0855	NP_251642.1|PA2952	2.95e-87	258	6.04e-84	249
NP_459833.1|STM0856	NP_251641.1|PA2951	1.32e-110	321	8.10e-105	306
NP_459834.1|STM0857	NP_249570.1|PA0879	4.70e-217	597	1.20e-215	593
NP_459835.1|STM0858	NP_251643.1|PA2953	5.87e-210	592	3.85e-206	582
NP_459836.1|STM0859	NP_249568.1|PA0877	2.03e-84	253	7.21e-83	249
NP_459839.1|STM0862	NP_251503.1|PA2813	1.53e-72	216	2.34e-72	215
NP_459840.1|STM0863	NP_252688.1|PA3999	5.13e-118	346	1.74e-116	342
NP_459845.1|STM0868	NP_252222.1|PA3532	2.18e-38	139	1.60e-40	145
NP_459846.1|STM0869	NP_254061.1|PA5374	7.41e-06	42.4	2.18e-06	43.5
NP_459852.1|STM0875	NP_253884.1|PA5197	5.11e-136	384	3.21e-135	382
NP_459854.1|STM0877	NP_250101.1|PA1410	8.15e-161	452	2.48e-160	451
NP_459855.1|STM0878	NP_248993.1|PA0302	1.08e-148	423	6.86e-148	421
NP_459856.1|STM0879	NP_248994.1|PA0303	4.24e-135	382	1.73e-134	380
NP_459857.1|STM0880	NP_248995.1|PA0304	1.19e-107	311	2.86e-109	315
NP_459863.1|STM0887	NP_253840.1|PA5153	2.13e-58	183	4.76e-58	182
NP_459864.1|STM0888	NP_253842.1|PA5155	9.89e-40	134	5.07e-44	144
NP_459865.1|STM0889	NP_253841.1|PA5154	4.32e-52	166	3.56e-54	171
NP_459884.1|STM0907	NP_249320.1|PA0629	3.06e-34	118	1.34e-33	116
NP_459898.1|STM0921	NP_249329.1|PA0638	1.95e-42	141	2.67e-43	143
NP_459902.3|STM0925	NP_249332.1|PA0641	2.28e-125	412	4.87e-125	410
NP_459908.1|STM0931	NP_249498.1|PA0807	5.22e-58	183	2.95e-57	181
NP_459909.1|STM0932	NP_253051.1|PA4361	6.04e-40	140	8.06e-42	145
NP_459911.1|STM0934	NP_249593.1|PA0902	2.03e-142	403	5.97e-140	397
NP_459912.1|STM0935	NP_253984.1|PA5297	5.86e-172	497	6.64e-169	489
NP_459913.1|STM0936	NP_254098.1|PA5411	3.41e-40	142	5.34e-42	146
NP_459918.1|STM0941	NP_251079.1|PA2389	2.73e-48	165	3.49e-52	175
NP_459919.1|STM0942	NP_251080.1|PA2390	1.44e-172	504	2.88e-170	498
NP_459920.1|STM0943	NP_251312.1|PA2622	2.28e-31	102	2.52e-30	99.8
NP_459922.1|STM0945	NP_251310.1|PA2620	0.0	984	0.0	983
NP_459926.1|STM0950	NP_251109.1|PA2419	1.89e-122	344	2.52e-123	346
NP_459927.1|STM0951	NP_251108.1|PA2418	2.22e-125	356	1.47e-126	359
NP_459928.1|STM0952	NP_251107.1|PA2417	1.15e-96	285	1.97e-98	289
NP_459929.1|STM0953	NP_251309.1|PA2619	2.36e-43	132	3.66e-43	131
NP_459931.1|STM0955	NP_251307.1|PA2617	6.12e-76	226	1.12e-76	228
NP_459934.1|STM0958	NP_249540.1|PA0849	5.18e-164	457	6.11e-161	449
NP_459934.1|STM0958	NP_251306.1|PA2616	5.73e-168	467	1.75e-167	465
NP_459935.1|STM0959	NP_253995.1|PA5308	3.49e-62	186	2.28e-63	189
NP_459937.1|STM0961	NP_251304.1|PA2614	3.60e-24	92.4	6.76e-26	96.7
NP_459938.1|STM0962	NP_251303.1|PA2613	1.74e-184	519	1.98e-186	523
NP_459939.1|STM0963	NP_251302.1|PA2612	8.86e-196	546	7.53e-200	556
NP_459943.1|STM0968	NP_252045.1|PA3355	2.53e-39	142	8.13e-39	141
NP_459950.1|STM0975	NP_250616.1|PA1926	1.77e-180	521	2.41e-184	530
NP_459952.1|STM0977	NP_251857.1|PA3167	7.62e-142	404	2.36e-141	402
NP_459954.1|STM0979	NP_248968.1|PA0277	5.73e-102	294	3.57e-101	292
NP_459955.1|STM0980	NP_251853.1|PA3163	1.72e-91	266	7.67e-91	264
NP_459956.1|STM0981	NP_251852.1|PA3162	2.82e-300	822	7.20e-299	818
NP_459957.1|STM0982	NP_251851.1|PA3161	1.20e-46	142	6.51e-47	142
NP_459958.1|STM0983	NP_251674.1|PA2984	8.28e-54	196	7.32e-48	178
NP_459959.1|STM0984	NP_253684.1|PA4997	1.40e-144	428	8.86e-144	426
NP_459960.1|STM0985	NP_251671.1|PA2981	8.79e-86	259	1.17e-89	268
NP_459961.1|STM0986	NP_251534.1|PA2844	1.46e-74	235	1.14e-70	225
NP_459962.1|STM0987	NP_251670.1|PA2980	7.96e-19	69.3	1.78e-18	68.2
NP_459963.1|STM0988	NP_251669.1|PA2979	9.41e-88	258	1.05e-87	258
NP_459966.1|STM0991	NP_253478.1|PA4790	2.04e-59	186	2.07e-59	186
NP_459972.1|STM0997	NP_249523.1|PA0832	1.37e-48	155	1.30e-49	158
NP_459978.1|STM1003	NP_251223.1|PA2533	1.33e-68	223	1.65e-70	228
NP_459979.1|STM1004	NP_253066.1|PA4376	1.17e-142	409	1.56e-143	411
NP_459979.1|STM1004	NP_253606.1|PA4919	9.13e-145	414	8.61e-146	417
NP_460021.1|STM1046	NP_249330.1|PA0639	7.87e-49	159	4.99e-48	156
NP_460022.1|STM1047	NP_249331.1|PA0640	7.86e-18	76.3	2.67e-17	74.3
NP_460031.1|STM1057	NP_251773.1|PA3083	1.22e-295	835	5.12e-298	841
NP_460032.1|STM1058	NP_251740.1|PA3050	3.19e-127	365	3.81e-124	357
NP_460034.1|STM1060	NP_251712.1|PA3022	9.04e-49	163	9.19e-50	165
NP_460035.1|STM1061	NP_251738.1|PA3048	3.12e-221	633	4.54e-219	627
NP_460036.1|STM1062	NP_251709.1|PA3019	4.76e-210	599	1.61e-211	602
NP_460040.1|STM1066	NP_251739.1|PA3049	4.28e-14	57.4	3.59e-15	60.1
NP_460041.1|STM1067	NP_250301.1|PA1610	1.75e-87	251	7.71e-87	249
NP_460047.1|STM1073	NP_249145.1|PA0454	3.87e-169	501	8.61e-172	507
NP_460054.1|STM1080	NP_249045.1|PA0354	2.22e-66	214	1.41e-64	209
NP_460057.1|STM1083	NP_249645.1|PA0954	9.87e-22	79.0	7.41e-22	79.0
NP_460058.1|STM1084	NP_251298.1|PA2608	7.09e-37	118	5.54e-37	118
NP_460059.1|STM1085	NP_251294.1|PA2604	1.16e-63	194	1.71e-66	201
NP_460069.3|STM1096	NP_250128.1|PA1437	9.06e-80	237	5.21e-79	234
NP_460069.3|STM1096	NP_251499.1|PA2809	1.33e-83	246	1.52e-82	243
NP_460070.1|STM1097	NP_250209.1|PA1518	3.87e-18	72.4	4.92e-19	74.3
NP_460071.1|STM1098	NP_252781.1|PA4092	1.71e-63	190	5.64e-65	194
NP_460072.1|STM1099	NP_252780.1|PA4091	3.32e-296	808	6.26e-297	810
NP_460073.1|STM1100	NP_252824.1|PA4135	9.95e-43	135	1.20e-41	132
NP_460075.1|STM1102	NP_252812.1|PA4123	3.59e-295	803	6.75e-296	804
NP_460076.1|STM1103	NP_252813.1|PA4124	5.69e-137	386	1.92e-136	385
NP_460077.1|STM1104	NP_252814.1|PA4125	1.28e-59	177	1.01e-59	177
NP_460078.1|STM1105	NP_252816.1|PA4127	3.36e-141	395	6.34e-142	396
NP_460079.1|STM1106	NP_252817.1|PA4128	8.74e-115	328	1.19e-115	330
NP_460080.1|STM1107	NP_252815.1|PA4126	8.97e-93	285	1.44e-91	281
NP_460081.1|STM1108	NP_252809.1|PA4120	1.50e-88	264	4.35e-86	257
NP_460092.1|STM1119	NP_249640.1|PA0949	6.05e-36	122	4.14e-37	125
NP_460094.1|STM1122	NP_248857.1|PA0167	7.97e-46	149	9.99e-48	153
NP_460094.1|STM1122	NP_250195.1|PA1504	8.65e-47	151	1.20e-47	153
NP_460097.1|STM1125	NP_249474.1|PA0783	3.60e-271	743	1.69e-272	746
NP_460106.1|STM1135	NP_249987.1|PA1296	2.15e-28	108	4.39e-28	107
NP_460118.1|STM1147	NP_252383.1|PA3693	1.68e-54	168	7.12e-54	166
NP_460119.3|STM1148	NP_253997.1|PA5310	1.57e-97	301	1.91e-100	309
NP_460121.1|STM1150	NP_253765.1|PA5078	1.98e-275	755	2.10e-273	750
NP_460122.1|STM1151	NP_253764.1|PA5077	0.0	1044	0.0	1036
NP_460126.1|STM1155	NP_251932.1|PA3242	4.90e-104	304	5.81e-101	296
NP_460127.1|STM1156	NP_249549.1|PA0858	4.93e-32	119	3.35e-33	122
NP_460128.1|STM1157	NP_249114.1|PA0423	9.57e-106	299	1.21e-104	296
NP_460129.1|STM1158	NP_249113.1|PA0422	8.78e-85	246	4.06e-86	249
NP_460134.1|STM1163	NP_252217.1|PA3527	8.06e-125	360	4.07e-123	355
NP_460138.1|STM1167	NP_250618.1|PA1928	1.21e-46	149	3.63e-46	147
NP_460139.1|STM1168	NP_252143.1|PA3453	3.53e-42	139	1.95e-39	132
NP_460141.1|STM1170	NP_253252.1|PA4562	2.35e-274	753	4.13e-273	749
NP_460145.1|STM1174	NP_249768.1|PA1077	9.13e-33	110	1.70e-33	111
NP_460146.1|STM1175	NP_249769.1|PA1078	7.18e-36	118	6.88e-35	115
NP_460147.1|STM1176	NP_249770.1|PA1079	1.68e-31	113	1.32e-31	113
NP_460148.1|STM1177	NP_249771.1|PA1080	1.07e-70	227	8.61e-76	240
NP_460149.1|STM1178	NP_249772.1|PA1081	3.94e-49	159	9.50e-51	163
NP_460150.1|STM1179	NP_249773.1|PA1082	1.98e-106	306	5.83e-104	300
NP_460151.1|STM1180	NP_249774.1|PA1083	8.03e-35	121	3.10e-35	122
NP_460152.1|STM1181	NP_249775.1|PA1084	1.55e-111	327	1.70e-111	327
NP_460153.1|STM1182	NP_249776.1|PA1085	4.78e-44	152	2.57e-42	148
NP_460154.1|STM1183	NP_249777.1|PA1086	5.38e-78	256	3.19e-82	268
NP_460157.1|STM1187	NP_251665.1|PA2975	1.93e-113	328	1.58e-115	333
NP_460159.1|STM1189	NP_251662.1|PA2972	4.28e-75	221	6.55e-75	221
NP_460160.1|STM1190	NP_251661.1|PA2971	3.12e-33	114	1.23e-33	114
NP_460161.1|STM1191	NP_251660.1|PA2970	2.12e-22	78.2	7.00e-22	76.6
NP_460162.1|STM1192	NP_251659.1|PA2969	3.80e-92	276	1.65e-93	279
NP_460163.1|STM1193	NP_249690.1|PA0999	4.18e-65	206	3.06e-66	208
NP_460163.1|STM1193	NP_252023.1|PA3333	1.23e-68	214	3.87e-65	205
NP_460164.1|STM1194	NP_251658.1|PA2968	6.57e-120	344	2.38e-118	340
NP_460165.1|STM1195	NP_251657.1|PA2967	9.83e-102	293	1.54e-101	292
NP_460166.1|STM1196	NP_251656.1|PA2966	7.00e-41	126	2.66e-41	127
NP_460167.1|STM1197	NP_251655.1|PA2965	1.18e-200	557	6.73e-203	563
NP_460168.1|STM1198	NP_251654.1|PA2964	1.14e-38	134	8.81e-39	134
NP_460169.1|STM1199	NP_251653.1|PA2963	1.14e-74	231	2.85e-76	235
NP_460170.1|STM1200	NP_251652.1|PA2962	3.65e-50	159	9.74e-51	160
NP_460171.1|STM1201	NP_251651.1|PA2961	3.74e-41	144	2.21e-39	139
NP_460172.1|STM1202	NP_251649.1|PA2959	1.23e-83	248	2.11e-82	245
NP_460174.1|STM1204	NP_251088.1|PA2398	2.40e-129	400	2.07e-129	400
NP_460175.1|STM1205	NP_249347.1|PA0656	4.81e-28	96.7	5.26e-30	101
NP_460179.1|STM1209	NP_251695.1|PA3005	2.27e-98	291	1.10e-96	287
NP_460181.1|STM1211	NP_253228.1|PA4538	8.58e-168	476	1.43e-164	467
NP_460182.1|STM1212	NP_252508.1|PA3819	2.64e-65	196	3.38e-64	192
NP_460183.1|STM1213	NP_251174.1|PA2484	5.83e-28	102	3.33e-27	100
NP_460183.1|STM1213	NP_251621.1|PA2931	2.22e-29	105	9.30e-32	111
NP_460185.1|STM1215	NP_251544.1|PA2854	2.03e-66	209	8.77e-66	207
NP_460186.1|STM1216	NP_251692.1|PA3002	0.0	1277	0.0	1276
NP_460187.3|STM1217	NP_251676.1|PA2986	2.57e-78	247	1.79e-79	249
NP_460188.1|STM1218	NP_251677.1|PA2987	1.34e-89	261	2.87e-89	260
NP_460189.1|STM1219	NP_251678.1|PA2988	1.81e-87	269	2.14e-83	258
NP_460191.1|STM1221	NP_249816.1|PA1125	1.78e-47	156	8.55e-45	149
NP_460193.1|STM1223	NP_252299.1|PA3609	2.34e-63	196	4.04e-62	193
NP_460195.1|STM1225	NP_248896.1|PA0205	2.86e-58	186	2.10e-59	189
NP_460195.1|STM1225	NP_252298.1|PA3608	7.97e-62	195	5.02e-64	200
NP_460199.1|STM1229	NP_251320.1|PA2630	2.44e-84	259	1.55e-83	256
NP_460201.1|STM1231	NP_249870.1|PA1179	2.68e-79	234	8.35e-79	233
NP_460202.1|STM1232	NP_251319.1|PA2629	8.13e-239	657	1.78e-238	656
NP_460203.1|STM1233	NP_251317.1|PA2627	1.64e-39	132	1.52e-40	134
NP_460204.3|STM1234	NP_251316.1|PA2626	1.53e-181	506	1.33e-180	503
NP_460205.1|STM1235	NP_251315.1|PA2625	1.02e-23	88.2	1.12e-23	87.8
NP_460206.1|STM1236	NP_249805.1|PA1114	2.75e-41	129	1.06e-41	130
NP_460207.1|STM1237	NP_252657.1|PA3968	1.20e-78	231	9.66e-80	234
NP_460208.1|STM1238	NP_251313.1|PA2623	6.53e-251	685	1.68e-249	681
NP_460220.1|STM1253	NP_249609.1|PA0918	8.59e-51	159	3.89e-50	157
NP_460236.1|STM1270	NP_253445.1|PA4757	4.55e-60	185	2.88e-59	182
NP_460240.1|STM1274	NP_254111.1|PA5424	6.40e-13	55.8	9.74e-13	55.1
NP_460243.1|STM1277	NP_249756.1|PA1065	1.38e-35	117	7.17e-36	117
NP_460244.1|STM1278	NP_250317.1|PA1626	5.61e-79	247	3.28e-79	247
NP_460245.1|STM1279	NP_249920.1|PA1229	4.57e-78	234	1.01e-77	233
NP_460250.1|STM1284	NP_249278.1|PA0587	2.40e-170	481	1.28e-170	482
NP_460251.1|STM1285	NP_249279.1|PA0588	0.0	1022	0.0	1018
NP_460254.1|STM1288	NP_249495.1|PA0804	1.14e-107	311	2.40e-107	310
NP_460255.1|STM1289	NP_254109.1|PA5422	1.31e-37	133	2.02e-38	135
NP_460257.1|STM1291	NP_251517.1|PA2827	1.62e-54	165	3.35e-56	169
NP_460260.1|STM1294	NP_250943.1|PA2253	1.66e-54	179	1.59e-51	171
NP_460262.1|STM1296	NP_251898.1|PA3208	1.22e-45	146	4.35e-44	142
NP_460263.1|STM1297	NP_250333.1|PA1642	4.86e-154	434	1.22e-152	430
NP_460265.1|STM1299	NP_253278.1|PA4588	4.51e-212	589	1.35e-216	600
NP_460268.1|STM1302	NP_251235.1|PA2545	1.23e-137	386	9.50e-138	386
NP_460269.1|STM1303	NP_249586.1|PA0895	1.64e-185	518	1.68e-183	513
NP_460270.1|STM1304	NP_249588.1|PA0897	4.03e-117	340	1.00e-115	336
NP_460271.1|STM1305	NP_249589.1|PA0898	3.94e-216	603	5.69e-214	597
NP_460272.1|STM1306	NP_249590.1|PA0899	4.36e-167	475	2.72e-166	473
NP_460273.1|STM1307	NP_249592.1|PA0901	1.92e-66	209	3.75e-64	203
NP_460276.1|STM1310	NP_253607.1|PA4920	1.98e-81	244	1.13e-78	236
NP_460277.1|STM1311	NP_253563.1|PA4876	1.93e-18	72.0	1.50e-18	72.0
NP_460284.1|STM1318	NP_250837.1|PA2147	5.11e-297	827	8.58e-296	824
NP_460299.1|STM1333	NP_251434.1|PA2744	2.58e-319	877	0.0	885
NP_460300.3|STM1334	NP_251433.1|PA2743	6.70e-64	191	1.07e-62	187
NP_460301.1|STM1335	NP_251432.1|PA2742	1.74e-17	66.2	5.35e-17	64.7
NP_460302.1|STM1336	NP_251431.1|PA2741	2.30e-62	183	2.51e-62	183
NP_460303.1|STM1337	NP_251430.1|PA2740	5.84e-158	442	2.43e-160	448
NP_460304.1|STM1338	NP_251429.1|PA2739	1.31e-287	808	2.85e-287	807
NP_460305.1|STM1339	NP_251428.1|PA2738	4.92e-53	158	1.81e-51	154
NP_460306.1|STM1340	NP_253395.1|PA4707	7.58e-69	215	1.85e-70	219
NP_460307.1|STM1341	NP_249529.1|PA0838	4.83e-57	174	1.14e-57	175
NP_460311.1|STM1345	NP_253710.1|PA5023	7.84e-158	454	9.13e-155	446
NP_460314.1|STM1348	NP_250460.1|PA1769	1.59e-88	262	2.11e-89	264
NP_460315.1|STM1349	NP_250461.1|PA1770	0.0	1107	0.0	1112
NP_460316.1|STM1350	NP_251247.1|PA2557	2.08e-81	262	7.14e-79	255
NP_460322.1|STM1356	NP_249437.1|PA0746	4.41e-49	167	4.56e-50	170
NP_460322.1|STM1356	NP_251579.1|PA2889	2.93e-50	171	1.10e-51	174
NP_460325.1|STM1359	NP_248935.1|PA0244	2.71e-31	115	1.12e-29	110
NP_460329.1|STM1364	NP_250316.1|PA1625	3.29e-48	164	9.13e-58	189
NP_460331.1|STM1366	NP_250309.1|PA1618	5.98e-45	141	2.98e-46	144
NP_460339.1|STM1374	NP_252358.1|PA3668	4.17e-24	88.2	2.29e-24	88.6
NP_460343.1|STM1378	NP_250189.1|PA1498	2.04e-93	288	2.85e-94	290
NP_460344.1|STM1379	NP_254197.1|PA5510	3.57e-79	250	4.81e-84	262
NP_460352.3|STM1387	NP_252885.1|PA4196	3.85e-40	134	1.22e-39	132
NP_460354.1|STM1389	NP_253347.1|PA4658	1.15e-86	260	9.15e-84	253
NP_460359.1|STM1394	NP_250407.1|PA1716	1.08e-78	254	3.86e-78	253
NP_460374.1|STM1409	NP_250414.1|PA1723	1.17e-40	137	8.97e-41	137
NP_460380.1|STM1415	NP_250388.1|PA1697	1.11e-141	409	2.28e-139	403
NP_460384.1|STM1419	NP_250384.1|PA1693	4.31e-69	208	8.85e-72	214
NP_460385.1|STM1420	NP_250383.1|PA1692	3.53e-20	74.7	3.33e-21	77.0
NP_460386.1|STM1421	NP_250382.1|PA1691	4.76e-35	124	6.68e-31	112
NP_460387.1|STM1422	NP_250381.1|PA1690	1.53e-54	180	1.17e-58	190
NP_460388.2|STM1425	NP_250052.1|PA1361	1.07e-125	371	1.10e-123	365
NP_460389.1|STM1426	NP_252744.1|PA4055	4.46e-32	113	9.82e-32	112
NP_460393.1|STM1430	NP_250639.1|PA1949	2.60e-79	243	2.50e-77	238
NP_460394.1|STM1431	NP_253056.1|PA4366	4.94e-109	307	1.54e-108	306
NP_460396.1|STM1433	NP_252223.1|PA3533	3.76e-56	167	2.71e-56	167
NP_460397.1|STM1434	NP_252218.1|PA3528	3.53e-89	259	9.89e-90	260
NP_460398.1|STM1435	NP_252214.1|PA3524	2.43e-59	177	2.16e-60	179
NP_460399.1|STM1436	NP_251622.1|PA2932	2.29e-131	378	5.83e-130	374
NP_460400.1|STM1437	NP_250886.1|PA2196	9.44e-46	147	6.21e-47	150
NP_460405.1|STM1442	NP_251994.1|PA3304	3.41e-72	221	3.63e-69	213
NP_460405.1|STM1442	NP_252581.1|PA3892	7.29e-70	216	1.62e-66	207
NP_460407.3|STM1444	NP_252031.1|PA3341	5.24e-28	98.6	9.90e-29	100
NP_460408.1|STM1445	NP_249744.1|PA1053	4.18e-15	65.9	8.79e-15	64.7
NP_460409.1|STM1446	NP_249357.1|PA0666	4.63e-119	347	1.06e-120	350
NP_460411.1|STM1448	NP_249740.1|PA1049	7.74e-60	184	2.06e-60	186
NP_460412.1|STM1449	NP_252827.1|PA4138	2.02e-94	287	1.34e-92	282
NP_460413.1|STM1450	NP_254203.1|PA5516	4.66e-118	338	3.60e-118	338
NP_460414.1|STM1451	NP_250157.1|PA1466	6.16e-19	79.0	2.69e-20	82.4
NP_460416.1|STM1453	NP_252185.1|PA3495	5.03e-111	314	9.53e-112	315
NP_460417.1|STM1454	NP_252184.1|PA3494	1.31e-64	198	4.22e-64	196
NP_460418.1|STM1455	NP_252183.1|PA3493	9.15e-50	158	1.06e-46	150
NP_460419.1|STM1456	NP_252182.1|PA3492	2.41e-106	313	3.62e-106	312
NP_460421.1|STM1458	NP_252180.1|PA3490	1.05e-64	195	3.19e-64	193
NP_460422.1|STM1459	NP_252179.1|PA3489	1.50e-87	253	1.28e-91	263
NP_460425.3|STM1462	NP_253836.1|PA5149	2.90e-103	306	2.55e-99	296
NP_460426.1|STM1463	NP_248838.1|PA0148	1.49e-40	142	2.98e-40	140
NP_460429.2|STM1468	NP_253023.1|PA4333	5.23e-59	201	2.64e-60	204
NP_460430.1|STM1469	NP_249545.1|PA0854	6.84e-195	547	5.66e-192	539
NP_460432.1|STM1471	NP_250489.1|PA1798	1.90e-67	218	2.51e-64	210
NP_460433.1|STM1472	NP_251389.1|PA2699	4.62e-91	290	9.20e-93	294
NP_460435.1|STM1475	NP_249848.1|PA1157	3.05e-68	207	3.22e-68	207
NP_460435.1|STM1475	NP_250490.1|PA1799	4.18e-68	207	6.22e-68	206
NP_460436.1|STM1476	NP_252275.1|PA3585	4.16e-36	116	1.90e-37	119
NP_460437.1|STM1477	NP_249885.1|PA1194	1.96e-128	378	1.69e-130	383
NP_460437.1|STM1477	NP_253857.1|PA5170	6.11e-127	374	4.76e-130	382
NP_460439.1|STM1479	NP_248885.1|PA0195	3.13e-90	278	3.04e-88	272
NP_460440.1|STM1480	NP_248887.1|PA0196	1.51e-148	429	4.56e-151	436
NP_460442.1|STM1482	NP_250232.1|PA1541	9.33e-28	96.3	1.80e-28	97.8
NP_460443.1|STM1483	NP_250231.1|PA1540	7.00e-46	141	4.40e-45	139
NP_460446.1|STM1486	NP_253717.1|PA5030	1.42e-172	487	1.76e-169	479
NP_460447.1|STM1487	NP_253716.1|PA5029	2.28e-95	281	1.42e-94	279
NP_460451.1|STM1491	NP_252580.1|PA3891	1.23e-178	499	3.88e-178	498
NP_460452.1|STM1492	NP_252579.1|PA3890	1.18e-86	253	1.53e-85	249
NP_460453.1|STM1493	NP_252578.1|PA3889	8.36e-80	242	5.85e-81	244
NP_460454.1|STM1494	NP_252577.1|PA3888	4.79e-79	235	2.00e-76	228
NP_460462.1|STM1502	NP_250163.1|PA1472	1.13e-11	58.2	3.16e-11	56.6
NP_460464.1|STM1504	NP_251965.1|PA3275	1.94e-21	79.3	1.31e-22	82.0
NP_460466.1|STM1506	NP_252786.1|PA4097	1.07e-38	138	3.32e-37	134
NP_460468.1|STM1508	NP_251032.1|PA2342	3.05e-120	358	3.29e-123	366
NP_460471.1|STM1511	NP_253594.1|PA4907	4.19e-91	266	1.41e-92	270
NP_460477.1|STM1517	NP_253467.1|PA4779	1.27e-47	159	3.36e-52	170
NP_460480.1|STM1520	NP_253844.1|PA5157	1.05e-20	80.1	1.06e-18	74.7
NP_460481.1|STM1521	NP_253892.1|PA5205	1.66e-66	202	4.72e-67	203
NP_460482.1|STM1522	NP_252802.1|PA4113	1.43e-144	414	1.92e-145	416
NP_460483.1|STM1523	NP_250104.1|PA1413	2.16e-98	288	1.34e-97	286
NP_460485.1|STM1525	NP_250329.1|PA1638	1.37e-133	379	8.39e-133	376
NP_460505.1|STM1545	NP_249822.1|PA1131	7.16e-16	76.3	5.61e-16	76.3
NP_460509.1|STM1549	NP_252862.1|PA4173	5.13e-51	155	1.41e-51	157
NP_460517.1|STM1558	NP_250850.1|PA2160	2.03e-285	796	3.74e-284	792
NP_460518.1|STM1559	NP_250852.1|PA2162	5.33e-168	508	3.53e-163	496
NP_460519.1|STM1560	NP_250854.1|PA2164	1.52e-153	451	5.81e-151	444
NP_460522.1|STM1563	NP_248749.1|PA0059	2.42e-59	178	5.61e-59	177
NP_460525.1|STM1566	NP_252161.1|PA3471	2.35e-281	774	8.46e-280	770
NP_460526.1|STM1567	NP_254114.1|PA5427	4.62e-99	293	1.38e-101	300
NP_460527.1|STM1568	NP_253498.1|PA4810	1.56e-65	199	1.74e-67	203
NP_460529.1|STM1570	YP_003933614.1|PA4812	0.0	1436	0.0	1437
NP_460533.1|STM1574	NP_249973.1|PA1282	8.00e-90	281	2.26e-97	300
NP_460535.1|STM1576	NP_252565.1|PA3876	1.97e-174	495	9.39e-176	498
NP_460536.1|STM1577	NP_252564.1|PA3875	0.0	1894	0.0	1894
NP_460537.1|STM1578	NP_252563.1|PA3874	3.48e-304	828	2.96e-301	820
NP_460539.1|STM1580	NP_252561.1|PA3872	4.72e-71	214	5.16e-71	213
NP_460540.1|STM1581	NP_251460.1|PA2770	2.18e-22	91.3	4.02e-24	95.5
NP_460540.1|STM1581	NP_252268.1|PA3578	1.67e-23	94.4	3.05e-25	98.6
NP_460541.1|STM1582	NP_253514.1|PA4827	2.34e-26	102	2.41e-28	107
NP_460546.1|STM1587	NP_250979.1|PA2289	4.49e-155	463	7.05e-158	470
NP_460548.1|STM1589	NP_250887.1|PA2197	1.74e-194	536	3.71e-194	535
NP_460549.1|STM1590	NP_253553.1|PA4866	4.95e-66	197	1.55e-65	195
NP_460557.1|STM1598	NP_252821.1|PA4132	6.77e-146	423	4.52e-147	426
NP_460564.1|STM1605	NP_251002.1|PA2312	3.27e-20	80.9	2.72e-20	80.9
NP_460565.1|STM1606	NP_250342.1|PA1651	2.39e-106	316	2.14e-113	334
NP_460584.1|STM1625	NP_248842.1|PA0152	6.14e-55	177	1.07e-55	179
NP_460586.1|STM1627	NP_252319.1|PA3629	2.76e-222	608	2.01e-220	603
NP_460600.3|STM1641	NP_251987.1|PA3297	0.0	1200	0.0	1189
NP_460601.1|STM1642	NP_251913.1|PA3223	3.13e-54	169	7.84e-56	173
NP_460603.1|STM1644	NP_253992.1|PA5305	1.57e-18	72.0	1.48e-14	61.6
NP_460604.1|STM1645	NP_253993.1|PA5306	3.02e-15	60.5	5.70e-16	62.0
NP_460606.1|STM1647	NP_249618.1|PA0927	1.50e-120	347	4.04e-121	348
NP_460612.1|STM1653	NP_253677.1|PA4990	7.07e-28	95.9	2.15e-27	94.4
NP_460613.1|STM1654	NP_249883.1|PA1192	5.52e-139	391	1.85e-139	392
NP_460614.1|STM1655	NP_249146.1|PA0455	1.44e-165	472	4.48e-165	470
NP_460615.1|STM1656	NP_250464.1|PA1773	3.08e-48	162	9.33e-48	160
NP_460617.1|STM1658	NP_250366.1|PA1675	1.71e-25	94.7	4.60e-22	85.5
NP_460618.1|STM1659	NP_249686.1|PA0995	6.38e-34	115	4.96e-34	115
NP_460619.3|STM1660	NP_250235.1|PA1544	7.46e-89	261	4.02e-86	254
NP_460620.1|STM1661	NP_250480.1|PA1789	3.83e-39	137	4.41e-36	128
NP_460623.1|STM1664	NP_250050.1|PA1359	1.72e-21	85.5	1.37e-22	88.2
NP_460624.1|STM1665	NP_252870.1|PA4181	2.74e-107	306	2.82e-103	296
NP_460633.1|STM1675	NP_248872.1|PA0182	8.68e-59	184	2.81e-58	182
NP_460635.1|STM1677	NP_251224.1|PA2534	4.07e-73	224	1.96e-74	228
NP_460640.1|STM1682	NP_251222.1|PA2532	5.85e-72	211	2.54e-71	209
NP_460641.1|STM1683	NP_249564.1|PA0873	3.89e-146	427	3.62e-150	437
NP_460659.1|STM1700	NP_250497.1|PA1806	1.10e-128	363	4.67e-126	356
NP_460662.1|STM1703	NP_248976.1|PA0285	5.51e-98	315	9.52e-98	314
NP_460665.1|STM1706	NP_253527.1|PA4840	2.32e-25	89.7	2.87e-25	89.4
NP_460666.1|STM1707	NP_251566.1|PA2876	4.60e-92	268	1.92e-91	266
NP_460670.1|STM1711	NP_252736.1|PA4047	1.89e-84	246	4.33e-84	244
NP_460671.1|STM1712	NP_250253.1|PA1562	0.0	1264	0.0	1264
NP_460672.1|STM1713	NP_250445.1|PA1754	6.66e-153	429	8.87e-154	431
NP_460673.1|STM1714	NP_251701.1|PA3011	0.0	1176	0.0	1174
NP_460675.1|STM1716	NP_250523.1|PA1832	9.19e-102	301	2.64e-104	307
NP_460676.1|STM1717	NP_251863.1|PA3173	1.00e-76	230	1.21e-75	227
NP_460677.1|STM1718	NP_249963.1|PA1272	8.50e-61	186	1.46e-62	190
NP_460679.1|STM1720	NP_251889.1|PA3199	5.30e-90	260	5.04e-91	263
NP_460680.1|STM1721	NP_251890.1|PA3200	4.46e-56	180	7.81e-58	184
NP_460682.1|STM1723	NP_249692.1|PA1001	1.24e-146	429	1.88e-149	436
NP_460685.1|STM1726	NP_248726.1|PA0036	2.93e-153	436	3.44e-155	441
NP_460686.1|STM1727	NP_248725.1|PA0035	3.90e-46	153	2.99e-46	153
NP_460689.1|STM1730	NP_250874.1|PA2184	1.29e-57	175	6.20e-54	166
NP_460690.1|STM1731	NP_250875.1|PA2185	4.45e-152	424	4.88e-152	424
NP_460691.1|STM1732	NP_252756.1|PA4067	3.13e-56	176	4.62e-57	177
NP_460692.1|STM1733	NP_251899.1|PA3209	2.53e-41	131	1.68e-39	126
NP_460694.1|STM1735	NP_251891.1|PA3201	9.25e-49	154	3.17e-53	165
NP_460695.1|STM1736	NP_254058.1|PA5371	3.22e-34	113	1.24e-34	114
NP_460697.1|STM1738	NP_251892.1|PA3202	1.11e-44	137	4.98e-44	135
NP_460698.1|STM1739	NP_254081.1|PA5394	4.72e-45	162	6.98e-45	161
NP_460700.1|STM1741	NP_250187.1|PA1496	1.12e-61	194	7.74e-63	196
NP_460711.1|STM1752	NP_250713.1|PA2023	4.24e-67	208	4.17e-70	216
NP_460712.1|STM1753	NP_251488.1|PA2798	2.38e-27	108	9.63e-26	103
NP_460713.1|STM1754	NP_250331.1|PA1640	4.02e-52	172	1.51e-50	167
NP_460714.1|STM1755	NP_249730.1|PA1039	1.88e-35	118	4.22e-35	117
NP_460715.1|STM1756	NP_253004.1|PA4314	8.69e-73	222	1.19e-73	224
NP_460717.1|STM1761	NP_252561.1|PA3872	2.43e-73	219	1.42e-70	212
NP_460719.1|STM1763	NP_252563.1|PA3874	1.77e-310	843	1.85e-308	838
NP_460720.1|STM1764	NP_252564.1|PA3875	0.0	1909	0.0	1908
NP_460721.1|STM1765	NP_252565.1|PA3876	2.30e-186	525	2.05e-185	523
NP_460722.1|STM1766	NP_252567.1|PA3878	7.40e-73	243	3.71e-78	256
NP_460723.1|STM1767	NP_252568.1|PA3879	1.15e-79	235	1.10e-80	237
NP_460728.1|STM1772	NP_252326.1|PA3636	4.34e-140	393	2.00e-141	396
NP_460729.1|STM1773	NP_252109.1|PA3419	3.44e-12	62.4	6.54e-14	67.0
NP_460731.1|STM1775	NP_253353.1|PA4664	2.97e-89	264	8.51e-87	257
NP_460732.1|STM1776	NP_253354.1|PA4665	5.93e-167	468	1.25e-171	479
NP_460733.1|STM1777	NP_253355.1|PA4666	1.41e-136	395	6.75e-138	398
NP_460735.1|STM1779	NP_253358.1|PA4669	2.94e-102	297	5.21e-101	294
NP_460736.1|STM1780	NP_253359.1|PA4670	4.98e-150	421	3.10e-149	419
NP_460737.3|STM1781	NP_251253.1|PA2563	3.00e-31	124	4.19e-30	120
NP_460739.3|STM1783	NP_253361.1|PA4672	4.36e-75	222	9.18e-75	221
NP_460740.1|STM1784	NP_253362.1|PA4673	6.97e-194	536	2.19e-193	535
NP_460752.1|STM1796	NP_251106.1|PA2416	1.64e-205	581	9.74e-210	592
NP_460753.1|STM1797	NP_254111.1|PA5424	1.58e-11	52.4	1.02e-12	55.1
NP_460756.1|STM1800	NP_253885.1|PA5198	5.30e-22	91.3	1.48e-21	89.7
NP_460757.1|STM1801	NP_253708.3|PA5021	1.66e-261	723	3.71e-258	714
NP_460758.1|STM1802	NP_253989.1|PA5302	8.47e-106	312	3.71e-105	310
NP_460759.1|STM1803	NP_253991.1|PA5304	2.38e-195	545	3.90e-197	550
NP_460760.3|STM1804	NP_249277.1|PA0586	2.81e-261	719	2.31e-263	724
NP_460762.1|STM1806	NP_250511.1|PA1820	4.85e-189	535	8.37e-188	532
NP_460763.1|STM1807	NP_249229.1|PA0538	1.84e-20	80.9	1.04e-19	78.6
NP_460767.3|STM1811	NP_249990.1|PA1299	1.21e-54	166	3.68e-54	165
NP_460768.1|STM1812	NP_249009.1|PA0318	6.50e-73	218	5.79e-72	215
NP_460769.1|STM1813	NP_249986.1|PA1295	6.45e-18	70.1	6.17e-18	69.7
NP_460770.1|STM1814	NP_251933.1|PA3243	2.08e-37	129	9.85e-37	127
NP_460771.1|STM1815	NP_251934.1|PA3244	1.44e-146	409	1.83e-145	405
NP_460772.1|STM1816	NP_251935.1|PA3245	6.80e-29	96.7	1.74e-29	97.8
NP_460773.1|STM1817	NP_249985.1|PA1294	1.80e-74	233	1.88e-71	225
NP_460774.1|STM1818	NP_251989.1|PA3299	1.05e-220	620	6.54e-220	618
NP_460774.1|STM1818	NP_251990.1|PA3300	2.81e-213	601	3.51e-217	611
NP_460776.1|STM1820	NP_252375.1|PA3685	2.50e-64	197	1.51e-63	194
NP_460778.1|STM1822	NP_253990.1|PA5303	4.60e-28	96.7	1.03e-27	95.5
NP_460780.1|STM1824	NP_250449.1|PA1758	9.85e-128	375	1.03e-130	382
NP_460781.1|STM1825	NP_252443.1|PA3754	5.03e-34	117	2.07e-37	125
NP_460782.1|STM1826	NP_251133.1|PA2443	1.59e-161	461	4.33e-162	462
NP_460782.1|STM1826	NP_254066.1|PA5379	1.04e-154	444	1.14e-154	444
NP_460783.3|STM1827	NP_252514.1|PA3825	1.36e-68	228	2.27e-72	238
NP_460790.1|STM1834	NP_251600.1|PA2910	5.42e-71	211	6.25e-70	208
NP_460791.1|STM1835	NP_249852.1|PA1161	5.71e-64	199	1.54e-64	200
NP_460793.1|STM1837	NP_249147.1|PA0456	4.95e-28	93.2	7.66e-28	92.4
NP_460798.1|STM1842	NP_248845.1|PA0155	1.24e-32	118	1.41e-32	117
NP_460799.1|STM1843	NP_248937.1|PA0246	5.75e-38	142	6.64e-38	141
NP_460800.1|STM1844	NP_251520.1|PA2830	3.19e-86	257	2.63e-88	262
NP_460801.1|STM1845	NP_251947.1|PA3257	3.37e-163	483	2.35e-161	478
NP_460803.1|STM1847	NP_251512.1|PA2822	7.24e-52	161	3.01e-50	157
NP_460805.1|STM1849	NP_253378.1|PA4689	5.64e-125	392	3.56e-126	395
NP_460818.1|STM1862	NP_250791.1|PA2101	2.30e-56	181	1.65e-53	174
NP_460834.1|STM1877	NP_253490.1|PA4802	5.93e-12	60.5	6.16e-11	57.4
NP_460836.1|STM1879	NP_249995.1|PA1304	5.79e-148	443	1.45e-152	455
NP_460837.1|STM1880	NP_252401.1|PA3712	1.62e-24	94.4	2.11e-20	83.2
NP_460839.1|STM1882	NP_252103.1|PA3413	1.69e-06	40.0	1.19e-06	40.0
NP_460840.1|STM1883	NP_252440.1|PA3751	2.28e-185	517	1.35e-182	509
NP_460841.1|STM1884	NP_251821.1|PA3131	2.65e-64	196	1.17e-63	194
NP_460841.1|STM1884	NP_251871.1|PA3181	7.68e-65	197	2.64e-66	201
NP_460842.1|STM1885	NP_251884.1|PA3194	3.61e-275	762	7.51e-273	756
NP_460843.1|STM1886	NP_251873.1|PA3183	1.52e-191	540	1.01e-192	543
NP_460844.1|STM1887	NP_251874.1|PA3184	4.33e-104	302	5.72e-105	304
NP_460845.1|STM1888	NP_253019.1|PA4329	3.91e-175	498	1.31e-176	501
NP_460847.1|STM1890	NP_249358.1|PA0667	1.93e-61	203	6.13e-60	199
NP_460848.3|STM1891	NP_254185.1|PA5498	3.71e-66	208	7.39e-66	207
NP_460849.3|STM1892	NP_254187.1|PA5500	2.06e-100	291	3.19e-100	291
NP_460850.1|STM1893	NP_254188.1|PA5501	1.21e-88	261	3.05e-87	257
NP_460851.1|STM1894	NP_249658.1|PA0967	5.63e-171	476	3.19e-171	477
NP_460852.1|STM1895	NP_249657.1|PA0966	1.88e-73	218	7.10e-74	219
NP_460855.1|STM1898	NP_249656.1|PA0965	1.11e-58	178	8.06e-57	173
NP_460856.1|STM1899	NP_249655.1|PA0964	3.76e-114	325	2.38e-113	322
NP_460858.1|STM1901	NP_249654.1|PA0963	6.66e-268	742	5.75e-272	752
NP_460859.1|STM1902	NP_251756.1|PA3066	9.07e-17	72.0	3.80e-15	67.4
NP_460860.1|STM1903	NP_252373.1|PA3683	2.95e-64	200	4.30e-62	194
NP_460862.1|STM1905	NP_249466.1|PA0775	6.44e-91	266	8.05e-90	263
NP_460863.1|STM1906	NP_249465.1|PA0774	2.03e-122	352	3.13e-122	351
NP_460866.1|STM1909	NP_253738.1|PA5051	3.36e-202	575	5.27e-202	574
NP_460870.1|STM1913	NP_250143.1|PA1452	4.08e-243	688	8.43e-241	682
NP_460871.1|STM1914	NP_250140.1|PA1449	1.92e-89	272	2.07e-86	264
NP_460872.1|STM1915	NP_250148.1|PA1457	3.96e-29	107	4.90e-30	109
NP_460873.1|STM1916	NP_250147.1|PA1456	2.08e-53	161	1.08e-53	162
NP_460874.1|STM1917	NP_248863.1|PA0173	5.87e-140	398	6.00e-138	393
NP_460875.1|STM1918	NP_248865.1|PA0175	1.54e-90	268	1.63e-90	267
NP_460877.1|STM1920	NP_248867.1|PA0177	1.14e-63	190	5.14e-65	193
NP_460878.1|STM1921	NP_248868.1|PA0178	1.17e-168	494	7.43e-173	505
NP_460879.1|STM1922	NP_253640.1|PA4953	6.70e-64	202	4.54e-63	200
NP_460880.1|STM1923	NP_253641.1|PA4954	1.40e-75	230	1.23e-79	240
NP_460884.1|STM1927	NP_251707.1|PA3017	1.71e-06	42.4	1.90e-08	47.4
NP_460898.1|STM1945	NP_251274.1|PA2584	9.61e-65	194	6.65e-61	184
NP_460899.1|STM1946	NP_251275.1|PA2585	4.72e-221	625	1.18e-219	621
NP_460900.1|STM1947	NP_251276.1|PA2586	3.80e-87	254	7.07e-88	255
NP_460903.1|STM1950	NP_252167.1|PA3477	4.54e-68	207	2.82e-67	205
NP_460905.1|STM1952	NP_249004.1|PA0313	5.67e-59	183	5.13e-58	180
NP_460906.1|STM1953	YP_008719763.1|PA3089a	7.66e-12	62.4	1.39e-10	58.2
NP_460907.1|STM1954	NP_249005.1|PA0314	4.38e-57	181	5.73e-58	182
NP_460909.1|STM1956	NP_250146.1|PA1455	6.89e-66	202	4.19e-68	207
NP_460912.1|STM1959	NP_249783.1|PA1092	1.40e-68	225	2.53e-64	213
NP_460913.1|STM1960	NP_249785.1|PA1094	8.92e-38	141	3.41e-37	139
NP_460914.1|STM1961	NP_249786.1|PA1095	2.07e-31	106	4.22e-31	105
NP_460918.3|STM1965	NP_252321.1|PA3631	8.70e-153	436	4.90e-150	429
NP_460919.1|STM1966	NP_252322.1|PA3632	3.99e-20	73.9	1.62e-20	74.7
NP_460921.1|STM1968	NP_249791.1|PA1100	4.57e-16	65.5	4.58e-17	67.8
NP_460922.1|STM1969	NP_249792.1|PA1101	1.23e-92	293	2.80e-92	292
NP_460923.1|STM1970	NP_249793.1|PA1102	2.94e-84	255	2.61e-83	253
NP_460925.1|STM1972	NP_249795.1|PA1104	1.43e-173	492	5.42e-174	493
NP_460926.1|STM1973	NP_249796.1|PA1105	4.08e-15	65.5	7.02e-13	59.3
NP_460929.1|STM1976	NP_250134.1|PA1443	2.32e-83	253	2.50e-80	244
NP_460932.1|STM1979	NP_250137.1|PA1446	4.67e-85	251	8.04e-82	243
NP_460933.1|STM1980	NP_250138.1|PA1447	2.30e-21	77.8	2.16e-22	80.1
NP_460934.1|STM1981	NP_250139.1|PA1448	1.52e-48	159	5.72e-49	159
NP_460940.1|STM1989	NP_250548.1|PA1857	7.97e-111	321	6.68e-108	313
NP_460941.1|STM1990	NP_253471.1|PA4783	1.90e-102	299	2.29e-106	309
NP_460951.1|STM2001	NP_252719.1|PA4030	3.33e-52	169	2.97e-51	166
NP_460956.1|STM2009	NP_252659.1|PA3970	4.18e-177	504	3.30e-177	504
NP_460960.1|STM2015	NP_251544.1|PA2854	8.70e-68	212	1.39e-67	211
NP_460961.1|STM2016	NP_249970.1|PA1279	1.15e-63	204	1.26e-59	193
NP_460962.1|STM2017	NP_249972.1|PA1281	1.65e-22	90.1	2.43e-22	89.4
NP_460963.1|STM2018	NP_249969.1|PA1278	1.77e-33	114	4.62e-31	108
NP_460964.1|STM2019	NP_249968.1|PA1277	6.87e-135	397	1.64e-133	393
NP_460969.1|STM2024	NP_251594.1|PA2904	3.30e-27	102	2.54e-28	105
NP_460971.1|STM2026	NP_251599.1|PA2909	5.69e-19	80.9	2.68e-17	75.9
NP_460974.1|STM2029	NP_251638.1|PA2948	1.91e-68	209	1.55e-70	214
NP_460977.1|STM2032	NP_251598.1|PA2908	4.95e-54	180	8.23e-52	174
NP_460978.1|STM2033	NP_251595.1|PA2905	5.17e-20	81.6	1.10e-18	77.8
NP_460979.1|STM2034	NP_249966.1|PA1275	2.46e-46	156	1.52e-44	151
NP_460980.1|STM2035	NP_249964.1|PA1273	2.70e-74	237	1.58e-68	222
NP_461012.1|STM2067	NP_253006.1|PA4316	1.67e-154	445	9.67e-152	438
NP_461013.1|STM2068	NP_250731.1|PA2041	8.30e-198	553	3.18e-198	554
NP_461014.1|STM2069	NP_251915.1|PA3225	6.52e-31	115	1.93e-29	111
NP_461016.1|STM2071	NP_253139.1|PA4449	1.70e-22	90.5	1.77e-22	89.7
NP_461017.1|STM2072	NP_253138.1|PA4448	2.23e-91	281	3.03e-89	275
NP_461018.1|STM2073	NP_251855.1|PA3165	3.37e-34	127	7.18e-35	128
NP_461020.3|STM2075	NP_251842.1|PA3152	6.09e-48	153	1.92e-47	151
NP_461021.1|STM2076	NP_253828.1|PA5141	1.65e-34	121	3.84e-37	128
NP_461022.1|STM2077	NP_253827.1|PA5140	3.50e-73	221	1.98e-70	214
NP_461025.1|STM2080	NP_252249.1|PA3559	2.35e-38	140	1.16e-39	144
NP_461030.1|STM2085	NP_250923.1|PA2233	1.36e-77	236	2.01e-77	236
NP_461038.1|STM2093	NP_251204.1|PA2514	1.21e-40	142	8.65e-43	148
NP_461039.1|STM2094	NP_253851.1|PA5164	1.32e-80	234	3.51e-81	236
NP_461040.1|STM2095	NP_253850.1|PA5163	1.64e-163	453	2.55e-163	452
NP_461041.1|STM2096	NP_253849.1|PA5162	2.55e-102	299	2.11e-99	291
NP_461042.1|STM2097	NP_253848.1|PA5161	6.10e-158	444	3.94e-159	447
NP_461048.1|STM2103	NP_250921.1|PA2231	1.63e-83	263	9.22e-80	253
NP_461050.3|STM2105	NP_252241.1|PA3551	8.42e-179	507	5.25e-178	505
NP_461054.1|STM2109	NP_254140.1|PA5453	3.86e-108	317	5.56e-110	322
NP_461062.1|STM2117	NP_251668.1|PA2978	1.04e-13	62.0	1.09e-14	64.3
NP_461064.1|STM2119	NP_250022.1|PA1331	3.68e-170	488	4.58e-174	498
NP_461066.1|STM2121	NP_252170.1|PA3480	7.35e-13	61.6	7.62e-13	61.2
NP_461068.1|STM2123	NP_249872.1|PA1181	3.44e-164	509	9.73e-172	529
NP_461069.1|STM2124	NP_250377.1|PA1686	4.23e-49	162	3.03e-50	165
NP_461070.1|STM2125	NP_253560.1|PA4873	1.08e-52	180	4.10e-52	178
NP_461071.1|STM2126	NP_251218.1|PA2528	2.69e-92	282	3.39e-94	286
NP_461072.1|STM2127	NP_251217.1|PA2527	0.0	1257	0.0	1274
NP_461073.1|STM2128	NP_251216.1|PA2526	0.0	1170	0.0	1165
NP_461080.1|STM2136	NP_254127.1|PA5440	1.77e-255	700	1.20e-256	702
NP_461084.1|STM2140	NP_251713.1|PA3023	1.52e-80	243	5.57e-76	231
NP_461089.1|STM2145	NP_252446.1|PA3757	8.79e-36	125	9.45e-36	124
NP_461090.1|STM2146	NP_252664.1|PA3975	9.79e-38	131	5.33e-38	131
NP_461098.1|STM2154	NP_252171.1|PA3481	3.35e-105	311	4.46e-106	313
NP_461099.1|STM2155	NP_252172.1|PA3482	0.0	908	0.0	903
NP_461102.1|STM2157	NP_249606.1|PA0915	1.54e-44	141	1.44e-45	143
NP_461103.1|STM2158	NP_253948.1|PA5261	7.09e-25	96.3	7.27e-27	101
NP_461111.1|STM2166	NP_250417.1|PA1726	0.0	948	0.0	949
NP_461113.1|STM2168	NP_249560.1|PA0869	5.81e-134	380	8.83e-134	379
NP_461114.1|STM2169	NP_249881.1|PA1190	1.30e-73	218	3.09e-75	222
NP_461115.1|STM2170	NP_253931.1|PA5244	1.42e-33	116	1.08e-33	116
NP_461116.1|STM2171	NP_251818.1|PA3128	3.44e-37	129	3.79e-32	115
NP_461117.1|STM2172	NP_252583.1|PA3894	2.58e-52	181	7.59e-54	185
NP_461117.1|STM2172	NP_253845.1|PA5158	2.39e-50	176	6.83e-48	169
NP_461119.1|STM2174	NP_251819.1|PA3129	4.26e-85	256	1.29e-87	262
NP_461120.1|STM2175	NP_252907.1|PA4217	4.24e-32	122	2.09e-30	117
NP_461121.1|STM2176	NP_251163.1|PA2473	2.38e-82	241	2.44e-80	236
NP_461122.1|STM2177	NP_251161.1|PA2471	2.36e-124	349	2.20e-125	352
NP_461123.1|STM2178	NP_251160.1|PA2470	1.08e-154	436	1.20e-154	435
NP_461124.1|STM2179	NP_248926.1|PA0235	5.23e-123	363	3.19e-122	360
NP_461124.1|STM2179	NP_251162.1|PA2472	1.71e-129	379	4.79e-127	373
NP_461125.1|STM2180	NP_251159.1|PA2469	1.99e-68	213	4.83e-70	216
NP_461127.1|STM2182	NP_252702.1|PA4013	6.26e-42	140	4.29e-40	135
NP_461131.1|STM2186	NP_249131.1|PA0440	1.38e-58	195	2.52e-56	189
NP_461132.1|STM2187	NP_249130.1|PA0439	1.19e-104	313	5.35e-104	311
NP_461134.1|STM2189	NP_250637.1|PA1947	9.49e-108	328	8.17e-107	325
NP_461138.1|STM2193	NP_252128.1|PA3438	8.24e-37	125	4.19e-36	122
NP_461139.2|STM2194	NP_252318.1|PA3628	4.74e-126	358	8.90e-127	359
NP_461144.1|STM2199	NP_250612.1|PA1922	1.69e-125	384	4.28e-123	377
NP_461145.1|STM2200	NP_253318.1|PA4628	7.17e-256	703	6.70e-257	706
NP_461146.1|STM2201	NP_254069.1|PA5382	2.95e-89	265	1.14e-84	253
NP_461147.1|STM2202	NP_254070.1|PA5383	3.17e-111	325	2.51e-116	338
NP_461149.1|STM2204	NP_252250.1|PA3560	4.28e-175	505	8.90e-173	499
NP_461150.1|STM2205	NP_252251.1|PA3561	3.91e-79	241	1.24e-75	231
NP_461157.1|STM2213	NP_253881.1|PA5194	2.03e-14	68.2	4.91e-15	69.7
NP_461158.1|STM2214	NP_252162.1|PA3472	1.61e-22	87.4	3.32e-23	89.0
NP_461159.1|STM2215	NP_252514.1|PA3825	1.38e-71	234	3.73e-73	238
NP_461160.1|STM2216	NP_250501.1|PA1810	1.05e-152	450	1.16e-152	450
NP_461160.1|STM2216	NP_250748.1|PA2058	3.56e-147	436	2.41e-151	446
NP_461161.1|STM2217	NP_250500.1|PA1809	1.21e-155	439	2.14e-154	436
NP_461161.1|STM2217	NP_250749.1|PA2059	3.02e-148	420	7.95e-149	421
NP_461162.1|STM2218	NP_250499.1|PA1808	5.34e-153	431	3.14e-150	423
NP_461163.1|STM2219	NP_250498.1|PA1807	6.21e-205	578	1.04e-206	582
NP_461165.1|STM2221	NP_252825.1|PA4136	1.56e-65	211	4.72e-69	220
NP_461166.1|STM2222	NP_249424.1|PA0733	2.83e-64	197	2.16e-64	197
NP_461170.1|STM2226	NP_252538.1|PA3849	6.76e-65	206	2.34e-66	209
NP_461172.1|STM2228	NP_249615.1|PA0924	1.04e-36	142	1.44e-37	144
NP_461175.1|STM2232	NP_253925.1|PA5238	1.27e-60	211	4.79e-69	233
NP_461191.1|STM2248	NP_250172.1|PA1481	1.02e-63	192	4.39e-63	190
NP_461192.1|STM2249	NP_250171.1|PA1480	1.15e-242	683	3.89e-244	686
NP_461193.1|STM2250	NP_250170.1|PA1479	3.08e-42	135	4.22e-43	137
NP_461195.1|STM2252	NP_250168.1|PA1477	4.55e-82	243	1.91e-79	236
NP_461196.1|STM2253	NP_250167.1|PA1476	5.22e-65	198	1.33e-63	194
NP_461197.1|STM2254	NP_250166.1|PA1475	1.98e-63	194	1.06e-64	197
NP_461198.1|STM2255	NP_249863.1|PA1172	6.44e-87	252	1.98e-86	250
NP_461202.1|STM2259	NP_249865.1|PA1174	0.0	1221	0.0	1217
NP_461204.1|STM2261	NP_249867.1|PA1176	2.14e-27	98.2	1.84e-26	95.5
NP_461205.1|STM2262	NP_251445.1|PA2755	3.06e-52	161	6.36e-52	160
NP_461206.1|STM2263	NP_251087.1|PA2397	7.79e-91	286	2.93e-87	277
NP_461208.1|STM2265	NP_250808.1|PA2118	9.53e-120	347	1.59e-116	339
NP_461209.1|STM2266	NP_251683.1|PA2993	9.52e-65	206	1.42e-64	205
NP_461212.1|STM2270	NP_252403.1|PA3714	1.16e-44	145	1.24e-44	145
NP_461212.1|STM2270	NP_252769.1|PA4080	6.60e-47	151	2.84e-46	149
NP_461214.1|STM2272	NP_251858.1|PA3168	0.0	1126	0.0	1122
NP_461218.1|STM2276	NP_251861.1|PA3171	4.98e-105	301	1.28e-105	302
NP_461219.1|STM2277	NP_249847.1|PA1156	1.94e-69	243	8.93e-69	241
NP_461224.1|STM2282	NP_249038.1|PA0347	2.11e-48	165	2.17e-50	170
NP_461225.1|STM2283	NP_253922.1|PA5235	8.16e-250	685	1.25e-249	684
NP_461232.1|STM2290	NP_250904.1|PA2214	1.83e-131	383	3.03e-128	375
NP_461233.1|STM2291	NP_250905.1|PA2215	4.09e-50	171	4.23e-50	171
NP_461239.3|STM2297	NP_252242.1|PA3552	1.03e-174	489	1.59e-174	488
NP_461240.1|STM2298	NP_252243.1|PA3553	1.01e-144	409	7.60e-143	404
NP_461241.1|STM2299	NP_252244.1|PA3554	0.0	929	0.0	927
NP_461242.1|STM2300	NP_252245.1|PA3555	2.56e-139	392	6.42e-138	389
NP_461243.1|STM2301	NP_252246.1|PA3556	3.41e-142	419	9.27e-143	420
NP_461244.1|STM2302	NP_252247.1|PA3557	3.27e-19	73.9	9.17e-20	75.1
NP_461245.1|STM2303	NP_252248.1|PA3558	2.24e-12	57.4	1.74e-13	60.1
NP_461249.1|STM2307	NP_250703.1|PA2013	2.24e-32	117	6.12e-32	116
NP_461254.1|STM2312	NP_248805.1|PA0115	4.64e-57	172	4.27e-58	175
NP_461256.1|STM2314	NP_252039.1|PA3349	1.76e-54	178	3.51e-54	177
NP_461258.3|STM2316	NP_251339.1|PA2649	9.79e-182	513	4.93e-181	511
NP_461259.1|STM2317	NP_251338.1|PA2648	4.48e-258	711	8.47e-259	712
NP_461260.1|STM2318	NP_251337.1|PA2647	1.23e-301	830	1.09e-300	827
NP_461261.1|STM2319	NP_251336.1|PA2646	1.26e-42	132	5.12e-45	138
NP_461262.1|STM2320	NP_251335.1|PA2645	3.84e-65	195	4.62e-66	197
NP_461263.1|STM2321	NP_251334.1|PA2644	3.10e-97	276	2.40e-97	276
NP_461264.1|STM2322	NP_251333.1|PA2643	3.85e-175	486	5.77e-173	480
NP_461265.3|STM2323	NP_251332.1|PA2642	0.0	1246	0.0	1242
NP_461266.1|STM2324	NP_251331.1|PA2641	3.92e-260	711	4.77e-257	702
NP_461267.1|STM2325	NP_251330.1|PA2640	1.06e-83	241	2.45e-85	245
NP_461268.1|STM2326	NP_251329.1|PA2639	0.0	970	0.0	968
NP_461269.1|STM2327	NP_251328.1|PA2638	5.63e-134	373	1.80e-133	371
NP_461270.1|STM2328	NP_251327.1|PA2637	1.09e-53	163	9.54e-55	166
NP_461272.1|STM2330	NP_251187.1|PA2497	2.61e-45	153	5.23e-49	162
NP_461272.1|STM2330	NP_251536.1|PA2846	5.44e-46	154	1.25e-47	158
NP_461273.1|STM2331	NP_251518.1|PA2828	2.27e-235	644	1.28e-237	650
NP_461275.1|STM2333	NP_252528.1|PA3839	1.31e-245	687	5.02e-246	688
NP_461276.3|STM2334	NP_252630.1|PA3941	4.00e-12	60.5	9.69e-12	58.9
NP_461279.1|STM2337	NP_249527.1|PA0836	2.06e-111	329	7.79e-112	330
NP_461280.1|STM2338	NP_249526.1|PA0835	2.08e-273	766	2.57e-272	763
NP_461282.1|STM2340	NP_252106.1|PA3416	1.44e-12	64.7	2.82e-12	63.5
NP_461288.1|STM2346	NP_253528.1|PA4841	1.99e-34	117	1.31e-35	120
NP_461290.1|STM2348	NP_253091.1|PA4401	8.69e-10	53.9	1.48e-11	58.5
NP_461291.1|STM2349	NP_249724.1|PA1033	2.48e-96	277	9.34e-97	278
NP_461292.1|STM2350	NP_253345.1|PA4656	2.24e-93	276	1.01e-92	274
NP_461293.1|STM2351	NP_249583.1|PA0892	6.09e-127	358	9.27e-127	357
NP_461293.1|STM2351	NP_251616.1|PA2926	1.40e-123	349	6.13e-123	347
NP_461294.1|STM2352	NP_251615.1|PA2925	7.13e-109	310	1.36e-109	312
NP_461295.1|STM2353	NP_251614.1|PA2924	4.04e-95	275	1.09e-95	276
NP_461296.1|STM2354	NP_251613.1|PA2923	7.43e-87	256	1.00e-87	258
NP_461297.1|STM2355	NP_251613.1|PA2923	3.96e-84	249	2.66e-85	252
NP_461301.1|STM2359	NP_253492.1|PA4804	7.36e-36	135	5.05e-35	133
NP_461303.1|STM2361	NP_249887.1|PA1196	2.13e-107	324	1.42e-105	319
NP_461304.1|STM2362	NP_251798.1|PA3108	7.01e-221	616	2.81e-223	622
NP_461305.1|STM2363	NP_251799.1|PA3109	2.03e-28	101	1.55e-29	103
NP_461307.1|STM2365	NP_251801.1|PA3111	5.42e-107	320	3.81e-105	315
NP_461308.1|STM2366	NP_251802.1|PA3112	5.23e-139	392	9.44e-140	393
NP_461309.1|STM2367	NP_252718.1|PA4029	6.12e-88	256	1.66e-88	257
NP_461310.1|STM2368	NP_251804.1|PA3114	4.58e-106	306	6.07e-105	303
NP_461311.1|STM2369	NP_251806.1|PA3116	1.46e-61	197	6.83e-60	192
NP_461312.1|STM2370	NP_250066.1|PA1375	4.16e-107	317	1.67e-104	310
NP_461320.1|STM2378	NP_250300.1|PA1609	2.79e-192	535	7.94e-195	541
NP_461321.3|STM2379	NP_252146.1|PA3456	1.20e-149	447	1.24e-149	446
NP_461324.1|STM2382	NP_250515.1|PA1824	3.00e-43	145	2.68e-48	158
NP_461326.1|STM2384	NP_250372.1|PA1681	1.35e-185	515	6.01e-185	513
NP_461327.1|STM2385	NP_250369.1|PA1678	5.19e-120	344	3.38e-121	347
NP_461329.1|STM2387	NP_250307.1|PA1616	9.04e-16	67.8	7.06e-15	65.1
NP_461331.2|STM2389	NP_253473.1|PA4785	4.08e-85	264	2.23e-88	272
NP_461333.1|STM2391	NP_249979.1|PA1288	9.96e-45	158	1.42e-42	152
NP_461334.1|STM2392	NP_251490.1|PA2800	8.83e-33	117	2.64e-31	112
NP_461335.1|STM2393	NP_251467.1|PA2777	8.51e-93	276	2.53e-95	282
NP_461342.1|STM2401	NP_251932.1|PA3242	6.40e-97	286	1.63e-95	282
NP_461343.1|STM2402	NP_253403.1|PA4715	6.08e-274	743	9.39e-274	742
NP_461344.1|STM2403	NP_251883.1|PA3193	2.18e-61	196	1.65e-58	188
NP_461349.1|STM2408	NP_249500.1|PA0809	1.36e-92	283	7.73e-90	276
NP_461349.1|STM2408	NP_253024.1|PA4334	4.24e-92	281	2.94e-96	291
NP_461354.1|STM2415	NP_251824.1|PA3134	6.10e-94	290	1.29e-97	300
NP_461359.1|STM2424	NP_250688.1|PA1998	7.37e-38	134	2.05e-38	135
NP_461360.2|STM2425	NP_250716.1|PA2026	1.26e-118	343	5.96e-120	346
NP_461361.3|STM2426	NP_252302.1|PA3612	4.95e-28	93.6	1.83e-28	94.4
NP_461362.1|STM2427	NP_250220.1|PA1529	1.75e-237	676	1.03e-235	671
NP_461364.1|STM2429	NP_249537.1|PA0846	4.97e-64	197	1.20e-62	194
NP_461365.1|STM2430	NP_251399.1|PA2709	2.26e-160	448	1.65e-158	443
NP_461372.1|STM2437	NP_249222.1|PA0531	5.00e-28	104	2.73e-28	104
NP_461375.1|STM2440	NP_249623.1|PA0932	8.11e-145	407	2.62e-146	410
NP_461376.1|STM2441	NP_248971.1|PA0280	1.80e-113	331	7.67e-115	334
NP_461377.1|STM2442	NP_248972.1|PA0281	5.70e-91	269	1.75e-90	268
NP_461378.1|STM2443	NP_248973.1|PA0282	4.87e-87	258	1.04e-86	257
NP_461380.1|STM2445	NP_254211.1|PA5524	5.54e-49	160	4.50e-45	149
NP_461386.1|STM2451	NP_248714.1|PA0024	2.35e-163	454	3.18e-164	456
NP_461392.1|STM2457	NP_252714.1|PA4025	2.62e-32	118	2.57e-32	117
NP_461393.1|STM2458	NP_252713.1|PA4024	6.48e-152	437	1.76e-147	426
NP_461395.1|STM2460	NP_250182.1|PA1491	1.73e-51	175	4.95e-58	192
NP_461396.1|STM2461	NP_253873.1|PA5186	4.93e-58	191	8.87e-60	196
NP_461417.1|STM2482	NP_252354.1|PA3664	4.31e-34	112	2.62e-33	109
NP_461418.1|STM2483	NP_249853.1|PA1162	6.95e-161	454	3.41e-157	444
NP_461421.1|STM2486	NP_253405.1|PA4717	2.11e-94	278	4.77e-94	277
NP_461422.1|STM2487	NP_249704.1|PA1013	3.88e-125	352	8.49e-125	350
NP_461424.1|STM2489	NP_249701.1|PA1010	2.95e-114	328	1.06e-112	324
NP_461426.1|STM2491	NP_249699.1|PA1008	4.49e-32	109	3.47e-32	109
NP_461428.1|STM2493	NP_249698.1|PA1007	4.10e-98	292	4.23e-93	279
NP_461429.1|STM2494	NP_249696.1|PA1005	6.61e-68	223	3.34e-69	226
NP_461430.1|STM2495	NP_249641.1|PA0950	1.31e-38	123	2.44e-39	125
NP_461431.1|STM2496	NP_249638.1|PA0947	3.30e-69	210	1.60e-67	205
NP_461432.1|STM2497	NP_253336.1|PA4647	1.01e-87	271	7.04e-92	281
NP_461433.1|STM2498	NP_253335.1|PA4646	1.16e-99	285	5.52e-101	288
NP_461434.3|STM2499	NP_249636.1|PA0945	7.12e-172	479	3.22e-171	477
NP_461435.1|STM2500	NP_249635.1|PA0944	1.51e-84	247	6.03e-85	248
NP_461436.1|STM2501	NP_253929.1|PA5242	4.38e-133	407	1.99e-132	405
NP_461437.1|STM2502	NP_253928.1|PA5241	9.71e-124	369	1.04e-123	369
NP_461445.1|STM2510	NP_252458.1|PA3769	3.97e-281	770	1.51e-281	771
NP_461446.1|STM2511	NP_252459.1|PA3770	1.79e-223	621	2.78e-223	620
NP_461454.1|STM2519	NP_252488.1|PA3799	7.06e-203	569	3.13e-202	567
NP_461455.1|STM2520	NP_252489.1|PA3800	3.83e-46	160	3.98e-46	159
NP_461457.1|STM2522	NP_252491.1|PA3802	1.58e-183	515	1.51e-184	517
NP_461458.1|STM2523	NP_252492.1|PA3803	3.56e-188	522	1.74e-191	530
NP_461459.1|STM2524	NP_252493.1|PA3804	1.27e-23	97.1	9.24e-23	94.4
NP_461460.1|STM2525	NP_252495.1|PA3806	3.38e-149	424	1.79e-149	425
NP_461461.1|STM2526	NP_252496.1|PA3807	1.08e-58	176	1.59e-56	170
NP_461468.1|STM2533	NP_249983.1|PA1292	5.85e-38	132	4.55e-38	132
NP_461472.1|STM2537	NP_252497.1|PA3808	2.95e-21	75.9	5.55e-22	77.4
NP_461473.1|STM2538	NP_252498.1|PA3809	8.29e-62	181	1.84e-61	180
NP_461474.1|STM2539	NP_252499.1|PA3810	1.30e-264	736	5.31e-267	742
NP_461475.1|STM2540	NP_252500.1|PA3811	7.23e-30	105	2.77e-27	98.2
NP_461476.1|STM2541	NP_252501.1|PA3812	4.89e-52	156	2.17e-51	154
NP_461477.1|STM2542	NP_252502.1|PA3813	1.76e-73	212	1.16e-74	215
NP_461478.1|STM2543	NP_252503.1|PA3814	1.76e-223	614	1.11e-222	612
NP_461479.1|STM2544	NP_252504.1|PA3815	2.54e-62	187	3.36e-63	189
NP_461480.1|STM2545	NP_252506.1|PA3817	9.30e-85	250	1.87e-85	252
NP_461481.1|STM2546	NP_252507.1|PA3818	3.26e-97	283	1.68e-95	279
NP_461482.1|STM2547	NP_252385.1|PA3695	1.77e-36	129	3.84e-36	128
NP_461489.1|STM2554	NP_250758.1|PA2068	1.95e-36	134	1.10e-40	145
NP_461490.1|STM2555	NP_253292.1|PA4602	4.95e-232	637	4.41e-231	634
NP_461491.1|STM2556	NP_251354.1|PA2664	5.13e-94	285	2.48e-92	280
NP_461497.1|STM2562	NP_253853.1|PA5166	3.13e-97	297	3.51e-97	296
NP_461500.1|STM2565	NP_252452.1|PA3763	0.0	1697	0.0	1699
NP_461502.1|STM2567	NP_252453.1|PA3764	6.70e-94	290	1.46e-95	294
NP_461503.1|STM2568	NP_252456.1|PA3767	2.35e-47	150	2.05e-46	147
NP_461510.1|STM2575	NP_249219.1|PA0528	1.00e-25	101	1.98e-26	102
NP_461511.1|STM2576	NP_249053.1|PA0362	9.08e-31	101	1.65e-31	102
NP_461513.1|STM2578	NP_249464.1|PA0773	9.45e-107	306	2.23e-108	310
NP_461514.1|STM2579	NP_249463.1|PA0772	2.28e-41	139	6.66e-41	137
NP_461515.1|STM2580	NP_249462.1|PA0771	1.04e-129	369	1.62e-129	368
NP_461516.1|STM2581	NP_249461.1|PA0770	6.11e-82	241	5.83e-83	244
NP_461517.1|STM2582	NP_249459.1|PA0768	8.81e-71	219	1.06e-68	213
NP_461518.1|STM2583	NP_249458.1|PA0767	0.0	896	0.0	899
NP_461525.2|STM2589	NP_249332.1|PA0641	3.88e-119	394	8.43e-119	393
NP_461528.1|STM2592	NP_249329.1|PA0638	1.59e-41	139	1.21e-41	139
NP_461529.1|STM2593	NP_249328.1|PA0637	9.45e-15	62.4	2.99e-14	60.8
NP_461572.1|STM2637	NP_249456.1|PA0765	2.36e-14	63.9	3.38e-14	63.2
NP_461573.1|STM2638	NP_249455.1|PA0764	4.57e-24	97.4	9.13e-24	96.3
NP_461575.1|STM2640	NP_249453.1|PA0762	6.33e-86	249	4.01e-85	246
NP_461576.1|STM2641	NP_249452.1|PA0761	8.81e-252	697	2.73e-251	696
NP_461578.1|STM2643	NP_252156.1|PA3466	5.68e-90	278	1.51e-87	271
NP_461579.1|STM2644	NP_254124.1|PA5437	4.34e-31	115	9.46e-30	112
NP_461580.1|STM2645	NP_250996.1|PA2306	4.45e-26	97.1	1.40e-25	95.5
NP_461582.1|STM2647	NP_249441.1|PA0750	2.36e-85	250	3.67e-85	249
NP_461585.1|STM2650	NP_252296.1|PA3606	3.76e-65	199	1.32e-66	202
NP_461586.1|STM2651	NP_249708.1|PA1017	1.41e-62	222	5.05e-59	211
NP_461588.1|STM2653	NP_249179.1|PA0488	3.44e-38	121	1.43e-35	114
NP_461589.1|STM2654	NP_248920.1|PA0229	7.77e-211	585	9.79e-210	582
NP_461591.1|STM2660	NP_253232.1|PA4542	0.0	1168	0.0	1161
NP_461592.1|STM2661	NP_253233.1|PA4543	2.35e-96	279	4.84e-94	273
NP_461593.1|STM2662	NP_253234.1|PA4544	1.07e-117	340	6.06e-120	345
NP_461594.1|STM2663	NP_253235.1|PA4545	7.43e-61	192	4.97e-59	187
NP_461597.1|STM2667	NP_251856.1|PA3166	1.21e-46	160	8.39e-48	163
NP_461600.1|STM2670	NP_250441.1|PA1750	4.12e-144	409	8.53e-142	403
NP_461601.1|STM2671	NP_249812.1|PA1121	5.77e-18	74.7	6.48e-19	77.0
NP_461602.1|STM2672	NP_249811.1|PA1120	3.93e-79	248	9.96e-78	244
NP_461603.1|STM2673	NP_252431.1|PA3742	1.54e-52	158	4.16e-53	159
NP_461604.1|STM2674	NP_252432.1|PA3743	3.55e-120	340	1.55e-119	338
NP_461605.1|STM2675	NP_252433.1|PA3744	2.53e-42	137	2.64e-42	137
NP_461606.1|STM2676	NP_252434.1|PA3745	4.67e-32	104	1.04e-31	103
NP_461607.1|STM2677	NP_252435.1|PA3746	3.35e-209	582	1.49e-208	580
NP_461608.1|STM2678	NP_252436.1|PA3747	1.07e-35	125	4.12e-31	113
NP_461609.3|STM2679	NP_252437.1|PA3748	1.91e-99	300	6.81e-101	304
NP_461611.1|STM2681	NP_253450.1|PA4762	6.99e-43	139	6.34e-44	142
NP_461613.1|STM2683	NP_251778.1|PA3088	2.34e-89	265	7.87e-91	269
NP_461614.1|STM2684	NP_253451.1|PA4763	1.48e-144	426	2.07e-142	420
NP_461616.1|STM2686	NP_253454.1|PA4766	1.34e-19	73.9	5.00e-18	69.7
NP_461617.1|STM2687	NP_253455.1|PA4767	1.31e-39	128	5.64e-41	131
NP_461618.1|STM2688	NP_253456.1|PA4768	9.01e-61	182	3.41e-61	183
NP_461619.1|STM2690	NP_250566.1|PA1875	1.88e-25	105	1.20e-23	99.8
NP_461620.1|STM2691	NP_250567.1|PA1876	3.38e-144	436	2.02e-143	434
NP_461621.1|STM2692	NP_250568.1|PA1877	2.86e-82	254	4.38e-79	246
NP_461623.1|STM2695	NP_249319.1|PA0628	4.85e-55	181	3.97e-57	186
NP_461628.1|STM2700	NP_249314.1|PA0623	7.65e-34	115	2.03e-34	116
NP_461629.1|STM2701	NP_249313.1|PA0622	1.75e-72	229	5.44e-68	217
NP_461630.1|STM2702	NP_252556.1|PA3867	1.47e-53	166	5.37e-52	162
NP_461635.1|STM2707	NP_249310.1|PA0619	4.11e-49	155	5.57e-49	154
NP_461636.1|STM2708	NP_249309.1|PA0618	2.55e-111	322	2.71e-111	321
NP_461637.1|STM2709	NP_249308.1|PA0617	1.79e-19	74.7	8.82e-20	75.1
NP_461666.1|STM2739	NP_249419.1|PA0728	6.17e-75	231	5.10e-74	229
NP_461692.1|STM2765	NP_249677.1|PA0986	5.47e-24	84.3	1.45e-24	85.5
NP_461699.1|STM2772	NP_252556.1|PA3867	3.53e-53	166	2.52e-51	160
NP_461703.1|STM2776	NP_251379.1|PA2689	4.47e-46	155	3.35e-46	155
NP_461704.3|STM2777	NP_249622.1|PA0931	8.97e-300	835	9.22e-303	842
NP_461708.1|STM2782	NP_253690.1|PA5003	1.24e-24	98.2	3.67e-27	104
NP_461710.1|STM2784	NP_249448.1|PA0757	3.15e-91	282	5.72e-89	276
NP_461711.1|STM2785	NP_249447.1|PA0756	2.35e-77	229	8.94e-78	230
NP_461712.1|STM2786	NP_249445.1|PA0754	2.74e-141	400	9.91e-140	395
NP_461713.3|STM2787	NP_249444.1|PA0753	3.38e-28	99.4	7.93e-28	98.2
NP_461714.1|STM2788	NP_249443.1|PA0752	5.49e-221	616	3.16e-223	622
NP_461717.1|STM2791	NP_248956.1|PA0265	1.80e-288	785	1.97e-288	785
NP_461718.1|STM2792	NP_248957.1|PA0266	4.34e-226	623	1.42e-227	626
NP_461719.1|STM2793	NP_248819.1|PA0129	1.59e-193	544	1.17e-191	539
NP_461720.1|STM2794	NP_249488.1|PA0797	3.53e-19	80.5	2.08e-19	80.9
NP_461721.1|STM2795	NP_253865.1|PA5178	6.13e-53	162	2.63e-52	160
NP_461722.1|STM2796	NP_249258.1|PA0567	2.12e-15	60.1	6.62e-15	58.5
NP_461729.1|STM2803	NP_254118.1|PA5431	2.01e-89	278	1.95e-84	265
NP_461730.1|STM2804	NP_248960.1|PA0269	1.37e-35	117	3.74e-36	119
NP_461736.1|STM2810	NP_253782.1|PA5095	5.55e-68	213	8.56e-69	214
NP_461738.1|STM2812	NP_250043.1|PA1352	2.03e-83	258	9.30e-76	238
NP_461740.1|STM2814	NP_253846.1|PA5159	6.10e-108	320	4.73e-108	320
NP_461741.1|STM2815	NP_253847.1|PA5160	3.46e-173	495	2.27e-169	485
NP_461744.1|STM2818	NP_253890.1|PA5203	5.38e-130	386	3.80e-125	373
NP_461745.1|STM2819	NP_251442.1|PA2752	1.23e-22	84.7	2.21e-24	89.0
NP_461746.1|STM2820	NP_250757.1|PA2067	5.72e-18	75.9	7.37e-16	70.1
NP_461747.1|STM2826	NP_249596.1|PA0905	1.26e-31	101	1.96e-31	100
NP_461748.1|STM2827	NP_249594.1|PA0903	0.0	1134	0.0	1129
NP_461749.1|STM2828	NP_252306.1|PA3616	1.02e-26	96.3	2.87e-26	94.7
NP_461750.1|STM2829	NP_252307.1|PA3617	2.93e-176	490	2.09e-174	485
NP_461751.1|STM2830	NP_252308.1|PA3618	3.48e-44	141	1.67e-45	144
NP_461752.1|STM2831	NP_253134.1|PA4444	5.29e-181	503	2.06e-181	504
NP_461758.1|STM2837	NP_254237.1|PA5550	1.16e-60	189	3.93e-62	193
NP_461760.1|STM2839	NP_251355.1|PA2665	5.24e-160	462	2.80e-155	449
NP_461762.1|STM2841	NP_254036.1|PA5349	8.57e-61	198	7.97e-63	203
NP_461782.1|STM2861	NP_251097.1|PA2407	1.04e-25	101	7.65e-24	96.3
NP_461817.1|STM2896	NP_250394.1|PA1703	3.00e-164	486	2.99e-165	488
NP_461819.1|STM2898	NP_250407.1|PA1716	7.85e-71	236	6.08e-73	241
NP_461830.1|STM2909	NP_252310.1|PA3620	0.0	971	0.0	967
NP_461831.1|STM2910	NP_250005.1|PA1314	1.12e-31	106	2.01e-30	103
NP_461832.1|STM2911	NP_250004.1|PA1313	2.87e-95	290	1.38e-91	280
NP_461833.1|STM2912	NP_250003.1|PA1312	5.99e-86	258	1.72e-88	264
NP_461836.1|STM2915	NP_249241.1|PA0550	1.82e-85	253	3.80e-88	259
NP_461841.1|STM2920	NP_249115.1|PA0424	5.15e-11	54.3	5.76e-12	56.6
NP_461842.1|STM2921	NP_252708.1|PA4019	1.74e-43	142	1.42e-43	142
NP_461845.1|STM2924	NP_252312.1|PA3622	2.22e-143	405	1.72e-143	405
NP_461847.1|STM2926	NP_252314.1|PA3624	2.24e-68	206	7.03e-68	204
NP_461848.1|STM2927	NP_252315.1|PA3625	7.78e-77	230	1.18e-76	229
NP_461849.1|STM2928	NP_252316.1|PA3626	3.19e-62	200	4.93e-62	199
NP_461850.1|STM2929	NP_252317.1|PA3627	1.16e-74	218	1.86e-76	222
NP_461851.1|STM2930	NP_252323.1|PA3633	2.15e-55	174	2.63e-54	171
NP_461852.1|STM2931	NP_252324.1|PA3634	1.23e-15	63.9	4.41e-13	57.0
NP_461854.1|STM2933	NP_250084.1|PA1393	8.77e-63	191	1.87e-62	189
NP_461856.1|STM2935	NP_253133.1|PA4443	2.36e-173	479	4.50e-174	481
NP_461867.1|STM2946	NP_250447.1|PA1756	4.29e-20	84.0	9.87e-23	90.9
NP_461870.1|STM2949	NP_251356.1|PA2666	4.02e-68	198	3.04e-68	198
NP_461872.1|STM2951	NP_249666.1|PA0975	2.78e-14	67.4	9.74e-15	68.6
NP_461873.1|STM2952	NP_252325.1|PA3635	7.56e-229	630	2.59e-232	639
NP_461874.1|STM2953	NP_252327.1|PA3637	4.64e-287	787	7.13e-287	786
NP_461875.1|STM2954	NP_249626.1|PA0935	2.45e-85	253	9.70e-86	254
NP_461877.1|STM2956	NP_249625.1|PA0934	1.06e-238	680	3.88e-242	689
NP_461878.1|STM2957	NP_249624.1|PA0933	2.21e-96	294	3.48e-93	285
NP_461879.1|STM2958	NP_249619.1|PA0928	2.05e-173	525	4.85e-168	511
NP_461883.1|STM2962	NP_250900.1|PA2210	1.26e-52	180	1.98e-47	166
NP_461884.1|STM2963	NP_252125.1|PA3435	2.65e-30	104	2.63e-28	99.4
NP_461886.1|STM2965	NP_253386.1|PA4698	3.43e-14	60.8	1.48e-13	58.9
NP_461888.1|STM2968	NP_251496.1|PA2806	7.18e-94	276	2.68e-94	276
NP_461889.1|STM2969	NP_252804.1|PA4115	1.81e-188	530	3.01e-190	534
NP_461891.2|STM2971	NP_251133.1|PA2443	1.77e-163	466	6.82e-164	467
NP_461893.1|STM2973	NP_250681.1|PA1991	3.09e-71	225	2.04e-76	238
NP_461894.1|STM2974	NP_248915.1|PA0224	1.28e-15	70.9	1.64e-15	70.5
NP_461899.1|STM2980	NP_250254.1|PA1563	1.30e-111	327	3.87e-111	325
NP_461900.1|STM2981	NP_249070.1|PA0379	2.52e-23	85.5	2.61e-23	85.1
NP_461901.1|STM2982	NP_249139.1|PA0448	5.15e-60	191	9.64e-58	185
NP_461901.1|STM2982	NP_249875.1|PA1184	8.74e-63	198	7.18e-59	187
NP_461903.1|STM2984	NP_252357.1|PA3667	1.57e-107	320	2.74e-106	316
NP_461906.1|STM2987	NP_249855.1|PA1164	3.95e-103	298	1.16e-100	292
NP_461907.1|STM2988	NP_249913.1|PA1222	1.89e-34	128	1.13e-36	134
NP_461908.1|STM2991	NP_253634.1|PA4947	2.96e-86	268	2.59e-86	268
NP_461908.1|STM2991	NP_254225.1|PA5538	5.63e-85	262	1.29e-83	258
NP_461909.1|STM2992	NP_253891.1|PA5204	1.17e-159	455	2.49e-159	454
NP_461910.1|STM2993	NP_252973.1|PA4283	1.92e-134	407	1.24e-134	407
NP_461911.1|STM2994	NP_252974.1|PA4284	7.93e-256	758	2.64e-258	764
NP_461913.2|STM2996	NP_252975.1|PA4285	4.48e-225	674	2.05e-216	651
NP_461918.1|STM3001	NP_249033.1|PA0342	1.61e-149	416	1.44e-148	413
NP_461919.1|STM3002	NP_249032.1|PA0341	3.49e-104	302	2.61e-106	307
NP_461920.1|STM3003	NP_249028.1|PA0337	1.66e-192	563	8.21e-191	558
NP_461921.1|STM3004	NP_249027.1|PA0336	3.96e-80	232	8.24e-82	236
NP_461923.1|STM3006	NP_253937.1|PA5250	5.86e-88	258	4.78e-88	258
NP_461923.1|STM3006	NP_254156.1|PA5469	2.06e-86	254	4.82e-86	253
NP_461925.1|STM3008	NP_253124.1|PA4434	1.68e-125	361	2.09e-124	358
NP_461930.1|STM3013	NP_253964.1|PA5277	1.35e-50	173	2.88e-49	169
NP_461931.1|STM3014	NP_253772.1|PA5085	3.39e-29	111	9.88e-29	109
NP_461934.1|STM3017	NP_250693.1|PA2003	3.76e-42	142	6.98e-40	135
NP_461936.1|STM3019	NP_250691.1|PA2001	1.89e-191	532	4.15e-191	531
NP_461937.1|STM3020	NP_251569.1|PA2879	7.65e-92	271	1.97e-90	268
NP_461938.1|STM3021	NP_251570.1|PA2880	9.73e-46	145	4.23e-43	138
NP_461940.1|STM3023	NP_249989.1|PA1298	3.12e-29	97.8	4.89e-29	97.1
NP_461954.1|STM3038	NP_252313.1|PA3623	8.78e-54	173	1.27e-55	177
NP_461956.1|STM3040	NP_252390.1|PA3700	5.86e-215	601	9.76e-212	592
NP_461957.3|STM3041	YP_003933612.1|PA3701	3.24e-145	410	6.21e-145	409
NP_461958.1|STM3042	NP_252414.1|PA3725	1.24e-235	659	3.36e-231	647
NP_461959.1|STM3043	NP_252426.1|PA3737	1.03e-49	160	5.71e-50	160
NP_461960.1|STM3044	NP_252427.1|PA3738	2.02e-122	350	2.86e-125	357
NP_461963.1|STM3047	NP_249451.1|PA0760	2.24e-20	75.1	2.86e-21	77.0
NP_461964.1|STM3048	NP_249450.1|PA0759	1.06e-42	147	5.59e-43	147
NP_461965.1|STM3049	NP_253520.1|PA4833	6.44e-43	141	1.14e-46	150
NP_461969.1|STM3053	NP_253900.1|PA5213	0.0	1243	0.0	1240
NP_461970.1|STM3054	NP_253901.1|PA5214	2.09e-54	164	1.38e-55	167
NP_461971.1|STM3055	NP_253902.1|PA5215	2.96e-144	410	3.91e-145	412
NP_461972.1|STM3056	NP_253908.1|PA5221	1.82e-101	304	4.41e-103	308
NP_461973.2|STM3057	NP_253910.1|PA5223	5.25e-87	266	1.14e-89	273
NP_461974.1|STM3058	NP_253911.1|PA5224	3.10e-146	421	2.41e-146	421
NP_461975.3|STM3059	NP_253912.1|PA5225	2.35e-18	76.3	6.99e-16	69.3
NP_461976.1|STM3060	NP_253914.1|PA5227	4.24e-11	52.8	2.20e-11	53.1
NP_461977.1|STM3061	NP_253915.1|PA5228	2.04e-39	130	2.49e-36	122
NP_461978.1|STM3062	NP_249007.1|PA0316	3.31e-191	533	6.25e-192	535
NP_461979.1|STM3063	NP_249021.1|PA0330	1.20e-90	263	9.40e-91	263
NP_461980.1|STM3064	NP_253053.1|PA4363	6.02e-62	196	7.37e-61	192
NP_461982.1|STM3066	NP_253055.1|PA4365	3.00e-54	169	1.05e-49	157
NP_461985.1|STM3069	NP_249243.1|PA0552	1.03e-190	530	3.03e-188	523
NP_461986.1|STM3070	NP_249242.1|PA0551	5.09e-122	353	1.21e-123	357
NP_461986.1|STM3070	NP_251885.1|PA3195	3.31e-123	355	7.99e-122	351
NP_461992.1|STM3076	NP_249239.1|PA0548	0.0	1006	0.0	999
NP_461993.1|STM3077	NP_248968.1|PA0277	4.00e-97	282	1.76e-96	280
NP_461994.1|STM3078	NP_248979.1|PA0288	3.37e-62	197	6.07e-64	201
NP_461994.1|STM3078	NP_250112.1|PA1421	1.53e-60	193	9.86e-63	198
NP_461995.3|STM3079	NP_251916.1|PA3226	1.31e-16	75.9	1.42e-15	72.4
NP_461997.1|STM3081	NP_249943.1|PA1252	2.83e-43	149	6.26e-42	145
NP_462001.1|STM3085	NP_252007.1|PA3317	1.36e-42	142	2.99e-45	149
NP_462002.1|STM3086	NP_253526.1|PA4839	8.06e-179	520	5.27e-180	523
NP_462006.1|STM3090	NP_249237.1|PA0546	8.97e-198	548	3.34e-196	544
NP_462008.1|STM3092	NP_249880.1|PA1189	2.12e-25	93.2	5.79e-26	94.4
NP_462009.1|STM3093	NP_251439.1|PA2749	3.35e-68	207	6.95e-71	214
NP_462010.3|STM3094	NP_249110.1|PA0419	1.06e-68	209	4.29e-68	207
NP_462011.1|STM3095	NP_249098.1|PA0407	3.08e-140	396	1.45e-141	399
NP_462012.1|STM3096	NP_249096.1|PA0405	1.80e-49	156	1.29e-47	151
NP_462013.1|STM3097	NP_249095.1|PA0404	1.79e-44	140	1.43e-44	140
NP_462015.1|STM3099	NP_249086.1|PA0395	5.80e-87	262	1.66e-87	263
NP_462016.1|STM3100	NP_249085.1|PA0394	1.22e-76	228	2.44e-74	222
NP_462017.1|STM3101	NP_249083.1|PA0392	1.78e-28	102	1.06e-31	110
NP_462019.1|STM3103	NP_249078.1|PA0387	2.93e-65	197	1.83e-64	194
NP_462020.1|STM3104	NP_249077.1|PA0386	2.60e-147	419	8.19e-147	418
NP_462022.1|STM3106	NP_250028.1|PA1337	6.29e-94	281	3.55e-94	282
NP_462024.1|STM3108	NP_251736.1|PA3046	1.63e-18	72.0	2.33e-19	73.9
NP_462025.1|STM3109	NP_249073.1|PA0382	1.85e-97	281	1.33e-97	281
NP_462026.1|STM3110	NP_253834.1|PA5147	4.75e-126	363	1.84e-126	364
NP_462027.1|STM3111	NP_253835.1|PA5148	1.49e-27	93.6	1.13e-27	93.6
NP_462032.1|STM3117	NP_249571.1|PA0880	1.97e-53	162	1.32e-53	162
NP_462035.1|STM3120	NP_249574.1|PA0883	6.75e-32	116	9.02e-34	121
NP_462037.1|STM3122	NP_248873.1|PA0183	4.33e-118	358	1.55e-118	358
NP_462039.1|STM3124	NP_252763.1|PA4074	4.71e-33	116	3.53e-33	116
NP_462041.1|STM3126	NP_252761.1|PA4072	3.59e-230	639	2.36e-231	642
NP_462042.1|STM3127	NP_251008.1|PA2318	8.91e-24	86.3	1.34e-23	85.5
NP_462043.1|STM3128	NP_251007.1|PA2317	2.02e-213	591	2.20e-213	591
NP_462044.1|STM3129	NP_252762.1|PA4073	9.77e-133	391	1.54e-129	382
NP_462046.1|STM3131	NP_251057.1|PA2367	4.23e-70	206	2.72e-69	204
NP_462047.1|STM3132	NP_250208.1|PA1517	1.32e-26	103	7.33e-27	104
NP_462049.1|STM3134	NP_248932.1|PA0241	8.68e-51	175	3.38e-52	178
NP_462051.1|STM3136	NP_251032.1|PA2342	1.29e-122	365	5.49e-125	370
NP_462068.1|STM3153	NP_253264.1|PA4574	1.94e-96	273	3.61e-97	275
NP_462072.1|STM3157	NP_250832.1|PA2142	5.03e-79	239	6.05e-78	236
NP_462073.1|STM3158	NP_249661.1|PA0970	1.50e-20	79.3	2.13e-21	81.3
NP_462078.1|STM3163	NP_250966.1|PA2276	5.70e-86	257	1.57e-83	251
NP_462083.1|STM3168	NP_253615.1|PA4928	0.0	1005	0.0	1007
NP_462084.1|STM3169	NP_249575.1|PA0884	2.26e-30	115	1.26e-32	120
NP_462086.1|STM3171	NP_253856.1|PA5169	2.68e-86	267	7.99e-86	266
NP_462089.1|STM3174	NP_253651.1|PA4964	0.0	989	0.0	998
NP_462091.1|STM3176	NP_249011.1|PA0320	1.12e-19	75.9	3.43e-18	71.6
NP_462092.1|STM3177	NP_253464.1|PA4776	4.82e-80	236	2.63e-80	236
NP_462093.1|STM3178	NP_253465.1|PA4777	6.77e-51	176	7.58e-52	179
NP_462094.1|STM3179	NP_251270.1|PA2580	8.81e-92	264	1.69e-92	265
NP_462096.1|STM3181	NP_253654.1|PA4967	0.0	958	0.0	967
NP_462097.1|STM3182	NP_253655.1|PA4968	4.53e-39	130	2.09e-38	128
NP_462098.1|STM3183	NP_253656.1|PA4969	4.76e-71	217	5.12e-71	217
NP_462099.1|STM3184	NP_253657.1|PA4970	1.35e-25	92.4	7.05e-27	95.5
NP_462100.1|STM3185	NP_253658.1|PA4971	2.82e-68	205	1.83e-69	208
NP_462101.3|STM3186	NP_253661.1|PA4974	1.53e-68	224	5.55e-70	228
NP_462104.1|STM3189	NP_251529.1|PA2839	2.15e-57	182	5.43e-55	175
NP_462105.1|STM3190	NP_253157.1|PA4467	3.74e-16	73.9	5.70e-15	70.5
NP_462115.1|STM3200	NP_253683.1|PA4996	3.88e-182	515	3.67e-178	505
NP_462116.1|STM3201	NP_253701.1|PA5014	1.21e-271	781	1.40e-268	773
NP_462117.1|STM3202	NP_253896.1|PA5209	4.38e-32	124	4.33e-31	121
NP_462118.1|STM3203	NP_252843.1|PA4154	1.75e-36	124	1.05e-39	132
NP_462119.1|STM3204	NP_249275.1|PA0584	5.65e-174	489	6.64e-171	481
NP_462120.3|STM3205	NP_250649.1|PA1959	1.34e-71	219	6.45e-73	222
NP_462121.3|STM3206	NP_249273.1|PA0582	3.26e-32	107	5.22e-34	111
NP_462122.1|STM3207	NP_249272.1|PA0581	5.54e-39	130	3.51e-40	132
NP_462123.1|STM3208	NP_249271.1|PA0580	1.69e-172	480	1.31e-172	480
NP_462124.1|STM3209	NP_249270.1|PA0579	7.75e-35	110	4.89e-34	108
NP_462126.3|STM3211	NP_249267.1|PA0576	2.47e-268	747	3.09e-269	749
NP_462130.1|STM3216	NP_249942.1|PA1251	1.19e-32	128	1.66e-25	107
NP_462130.1|STM3216	NP_250299.1|PA1608	2.18e-32	127	4.29e-29	117
NP_462131.1|STM3217	NP_250252.1|PA1561	2.38e-46	166	1.03e-47	170
NP_462132.3|STM3218	NP_251103.1|PA2413	4.01e-58	195	2.40e-58	195
NP_462133.1|STM3219	NP_251782.1|PA3092	9.91e-306	845	3.39e-302	836
NP_462134.1|STM3220	NP_253307.1|PA4617	2.59e-87	266	1.75e-88	269
NP_462135.1|STM3221	NP_249251.1|PA0560	3.49e-74	217	6.48e-75	218
NP_462138.1|STM3224	NP_251239.1|PA2549	5.93e-78	239	6.93e-78	239
NP_462139.1|STM3225	NP_250732.1|PA2042	1.10e-190	532	3.92e-189	528
NP_462143.1|STM3229	NP_250014.1|PA1323	1.63e-09	48.5	1.06e-08	46.2
NP_462143.1|STM3229	NP_251730.1|PA3040	6.28e-09	47.0	4.30e-11	52.4
NP_462147.1|STM3233	NP_251300.1|PA2610	2.46e-137	390	1.14e-138	393
NP_462148.1|STM3234	NP_249254.1|PA0563	9.03e-30	101	1.55e-28	97.8
NP_462154.1|STM3240	NP_251133.1|PA2443	9.11e-161	459	2.85e-160	458
NP_462154.1|STM3240	NP_254066.1|PA5379	2.98e-159	456	3.75e-158	452
NP_462156.1|STM3242	NP_249527.1|PA0836	7.80e-112	330	2.57e-113	334
NP_462158.1|STM3244	NP_251373.1|PA2683	6.81e-72	223	2.86e-71	221
NP_462164.1|STM3251	NP_250951.1|PA2261	6.67e-27	105	1.83e-25	100
NP_462166.1|STM3253	NP_249246.1|PA0555	9.84e-50	165	5.59e-48	160
NP_462174.1|STM3261	NP_252842.1|PA4153	5.67e-48	163	1.33e-46	159
NP_462176.1|STM3263	NP_253112.1|PA4422	9.41e-112	322	4.33e-113	325
NP_462177.1|STM3264	NP_253113.1|PA4423	2.84e-53	191	6.85e-53	189
NP_462178.1|STM3265	NP_253114.1|PA4424	7.18e-17	68.9	4.14e-16	66.6
NP_462179.1|STM3266	NP_253115.1|PA4425	8.18e-77	226	5.15e-76	224
NP_462180.1|STM3267	NP_253116.1|PA4426	3.26e-35	120	7.08e-35	119
NP_462181.1|STM3268	NP_252706.1|PA4017	2.19e-57	178	1.61e-57	178
NP_462182.1|STM3269	NP_249046.1|PA0355	1.75e-32	112	6.21e-34	115
NP_462184.3|STM3271	NP_252543.1|PA3854	6.00e-13	57.4	4.56e-13	57.4
NP_462185.1|STM3272	NP_249402.1|PA0711	3.26e-22	85.1	9.88e-22	83.6
NP_462187.1|STM3274	NP_252602.1|PA3913	4.83e-161	450	2.61e-161	451
NP_462188.3|STM3275	NP_252601.1|PA3912	1.61e-91	271	1.99e-90	268
NP_462189.1|STM3276	NP_251173.1|PA2483	1.23e-119	345	3.78e-119	344
NP_462192.1|STM3279	NP_254121.1|PA5434	1.86e-186	521	6.16e-188	525
NP_462193.3|STM3280	NP_251530.1|PA2840	1.80e-141	421	3.41e-141	420
NP_462195.1|STM3282	NP_253428.1|PA4740	1.43e-306	850	2.46e-310	859
NP_462196.1|STM3283	NP_253429.1|PA4741	2.80e-36	115	4.52e-38	119
NP_462197.1|STM3284	NP_253430.1|PA4742	2.33e-102	300	8.62e-103	300
NP_462198.1|STM3285	NP_253431.1|PA4743	7.36e-37	120	2.22e-36	118
NP_462199.1|STM3286	NP_253432.1|PA4744	3.81e-304	856	6.34e-303	853
NP_462200.1|STM3287	NP_253433.1|PA4745	2.69e-205	576	9.52e-204	572
NP_462201.3|STM3288	NP_253434.1|PA4746	3.70e-46	144	2.67e-47	147
NP_462202.3|STM3290	NP_252215.1|PA3525	1.47e-32	125	7.75e-34	128
NP_462204.1|STM3293	NP_253435.1|PA4747	4.15e-25	89.4	1.06e-24	88.2
NP_462205.1|STM3294	NP_253437.1|PA4749	2.73e-191	536	6.74e-195	545
NP_462206.1|STM3295	NP_253438.1|PA4750	6.70e-106	306	3.42e-104	302
NP_462207.1|STM3296	NP_253439.1|PA4751	3.78e-293	810	1.01e-293	811
NP_462208.1|STM3297	NP_253440.1|PA4752	3.70e-83	243	4.01e-83	243
NP_462209.3|STM3298	NP_253441.1|PA4753	3.20e-22	81.3	1.64e-22	81.6
NP_462210.1|STM3299	NP_253443.1|PA4755	1.28e-71	210	5.66e-71	208
NP_462211.1|STM3300	NP_251737.1|PA3047	3.16e-30	120	1.28e-28	115
NP_462212.1|STM3301	NP_253256.1|PA4566	4.52e-154	438	4.17e-153	435
NP_462213.1|STM3303	NP_253257.1|PA4567	2.05e-43	133	2.72e-44	135
NP_462214.1|STM3304	NP_253258.1|PA4568	2.89e-49	149	1.10e-49	150
NP_462215.1|STM3305	NP_253259.1|PA4569	4.78e-111	323	1.95e-108	316
NP_462217.1|STM3307	NP_253140.1|PA4450	3.16e-175	493	3.25e-173	488
NP_462218.1|STM3308	NP_253141.1|PA4451	5.55e-15	61.6	1.40e-14	60.1
NP_462221.1|STM3311	NP_253144.1|PA4454	1.45e-45	145	1.55e-44	142
NP_462222.1|STM3312	NP_253145.1|PA4455	1.00e-102	297	8.82e-107	307
NP_462223.1|STM3313	NP_253146.1|PA4456	3.77e-118	337	8.71e-120	340
NP_462225.1|STM3315	NP_253147.1|PA4457	1.49e-124	357	1.98e-125	359
NP_462226.1|STM3316	NP_253148.1|PA4458	2.99e-51	160	2.87e-49	155
NP_462228.1|STM3318	NP_253150.1|PA4460	9.44e-14	63.5	1.31e-14	65.5
NP_462229.1|STM3319	NP_253151.1|PA4461	5.99e-115	326	1.61e-115	327
NP_462230.1|STM3320	NP_253152.1|PA4462	8.02e-180	510	1.96e-176	501
NP_462231.1|STM3321	NP_253153.1|PA4463	4.70e-32	105	1.92e-32	106
NP_462232.1|STM3322	NP_253154.1|PA4464	1.05e-31	108	1.34e-32	110
NP_462233.1|STM3323	NP_253155.1|PA4465	2.44e-87	259	1.53e-86	257
NP_462234.1|STM3324	NP_253156.1|PA4466	2.62e-13	57.4	7.07e-14	58.5
NP_462236.1|STM3326	NP_249069.1|PA0378	8.07e-75	224	6.22e-75	224
NP_462237.1|STM3327	NP_253932.1|PA5245	8.95e-97	278	9.45e-95	273
NP_462240.1|STM3330	NP_253723.1|PA5036	0.0	1746	0.0	1756
NP_462241.1|STM3331	NP_253722.1|PA5035	1.70e-240	663	3.57e-238	657
NP_462243.1|STM3333	NP_249129.1|PA0438	3.91e-224	617	6.66e-221	608
NP_462244.1|STM3334	NP_249128.1|PA0437	1.01e-244	670	3.82e-245	671
NP_462248.1|STM3338	NP_250804.1|PA2114	5.41e-41	149	9.73e-42	151
NP_462252.1|STM3342	NP_253118.1|PA4428	7.40e-74	219	1.81e-72	216
NP_462254.1|STM3344	NP_253122.1|PA4432	1.79e-67	197	3.38e-68	199
NP_462255.1|STM3345	NP_253123.1|PA4433	2.65e-77	223	8.28e-77	221
NP_462256.1|STM3346	NP_253128.1|PA4438	9.22e-117	341	7.88e-116	338
NP_462259.1|STM3349	NP_253136.1|PA4446	1.09e-77	241	9.17e-78	241
NP_462262.1|STM3352	NP_254122.1|PA5435	1.56e-188	541	1.45e-192	551
NP_462267.1|STM3357	NP_249960.1|PA1269	1.70e-19	80.9	9.18e-21	84.0
NP_462274.1|STM3364	NP_249961.1|PA1270	8.43e-35	137	2.87e-34	135
NP_462274.1|STM3364	NP_251995.1|PA3305	9.54e-37	143	2.28e-37	145
NP_462275.1|STM3365	NP_251994.1|PA3304	2.93e-68	212	8.25e-68	210
NP_462277.1|STM3367	NP_248813.1|PA0123	3.03e-53	174	1.66e-49	164
NP_462278.1|STM3368	NP_253164.1|PA4474	3.01e-225	625	6.96e-227	629
NP_462280.1|STM3370	NP_253167.1|PA4477	1.91e-205	575	5.89e-205	574
NP_462281.1|STM3371	NP_253168.1|PA4478	9.13e-50	157	5.76e-49	155
NP_462282.1|STM3372	NP_253169.1|PA4479	2.16e-16	69.7	4.02e-18	73.9
NP_462283.1|STM3373	NP_253170.1|PA4480	3.42e-58	189	8.87e-59	190
NP_462284.1|STM3374	NP_253171.1|PA4481	1.22e-194	536	2.30e-195	538
NP_462286.1|STM3376	NP_250524.1|PA1833	6.18e-88	264	2.50e-85	257
NP_462287.1|STM3377	NP_253380.1|PA4692	1.18e-115	335	3.20e-116	337
NP_462288.1|STM3378	NP_253379.1|PA4691	3.78e-32	112	2.09e-32	113
NP_462289.1|STM3379	NP_253534.1|PA4847	1.85e-51	159	4.56e-55	167
NP_462290.1|STM3380	NP_253535.1|PA4848	2.27e-244	671	1.16e-242	666
NP_462293.1|STM3383	NP_253537.1|PA4850	4.82e-121	346	2.26e-122	349
NP_462294.1|STM3384	NP_253539.1|PA4852	8.22e-136	386	4.60e-136	386
NP_462298.1|STM3388	NP_250418.1|PA1727	1.64e-271	759	3.26e-274	766
NP_462303.1|STM3399	NP_248756.1|PA0066	2.29e-62	188	7.41e-64	192
NP_462305.1|STM3401	NP_248715.1|PA0025	1.06e-82	247	1.44e-83	249
NP_462306.1|STM3402	NP_248712.1|PA0022	4.77e-52	162	8.84e-53	164
NP_462309.1|STM3405	NP_248711.1|PA0021	2.80e-76	237	1.60e-72	227
NP_462310.1|STM3406	NP_248709.1|PA0019	3.81e-64	192	4.78e-63	189
NP_462311.1|STM3407	NP_248708.1|PA0018	8.63e-125	357	2.17e-123	353
NP_462312.1|STM3408	NP_248707.1|PA0017	6.24e-136	394	6.33e-134	389
NP_462313.1|STM3409	NP_248706.1|PA0016	1.23e-198	556	8.12e-200	558
NP_462314.1|STM3410	NP_253304.1|PA4614	1.10e-62	186	1.99e-61	182
NP_462316.1|STM3412	NP_252379.1|PA3689	2.75e-26	94.4	3.66e-28	99.0
NP_462318.1|STM3414	NP_252927.1|PA4237	9.49e-62	182	1.28e-62	184
NP_462319.1|STM3415	NP_252928.1|PA4238	3.41e-168	468	6.51e-169	470
NP_462320.1|STM3416	NP_252929.1|PA4239	1.68e-104	297	6.70e-107	303
NP_462321.1|STM3417	NP_252930.1|PA4240	4.65e-74	214	1.45e-73	212
NP_462322.1|STM3418	NP_252931.1|PA4241	1.55e-60	179	4.16e-61	180
NP_462323.1|STM3419	NP_252932.1|PA4242	1.94e-21	74.3	1.05e-21	74.7
NP_462324.1|STM3420	NP_252933.1|PA4243	9.21e-203	565	6.09e-204	568
NP_462325.1|STM3421	NP_252934.1|PA4244	1.54e-49	153	2.91e-50	154
NP_462326.1|STM3422	NP_252935.1|PA4245	3.38e-17	65.1	8.89e-18	66.2
NP_462327.1|STM3423	NP_252936.1|PA4246	1.50e-81	236	1.62e-81	235
NP_462328.1|STM3424	NP_252937.1|PA4247	2.76e-37	120	8.50e-37	118
NP_462329.1|STM3425	NP_252938.1|PA4248	4.53e-74	218	1.72e-74	218
NP_462330.1|STM3426	NP_252939.1|PA4249	1.29e-60	180	2.82e-60	179
NP_462331.3|STM3427	NP_252940.1|PA4250	3.13e-43	134	2.80e-42	131
NP_462332.1|STM3428	NP_252941.1|PA4251	3.32e-91	261	1.47e-90	259
NP_462333.1|STM3429	NP_252942.1|PA4252	9.49e-44	135	1.79e-44	137
NP_462334.1|STM3430	NP_252943.1|PA4253	1.13e-71	207	8.63e-72	207
NP_462335.1|STM3431	NP_252944.1|PA4254	2.82e-39	122	1.86e-38	120
NP_462336.1|STM3432	NP_252945.1|PA4255	1.84e-25	86.3	5.98e-27	89.7
NP_462337.1|STM3433	NP_252946.1|PA4256	1.48e-69	203	2.31e-69	202
NP_462338.1|STM3434	NP_252947.1|PA4257	9.76e-116	327	4.23e-115	325
NP_462339.1|STM3435	NP_252948.1|PA4258	3.34e-49	149	1.22e-47	145
NP_462340.1|STM3436	NP_252949.1|PA4259	6.88e-54	160	1.82e-54	161
NP_462341.1|STM3437	NP_252950.1|PA4260	8.45e-161	445	2.16e-159	441
NP_462342.1|STM3438	NP_252951.1|PA4261	8.63e-31	102	8.02e-32	104
NP_462343.1|STM3439	NP_252952.1|PA4262	4.58e-90	260	7.04e-90	259
NP_462344.1|STM3440	NP_252953.1|PA4263	1.22e-108	308	2.23e-107	304
NP_462345.1|STM3441	NP_252954.1|PA4264	1.40e-65	190	2.16e-65	189
NP_462347.1|STM3443	NP_252221.1|PA3531	1.04e-77	225	9.28e-77	223
NP_462348.1|STM3444	NP_252220.1|PA3530	4.41e-12	52.8	3.14e-11	50.4
NP_462349.1|STM3445	NP_252955.1|PA4265	1.62e-247	674	8.82e-248	675
NP_462349.1|STM3445	NP_252967.1|PA4277	1.62e-247	674	8.82e-248	675
NP_462350.1|STM3446	NP_250761.1|PA2071	0.0	971	0.0	967
NP_462350.1|STM3446	NP_252956.1|PA4266	0.0	983	0.0	978
NP_462351.1|STM3447	NP_252957.1|PA4267	1.65e-73	214	8.49e-72	210
NP_462352.1|STM3448	NP_252958.1|PA4268	1.68e-78	224	2.57e-78	224
NP_462353.1|STM3449	NP_251297.1|PA2607	4.91e-08	44.3	1.83e-09	47.8
NP_462354.1|STM3450	NP_251296.1|PA2606	3.24e-19	74.3	1.60e-17	69.7
NP_462355.1|STM3451	NP_251295.1|PA2605	1.06e-30	104	4.76e-30	102
NP_462356.1|STM3452	NP_252553.1|PA3864	3.87e-16	72.0	1.82e-15	69.7
NP_462358.1|STM3454	NP_249651.1|PA0960	3.83e-07	40.4	1.13e-06	38.9
NP_462359.1|STM3455	NP_249528.1|PA0837	8.54e-49	154	9.43e-50	155
NP_462361.1|STM3457	NP_249898.1|PA1207	2.51e-144	429	2.19e-149	441
NP_462363.1|STM3459	NP_253939.1|PA5252	8.88e-238	669	1.95e-237	668
NP_462365.1|STM3462	NP_249059.1|PA0368	7.86e-81	247	1.41e-81	249
NP_462366.3|STM3463	NP_252153.1|PA3463	1.05e-10	49.7	1.20e-10	49.3
NP_462368.1|STM3465	NP_249344.1|PA0653	6.36e-43	135	6.26e-44	138
NP_462369.1|STM3466	NP_249343.1|PA0652	8.57e-96	275	4.72e-96	276
NP_462371.1|STM3468	NP_249586.1|PA0895	7.83e-195	542	1.41e-193	538
NP_462372.1|STM3469	NP_249340.1|PA0649	7.10e-93	266	1.18e-92	266
NP_462375.1|STM3472	NP_251917.1|PA3227	1.47e-73	217	4.75e-75	221
NP_462377.1|STM3474	NP_250472.1|PA1781	8.41e-157	476	3.14e-157	477
NP_462380.1|STM3477	NP_251301.1|PA2611	1.46e-154	444	4.60e-154	442
NP_462384.1|STM3481	NP_253129.1|PA4439	2.54e-45	157	1.31e-46	161
NP_462385.1|STM3482	NP_249299.1|PA0608	1.73e-59	187	1.43e-59	187
NP_462386.1|STM3483	NP_249298.1|PA0607	1.44e-121	342	1.57e-121	341
NP_462389.1|STM3486	NP_253725.1|PA5038	3.40e-142	405	6.55e-143	407
NP_462390.1|STM3487	NP_253726.1|PA5039	1.30e-54	168	8.63e-56	171
NP_462396.3|STM3493	NP_253732.1|PA5045	1.03e-217	634	2.12e-220	640
NP_462397.3|STM3494	NP_253863.1|PA5176	3.26e-55	171	4.15e-56	173
NP_462399.1|STM3496	NP_253864.1|PA5177	8.64e-59	182	7.16e-61	187
NP_462400.1|STM3497	NP_253882.1|PA5195	1.45e-39	127	6.69e-41	130
NP_462401.3|STM3498	NP_253880.1|PA5193	1.07e-72	223	2.35e-72	222
NP_462403.2|STM3500	NP_253879.1|PA5192	1.09e-131	390	7.97e-132	390
NP_462404.1|STM3501	NP_253886.1|PA5199	1.10e-66	217	6.74e-65	212
NP_462405.1|STM3502	NP_253887.1|PA5200	4.58e-120	339	1.80e-120	340
NP_462406.1|STM3503	NP_251549.1|PA2859	2.56e-54	166	1.48e-54	167
NP_462407.3|STM3504	NP_253888.1|PA5201	0.0	927	0.0	926
NP_462408.1|STM3505	NP_253049.1|PA4359	3.38e-24	84.0	1.05e-23	82.4
NP_462409.1|STM3506	NP_253048.1|PA4358	0.0	972	0.0	988
NP_462410.1|STM3507	NP_253047.1|PA4357	7.39e-08	42.7	4.64e-07	40.4
NP_462412.1|STM3509	NP_249193.1|PA0502	6.27e-26	99.4	1.77e-24	95.1
NP_462413.1|STM3510	NP_249180.1|PA0489	4.43e-31	112	3.08e-33	117
NP_462414.1|STM3511	NP_250538.1|PA1847	3.64e-71	211	4.93e-72	213
NP_462415.1|STM3512	NP_251012.1|PA2322	1.89e-125	369	3.56e-129	378
NP_462416.1|STM3513	NP_250853.1|PA2163	4.23e-98	314	4.70e-89	290
NP_462418.1|STM3515	NP_250450.1|PA1759	7.78e-51	190	1.40e-51	192
NP_462421.1|STM3518	NP_253275.1|PA4585	1.90e-101	300	6.74e-100	295
NP_462422.1|STM3519	NP_253273.1|PA4583	7.06e-207	572	3.81e-207	573
NP_462424.1|STM3522	NP_253271.1|PA4581	2.11e-259	716	3.80e-258	712
NP_462425.1|STM3523	NP_252273.1|PA3583	8.98e-96	278	1.60e-94	275
NP_462426.1|STM3524	NP_251776.1|PA3086	2.56e-34	123	2.34e-31	115
NP_462427.1|STM3525	NP_249280.1|PA0589	5.61e-31	103	5.38e-32	105
NP_462428.1|STM3526	NP_252274.1|PA3584	6.13e-202	568	3.38e-202	568
NP_462433.1|STM3532	NP_248914.1|PA0223	3.26e-30	113	1.28e-29	111
NP_462433.1|STM3532	NP_252877.1|PA4188	2.89e-28	108	1.61e-27	105
NP_462435.1|STM3534	NP_250834.1|PA2144	9.65e-275	777	2.97e-274	776
NP_462436.1|STM3535	NP_250855.1|PA2165	3.72e-112	338	2.18e-115	346
NP_462439.1|STM3538	NP_250843.1|PA2153	1.85e-267	752	3.08e-269	756
NP_462440.1|STM3539	NP_251807.1|PA3117	2.53e-189	525	3.74e-187	519
NP_462444.1|STM3543	NP_251010.1|PA2320	7.14e-72	224	3.15e-68	214
NP_462445.1|STM3544	NP_249901.1|PA1210	2.30e-66	202	1.16e-64	197
NP_462447.1|STM3546	NP_250068.1|PA1377	6.57e-35	117	8.81e-34	114
NP_462452.1|STM3551	NP_250029.1|PA1338	2.84e-140	416	2.92e-143	423
NP_462454.1|STM3553	NP_251680.1|PA2990	2.40e-27	102	1.29e-27	103
NP_462455.1|STM3554	NP_251877.1|PA3187	6.00e-113	331	2.18e-114	335
NP_462456.1|STM3555	NP_251878.1|PA3188	1.77e-17	77.8	2.02e-18	80.1
NP_462457.1|STM3556	NP_251029.1|PA2339	1.36e-23	95.5	5.51e-23	93.6
NP_462461.1|STM3560	NP_249761.1|PA1070	4.08e-117	331	1.53e-117	332
NP_462462.1|STM3561	NP_249762.1|PA1071	6.51e-133	373	5.00e-133	373
NP_462463.1|STM3562	NP_249763.1|PA1072	1.93e-157	448	2.54e-158	450
NP_462464.1|STM3563	NP_249764.1|PA1073	9.36e-133	377	1.07e-134	381
NP_462465.1|STM3564	NP_249765.1|PA1074	7.42e-142	405	1.00e-142	407
NP_462466.1|STM3565	NP_253831.1|PA5144	5.08e-09	48.5	5.86e-08	45.4
NP_462468.1|STM3567	NP_249765.1|PA1074	1.10e-147	419	2.45e-147	418
NP_462469.1|STM3568	NP_249067.1|PA0376	1.98e-120	343	4.34e-120	342
NP_462470.1|STM3569	NP_249066.1|PA0375	1.43e-50	169	4.36e-49	165
NP_462471.1|STM3570	NP_249065.1|PA0374	6.12e-82	241	4.44e-80	236
NP_462473.1|STM3572	NP_249061.1|PA0370	2.75e-61	187	2.42e-60	184
NP_462474.3|STM3573	NP_249733.1|PA1042	3.16e-07	42.0	6.13e-09	46.2
NP_462477.1|STM3576	NP_252380.1|PA3690	8.26e-130	400	2.74e-132	406
NP_462479.1|STM3578	NP_250255.1|PA1564	7.87e-23	80.9	1.02e-23	82.8
NP_462480.1|STM3579	NP_248703.1|PA0013	1.10e-85	250	1.52e-88	257
NP_462482.3|STM3581	NP_250683.1|PA1993	6.36e-112	332	1.81e-114	338
NP_462486.1|STM3585	NP_253917.1|PA5230	5.12e-175	489	4.38e-179	499
NP_462487.3|STM3586	NP_253918.1|PA5231	0.0	1211	0.0	1206
NP_462488.1|STM3587	NP_253919.1|PA5232	3.29e-105	310	2.66e-102	303
NP_462489.1|STM3588	NP_249250.1|PA0559	1.24e-152	434	3.77e-152	432
NP_462490.1|STM3589	NP_252982.1|PA4292	1.73e-177	505	1.85e-182	517
NP_462492.1|STM3591	NP_250444.1|PA1753	6.38e-08	46.6	2.05e-07	45.1
NP_462494.1|STM3593	NP_252370.1|PA3680	9.44e-65	200	1.06e-64	199
NP_462495.1|STM3594	NP_248757.1|PA0067	1.87e-274	766	1.65e-273	763
NP_462497.1|STM3596	NP_253706.1|PA5019	7.00e-84	250	1.87e-84	251
NP_462498.1|STM3597	NP_250715.1|PA2025	4.74e-124	365	2.35e-122	361
NP_462503.1|STM3602	NP_250989.1|PA2299	2.02e-23	92.4	3.06e-24	94.4
NP_462508.1|STM3607	NP_251567.1|PA2877	1.42e-82	248	1.75e-81	245
NP_462510.1|STM3609	NP_252438.1|PA3749	5.00e-154	441	3.32e-160	456
NP_462511.1|STM3610	NP_253566.1|PA4879	2.06e-252	711	1.59e-252	711
NP_462515.1|STM3614	NP_249874.1|PA1183	7.49e-218	602	9.72e-224	617
NP_462516.3|STM3615	NP_253057.1|PA4367	1.88e-70	239	4.20e-74	249
NP_462528.1|STM3626	NP_253196.1|PA4506	2.41e-132	377	1.10e-128	368
NP_462529.1|STM3627	NP_253195.1|PA4505	7.37e-134	381	1.60e-133	380
NP_462530.1|STM3628	NP_253194.1|PA4504	2.99e-121	347	7.19e-118	338
NP_462531.1|STM3629	NP_253193.1|PA4503	9.47e-155	435	2.06e-154	434
NP_462532.1|STM3630	NP_253186.1|PA4496	1.39e-210	592	1.74e-209	589
NP_462532.1|STM3630	NP_253190.1|PA4500	3.71e-207	583	1.15e-206	582
NP_462534.1|STM3632	NP_251026.1|PA2336	1.14e-34	130	1.17e-37	138
NP_462539.1|STM3638	NP_249685.1|PA0994	2.48e-145	447	2.67e-145	446
NP_462543.1|STM3642	NP_248700.1|PA0010	1.05e-68	205	3.79e-69	206
NP_462544.1|STM3643	NP_248940.1|PA0249	2.09e-22	84.3	3.24e-22	83.6
NP_462547.1|STM3646	NP_250953.1|PA2263	2.44e-110	321	2.69e-110	321
NP_462550.1|STM3649	NP_251956.1|PA3266	3.35e-24	83.6	1.25e-24	84.3
NP_462555.1|STM3655	NP_064728.1|PA0008	1.24e-222	635	5.67e-219	625
NP_462556.1|STM3656	NP_064729.1|PA0009	3.70e-175	484	5.11e-176	486
NP_462560.1|STM3660	NP_251033.1|PA2343	1.44e-61	206	4.50e-60	202
NP_462572.1|STM3672	NP_252470.1|PA3781	4.02e-75	238	4.03e-72	230
NP_462573.1|STM3673	NP_252468.1|PA3779	1.50e-36	132	6.38e-36	130
NP_462577.1|STM3677	NP_250374.1|PA1683	7.12e-13	62.8	1.94e-14	66.6
NP_462580.1|STM3680	NP_250674.1|PA1984	8.60e-256	705	1.31e-255	704
NP_462580.1|STM3680	NP_252711.1|PA4022	1.83e-257	709	3.96e-257	708
NP_462582.1|STM3682	NP_253495.1|PA4807	8.56e-154	454	2.73e-150	445
NP_462583.1|STM3683	NP_253496.1|PA4808	8.79e-143	414	3.57e-140	407
NP_462584.1|STM3684	NP_249158.1|PA0467	3.26e-24	92.4	2.20e-26	97.8
NP_462592.1|STM3692	NP_253458.1|PA4770	9.32e-258	714	3.74e-253	702
NP_462594.1|STM3694	NP_253459.1|PA4771	2.42e-241	658	2.95e-240	655
NP_462595.1|STM3695	NP_253814.1|PA5127	6.34e-66	195	1.66e-66	196
NP_462598.1|STM3698	NP_250900.1|PA2210	2.41e-51	176	1.04e-47	166
NP_462600.1|STM3700	NP_250305.1|PA1614	3.58e-64	204	2.49e-65	207
NP_462601.1|STM3701	NP_253815.1|PA5128	2.21e-51	159	3.82e-53	163
NP_462602.1|STM3702	NP_253816.1|PA5129	1.37e-29	98.2	5.28e-30	99.0
NP_462603.1|STM3703	NP_253817.1|PA5130	2.11e-19	76.3	2.22e-19	75.9
NP_462604.1|STM3704	NP_253818.1|PA5131	6.77e-239	662	8.08e-236	654
NP_462605.1|STM3705	NP_253820.1|PA5133	6.20e-46	161	4.81e-44	156
NP_462610.1|STM3710	NP_252027.1|PA3337	2.92e-106	310	1.04e-107	314
NP_462611.1|STM3711	NP_253699.1|PA5012	2.56e-125	361	1.19e-126	364
NP_462612.1|STM3712	NP_253698.1|PA5011	3.25e-110	322	4.21e-107	313
NP_462621.1|STM3721	NP_253696.1|PA5009	7.67e-102	295	1.13e-99	289
NP_462622.1|STM3722	NP_253697.1|PA5010	1.69e-134	386	2.59e-139	398
NP_462624.1|STM3724	NP_253675.1|PA4988	1.79e-147	423	5.97e-149	427
NP_462625.1|STM3725	NP_249054.1|PA0363	7.16e-67	198	7.80e-67	197
NP_462626.1|STM3726	NP_249048.1|PA0357	1.10e-100	292	3.21e-98	286
NP_462627.1|STM3727	NP_254002.1|PA5315	2.05e-27	90.5	5.08e-28	91.7
NP_462628.1|STM3728	NP_254003.1|PA5316	2.96e-42	129	4.59e-42	129
NP_462629.1|STM3729	NP_254006.1|PA5319	1.44e-70	212	1.83e-69	209
NP_462630.3|STM3730	NP_254007.1|PA5320	1.13e-140	404	6.06e-141	405
NP_462631.1|STM3731	NP_254008.1|PA5321	1.03e-76	222	3.93e-77	223
NP_462633.1|STM3733	NP_254018.1|PA5331	1.54e-108	308	5.85e-109	308
NP_462634.1|STM3734	NP_254021.1|PA5334	4.72e-113	321	7.34e-113	320
NP_462635.1|STM3735	NP_254022.1|PA5335	1.32e-77	235	1.78e-78	237
NP_462638.1|STM3738	NP_249728.1|PA1037	1.55e-76	226	1.03e-77	229
NP_462640.1|STM3740	NP_254023.1|PA5336	4.04e-86	250	1.23e-85	249
NP_462642.1|STM3742	NP_254025.1|PA5338	2.69e-275	770	1.09e-277	776
NP_462644.1|STM3744	NP_254032.1|PA5345	3.00e-279	779	1.14e-279	780
NP_462646.1|STM3746	NP_251866.1|PA3176	5.06e-80	249	2.55e-84	260
NP_462647.1|STM3747	NP_249043.1|PA0352	3.18e-154	443	2.58e-151	436
NP_462660.1|STM3761	NP_251109.1|PA2419	1.02e-124	350	5.52e-125	350
NP_462662.1|STM3763	NP_253512.1|PA4825	0.0	1191	0.0	1184
NP_462663.1|STM3764	NP_253325.1|PA4635	3.97e-65	199	2.84e-63	194
NP_462675.1|STM3776	NP_250909.1|PA2219	4.22e-80	249	4.74e-83	256
NP_462684.1|STM3785	NP_250989.1|PA2299	3.32e-24	94.7	9.86e-23	90.5
NP_462689.1|STM3790	NP_250670.1|PA1980	5.92e-42	138	2.08e-41	137
NP_462698.3|STM3796A	NP_249230.1|PA0539	4.98e-44	148	4.33e-46	153
NP_462703.1|STM3802	NP_252047.1|PA3357	1.41e-195	547	1.47e-193	541
NP_462708.3|STM3808	NP_251816.1|PA3126	1.97e-38	125	9.07e-38	123
NP_462709.3|STM3809	NP_251816.1|PA3126	1.89e-37	122	3.90e-38	124
NP_462713.1|STM3813	NP_250172.1|PA1481	1.02e-63	192	4.39e-63	190
NP_462714.1|STM3814	NP_250171.1|PA1480	1.15e-242	683	3.89e-244	686
NP_462715.1|STM3815	NP_250170.1|PA1479	3.08e-42	135	4.22e-43	137
NP_462717.1|STM3817	NP_250168.1|PA1477	4.55e-82	243	1.91e-79	236
NP_462718.1|STM3818	NP_250167.1|PA1476	5.22e-65	198	1.33e-63	194
NP_462719.1|STM3819	NP_250166.1|PA1475	1.98e-63	194	1.51e-64	196
NP_462727.1|STM3827	NP_250900.1|PA2210	4.04e-52	179	1.23e-48	169
NP_462735.1|STM3835	NP_064724.1|PA0004	0.0	1117	0.0	1114
NP_462736.1|STM3836	NP_064723.1|PA0003	1.97e-88	268	6.91e-90	271
NP_462737.1|STM3837	NP_064722.1|PA0002	3.35e-138	395	1.96e-135	388
NP_462738.1|STM3838	NP_064721.1|PA0001	1.74e-214	598	1.47e-214	598
NP_462739.1|STM3839	NP_254257.1|PA5570	1.79e-20	72.4	1.87e-20	72.0
NP_462740.1|STM3840	NP_254256.1|PA5569	3.65e-27	95.1	2.43e-29	100
NP_462741.1|STM3841	NP_250735.1|PA2045	8.64e-27	91.3	4.73e-27	91.7
NP_462742.1|STM3842	NP_254255.1|PA5568	5.88e-145	427	6.84e-142	419
NP_462743.1|STM3843	NP_254254.1|PA5567	5.02e-206	574	7.34e-204	568
NP_462745.3|STM3846	NP_249406.1|PA0715	1.48e-26	103	9.09e-29	109
NP_462749.3|STM3850	NP_249895.1|PA1204	5.09e-50	157	8.53e-49	154
NP_462750.3|STM3851	NP_250210.1|PA1519	3.44e-149	431	4.27e-150	433
NP_462750.3|STM3851	NP_253407.1|PA4719	8.16e-151	434	1.67e-147	426
NP_462751.1|STM3852	NP_249253.1|PA0562	1.05e-24	94.7	4.79e-22	87.4
NP_462752.1|STM3853	NP_254052.1|PA5365	2.82e-72	218	8.77e-72	216
NP_462753.1|STM3854	NP_254053.1|PA5366	7.71e-114	325	1.05e-112	322
NP_462760.1|STM3861	NP_254236.1|PA5549	5.34e-277	767	2.23e-274	760
NP_462761.1|STM3862	NP_254239.1|PA5552	3.87e-149	430	7.77e-147	424
NP_462763.1|STM3864	NP_254240.1|PA5553	6.29e-47	146	2.29e-45	142
NP_462764.1|STM3865	NP_254241.1|PA5554	1.15e-286	779	1.77e-286	778
NP_462765.1|STM3866	NP_254242.1|PA5555	1.43e-140	395	6.31e-140	393
NP_462766.1|STM3867	NP_254243.1|PA5556	2.47e-290	793	2.21e-289	790
NP_462767.1|STM3868	NP_254244.1|PA5557	6.39e-50	156	6.48e-48	151
NP_462768.1|STM3869	NP_254245.1|PA5558	5.04e-25	91.7	3.08e-27	97.1
NP_462769.1|STM3870	NP_254246.1|PA5559	8.54e-23	80.9	1.65e-21	77.4
NP_462770.1|STM3871	NP_254247.1|PA5560	6.29e-85	253	1.46e-84	252
NP_462772.3|STM3873	NP_254251.1|PA5564	9.49e-73	217	4.32e-72	215
NP_462773.1|STM3874	NP_254252.1|PA5565	1.17e-319	877	0.0	884
NP_462779.1|STM3880	NP_249608.1|PA0917	6.57e-213	605	1.46e-212	604
NP_462781.1|STM3882	NP_250637.1|PA1947	2.93e-111	337	2.25e-108	329
NP_462782.1|STM3883	NP_250638.1|PA1948	1.42e-47	160	3.49e-50	167
NP_462783.1|STM3884	NP_250636.1|PA1946	1.41e-37	133	1.55e-38	135
NP_462784.1|STM3885	NP_250640.1|PA1950	1.37e-74	229	4.19e-74	227
NP_462785.1|STM3886	NP_250639.1|PA1949	1.34e-82	251	7.52e-80	244
NP_462786.1|STM3887	NP_249149.1|PA0458	5.55e-144	418	6.26e-149	431
NP_462788.3|STM3897	NP_250544.1|PA1853	1.37e-29	110	1.04e-30	113
NP_462790.1|STM3899	NP_253977.1|PA5290	1.05e-167	481	4.17e-165	474
NP_462794.1|STM3903	NP_253700.1|PA5013	1.14e-99	293	1.52e-100	295
NP_462795.1|STM3904	NP_249044.1|PA0353	0.0	897	0.0	900
NP_462796.1|STM3905	NP_249022.1|PA0331	1.48e-186	529	3.91e-187	530
NP_462796.1|STM3905	NP_250017.1|PA1326	5.73e-194	548	9.47e-196	553
NP_462801.1|STM3910	NP_250686.1|PA1996	2.55e-29	98.2	7.84e-29	96.7
NP_462801.1|STM3910	NP_252865.1|PA4176	6.12e-28	94.7	2.21e-26	90.5
NP_462803.1|STM3912	NP_253983.1|PA5296	6.19e-251	706	2.35e-251	706
NP_462805.1|STM3914	NP_252550.3|PA3861	1.42e-101	305	2.28e-103	309
NP_462806.1|STM3915	NP_253927.1|PA5240	3.07e-58	172	3.32e-58	172
NP_462807.1|STM3917	NP_253926.1|PA5239	3.97e-253	691	3.54e-252	688
NP_462810.1|STM3920	NP_251838.1|PA3148	8.42e-44	152	6.71e-41	144
NP_462811.1|STM3921	NP_251849.1|PA3159	1.07e-58	195	7.58e-61	201
NP_462812.1|STM3922	NP_253848.1|PA5161	3.86e-150	424	5.11e-151	426
NP_462821.1|STM3935	NP_253944.1|PA5257	5.70e-34	128	1.25e-34	129
NP_462823.1|STM3937	NP_253946.1|PA5259	1.32e-30	111	3.98e-30	110
NP_462824.1|STM3938	NP_253947.1|PA5260	4.75e-144	406	1.03e-143	405
NP_462829.1|STM3943	NP_253962.1|PA5275	1.77e-29	99.8	6.63e-28	95.5
NP_462832.3|STM3947	NP_253965.1|PA5278	2.10e-113	325	8.03e-114	326
NP_462834.1|STM3949	NP_253967.1|PA5280	1.67e-98	289	5.99e-97	285
NP_462835.1|STM3950	NP_253968.1|PA5281	1.90e-30	110	6.17e-33	116
NP_462836.1|STM3951	NP_254130.1|PA5443	0.0	932	0.0	932
NP_462837.1|STM3952	NP_253955.1|PA5268	2.74e-48	162	4.32e-52	171
NP_462840.1|STM3955	NP_249176.1|PA0485	3.61e-87	260	4.66e-91	270
NP_462841.3|STM3956	NP_253933.1|PA5246	7.53e-40	129	1.40e-40	131
NP_462843.1|STM3958	NP_252034.1|PA3344	1.88e-190	551	1.07e-188	546
NP_462844.1|STM3959	NP_251619.1|PA2929	1.41e-27	101	3.84e-28	102
NP_462845.1|STM3960	NP_253936.1|PA5249	7.90e-50	158	4.34e-50	159
NP_462848.1|STM3963	NP_252164.1|PA3474	8.57e-97	284	3.13e-97	285
NP_462849.1|STM3964	NP_252277.1|PA3587	1.04e-86	260	5.45e-87	260
NP_462850.1|STM3965	NP_250617.1|PA1927	0.0	939	0.0	929
NP_462854.1|STM3969	NP_249722.1|PA1031	9.28e-103	312	3.40e-103	313
NP_462855.1|STM3970	NP_253750.1|PA5063	5.49e-131	368	1.75e-130	366
NP_462857.1|STM3972	NP_253752.1|PA5065	1.12e-196	557	2.23e-194	551
NP_462860.1|STM3975	NP_253757.1|PA5070	2.82e-95	278	5.17e-94	275
NP_462861.3|STM3976	NP_251556.1|PA2866	9.68e-89	261	2.50e-87	258
NP_462863.1|STM3978	NP_253924.1|PA5237	2.35e-297	808	1.79e-297	808
NP_462867.1|STM3982	NP_251703.1|PA3013	5.49e-182	508	4.66e-179	500
NP_462868.1|STM3983	NP_251704.1|PA3014	2.28e-279	782	6.48e-277	775
NP_462870.1|STM3985	NP_248858.1|PA0168	6.78e-33	114	1.33e-29	105
NP_462871.1|STM3986	NP_251900.1|PA3210	7.64e-89	277	2.15e-85	268
NP_462874.1|STM3994	NP_251720.1|PA3030	4.34e-28	102	1.71e-28	102
NP_462876.1|STM3996	NP_249177.1|PA0486	9.92e-92	274	6.59e-93	276
NP_462877.1|STM3997	NP_254176.1|PA5489	2.70e-19	79.7	5.56e-20	81.3
NP_462878.1|STM3998	NP_249152.1|PA0461	7.71e-80	241	6.57e-79	239
NP_462878.1|STM3998	NP_249525.1|PA0834	2.04e-79	241	2.23e-79	240
NP_462879.1|STM3999	NP_254180.1|PA5493	0.0	1079	0.0	1080
NP_462881.1|STM4001	NP_254179.1|PA5492	2.07e-65	198	2.00e-66	201
NP_462884.1|STM4004	NP_250237.1|PA1546	1.24e-154	444	2.72e-154	443
NP_462885.1|STM4005	NP_253812.1|PA5125	7.45e-229	634	2.03e-229	635
NP_462886.1|STM4006	NP_253811.1|PA5124	4.27e-99	295	3.08e-97	290
NP_462887.1|STM4007	NP_253806.1|PA5119	1.46e-250	688	1.12e-250	688
NP_462889.1|STM4009	NP_253804.1|PA5117	1.06e-319	875	1.95e-318	871
NP_462903.1|STM4023	NP_252259.1|PA3569	3.87e-53	173	1.82e-51	168
NP_462908.1|STM4028	NP_253766.1|PA5079	1.26e-46	145	5.57e-46	144
NP_462912.1|STM4032	NP_250788.1|PA2098	7.19e-32	118	2.93e-28	108
NP_462912.1|STM4032	NP_254071.1|PA5384	5.64e-32	119	8.78e-28	107
NP_462914.1|STM4034	NP_253497.1|PA4809	4.59e-64	202	6.20e-62	196
NP_462915.1|STM4035	NP_253498.1|PA4810	1.84e-62	191	2.12e-64	195
NP_462916.1|STM4036	NP_253499.1|PA4811	1.63e-155	434	9.52e-158	439
NP_462917.1|STM4037	YP_003933614.1|PA4812	0.0	1467	0.0	1474
NP_462918.1|STM4038	NP_253867.1|PA5180	5.48e-45	150	4.22e-45	150
NP_462925.1|STM4044	NP_250681.1|PA1991	8.66e-71	224	2.88e-76	238
NP_462933.1|STM4052	NP_249577.1|PA0886	1.10e-70	227	1.50e-71	229
NP_462936.1|STM4055	NP_253158.1|PA4468	5.09e-77	227	2.21e-76	225
NP_462937.3|STM4056	NP_250919.1|PA2229	8.08e-52	166	2.66e-50	162
NP_462940.1|STM4059	NP_251894.1|PA3204	1.25e-64	197	1.63e-65	199
NP_462942.1|STM4061	NP_252652.1|PA3963	1.38e-88	264	5.97e-88	262
NP_462944.1|STM4063	NP_248974.1|PA0283	1.88e-141	400	5.91e-141	399
NP_462953.1|STM4072	NP_251714.1|PA3024	1.20e-37	142	6.61e-38	143
NP_462960.3|STM4079	NP_249400.1|PA0709	1.93e-07	43.1	1.58e-09	48.1
NP_462962.1|STM4081	NP_253436.1|PA4748	4.47e-82	244	2.38e-82	244
NP_462965.1|STM4084	NP_253305.1|PA4615	2.91e-53	170	8.25e-54	171
NP_462967.1|STM4086	NP_252272.1|PA3582	3.63e-294	801	9.78e-295	803
NP_462968.1|STM4087	NP_252271.1|PA3581	5.94e-139	390	2.24e-139	391
NP_462970.1|STM4089	NP_250463.1|PA1772	6.26e-62	186	2.94e-63	189
NP_462972.1|STM4091	NP_253741.1|PA5054	1.04e-219	608	5.99e-222	613
NP_462973.1|STM4092	NP_253740.1|PA5053	1.02e-86	249	5.28e-85	245
NP_462976.1|STM4095	NP_253737.1|PA5050	7.15e-242	687	1.80e-240	684
NP_462977.1|STM4096	NP_253736.1|PA5049	4.14e-32	103	3.77e-31	100
NP_462981.1|STM4100	NP_249091.1|PA0400	6.05e-107	317	8.34e-108	319
NP_462983.1|STM4102	NP_253084.1|PA4394	5.73e-50	164	1.25e-52	170
NP_462986.1|STM4105	NP_249121.1|PA0430	1.21e-67	210	1.14e-68	212
NP_462988.1|STM4107	NP_250264.1|PA1573	5.31e-71	212	2.24e-70	210
NP_462991.1|STM4110	NP_252449.1|PA3760	7.29e-97	318	1.37e-87	293
NP_462998.1|STM4118	NP_253207.1|PA4517	2.28e-233	654	4.50e-234	656
NP_462999.1|STM4119	NP_252377.1|PA3687	0.0	951	0.0	942
NP_463000.1|STM4120	NP_253893.1|PA5206	1.39e-115	339	1.16e-117	344
NP_463001.1|STM4121	NP_249353.1|PA0662	3.17e-68	214	1.56e-66	210
NP_463002.3|STM4122	NP_254010.1|PA5323	2.18e-34	123	2.05e-33	120
NP_463003.1|STM4123	NP_253950.1|PA5263	1.48e-141	411	2.86e-142	412
NP_463004.1|STM4125	NP_254031.1|PA5344	8.25e-70	216	1.79e-72	223
NP_463005.1|STM4126	NP_251681.1|PA2991	1.45e-215	599	7.82e-216	600
NP_463006.3|STM4127	NP_253577.1|PA4890	3.28e-32	113	8.07e-34	117
NP_463008.1|STM4129	NP_253408.1|PA4720	2.08e-123	357	1.47e-121	352
NP_463009.1|STM4130	NP_249962.1|PA1271	1.05e-80	264	5.80e-81	264
NP_463010.1|STM4131	NP_253351.1|PA4662	1.47e-42	144	4.14e-42	142
NP_463011.1|STM4137	NP_251667.1|PA2977	1.94e-85	259	2.67e-83	253
NP_463012.1|STM4138	NP_252970.1|PA4280	1.80e-67	211	7.56e-67	209
NP_463015.1|STM4146	NP_252955.1|PA4265	1.62e-247	674	8.82e-248	675
NP_463015.1|STM4146	NP_252967.1|PA4277	1.62e-247	674	8.82e-248	675
NP_463016.1|STM4147	NP_252966.1|PA4276	7.93e-31	104	2.91e-31	105
NP_463017.1|STM4148	NP_252965.1|PA4275	3.69e-95	271	1.60e-94	269
NP_463018.1|STM4149	NP_252964.1|PA4274	2.92e-72	210	5.31e-71	207
NP_463019.1|STM4150	NP_252963.1|PA4273	3.07e-113	321	9.92e-115	325
NP_463020.1|STM4151	NP_252962.1|PA4272	2.18e-71	210	4.15e-72	211
NP_463021.1|STM4152	NP_252961.1|PA4271	2.75e-32	107	2.27e-34	112
NP_463022.1|STM4153	NP_252960.1|PA4270	0.0	1949	0.0	1954
NP_463023.1|STM4154	NP_252959.1|PA4269	0.0	2096	0.0	2098
NP_463029.1|STM4160	NP_249072.1|PA0381	1.73e-64	199	6.04e-66	203
NP_463030.1|STM4161	NP_249071.1|PA0380	7.19e-08	42.0	1.19e-09	46.2
NP_463032.1|STM4163	NP_252665.1|PA3976	3.55e-22	87.4	2.23e-18	77.0
NP_463033.1|STM4164	NP_253660.1|PA4973	0.0	922	0.0	925
NP_463034.1|STM4165	NP_253942.1|PA5255	3.60e-21	82.0	7.60e-21	80.9
NP_463035.1|STM4166	NP_250514.1|PA1823	1.53e-51	167	1.60e-52	169
NP_463036.2|STM4167	NP_253721.1|PA5034	1.04e-197	545	2.40e-199	549
NP_463043.1|STM4174	NP_253237.1|PA4547	6.31e-115	342	1.11e-113	338
NP_463043.1|STM4174	NP_253414.1|PA4726	1.59e-109	329	2.36e-107	323
NP_463044.1|STM4175	NP_253542.1|PA4855	2.23e-220	608	2.67e-217	600
NP_463045.1|STM4176	NP_253541.1|PA4854	2.36e-255	706	3.68e-255	705
NP_463046.1|STM4181	NP_250119.1|PA1428	1.13e-39	128	3.01e-40	129
NP_463050.1|STM4185	NP_250067.1|PA1376	1.43e-179	517	5.66e-177	510
NP_463052.1|STM4187	NP_248927.1|PA0236	6.80e-28	105	1.92e-26	101
NP_463053.3|STM4188	NP_250534.1|PA1843	0.0	1640	0.0	1635
NP_463054.1|STM4189	NP_254160.1|PA5473	4.11e-240	669	4.15e-241	672
NP_463057.1|STM4192	NP_249628.1|PA0937	7.07e-24	90.1	6.97e-25	92.4
NP_463060.1|STM4195	NP_251954.1|PA3264	1.15e-80	244	1.81e-77	236
NP_463070.1|STM4205	NP_253506.1|PA4819	1.57e-74	229	5.59e-76	233
NP_463085.1|STM4220	NP_249595.1|PA0904	1.33e-33	128	4.97e-34	129
NP_463086.1|STM4221	NP_253420.1|PA4732	2.55e-191	545	2.13e-193	550
NP_463092.1|STM4227	NP_251030.1|PA2340	1.22e-18	81.3	1.51e-17	77.8
NP_463095.1|STM4230	NP_251031.1|PA2341	1.46e-123	358	9.08e-123	356
NP_463099.1|STM4234	NP_254045.1|PA5358	2.63e-98	288	8.29e-103	299
NP_463100.1|STM4235	NP_252363.1|PA3673	1.77e-189	560	1.59e-191	565
NP_463101.1|STM4236	NP_252293.1|PA3603	1.67e-26	93.2	9.13e-27	93.6
NP_463102.1|STM4237	NP_251697.1|PA3007	4.22e-87	253	6.59e-87	252
NP_463103.1|STM4238	NP_253508.1|PA4821	3.64e-92	283	3.63e-93	286
NP_463105.1|STM4240	NP_253426.1|PA4738	8.29e-22	77.4	1.77e-23	81.3
NP_463106.1|STM4241	NP_254186.1|PA5499	2.96e-24	90.5	4.57e-27	97.4
NP_463108.1|STM4243	NP_251485.1|PA2795	5.68e-139	394	6.18e-139	394
NP_463110.1|STM4245	NP_248713.1|PA0023	8.59e-138	391	8.03e-139	393
NP_463111.1|STM4246	NP_253618.1|PA4931	2.09e-197	553	3.66e-196	550
NP_463112.1|STM4247	NP_253617.1|PA4930	7.51e-100	297	6.79e-96	286
NP_463112.1|STM4247	NP_253989.1|PA5302	4.52e-101	300	3.16e-99	295
NP_463113.1|STM4248	NP_251829.1|PA3139	4.23e-142	407	4.94e-139	399
NP_463115.1|STM4250	NP_253973.1|PA5286	7.93e-57	171	7.22e-56	168
NP_463119.1|STM4254	NP_252924.1|PA4234	0.0	1484	0.0	1484
NP_463131.1|STM4266	NP_250963.1|PA2273	6.02e-61	182	1.28e-58	176
NP_463134.1|STM4269	NP_252350.1|PA3660	2.11e-131	392	1.92e-130	390
NP_463135.1|STM4270	NP_252123.1|PA3433	2.91e-64	201	6.32e-61	192
NP_463136.1|STM4271	NP_252122.1|PA3432	7.44e-19	74.3	1.08e-18	73.6
NP_463137.1|STM4272	NP_252121.1|PA3431	2.50e-56	176	1.29e-59	184
NP_463138.1|STM4273	NP_251924.1|PA3234	9.76e-297	812	5.86e-301	822
NP_463139.1|STM4274	NP_251925.1|PA3235	3.78e-36	116	6.08e-38	120
NP_463140.1|STM4275	NP_249578.1|PA0887	0.0	930	0.0	926
NP_463148.1|STM4283	NP_254166.1|PA5479	2.74e-217	602	1.51e-217	602
NP_463151.1|STM4286	NP_253202.1|PA4512	4.49e-125	357	1.13e-123	353
NP_463153.1|STM4288	NP_250044.1|PA1353	1.03e-20	79.7	1.65e-22	84.0
NP_463154.1|STM4289	NP_248818.1|PA0128	9.19e-57	169	2.92e-56	167
NP_463155.1|STM4290	NP_253033.1|PA4343	1.22e-82	260	1.75e-85	267
NP_463158.1|STM4293	NP_250662.1|PA1972	2.28e-144	425	3.62e-144	424
NP_463158.1|STM4293	NP_252000.1|PA3310	6.08e-146	429	2.29e-149	437
NP_463159.1|STM4294	NP_250510.1|PA1819	1.00e-95	293	2.81e-99	301
NP_463161.1|STM4296	NP_250509.1|PA1818	2.08e-196	573	5.05e-195	569
NP_463165.1|STM4300	NP_253023.1|PA4333	1.97e-56	194	5.21e-57	196
NP_463175.1|STM4310	NP_250707.1|PA2017	2.26e-44	150	1.78e-44	150
NP_463184.1|STM4319	NP_248880.1|PA0190	2.98e-17	75.9	3.14e-13	64.3
NP_463186.1|STM4322	NP_251724.1|PA3034	3.36e-16	70.5	3.60e-13	62.0
NP_463187.1|STM4323	NP_251168.1|PA2478	8.98e-108	332	7.82e-107	330
NP_463187.1|STM4323	NP_253532.1|PA4845	1.10e-106	330	3.35e-110	338
NP_463190.1|STM4326	NP_254116.1|PA5429	1.33e-175	499	4.69e-174	494
NP_463191.3|STM4327	NP_253077.1|PA4387	3.59e-13	61.2	3.20e-15	66.2
NP_463193.1|STM4329	NP_253076.1|PA4386	9.79e-36	114	4.54e-37	117
NP_463194.1|STM4330	NP_253075.1|PA4385	4.44e-294	805	9.72e-294	804
NP_463198.1|STM4334	NP_251541.1|PA2851	2.31e-30	107	2.50e-30	107
NP_463202.1|STM4338	NP_250573.1|PA1882	3.27e-38	121	1.04e-37	120
NP_463202.1|STM4338	NP_251955.1|PA3265	9.00e-40	125	4.82e-40	125
NP_463203.1|STM4339	NP_253794.1|PA5107	5.97e-31	108	1.94e-30	107
NP_463212.1|STM4348	NP_253644.1|PA4957	4.65e-98	288	2.59e-97	286
NP_463213.3|STM4349	NP_253639.1|PA4952	7.92e-100	296	4.07e-100	296
NP_463214.1|STM4350	NP_253638.1|PA4951	7.54e-84	243	3.32e-83	241
NP_463216.3|STM4355	NP_253637.1|PA4950	1.14e-156	442	5.81e-157	443
NP_463217.1|STM4356	NP_253636.1|PA4949	5.82e-119	357	1.53e-113	342
NP_463218.1|STM4357	NP_253635.1|PA4948	3.83e-57	173	6.94e-56	169
NP_463220.1|STM4359	NP_253633.1|PA4946	3.55e-142	424	2.50e-143	427
NP_463221.1|STM4360	NP_253632.1|PA4945	3.13e-132	376	5.70e-131	373
NP_463223.1|STM4362	NP_253630.1|PA4943	7.80e-171	483	1.06e-171	485
NP_463224.1|STM4363	NP_253629.1|PA4942	9.98e-81	251	1.85e-81	253
NP_463225.1|STM4364	NP_253628.1|PA4941	1.44e-54	177	3.09e-56	181
NP_463226.1|STM4365	NP_253627.1|PA4940	7.17e-07	39.3	6.36e-08	41.6
NP_463227.1|STM4366	NP_253625.1|PA4938	2.03e-224	619	5.41e-225	620
NP_463229.1|STM4368	NP_253624.1|PA4937	8.78e-280	793	3.74e-280	794
NP_463230.1|STM4369	NP_253623.1|PA4936	1.07e-98	285	2.07e-99	287
NP_463232.1|STM4371	NP_252420.1|PA3731	5.61e-26	98.6	1.56e-26	99.8
NP_463238.3|STM4377	NP_252661.1|PA3972	2.18e-129	386	3.81e-131	390
NP_463252.1|STM4391	NP_253622.1|PA4935	3.42e-51	156	9.75e-52	157
NP_463254.2|STM4393	NP_253621.1|PA4934	2.03e-41	127	5.51e-42	128
NP_463255.1|STM4394	NP_253619.1|PA4932	6.00e-49	152	1.38e-50	155
NP_463258.3|STM4397	NP_253262.1|PA4572	2.02e-68	206	1.66e-67	203
NP_463265.1|STM4404	NP_253862.1|PA5175	2.20e-64	199	3.31e-65	201
NP_463269.1|STM4408	NP_253705.1|PA5018	1.16e-89	260	8.52e-88	255
NP_463270.1|STM4409	NP_251233.1|PA2543	1.96e-103	321	2.52e-101	315
NP_463271.1|STM4410	NP_251232.1|PA2542	1.54e-112	379	2.70e-111	375
NP_463275.1|STM4414	NP_252720.1|PA4031	1.58e-85	246	8.47e-86	247
NP_463276.1|STM4415	NP_253797.1|PA5110	8.10e-84	254	1.26e-83	253
NP_463277.1|STM4416	NP_252709.1|PA4020	3.82e-201	562	2.72e-199	557
NP_463282.1|STM4421	NP_248820.1|PA0130	1.88e-199	561	2.03e-199	561
NP_463298.1|STM4437	NP_253163.1|PA4473	1.90e-30	107	5.82e-34	116
NP_463299.1|STM4438	NP_253162.1|PA4472	4.03e-151	434	1.15e-148	428
NP_463318.1|STM4458	NP_254026.1|PA5339	4.59e-31	105	2.44e-31	105
NP_463320.1|STM4460	NP_249093.1|PA0402	5.11e-39	137	1.74e-36	130
NP_463325.1|STM4465	NP_253859.1|PA5172	2.49e-158	444	1.82e-156	439
NP_463326.1|STM4466	NP_253860.1|PA5173	3.02e-113	327	3.07e-111	322
NP_463327.1|STM4467	NP_253858.1|PA5171	3.37e-128	373	5.33e-128	372
NP_463331.1|STM4471	NP_250481.1|PA1790	3.36e-51	164	8.85e-50	160
NP_463335.1|STM4475	NP_252523.1|PA3834	0.0	1203	0.0	1196
NP_463336.3|STM4476	NP_252521.1|PA3832	1.22e-20	80.1	1.65e-20	79.3
NP_463337.1|STM4477	NP_252520.1|PA3831	2.55e-187	530	1.10e-186	528
NP_463339.1|STM4479	NP_252517.1|PA3828	6.48e-52	174	2.57e-52	175
NP_463340.1|STM4480	NP_252516.1|PA3827	1.17e-78	243	5.57e-80	246
NP_463342.1|STM4482	NP_251012.1|PA2322	1.38e-125	369	9.17e-130	379
NP_463345.1|STM4485	NP_251011.1|PA2321	1.33e-34	117	1.42e-34	117
NP_463346.1|STM4486	NP_250965.1|PA2275	5.55e-79	243	4.98e-78	240
NP_463360.1|STM4501	NP_249403.1|PA0712	2.03e-34	110	7.73e-35	111
NP_463370.1|STM4511	NP_254115.1|PA5428	4.12e-58	186	4.46e-58	186
NP_463374.1|STM4515	NP_250103.1|PA1412	2.51e-19	86.3	8.65e-24	99.0
NP_463389.1|STM4530	NP_253294.1|PA4604	7.83e-109	317	1.10e-109	319
NP_463390.1|STM4531	NP_253295.1|PA4605	1.14e-32	104	2.15e-33	106
NP_463391.1|STM4532	NP_253296.1|PA4606	0.0	963	0.0	955
NP_463398.1|STM4539	NP_252448.1|PA3759	9.14e-10	56.6	3.78e-10	57.4
NP_463408.1|STM4549	NP_250048.1|PA1357	5.51e-76	221	2.54e-75	219
NP_463412.1|STM4556	NP_253317.1|PA4627	4.25e-61	196	1.02e-62	200
NP_463414.1|STM4558	NP_253367.1|PA4678	1.45e-29	102	4.53e-29	101
NP_463416.1|STM4560	NP_252592.1|PA3903	1.33e-264	729	7.17e-265	729
NP_463418.1|STM4562	NP_254169.1|PA5482	1.20e-07	40.8	2.48e-09	44.7
NP_463420.1|STM4564	NP_252254.1|PA3564	1.51e-50	162	4.05e-50	161
NP_463435.1|STM4579	NP_253299.1|PA4609	4.93e-200	559	5.29e-200	559
NP_463437.1|STM4581	NP_253285.1|PA4595	3.95e-310	846	6.10e-310	845
NP_463438.3|STM4582	NP_251710.1|PA3020	2.60e-90	291	4.35e-94	301
NP_463443.1|STM4587	NP_253254.1|PA4564	2.29e-66	196	2.10e-67	199
NP_463444.1|STM4588	NP_249154.1|PA0463	1.30e-74	223	1.62e-73	220
NP_463445.1|STM4589	NP_249155.1|PA0464	6.05e-137	400	8.51e-135	394
NP_463446.1|STM4590	NP_249156.1|PA0465	6.40e-92	283	1.05e-87	272
NP_463454.1|STM4598	NP_253670.1|PA4983	2.41e-57	180	4.30e-56	176
NP_490502.1|PSLT010	NP_249018.1|PA0327	1.05e-48	162	9.43e-48	159
NP_490554.1|PSLT066	NP_252922.1|PA4232	2.82e-59	179	2.55e-60	182
