# Supplementary material for: Homology-based reconstruction of regulatory networks for bacterial and archaeal genomes
Source: Front Microbiol. 2022 Jul 19;13:923105. doi: 10.3389/fmicb.2022.923105 (PMC9344073; doi:10.3389/fmicb.2022.923105)
Supplement: Supplementary file 1 [file Data_Sheet_1.ZIP › network/proteinortho/Staph/GCF_000005845.2_E_coli_K12_genomic.faa_Staph.proteinortho-graph]

# file_a	file_b
# a	b	evalue_ab	bitscore_ab	evalue_ba	bitscore_ba
# GCF_000009645.1_ASM964v1_S_aureus_N315_genomic.faa	GCF_000005845.2_E_coli_K12_genomic.faa
# 1.61e-53	174	1.28e-54	177
WP_000002071.1|SA0301	NP_416670.1|b2165	5.13e-109	316	1.22e-113	327
WP_000003566.1|SA0985	NP_416229.1|b1714	2.29e-110	322	5.00e-110	320
WP_000004085.1|SA2038	NP_417770.1|b3311	1.33e-21	77.8	3.91e-24	83.6
WP_000004981.1|SA1656	NP_415621.3|b1103	4.13e-17	69.3	6.33e-16	65.5
WP_000017736.1|SA0911	NP_414964.1|b0430	4.08e-50	158	1.20e-50	159
WP_000019734.1|SA1948	NP_415273.1|b0752	4.80e-63	199	5.45e-66	206
WP_000023319.1|SA1436	NP_415240.1|b0712	6.41e-52	171	1.90e-51	169
WP_000024139.1|SA2344	NP_415017.1|b0484	1.01e-160	485	3.38e-160	483
WP_000024827.1|SA2046	NP_417778.1|b3319	2.77e-43	141	4.42e-43	140
WP_000026189.1|SA2241	NP_416045.1|b1528	1.44e-21	92.4	5.43e-23	95.9
WP_000029430.1|SA0068	NP_415226.1|b0698	6.12e-121	365	1.45e-126	379
WP_000030072.1|SA2397	NP_415818.1|b1302	4.11e-72	230	2.06e-69	223
WP_000030072.1|SA2397	NP_417148.1|b2662	8.39e-69	222	2.56e-68	220
WP_000030811.1|SA0923	NP_416994.1|b2499	4.17e-115	334	1.31e-117	340
WP_000031401.1|SA0965	NP_414962.1|b0428	1.76e-32	119	9.69e-34	121
WP_000031490.1|SA0433	NP_418660.1|b4239	2.40e-215	605	7.00e-216	606
WP_000034716.1|SA1409	NP_414555.1|b0014	7.75e-235	660	5.82e-236	663
WP_000034961.1|SA0207	NP_418458.1|b4034	1.14e-42	151	3.08e-46	160
WP_000035058.1|SA0815	NP_415058.1|b0525	3.75e-21	82.8	2.37e-22	85.1
WP_000036633.1|SA1108	NP_417639.6|b3170	2.64e-23	86.7	9.43e-25	89.7
WP_000040051.1|SA0935	NP_416911.1|b2416	1.98e-194	554	8.67e-192	546
WP_000040063.1|SA1533	NP_416799.1|b2296	2.10e-107	319	2.68e-109	323
WP_000040866.1|SA1728	NP_416254.1|b1740	2.12e-105	304	5.36e-107	308
WP_000043237.1|SA1076	NP_417062.1|b2567	1.37e-34	120	7.43e-35	120
WP_000044799.1|SA1456	NP_416380.1|b1866	6.12e-224	630	3.58e-224	630
WP_000047255.1|SA1973	NP_417375.1|b2899	4.66e-28	103	9.65e-33	114
WP_000047343.1|SA1073	NP_415610.1|b1092	7.91e-71	219	9.29e-68	210
WP_000047811.1|SA1859	YP_025294.2|b0077	2.15e-155	455	1.95e-154	452
WP_000048712.1|SA1914	NP_416993.2|b2498	1.28e-74	221	1.73e-73	218
WP_000049145.1|SA1505	NP_416661.1|b2156	1.73e-159	459	5.34e-162	464
WP_000049921.1|SA1289	NP_418404.1|b3973	2.78e-24	97.8	4.20e-24	96.7
WP_000050760.1|SA0320	NP_417409.1|b2934	6.74e-24	87.8	1.56e-26	94.0
WP_000052781.1|SA0366	NP_415138.1|b0605	7.60e-90	258	5.09e-89	255
WP_000057330.1|SA1101	NP_414713.1|b0171	4.00e-69	209	2.04e-70	212
WP_000057594.1|SA0471	NP_416909.1|b2414	4.28e-96	284	2.45e-99	291
WP_000058389.1|SA1524	NP_415996.2|b1479	2.14e-20	90.1	1.24e-21	93.6
WP_000064078.1|SA1323	NP_414933.1|b0399	3.13e-55	174	3.81e-57	178
WP_000064778.1|SA1270	NP_417829.2|b3370	2.28e-36	135	1.14e-39	144
WP_000065030.1|SA0140	NP_418634.1|b4213	6.34e-38	144	1.38e-38	145
WP_000066053.1|SA0821	NP_418395.1|b3960	7.20e-146	421	3.94e-149	429
WP_000066097.1|SA1449	NP_415651.4|b1133	4.98e-142	405	7.55e-145	411
WP_000066521.1|SA2405	NP_414845.1|b0311	1.46e-183	525	1.80e-185	530
WP_000067116.1|SA2309	NP_418551.1|b4127	2.49e-22	80.1	5.62e-22	78.6
WP_000067352.1|SA0198	NP_415350.2|b0829	1.16e-142	422	1.42e-140	416
WP_000067352.1|SA0198	NP_416685.1|b2180	4.17e-136	402	5.47e-135	398
WP_000068617.1|SA1147	NP_418594.1|b4173	2.49e-76	240	5.37e-77	241
WP_000069098.1|SA2311	NP_415110.1|b0578	4.36e-17	73.9	9.15e-17	72.4
WP_000072149.1|SA2242	NP_415024.4|b0491	1.16e-69	212	2.71e-69	211
WP_000072278.1|SA1882	NP_415223.1|b0695	1.00e-90	304	1.79e-95	316
WP_000072681.1|SA1096	NP_418367.1|b3932	3.45e-60	182	1.69e-61	185
WP_000073180.1|SA1166	NP_414544.1|b0003	6.05e-24	96.3	9.44e-24	95.1
WP_000073195.1|SA2108	NP_416367.1|b1853	6.34e-24	95.5	3.68e-24	95.5
WP_000073352.1|SA1137	NP_417213.1|b2733	1.05e-193	573	3.06e-197	582
WP_000076036.1|SA0512	YP_026247.1|b3770	1.26e-45	155	9.45e-45	152
WP_000076404.1|SA0509	NP_416476.1|b1967	3.60e-113	325	1.76e-114	328
WP_000076661.1|SA2345	YP_009518752.1|b0484	3.43e-07	40.0	7.23e-08	41.2
WP_000076690.1|SA1117	NP_417633.4|b3164	1.01e-225	644	1.11e-223	638
WP_000076930.1|SA2071	NP_418420.4|b3992	9.89e-31	114	4.47e-29	108
WP_000077358.1|SA1589	NP_414948.1|b0414	4.58e-57	186	2.38e-59	192
WP_000078092.1|SA0137	NP_418530.1|b4106	3.84e-60	188	1.82e-59	186
WP_000079447.1|SA1218	NP_418181.1|b3725	2.62e-97	283	2.10e-99	288
WP_000080028.1|SA1516	NP_418348.1|b3912	1.30e-58	182	5.32e-59	182
WP_000081231.1|SA0843	NP_415613.1|b1095	3.27e-147	421	7.14e-145	415
WP_000083807.1|SA1960	NP_418056.1|b3599	1.12e-155	455	4.46e-158	461
WP_000087103.1|SA1360	NP_416886.1|b2385	1.76e-83	254	2.09e-83	254
WP_000087385.1|SA1355	NP_414950.1|b0416	1.52e-18	73.2	3.39e-19	74.3
WP_000090315.1|SA0505	NP_417799.1|b3340	2.33e-289	805	1.19e-290	808
WP_000090512.1|SAS052	NP_417755.1|b3296	6.45e-52	163	1.55e-51	161
WP_000090796.1|SA2025	NP_417757.1|b3298	1.56e-40	128	3.10e-41	129
WP_000091975.1|SA2033	NP_417764.1|b3305	1.38e-46	147	3.99e-47	148
WP_000093349.1|SA1367	NP_417381.1|b2905	5.29e-86	261	3.87e-87	264
WP_000094583.1|SA1862	NP_414616.1|b0074	5.57e-132	390	2.36e-132	390
WP_000095328.1|SA0016	NP_418598.1|b4177	2.13e-143	413	2.88e-142	409
WP_000097322.1|SA1113	NP_417636.1|b3167	8.18e-25	88.6	7.73e-25	88.2
WP_000101625.1|SA2024	NP_417756.1|b3297	3.16e-56	168	6.73e-59	174
WP_000101976.1|SA0017	NP_418348.1|b3912	2.76e-60	186	1.03e-58	182
WP_000102729.1|SA1454	NP_415412.1|b0892	3.08e-80	251	4.81e-81	253
WP_000105070.1|SA1336	NP_416366.1|b1852	8.46e-113	339	1.95e-115	345
WP_000106141.1|SA1510	NP_416293.1|b1779	5.25e-102	300	3.21e-104	305
WP_000109906.1|SA1609	NP_417862.1|b3403	2.04e-174	500	1.71e-174	499
WP_000110253.1|SA1089	NP_415257.1|b0729	2.19e-130	369	4.04e-129	365
WP_000113265.1|SA2195	YP_588458.1|b4539	8.00e-28	93.6	3.82e-29	96.3
WP_000113851.1|SA2031	NP_417762.1|b3303	1.71e-59	179	1.42e-59	179
WP_000116228.1|SA1669	NP_416128.1|b1611	3.05e-195	547	4.72e-198	554
WP_000120109.1|SA0238	NP_418724.1|b4304	4.60e-98	297	4.42e-100	301
WP_000120368.1|SA0619	NP_417461.1|b2987	2.56e-28	111	6.75e-27	107
WP_000120494.1|SA1915	NP_417046.1|b2551	7.64e-171	481	2.24e-171	482
WP_000121119.1|SA1105	NP_414718.1|b0176	5.10e-27	109	2.53e-33	126
WP_000122354.1|SA0510	NP_414605.1|b0063	1.71e-72	238	2.17e-70	232
WP_000123165.1|SA1517	NP_415654.1|b1136	4.66e-184	515	2.68e-184	515
WP_000124353.1|SA2043	NP_417775.1|b3316	1.38e-42	131	1.15e-42	130
WP_000127573.1|SA1499	NP_414970.1|b0436	1.65e-54	184	6.28e-57	190
WP_000134526.1|SA2069	NP_415304.1|b0783	1.27e-42	136	1.37e-45	143
WP_000134765.1|SA1396	NP_417061.1|b2566	1.92e-78	238	1.60e-78	237
WP_000134963.1|SA0719	NP_415408.1|b0888	7.87e-69	214	5.95e-70	216
WP_000136260.1|SA1535	NP_415840.1|b1324	1.56e-42	136	4.65e-43	137
WP_000136487.1|SA2342	NP_414876.1|b0342	7.16e-42	137	1.70e-41	135
WP_000136633.1|SA0109	NP_415121.1|b0589	4.22e-38	135	8.95e-39	136
WP_000138487.1|SA0819	NP_416275.1|b1761	4.20e-52	177	1.50e-48	167
WP_000138654.1|SA2476	NP_415281.1|b0760	2.78e-24	103	2.55e-21	93.2
WP_000138932.1|SA1890	NP_416608.1|b2105	3.03e-11	52.0	1.64e-11	52.0
WP_000140050.1|SA0847	YP_025300.1|b1246	7.04e-101	298	1.24e-99	295
WP_000140172.1|SA1711	NP_414766.1|b0231	4.09e-77	238	7.44e-79	242
WP_000142198.1|SA0225	NP_414581.1|b0039	3.85e-16	76.3	6.12e-18	80.9
WP_000142198.1|SA0225	NP_416210.4|b1695	7.04e-16	75.5	2.91e-16	75.9
WP_000148598.1|SA0470	NP_417860.2|b3401	7.06e-24	95.5	1.99e-22	90.9
WP_000148826.1|SA0636	NP_414921.2|b0387	3.29e-08	47.0	7.18e-09	48.1
WP_000149278.1|SA1227	NP_416973.1|b2478	4.05e-50	164	1.07e-51	168
WP_000149295.1|SA0805	NP_416201.1|b1686	5.33e-23	84.3	6.80e-23	83.6
WP_000150011.1|SA0756	NP_416208.1|b1693	1.62e-29	108	3.84e-29	106
WP_000150169.1|SA1561	NP_414633.1|b0091	9.13e-52	178	4.29e-52	179
WP_000150197.1|SA0897	NP_416766.1|b2263	1.44e-20	85.1	1.52e-20	84.3
WP_000153479.1|SA0210	NP_415831.1|b1315	1.07e-71	224	1.75e-74	231
WP_000153535.1|SA1700	NP_415739.1|b1221	4.94e-36	123	1.06e-36	124
WP_000153535.1|SA1700	NP_416697.1|b2193	5.48e-38	128	6.54e-38	127
WP_000154162.1|SA2492	NP_415028.1|b0495	1.98e-53	169	1.04e-53	169
WP_000154162.1|SA2492	NP_415635.4|b1117	4.58e-53	169	9.85e-53	167
WP_000154218.1|SA0461	NP_415632.1|b1114	5.40e-219	658	4.48e-230	686
WP_000157603.1|SA1906	NP_418189.1|b3733	9.84e-61	191	3.21e-60	189
WP_000157630.1|SA0329	NP_416663.1|b2158	3.57e-43	149	2.75e-45	154
WP_000159041.1|SA1854	NP_417536.1|b3064	1.04e-92	277	5.45e-91	272
WP_000159577.1|SA1324	NP_415785.1|b1269	2.25e-35	124	1.62e-39	135
WP_000159577.1|SA1324	NP_418446.1|b4022	5.67e-36	126	4.05e-40	136
WP_000159631.1|SA1887	NP_414915.1|b0381	7.82e-95	284	4.10e-96	286
WP_000159750.1|SA0186	NP_416924.1|b2429	1.44e-78	250	1.50e-83	262
WP_000159900.1|SA1257	NP_418640.1|b4219	2.70e-31	109	1.21e-32	112
WP_000159960.1|SA1929	NP_417260.1|b2780	2.05e-212	597	9.88e-212	595
WP_000160212.1|SA2047	NP_417779.1|b3320	2.26e-50	160	1.37e-52	165
WP_000160304.1|SA1940	NP_418801.1|b4384	2.33e-74	223	2.40e-75	224
WP_000160906.1|SA1251	NP_414632.1|b0090	7.04e-27	106	9.86e-26	102
WP_000161291.1|SA1059	NP_417746.1|b3288	2.58e-74	228	2.69e-75	230
WP_000161311.1|SA1377	NP_414928.2|b0394	1.06e-22	93.2	6.67e-21	87.4
WP_000161311.1|SA1377	NP_415637.1|b1119	3.00e-23	94.7	4.70e-25	99.0
WP_000161545.1|SA2312	NP_415898.1|b1380	8.62e-48	160	1.06e-46	157
WP_000161745.1|SA1306	NP_418065.1|b3608	2.35e-75	232	1.25e-73	227
WP_000162661.1|SA0209	NP_418456.1|b4032	4.34e-41	140	1.38e-45	152
WP_000163283.1|SA1692	NP_417622.2|b3153	5.70e-53	163	2.71e-52	161
WP_000163523.1|SA1226	NP_416822.1|b2319	1.61e-39	139	2.61e-39	138
WP_000163628.1|SA1205	NP_415776.1|b1260	2.39e-30	110	1.63e-29	108
WP_000163737.1|SA2391	NP_414675.1|b0133	2.05e-66	206	1.20e-66	206
WP_000164003.1|SA0256	NP_417377.1|b2901	6.68e-221	613	1.11e-220	612
WP_000164332.1|SA1065	NP_417845.1|b3386	5.99e-58	179	2.59e-58	180
WP_000164421.1|SA1936	NP_417172.1|b2687	4.01e-36	120	1.03e-35	118
WP_000164546.1|SA1380	NP_417387.3|b2912	6.79e-14	63.5	7.46e-16	68.2
WP_000165530.1|SA1307	NP_417006.2|b2511	5.98e-117	348	4.90e-118	350
WP_000166892.1|SA0208	NP_415827.1|b1311	1.85e-27	107	6.40e-26	102
WP_000167269.1|SA1074	NP_415611.1|b1093	2.24e-85	251	3.02e-84	248
WP_000167314.1|SA0818	NP_416262.1|b1748	1.43e-78	245	6.06e-79	245
WP_000167314.1|SA0818	NP_417544.5|b3073	1.80e-80	251	1.88e-79	248
WP_000167314.1|SA0818	NP_417818.1|b3359	4.72e-83	256	7.92e-83	255
WP_000167867.1|SA1968	NP_417412.1|b2937	5.06e-16	73.9	6.40e-15	70.1
WP_000167944.1|SA0472	NP_417644.4|b3177	9.89e-47	154	2.63e-45	150
WP_000168845.1|SA0774	NP_416197.1|b1682	1.33e-87	257	2.17e-87	256
WP_000170491.1|SA2464	NP_416530.1|b2026	7.65e-50	158	1.52e-50	159
WP_000170975.1|SA2016	NP_417697.1|b3230	1.58e-38	124	7.39e-38	121
WP_000173331.1|SA2409	NP_418658.1|b4237	2.44e-28	100	1.74e-28	100
WP_000173891.1|SA0106	NP_417449.1|b2975	1.76e-128	383	1.53e-131	390
WP_000173891.1|SA0106	NP_418060.1|b3603	2.37e-132	393	1.78e-136	403
WP_000174053.1|SA0918	NP_416971.1|b2476	2.67e-59	184	3.45e-61	188
WP_000175746.1|SA1259	NP_414590.1|b0048	2.65e-32	110	3.49e-31	106
WP_000176393.1|SA1087	NP_414725.1|b0183	9.21e-48	154	1.32e-46	150
WP_000178881.1|SA2034	NP_417765.1|b3306	2.39e-40	128	3.38e-41	130
WP_000180281.1|SA0516	NP_417054.2|b2559	2.12e-40	130	1.32e-40	130
WP_000180688.1|SA1245	NP_415254.1|b0726	1.36e-205	608	2.05e-206	609
WP_000181315.1|SA1737	NP_415288.1|b0767	5.38e-16	74.7	6.68e-17	76.6
WP_000181394.1|SA1672	NP_418063.1|b3606	6.86e-42	134	3.50e-43	137
WP_000181402.1|SA1084	NP_417097.1|b2606	9.62e-40	125	2.76e-40	126
WP_000182211.1|SA1410	NP_417104.1|b2614	1.81e-22	87.4	4.77e-24	90.9
WP_000182654.1|SA0959	YP_026274.1|b3871	2.56e-234	658	6.37e-236	662
WP_000182746.1|SA0258	NP_418208.1|b3752	8.68e-72	221	7.35e-69	213
WP_000183383.1|SA1352	NP_414955.1|b0421	7.23e-59	187	3.85e-60	190
WP_000184741.1|SA0603	NP_418709.1|b4289	5.91e-55	179	1.12e-56	183
WP_000184945.1|SA0898	NP_416765.1|b2262	3.24e-126	357	2.95e-128	362
WP_000185319.1|SA0820	NP_416742.1|b2239	2.10e-26	103	5.38e-27	105
WP_000186029.1|SA1550	NP_416154.1|b1637	3.37e-146	419	2.13e-148	424
WP_000186223.1|SA0332	NP_415538.1|b1019	1.96e-65	212	1.42e-67	217
WP_000186309.1|SA1167	NP_418152.1|b3697	1.67e-31	114	1.44e-30	111
WP_000190726.1|SA0010	NP_417167.1|b2682	3.97e-16	72.0	2.17e-14	66.6
WP_000192949.1|SA0703	NP_418290.4|b3848	3.92e-25	94.7	2.33e-24	92.0
WP_000193707.1|SA1342	NP_416533.1|b2029	1.55e-228	632	1.82e-228	631
WP_000193751.1|SA0682	NP_416151.1|b1634	1.60e-48	171	6.85e-50	174
WP_000193751.1|SA0682	NP_417953.1|b3496	1.28e-47	169	1.87e-46	165
WP_000197018.1|SA0849	NP_415759.1|b1243	7.74e-54	188	1.75e-57	197
WP_000197018.1|SA0849	NP_415845.2|b1329	1.21e-50	179	5.31e-53	185
WP_000197806.1|SA0134	NP_418800.1|b4383	2.15e-98	296	2.59e-98	295
WP_000197961.1|SA0168	NP_414901.1|b0367	2.86e-39	134	1.25e-35	124
WP_000197961.1|SA0168	NP_415454.4|b0934	2.50e-41	139	1.77e-43	144
WP_000199066.1|SA0342	NP_416728.1|b2224	4.25e-135	389	3.04e-131	379
WP_000199066.1|SA0342	NP_417321.2|b2844	5.44e-138	396	4.18e-136	391
WP_000201392.1|SA1100	NP_414712.1|b0170	1.20e-73	224	2.10e-75	228
WP_000201875.1|SA0785	NP_415161.1|b0628	9.55e-96	283	5.52e-99	290
WP_000202034.1|SA2261	NP_415852.2|b1336	7.22e-102	312	1.43e-99	306
WP_000204619.1|SA1220	NP_418183.1|b3727	3.70e-23	94.4	5.11e-28	107
WP_000206625.1|SA1814	NP_418392.1|b3957	5.93e-24	99.4	7.91e-26	103
WP_000207623.1|SA0344	NP_418273.1|b3829	3.96e-196	571	2.25e-202	587
WP_000207852.1|SA1540	NP_416346.4|b1832	1.07e-49	154	1.01e-51	159
WP_000210817.1|SA1271	NP_417587.1|b3117	3.74e-118	342	5.12e-119	343
WP_000211366.1|SA2155	NP_416714.1|b2210	2.17e-168	483	2.28e-167	480
WP_000213885.1|SA2142	NP_416868.1|b2367	2.35e-55	193	1.19e-58	201
WP_000213885.1|SA2142	NP_417171.1|b2686	2.97e-53	187	6.21e-59	202
WP_000215216.1|SA0230	NP_416306.2|b1792	2.01e-22	82.0	4.36e-25	88.2
WP_000215388.1|SA0592	NP_418242.1|b3794	1.00e-22	90.5	2.95e-22	88.6
WP_000215587.1|SA2499	NP_418196.1|b3740	8.21e-30	107	6.39e-33	115
WP_000216856.1|SA1866	NP_418220.1|b3772	6.52e-70	226	9.09e-70	226
WP_000216946.1|SA1232	NP_417315.1|b2838	9.02e-43	152	7.28e-44	154
WP_000217456.1|SA2266	NP_416057.1|b1539	1.90e-40	136	1.37e-42	141
WP_000218103.1|SA1412	NP_417430.1|b2955	2.55e-51	172	3.42e-54	179
WP_000219066.1|SA1557	NP_418369.1|b3934	1.80e-45	155	9.50e-48	160
WP_000221945.1|SA1863	NP_414615.4|b0073	1.74e-112	328	4.88e-111	324
WP_000225836.1|SA0915	NP_415062.1|b0529	9.69e-83	248	1.24e-84	252
WP_000226919.1|SA1525	NP_414726.1|b0184	4.64e-173	535	1.75e-176	544
WP_000228666.1|SA1697	NP_415502.4|b0982	1.95e-14	63.5	1.62e-13	60.5
WP_000229241.1|SA0713	NP_415300.1|b0779	1.24e-270	755	9.66e-274	762
WP_000230173.1|SA2063	NP_415302.1|b0781	1.97e-53	176	5.15e-55	179
WP_000233526.1|SA1652	NP_418425.1|b3997	8.83e-77	237	5.91e-76	234
WP_000235289.1|SA2119	NP_417476.1|b3003	1.51e-117	337	2.32e-120	343
WP_000236427.1|SA0202	NP_417904.1|b3447	1.20e-93	298	4.62e-93	296
WP_000237528.1|SA2313	NP_415343.1|b0822	4.74e-51	165	2.02e-54	173
WP_000237528.1|SA2313	NP_415365.4|b0844	2.94e-49	160	2.22e-50	163
WP_000238669.1|SA0924	NP_416995.1|b2500	7.12e-35	119	4.19e-36	122
WP_000239131.1|SA0791	NP_418009.2|b3553	7.80e-75	230	5.20e-74	227
WP_000239753.1|SA1072	NP_415608.2|b1090	6.45e-59	190	1.70e-61	196
WP_000240113.1|SA0200	NP_415353.1|b0832	1.29e-57	187	3.24e-57	185
WP_000240642.1|SA1836	NP_418567.1|b4143	2.13e-213	600	9.61e-211	592
WP_000240855.1|SAS093	NP_418158.1|b3703	1.85e-11	49.3	9.40e-13	52.0
WP_000241344.1|SA1908	NP_418191.1|b3735	3.15e-10	53.5	1.26e-09	51.2
WP_000248732.1|SA1919	NP_415730.1|b1212	2.44e-32	117	2.77e-32	116
WP_000249657.1|SA2500	NP_418197.1|b3741	1.16e-210	599	5.92e-212	602
WP_000250823.1|SA0508	NP_418074.1|b3617	3.52e-101	303	2.58e-102	305
WP_000253231.1|SA1297	NP_415428.1|b0908	1.84e-34	130	1.25e-32	124
WP_000253765.1|SA1285	NP_416150.1|b1633	2.32e-58	180	2.11e-57	177
WP_000255551.1|SA0753	NP_417398.1|b2923	6.95e-19	78.2	2.06e-26	97.4
WP_000255578.1|SA0005	YP_026241.1|b3699	2.56e-216	621	4.45e-220	630
WP_000256319.1|SA1339	NP_415836.1|b1320	7.89e-34	124	4.44e-35	127
WP_000258150.1|SA0702	NP_418231.1|b3784	6.48e-25	100	5.73e-31	117
WP_000259717.1|SA2068	NP_415348.1|b0827	5.23e-42	150	1.55e-43	153
WP_000260117.1|SA0946	NP_414658.1|b0116	7.46e-120	356	8.61e-123	363
WP_000264071.1|SA0375	NP_417003.1|b2508	2.72e-176	501	2.23e-171	488
WP_000266884.1|SA1850	NP_416517.1|b2013	7.16e-142	403	5.45e-140	398
WP_000268484.1|SA1099	NP_414711.1|b0169	1.23e-79	237	5.88e-81	239
WP_000268754.1|SA1081	NP_417100.1|b2609	3.45e-15	61.6	1.28e-15	62.0
WP_000271550.1|SA1468	NP_416375.1|b1861	4.15e-35	120	3.46e-35	119
WP_000273358.1|SA1921	NP_415754.1|b1238	2.00e-12	60.5	9.14e-15	66.2
WP_000277419.1|SA2375	NP_415465.1|b0945	2.71e-70	220	2.36e-69	217
WP_000279361.1|SA0432	NP_418661.1|b4240	1.00e-97	299	1.15e-97	298
WP_000279414.1|SA0727	NP_416293.1|b1779	1.77e-101	299	2.52e-102	300
WP_000279926.1|SA0447	NP_417615.1|b3146	1.00e-63	199	1.68e-63	197
WP_000282171.1|SA1265	NP_417928.1|b3471	2.59e-10	55.5	1.69e-09	52.4
WP_000282298.1|SA1114	NP_417635.1|b3166	2.69e-49	163	4.84e-52	170
WP_000284765.1|SA1685	NP_417436.1|b2961	1.54e-56	184	2.12e-58	189
WP_000285020.1|SA1576	NP_417949.1|b3492	2.33e-42	150	1.29e-42	150
WP_000285450.1|SA2111	NP_417175.1|b2690	1.06e-15	69.3	2.81e-17	72.8
WP_000290397.1|SA0162	NP_418045.4|b3588	1.28e-140	411	5.97e-143	417
WP_000290491.1|SA0760	NP_417380.1|b2904	9.19e-41	129	1.17e-42	133
WP_000334463.1|SA1959	NP_418185.1|b3729	2.51e-143	426	1.32e-147	436
WP_000340119.1|SA0876	NP_414627.1|b0085	7.47e-64	212	6.33e-63	209
WP_000347061.1|SA0531	NP_418535.1|b4111	4.42e-107	324	1.73e-105	319
WP_000349655.1|SA1911	NP_418194.1|b3738	5.69e-27	102	7.71e-24	93.2
WP_000350970.1|SA1199	NP_415780.1|b1264	6.16e-54	186	3.91e-56	191
WP_000350970.1|SA1199	NP_416326.1|b1812	1.69e-51	177	1.82e-52	179
WP_000351761.1|SA2330	NP_414872.3|b0338	4.39e-37	130	5.67e-35	124
WP_000353954.1|SA0835	NP_417083.1|b2592	1.55e-278	790	6.29e-279	791
WP_000358006.1|SA1902	NP_417656.1|b3189	3.68e-129	376	6.58e-131	380
WP_000362509.1|SA2501	NP_418162.1|b3706	1.36e-76	243	2.60e-78	247
WP_000364542.1|SA1461	NP_415002.1|b0469	8.78e-60	181	1.91e-60	182
WP_000365240.1|SA1330	NP_416962.1|b2467	2.94e-15	67.4	4.66e-17	71.6
WP_000365312.1|SA1536	NP_416830.1|b2327	1.16e-32	117	6.22e-35	122
WP_000367062.1|SA0628	NP_418115.1|b3659	4.04e-31	119	2.11e-36	133
WP_000367062.1|SA0628	YP_025293.1|b0070	5.40e-31	119	5.52e-37	135
WP_000368166.1|SA1128	NP_417179.1|b2699	1.14e-147	417	2.51e-150	424
WP_000368226.1|SA1052	NP_418105.1|b3648	1.03e-44	145	6.61e-47	150
WP_000368338.1|SA1413	NP_417064.1|b2569	9.82e-250	697	6.01e-252	702
WP_000369722.1|SA0720	NP_417672.1|b3205	1.46e-63	199	7.09e-65	202
WP_000370122.1|SA1868	NP_417866.4|b3407	6.42e-172	509	1.30e-179	528
WP_000372758.1|SA1855	NP_418790.1|b4373	1.55e-12	58.5	2.38e-12	57.4
WP_000375647.1|SA0015	NP_418476.1|b4052	7.18e-119	353	5.28e-120	355
WP_000377064.1|SA0446	NP_417624.1|b3155	2.01e-12	54.7	3.89e-15	61.2
WP_000379044.1|SA1097	NP_418366.1|b3931	3.05e-138	402	1.13e-141	410
WP_000379980.1|SA1673	NP_418587.1|b4166	4.95e-52	174	8.02e-52	173
WP_000381849.1|SA0937	NP_415261.2|b0733	4.52e-37	139	1.09e-40	149
WP_000383180.1|SA1437	NP_415239.1|b0711	2.08e-45	148	3.40e-44	144
WP_000384691.1|SA1036	NP_414567.1|b0026	1.46e-261	752	4.79e-264	758
WP_000387527.1|SA2042	NP_417774.1|b3315	2.96e-33	109	2.82e-34	111
WP_000388082.1|SA2045	NP_417777.1|b3318	1.38e-09	47.8	6.25e-10	48.1
WP_000390332.1|SA0490	NP_418601.1|b4180	2.70e-47	154	1.38e-48	157
WP_000390524.1|SA0993	NP_416423.4|b1913	2.80e-110	340	1.53e-111	343
WP_000391031.1|SA1028	NP_414636.1|b0094	4.45e-29	115	1.17e-31	122
WP_000392691.1|SA1329	NP_415209.1|b0683	5.84e-23	85.5	4.26e-24	87.8
WP_000397416.1|SA0322	NP_416159.2|b1642	1.57e-06	42.0	3.56e-07	43.1
WP_000398941.1|SA2234	NP_416632.1|b2128	2.83e-30	109	1.24e-30	110
WP_000401377.1|SA0973	NP_418091.1|b3634	5.95e-47	147	1.71e-47	148
WP_000402651.1|SA1881	NP_415226.1|b0698	5.38e-119	360	2.86e-123	370
WP_000409157.1|SA1450	YP_026169.1|b2530	2.41e-90	275	2.65e-91	276
WP_000417372.1|SA1141	NP_418361.1|b3926	2.28e-232	644	8.14e-234	647
WP_000421713.1|SA2406	NP_414846.1|b0312	5.42e-123	365	7.81e-124	367
WP_000422861.1|SA0528	NP_418038.1|b3581	4.74e-19	79.0	2.82e-20	81.6
WP_000424963.1|SA0376	NP_417002.1|b2507	1.20e-190	540	7.15e-191	540
WP_000425353.1|SA1488	NP_418679.1|b4258	3.82e-251	724	1.67e-254	732
WP_000426914.1|SA1075	NP_415612.1|b1094	6.62e-23	80.5	5.55e-23	80.1
WP_000427767.1|SA0852	NP_415763.1|b1247	1.37e-101	299	1.01e-102	301
WP_000427767.1|SA0852	NP_417997.1|b3540	3.20e-105	308	2.92e-107	313
WP_000429674.1|SA2109	YP_026258.1|b3795	5.90e-186	523	5.64e-185	520
WP_000431312.1|SA1438	NP_417648.4|b3181	2.11e-36	120	5.36e-38	124
WP_000432017.1|SA0185	NP_416923.1|b2428	9.62e-86	256	9.84e-87	258
WP_000432078.1|SA1014	NP_416801.2|b2298	5.28e-56	192	1.89e-63	211
WP_000432352.1|SA2486	NP_415145.1|b0612	3.82e-97	298	6.64e-100	305
WP_000432352.1|SA2486	NP_417535.1|b3063	4.99e-101	308	1.32e-99	304
WP_000432915.1|SA2337	NP_417868.1|b3409	6.90e-127	390	1.00e-125	387
WP_000433551.1|SA0950	NP_415644.1|b1126	5.44e-98	293	2.32e-98	293
WP_000435109.1|SA0643	YP_025305.1|b1647	3.75e-81	244	2.35e-83	249
WP_000435143.1|SA1506	NP_416234.1|b1719	7.43e-186	537	2.48e-193	556
WP_000442480.1|SA1301	NP_417013.1|b2518	1.23e-42	135	1.96e-42	134
WP_000446724.1|SA0667	NP_414978.1|b0444	4.15e-89	259	2.05e-88	257
WP_000447678.1|SA1901	NP_414722.1|b0180	2.44e-38	124	2.95e-38	124
WP_000447733.1|SA1328	NP_417370.1|b2894	8.34e-81	243	1.58e-79	239
WP_000448078.1|SA1146	NP_416225.1|b1710	3.16e-41	133	1.50e-41	134
WP_000448934.1|SA0855	NP_417843.1|b3384	5.89e-119	343	1.41e-118	342
WP_000450297.1|SA1219	NP_418182.1|b3726	8.43e-36	127	3.40e-36	128
WP_000451294.1|SA1040	NP_417085.1|b2594	4.19e-71	220	1.04e-67	211
WP_000454063.1|SA1335	NP_416771.4|b2268	5.15e-73	224	3.64e-77	234
WP_000455256.1|SA0538	NP_417075.1|b2580	1.24e-74	222	4.35e-74	220
WP_000457386.1|SA1473	NP_417653.1|b3186	1.54e-25	89.0	3.18e-26	90.1
WP_000460242.1|SA1920	NP_415729.1|b1211	6.06e-115	335	5.42e-117	340
WP_000467655.1|SA0330	NP_415944.1|b1427	4.44e-26	95.5	5.57e-25	92.0
WP_000467994.1|SA0421	NP_414740.1|b0198	4.01e-47	152	2.89e-48	154
WP_000468384.1|SA1022	NP_414624.1|b0082	7.59e-76	232	7.11e-75	229
WP_000469894.1|SA0638	NP_417529.1|b3057	2.42e-70	216	9.33e-71	216
WP_000471571.1|SA1523	NP_416819.1|b2316	4.39e-82	246	3.11e-81	244
WP_000472243.1|SA2254	NP_417934.1|b3477	1.31e-55	180	7.25e-60	190
WP_000472302.1|SA1498	NP_414972.1|b0438	1.24e-168	476	1.66e-172	486
WP_000473653.1|SA1255	NP_416912.1|b2417	2.14e-43	139	5.11e-43	137
WP_000473678.1|SA2326	NP_415205.1|b0679	2.51e-141	425	1.04e-137	415
WP_000473678.1|SA2326	NP_415619.1|b1101	1.84e-142	422	4.17e-145	427
WP_000473699.1|SA1103	NP_414716.1|b0174	2.14e-65	201	1.98e-64	198
WP_000479576.1|NODATA	NP_416428.1|b1918	6.11e-53	167	3.64e-55	172
WP_000480800.1|SA1021	NP_414623.1|b0081	7.51e-23	85.1	2.60e-22	83.2
WP_000481425.1|SA2293	NP_418716.1|b4296	2.65e-147	424	4.71e-149	428
WP_000481425.1|SA2293	YP_026217.1|b3415	2.55e-142	411	7.75e-145	417
WP_000481443.1|SA1177	NP_416960.1|b2465	1.23e-192	556	1.98e-195	563
WP_000481443.1|SA1177	YP_026188.1|b2935	8.37e-195	561	2.67e-197	567
WP_000483153.1|SA1894	NP_418421.1|b3993	1.60e-14	66.6	4.67e-14	64.7
WP_000483720.1|SA0922	NP_416815.1|b2312	2.24e-86	271	1.58e-84	266
WP_000493887.1|SA1588	NP_416179.1|b1662	7.02e-28	102	1.78e-30	108
WP_000494134.1|SA1399	NP_415192.1|b0659	5.67e-20	78.2	1.18e-20	79.3
WP_000496100.1|SA1470	NP_417650.1|b3183	4.47e-92	280	2.11e-93	283
WP_000503590.1|SA0431	NP_416963.1|b2468	3.73e-71	235	3.01e-70	233
WP_000503590.1|SA0431	NP_417680.1|b3213	3.24e-72	233	2.74e-71	230
WP_000503822.1|SA2070	NP_415303.1|b0782	1.67e-35	119	1.97e-35	118
WP_000505015.1|SA1191	NP_418179.1|b3723	3.39e-35	125	9.29e-37	128
WP_000506531.1|SA0708	NP_414640.1|b0098	1.30e-257	738	1.56e-260	744
WP_000511135.1|SA1905	NP_418188.1|b3732	3.26e-212	590	6.51e-213	592
WP_000513305.1|SA0716	NP_417305.1|b2828	1.91e-29	110	5.36e-33	119
WP_000514408.1|SA2185	NP_415742.1|b1224	0.0	1266	0.0	1270
WP_000514408.1|SA2185	NP_415985.1|b1468	0.0	1237	0.0	1240
WP_000517183.1|SA0850	NP_418001.1|b3544	1.27e-35	137	6.97e-38	143
WP_000517908.1|SA1067	NP_418094.1|b3637	2.48e-09	45.4	1.28e-09	45.8
WP_000521495.1|SA1965	NP_417643.1|b3176	1.08e-118	351	2.20e-119	352
WP_000521533.1|SA0845	NP_415760.1|b1244	3.14e-75	230	4.01e-77	234
WP_000524830.1|SA2132	NP_414669.1|b0127	3.74e-34	123	1.23e-32	119
WP_000524830.1|SA2132	NP_417668.1|b3201	3.33e-33	119	2.19e-33	119
WP_000525106.1|SA0675	NP_415469.1|b0949	2.87e-105	329	6.10e-106	330
WP_000525106.1|SA0675	NP_418808.1|b4391	4.47e-110	339	4.16e-111	341
WP_000526539.1|SA1581	NP_417678.1|b3211	1.18e-72	224	1.34e-72	223
WP_000526694.1|SA0896	NP_416767.1|b2264	1.63e-56	196	2.47e-55	192
WP_000529877.1|SA2041	NP_417773.1|b3314	2.03e-81	239	2.56e-81	239
WP_000531476.1|SA0236	NP_416597.1|b2094	4.75e-10	52.0	9.67e-12	55.8
WP_000531823.1|SA1864	NP_414614.1|b0072	3.42e-178	504	7.20e-174	492
WP_000532966.1|SA0624	NP_416490.1|b1983	8.99e-87	254	2.25e-88	258
WP_000542274.1|SA2022	NP_417753.1|b3294	6.10e-25	89.0	2.61e-25	89.4
WP_000545451.1|SA1496	NP_415728.1|b1210	8.17e-72	229	1.34e-70	226
WP_000547687.1|SA2036	NP_417768.1|b3309	8.11e-29	97.4	1.15e-29	99.0
WP_000547794.1|SA0479	NP_416894.1|b2393	5.80e-132	382	8.81e-130	375
WP_000548936.1|SA1213	NP_416002.1|b1485	2.45e-39	136	2.16e-39	135
WP_000549207.1|SA1039	NP_414568.1|b0027	6.28e-15	65.5	1.55e-18	74.3
WP_000551283.1|SA0468	NP_414667.4|b0125	1.61e-53	165	1.62e-54	167
WP_000551342.1|SA0430	NP_417679.2|b3212	0.0	1066	0.0	1070
WP_000559159.1|SA0438	NP_415005.1|b0472	5.18e-52	163	2.47e-51	160
WP_000560839.1|SA1055	NP_418370.1|b3935	1.29e-128	398	9.97e-133	408
WP_000562498.1|SA0687	NP_417162.1|b2676	1.14e-58	188	1.91e-61	195
WP_000569120.1|SA2236	NP_416632.1|b2128	3.16e-30	108	7.63e-31	110
WP_000569281.1|SA0420	NP_414741.1|b0199	2.41e-95	284	7.68e-98	290
WP_000569649.1|SA2023	NP_417754.1|b3295	1.36e-75	232	1.44e-79	241
WP_000571407.1|SA0192	NP_415028.1|b0495	3.33e-53	168	1.96e-53	168
WP_000571407.1|SA0192	NP_415635.4|b1117	2.12e-55	174	5.10e-55	172
WP_000571549.1|SA1891	NP_415765.1|b1249	2.12e-54	187	8.61e-56	190
WP_000571591.1|SA2135	NP_418110.1|b3653	4.64e-77	241	1.56e-79	247
WP_000571742.1|SA2466	NP_416528.2|b2024	3.84e-27	101	9.39e-26	97.4
WP_000572038.1|SA2191	YP_026212.2|b3367	1.39e-12	63.2	3.65e-17	75.5
WP_000572235.1|SA1060	NP_417747.1|b3289	2.71e-48	167	2.82e-51	175
WP_000572878.1|SA1724	NP_415649.1|b1131	2.48e-20	89.7	3.27e-22	94.7
WP_000573240.1|SA2160	NP_417719.1|b3253	6.04e-84	254	1.55e-82	249
WP_000578458.1|SA1025	NP_414629.1|b0087	4.18e-69	216	1.56e-74	230
WP_000579275.1|SA1427	NP_414701.1|b0159	1.05e-76	228	3.06e-82	241
WP_000581076.1|SA1849	NP_416516.1|b2012	7.84e-32	102	1.55e-30	99.0
WP_000581197.1|SA1875	NP_417058.1|b2563	2.78e-22	82.0	3.43e-22	81.3
WP_000582326.1|SA0780	YP_026171.3|b4461	8.07e-32	120	1.22e-33	125
WP_000584499.1|SA2196	NP_416521.2|b2017	5.33e-15	60.8	1.90e-16	63.9
WP_000584759.1|SA2253	NP_417935.1|b3478	8.06e-51	166	5.73e-52	168
WP_000589549.1|SA0759	NP_416966.1|b2471	6.13e-09	47.4	3.33e-10	50.1
WP_000590809.1|SA1674	NP_415185.1|b0652	5.03e-80	237	1.19e-79	236
WP_000590809.1|SA1674	NP_417737.1|b3271	2.52e-80	238	2.03e-83	246
WP_000590826.1|SA1457	NP_417009.1|b2514	8.90e-104	311	1.85e-104	312
WP_000590854.1|SA0166	NP_414900.1|b0366	7.95e-49	158	5.36e-48	155
WP_000590854.1|SA0166	NP_415453.1|b0933	1.13e-51	166	9.56e-49	157
WP_000592307.1|SA2056	NP_416579.1|b2075	9.09e-74	261	1.97e-81	283
WP_000592596.1|SA2465	NP_416529.1|b2025	1.16e-75	227	1.21e-76	229
WP_000594954.1|SA1896	NP_416606.1|b2103	1.95e-66	205	1.40e-64	199
WP_000595011.1|SA1462	NP_417368.1|b2892	1.40e-77	258	1.64e-79	262
WP_000597238.1|SA1683	NP_415434.1|b0914	3.98e-100	312	5.00e-99	309
WP_000598482.1|SA0178	NP_418393.1|b3958	4.65e-61	196	5.47e-64	202
WP_000604514.1|SA0668	NP_417819.1|b3360	2.44e-49	155	2.36e-50	157
WP_000608818.1|SA0249	NP_418630.1|b4209	5.60e-24	92.4	1.17e-24	93.6
WP_000610051.1|SA0115	NP_415571.1|b1053	5.38e-34	128	8.88e-36	132
WP_000611464.1|SA1886	NP_414628.1|b0086	5.84e-67	218	3.64e-60	199
WP_000613722.1|SA0474	NP_414684.1|b0142	3.62e-32	109	1.06e-32	110
WP_000615461.1|SA2200	NP_415330.1|b0809	5.43e-80	237	8.27e-83	244
WP_000615461.1|SA2200	NP_416427.1|b1917	3.48e-78	233	1.11e-80	239
WP_000615461.1|SA2200	NP_416809.1|b2306	2.33e-80	239	6.21e-82	242
WP_000615921.1|SA2037	NP_417769.1|b3310	5.16e-52	157	2.61e-53	160
WP_000616784.1|SA2028	NP_417759.1|b3300	3.85e-92	282	2.35e-95	290
WP_000617356.1|SA2317	NP_415965.1|b1448	6.45e-45	142	3.96e-45	142
WP_000621532.1|SA2390	NP_414673.1|b0131	5.51e-32	107	1.12e-32	108
WP_000623440.1|SA2128	NP_418346.2|b3910	6.20e-31	110	2.05e-30	108
WP_000623470.1|SA1602	NP_415157.1|b0624	5.25e-08	45.1	2.11e-10	50.8
WP_000623881.1|SA2032	NP_417763.1|b3304	6.79e-24	85.9	1.37e-24	87.0
WP_000625061.1|SA2347	NP_416880.1|b2379	2.27e-59	195	9.40e-61	198
WP_000626504.1|SA1359	NP_418571.1|b4147	2.06e-42	137	1.89e-44	142
WP_000626897.1|SA1061	NP_417012.1|b2517	2.46e-77	240	2.41e-79	244
WP_000631969.1|SA0488	NP_415059.1|b0526	6.34e-134	391	1.13e-135	395
WP_000634175.1|SA1532	NP_415894.4|b1376	4.81e-06	41.2	4.60e-06	40.4
WP_000634677.1|SA2129	NP_415277.1|b0756	4.25e-22	92.4	3.54e-26	103
WP_000635623.1|SA2467	NP_416527.1|b2023	1.50e-34	118	7.96e-36	120
WP_000636142.1|SA1704	NP_414710.1|b0168	4.44e-52	167	4.82e-53	169
WP_000638475.1|SA0241	NP_417227.1|b2747	3.60e-11	58.2	2.82e-14	66.2
WP_000638870.1|SA0453	NP_415726.1|b1208	4.62e-30	111	5.25e-30	110
WP_000640737.1|SA0654	NP_416237.3|b1723	1.31e-39	138	2.81e-40	139
WP_000644391.1|SA1309	NP_415430.1|b0910	2.97e-40	134	1.14e-41	137
WP_000644737.1|SA2039	NP_417771.1|b3312	5.72e-10	47.0	1.23e-09	45.4
WP_000645452.1|SA0251	NP_416882.1|b2381	1.65e-38	131	3.42e-39	132
WP_000645608.1|SA0240	NP_416594.1|b2091	3.14e-66	209	7.21e-66	208
WP_000645787.1|SA0022	NP_415013.1|b0480	9.64e-43	160	1.61e-43	161
WP_000646211.1|SA0239	NP_416288.1|b1774	3.87e-44	152	1.67e-43	150
WP_000646211.1|SA0239	NP_416290.1|b1776	1.63e-46	159	1.36e-46	158
WP_000646211.1|SA0239	NP_418073.1|b3616	8.31e-46	156	1.29e-45	155
WP_000646211.1|SA0239	NP_418778.4|b4358	2.95e-46	157	3.65e-44	151
WP_000648617.1|SA1439	NP_416570.2|b2066	5.74e-69	207	4.24e-70	209
WP_000648723.1|SA1963	NP_418057.1|b3600	1.64e-75	235	5.54e-75	233
WP_000649791.1|SA0460	NP_415722.1|b1204	4.22e-36	122	1.78e-36	122
WP_000650082.1|SA1509	NP_414947.1|b0413	1.33e-37	123	9.12e-39	125
WP_000651160.1|SA1190	NP_414548.1|b0007	4.65e-112	337	5.29e-112	336
WP_000654030.1|SA0726	NP_416029.1|b1512	3.98e-10	57.0	2.24e-09	53.9
WP_000654067.1|SA1047	NP_415797.1|b1281	1.41e-51	164	6.98e-51	162
WP_000655864.1|SA2127	NP_417389.1|b2914	2.71e-31	111	5.92e-31	110
WP_000659319.1|SA0998	NP_417429.1|b2954	2.91e-44	143	7.77e-43	139
WP_000659770.1|SA0293	NP_415424.1|b0904	4.91e-10	55.8	3.86e-13	64.3
WP_000660028.1|SA2425	NP_414857.1|b0323	1.48e-82	249	1.91e-84	253
WP_000660045.1|SA0822	NP_417640.1|b3172	6.72e-41	147	1.16e-40	146
WP_000660710.1|SA2300	NP_417596.1|b3127	2.14e-43	154	3.51e-46	161
WP_000662022.1|SA0085	NP_416645.1|b2140	1.17e-18	82.0	1.23e-16	75.5
WP_000662022.1|SA0085	NP_418473.3|b4049	1.83e-17	79.0	3.78e-17	77.4
WP_000662676.1|SA0714	NP_418482.1|b4058	0.0	1103	0.0	1113
WP_000663030.1|SA0679	NP_416525.1|b2021	5.80e-31	117	6.54e-31	116
WP_000666757.1|SA1424	NP_416207.1|b1692	7.83e-40	137	5.68e-38	131
WP_000666757.1|SA1424	NP_417740.1|b3281	1.05e-39	136	3.96e-37	129
WP_000667126.1|SA1492	NP_414903.4|b0369	6.50e-102	299	4.96e-100	294
WP_000667269.1|SA0133	NP_418798.1|b4381	2.18e-21	86.3	1.96e-24	94.0
WP_000667382.1|SA0306	NP_417056.2|b2561	1.87e-17	77.0	6.58e-19	80.5
WP_000668818.1|SA0884	NP_418803.1|b4386	2.92e-51	170	4.89e-55	179
WP_000668894.1|SA0176	NP_418394.3|b3959	2.26e-26	100	1.24e-28	105
WP_000670752.1|SA0829	NP_415698.1|b1180	3.85e-25	97.4	2.28e-25	97.1
WP_000681757.1|SA1310	NP_417432.1|b2957	1.11e-41	145	7.65e-40	139
WP_000682646.1|SA1455	NP_417292.1|b2812	3.41e-44	147	1.04e-44	148
WP_000684743.1|NODATA	NP_418514.1|b4090	3.82e-30	104	1.54e-29	102
WP_000685067.1|SA0932	NP_415487.4|b0967	4.06e-41	146	6.21e-44	153
WP_000687330.1|SA1083	NP_417098.1|b2607	1.41e-71	216	8.52e-72	216
WP_000688122.1|SA1172	NP_414646.1|b0104	3.42e-46	157	5.86e-46	155
WP_000690638.1|SAP013	NP_415676.1|b1158	2.11e-52	163	2.84e-53	165
WP_000691301.1|SA1180	NP_414932.1|b0398	7.30e-23	95.9	2.11e-22	94.0
WP_000691774.1|SA0455	NP_417583.4|b3113	3.51e-38	122	4.20e-38	122
WP_000691774.1|SA0455	NP_418664.2|b4243	3.40e-38	122	1.42e-38	123
WP_000692521.1|SA0685	NP_417160.1|b2674	1.35e-16	68.2	2.06e-17	69.7
WP_000692648.1|SA2184	NP_415743.1|b1225	3.48e-225	627	3.01e-227	632
WP_000692648.1|SA2184	NP_415984.1|b1467	8.71e-224	624	9.28e-227	631
WP_000702778.1|SA0659	NP_416852.1|b2351	1.33e-73	226	6.43e-75	229
WP_000704122.1|SA1453	NP_417026.1|b2531	7.11e-18	72.4	1.03e-16	68.9
WP_000704775.1|SA0023	NP_415169.1|b0636	1.94e-18	74.3	2.12e-22	84.0
WP_000706111.1|SA2434	NP_416672.1|b2167	6.28e-90	287	3.75e-87	279
WP_000706135.1|SA0171	NP_417388.1|b2913	7.89e-32	120	5.74e-33	123
WP_000706315.1|SA2179	NP_416424.1|b1914	9.39e-36	122	1.70e-34	119
WP_000709277.1|SA0925	NP_418434.1|b4006	7.14e-149	433	5.09e-148	430
WP_000711870.1|SA2408	NP_416315.1|b1801	3.50e-96	298	2.98e-98	302
WP_000711896.1|SA0826	NP_417063.1|b2568	3.00e-14	66.6	6.79e-16	71.2
WP_000717561.1|SA1521	NP_418351.1|b3916	2.87e-109	318	8.26e-110	318
WP_000717800.1|SA1458	NP_416930.1|b2435	1.74e-15	72.0	6.13e-17	75.5
WP_000718107.1|SA1613	YP_588472.1|b4557	9.89e-26	88.2	4.06e-26	88.6
WP_000718953.1|SA1865	NP_414613.1|b0071	1.29e-55	172	6.45e-55	169
WP_000721336.1|SA2288	NP_415752.1|b1236	3.20e-74	226	9.76e-75	227
WP_000722165.1|SA1054	NP_418096.4|b3639	7.51e-95	287	2.23e-95	288
WP_000723418.1|SA1913	YP_026253.1|b3786	1.11e-123	358	9.89e-126	363
WP_000723436.1|SA0159	YP_026253.1|b3786	1.20e-124	361	7.43e-127	366
WP_000725167.1|SA1422	NP_415172.1|b0639	3.67e-17	73.2	1.63e-19	79.0
WP_000728170.1|SA0180	NP_414935.1|b0401	1.90e-72	232	4.64e-75	238
WP_000729744.1|SA1184	NP_415792.1|b1276	0.0	956	0.0	957
WP_000732076.1|SA2247	NP_416627.2|b2123	1.33e-15	66.6	2.83e-20	78.2
WP_000732324.1|SA0771	NP_414739.1|b0197	8.49e-54	172	4.90e-54	172
WP_000734075.1|SA1446	NP_417177.1|b2697	6.70e-252	723	1.42e-249	717
WP_000737162.1|SA0639	NP_415407.1|b0887	4.38e-59	203	3.83e-59	202
WP_000745087.1|SA0294	NP_414935.1|b0401	3.00e-74	236	1.61e-75	239
WP_000747873.1|SA0259	NP_418204.2|b3748	3.15e-33	110	7.66e-33	109
WP_000755946.1|SA2278	NP_416273.1|b1759	9.00e-23	84.0	3.45e-21	79.3
WP_000756612.1|SA1357	NP_417722.1|b3256	6.98e-165	469	8.71e-167	473
WP_000757880.1|SA0261	NP_418209.1|b3753	6.17e-44	150	1.22e-45	154
WP_000765183.1|SA0540	NP_417287.1|b2807	7.63e-11	52.8	6.69e-11	52.4
WP_000766074.1|SA2029	NP_417760.1|b3301	5.10e-31	105	4.72e-30	102
WP_000767028.1|SA1044	NP_415045.1|b0512	2.92e-54	184	1.35e-53	181
WP_000774281.1|SA0545	NP_416953.1|b2458	2.83e-72	224	2.14e-73	226
WP_000774556.1|SA1720	NP_416906.1|b2411	6.91e-189	547	1.78e-190	550
WP_000774684.1|SA1303	YP_026269.1|b3833	1.32e-56	178	6.27e-59	183
WP_000775150.1|SA2413	NP_417244.1|b2764	1.54e-130	393	8.77e-134	401
WP_000776312.1|SA1298	NP_417848.1|b3389	2.71e-56	184	6.90e-59	191
WP_000777577.1|SA0902	NP_415133.1|b0600	1.54e-39	142	1.23e-41	147
WP_000779504.1|SA0158	YP_026254.1|b3787	3.41e-108	322	5.47e-111	329
WP_000782736.1|SA2074	NP_415284.1|b0763	4.97e-26	99.8	3.42e-30	110
WP_000787940.1|SA0962	NP_414631.1|b0089	4.11e-47	163	1.09e-51	175
WP_000790331.1|SA1847	NP_418662.1|b4241	3.54e-30	113	5.37e-33	120
WP_000793018.1|SA0374	NP_417364.2|b2888	3.59e-91	281	3.73e-90	278
WP_000793067.1|SA0598	NP_415165.1|b0632	8.89e-22	93.6	7.94e-23	95.9
WP_000793607.1|SA1012	NP_414807.1|b0273	1.62e-134	383	3.31e-135	384
WP_000793607.1|SA1012	NP_418675.1|b4254	6.02e-137	389	1.00e-136	388
WP_000795811.1|SA0698	NP_415645.1|b1127	1.80e-146	419	3.19e-148	423
WP_000799248.1|SA0476	NP_418760.1|b4340	3.42e-19	86.7	1.43e-21	93.2
WP_000800700.1|SA2050	NP_418120.2|b3664	1.43e-99	302	1.32e-101	306
WP_000800700.1|SA2050	NP_418170.1|b3714	1.32e-100	305	6.11e-103	310
WP_000808495.1|SA2066	NP_415306.1|b0785	2.11e-26	94.4	3.52e-26	93.2
WP_000808888.1|SA0557	NP_416285.1|b1771	3.29e-44	150	1.06e-48	162
WP_000808968.1|SA1922	NP_414830.1|b0296	2.23e-22	79.7	7.74e-22	77.8
WP_000809131.1|SA1234	NP_415156.1|b0623	1.73e-25	86.3	3.68e-26	87.4
WP_000809131.1|SA1234	NP_418012.1|b3556	3.59e-25	85.5	7.74e-26	86.7
WP_000814094.1|SA1106	NP_414736.1|b0194	2.70e-174	502	9.82e-176	505
WP_000815795.1|SA0237	NP_416596.1|b2093	1.96e-19	72.8	1.44e-20	75.1
WP_000816184.1|SA0790	NP_415201.1|b0675	2.00e-38	132	1.45e-39	134
WP_000816304.1|SA0724	NP_416807.1|b2304	9.66e-61	192	1.98e-61	193
WP_000818278.1|SA0995	NP_418578.1|b4154	2.45e-84	272	4.64e-81	263
WP_000818525.1|SA1519	NP_418629.1|b4208	3.55e-163	466	4.01e-161	460
WP_000818915.1|SA0206	NP_417907.2|b3450	8.42e-116	337	1.56e-114	333
WP_000819096.1|SA0006	NP_416734.1|b2231	2.62e-268	766	2.89e-271	773
WP_000819684.1|SA0953	NP_415641.1|b1123	1.94e-77	239	1.55e-80	246
WP_000823221.1|SA0234	NP_415184.1|b0651	5.92e-83	250	6.07e-84	252
WP_000825530.1|SA0422	NP_414739.1|b0197	2.90e-50	164	4.13e-51	165
WP_000825530.1|SA0422	NP_418117.1|b3661	2.03e-47	156	3.02e-51	166
WP_000825921.1|SA2202	NP_416430.1|b1920	1.57e-45	150	9.38e-46	150
WP_000829167.1|SA1518	NP_414867.1|b0333	4.29e-79	245	1.32e-82	253
WP_000829632.1|SA0846	NP_415761.1|b1245	1.05e-57	186	2.23e-56	182
WP_000838029.1|SA0817	NP_416167.1|b1650	2.85e-26	105	3.32e-27	107
WP_000838205.1|SA0233	NP_416138.1|b1621	2.00e-125	374	9.65e-125	371
WP_000838479.1|SA2051	NP_416277.1|b1763	4.24e-78	260	1.49e-84	276
WP_000843292.1|SA0131	NP_418801.1|b4384	6.40e-74	221	2.67e-74	222
WP_000846636.1|SA2395	NP_417703.1|b3236	2.23e-15	72.4	2.89e-13	65.5
WP_000847936.1|SA1064	NP_418585.4|b4161	6.11e-38	134	8.02e-39	136
WP_000848304.1|SA1440	NP_416585.1|b2081	1.53e-65	213	6.81e-66	214
WP_000850015.1|SA2002	NP_415020.1|b0487	2.46e-10	52.0	1.33e-11	54.7
WP_000852430.1|SA0070	NP_415225.1|b0697	1.08e-239	677	6.40e-245	690
WP_000855514.1|SA0686	NP_417161.1|b2675	1.99e-183	536	5.70e-190	552
WP_000857598.1|SA0640	NP_415406.1|b0886	2.69e-52	184	1.84e-56	195
WP_000858779.1|SA1287	NP_415450.1|b0930	2.95e-91	281	8.42e-93	284
WP_000858967.1|SA0066	NP_415222.1|b0694	2.35e-48	155	3.28e-52	165
WP_000860047.1|SA2392	NP_414676.1|b0134	2.91e-64	199	9.30e-64	197
WP_000860592.1|SA0551	NP_414838.2|b0304	6.99e-145	417	1.25e-146	421
WP_000861572.1|SA0916	NP_415056.1|b0523	1.14e-51	159	1.99e-51	158
WP_000862095.1|SA1554	NP_418493.1|b4069	1.09e-124	378	2.35e-126	382
WP_000863468.1|SA1080	NP_417101.1|b2610	4.86e-152	437	2.28e-151	434
WP_000863556.1|SA1382	NP_418344.3|b3908	3.99e-80	234	3.95e-79	231
WP_000864185.1|SA1115	NP_414566.1|b0025	5.55e-46	155	4.90e-49	162
WP_000864305.1|SA0014	NP_418624.1|b4203	2.89e-16	68.2	8.57e-17	68.9
WP_000866415.1|SA0527	NP_415204.1|b0678	1.23e-38	132	7.54e-39	132
WP_000867201.1|SA0606	NP_415717.1|b1199	2.56e-33	115	3.20e-33	114
WP_000867697.1|SA1497	NP_418301.3|b3865	5.41e-33	114	1.47e-31	110
WP_000867951.1|SA1841	NP_414754.1|b0219	1.05e-31	114	7.89e-33	117
WP_000868342.1|SAS078	NP_417758.1|b3299	5.53e-12	50.1	2.33e-12	50.4
WP_000869983.1|SA1459	NP_418323.1|b3887	8.15e-34	113	8.05e-35	115
WP_000872390.1|SA0952	NP_415642.1|b1124	2.84e-45	150	2.64e-47	155
WP_000872486.1|SA0245	NP_417227.1|b2747	1.42e-11	59.3	3.87e-14	65.9
WP_000872660.1|SA1537	NP_414957.1|b0423	6.11e-38	140	8.44e-39	142
WP_000876638.1|SA2294	NP_418021.1|b3564	6.65e-43	156	1.96e-39	145
WP_000883648.1|SA1522	NP_414727.1|b0185	5.90e-109	317	2.64e-111	322
WP_000884332.1|SA0009	NP_415413.1|b0893	4.74e-142	409	9.76e-143	410
WP_000886500.1|SA0451	NP_414593.1|b0051	1.47e-41	142	2.01e-42	143
WP_000888997.1|SA1029	NP_414637.1|b0095	1.28e-104	311	1.03e-104	310
WP_000889252.1|SA0588	NP_416373.1|b1859	4.06e-21	87.0	1.63e-26	100
WP_000894660.1|SA0218	NP_415423.1|b0903	0.0	1036	0.0	1033
WP_000894660.1|SA0218	YP_026205.1|b3114	0.0	987	0.0	988
WP_000897044.1|SA0354	NP_418623.1|b4202	3.07e-26	89.0	2.77e-25	85.9
WP_000904312.1|SA0449	NP_415618.1|b1100	6.78e-53	169	1.44e-53	171
WP_000908969.1|SA0986	NP_416228.1|b1713	9.96e-156	471	1.14e-155	470
WP_000910489.1|SA1182	NP_417749.1|b3291	8.02e-32	106	4.61e-33	109
WP_000911657.1|SA0219	NP_415422.1|b0902	3.82e-81	241	1.08e-81	241
WP_000913317.1|SA1256	NP_416292.1|b1778	4.89e-34	113	9.66e-35	114
WP_000916187.1|SA1471	NP_417652.1|b3185	1.47e-27	93.2	6.35e-27	90.9
WP_000917289.1|SA1837	NP_418566.1|b4142	8.56e-22	79.0	2.95e-21	77.0
WP_000918667.1|SA0500	NP_418414.1|b3987	0.0	1081	0.0	1091
WP_000922320.1|SA0254	NP_418139.1|b3684	2.96e-20	83.2	1.26e-19	80.9
WP_000923526.1|SA2243	NP_415023.1|b0490	3.62e-50	160	3.81e-51	162
WP_000923760.1|SA2416	NP_415635.4|b1117	1.77e-52	167	1.70e-53	169
WP_000924220.1|SA1386	NP_416664.1|b2159	1.27e-42	145	3.90e-42	143
WP_000924990.1|SA0110	NP_415122.1|b0590	5.08e-48	161	6.59e-51	168
WP_000926310.1|SA2040	NP_417772.1|b3313	3.46e-49	151	3.13e-48	148
WP_000930514.1|SA0365	NP_415139.2|b0606	2.56e-192	544	2.87e-195	551
WP_000930649.1|SA2470	NP_416524.1|b2020	8.08e-78	244	9.74e-78	244
WP_000931238.1|SA0658	NP_417485.4|b3012	2.90e-87	258	1.02e-88	261
WP_000933105.1|SA0870	NP_416988.1|b2493	9.34e-17	77.4	1.93e-18	81.6
WP_000933195.1|SA0869	NP_415804.1|b1288	7.66e-68	207	1.24e-70	214
WP_000933774.1|SA0458	NP_415725.1|b1207	2.33e-104	305	4.68e-105	306
WP_000933820.1|SA1608	NP_417417.1|b2942	4.26e-161	455	5.43e-165	464
WP_000934155.1|SA2182	NP_415982.1|b1465	3.56e-46	150	4.67e-45	146
WP_000934894.1|SA1260	NP_417304.1|b2827	2.15e-109	316	3.16e-111	320
WP_000935991.1|SA1026	NP_414630.1|b0088	1.56e-51	177	1.58e-54	184
WP_000936718.1|SA0307	NP_417690.1|b3223	8.02e-35	120	3.17e-32	113
WP_000939059.1|SA1444	NP_417424.1|b2949	9.42e-13	58.5	1.47e-12	57.4
WP_000939521.1|SA1680	NP_416975.1|b2480	2.98e-31	107	2.23e-32	109
WP_000942210.1|SA1350	YP_026172.1|b2616	2.96e-82	264	7.63e-85	270
WP_000942303.1|SA1224	NP_415341.1|b0820	1.50e-172	495	7.00e-172	493
WP_000944149.1|SA2471	NP_416523.1|b2019	1.36e-21	87.0	6.05e-23	90.5
WP_000948974.1|SA2237	NP_416633.1|b2129	5.05e-84	256	4.94e-86	260
WP_000949467.1|SA1709	NP_416418.1|b1905	3.08e-34	115	1.26e-34	115
WP_000950281.1|SA0250	NP_416630.1|b2126	6.51e-83	267	1.00e-82	266
WP_000950546.1|SA0581	NP_416979.1|b2484	3.80e-28	114	2.25e-30	119
WP_000952038.1|SA0646	NP_415236.1|b0708	1.07e-60	202	1.52e-63	209
WP_000953572.1|SA2393	NP_414959.1|b0425	1.36e-13	66.6	1.82e-14	68.6
WP_000953755.1|SA2420	NP_414917.2|b0383	1.96e-46	164	1.61e-48	169
WP_000954799.1|SA0231	NP_417047.1|b2552	1.98e-59	194	1.33e-62	202
WP_000955235.1|SA1423	NP_417647.1|b3180	9.89e-19	71.2	8.25e-19	70.9
WP_000955781.1|SA0143	NP_415757.1|b1241	4.12e-274	780	4.72e-277	787
WP_000957020.1|SA1718	NP_415535.1|b1015	8.06e-152	440	6.76e-157	452
WP_000958858.1|SA0036	NP_417906.1|b3449	1.76e-42	142	2.34e-44	146
WP_000959424.1|SA1272	NP_416120.1|b1603	5.40e-37	137	2.13e-36	135
WP_000960858.1|SA2156	NP_418060.1|b3603	5.07e-129	384	8.39e-138	406
WP_000966695.1|SA2130	NP_416099.1|b1582	8.19e-15	62.0	4.77e-15	62.0
WP_000969811.1|SA0002	NP_418156.1|b3701	1.56e-43	152	9.10e-43	149
WP_000972779.1|SA1187	NP_417531.1|b3059	1.04e-20	82.8	1.43e-23	89.7
WP_000974847.1|SA1217	NP_418180.1|b3724	2.25e-25	96.3	1.85e-27	101
WP_000974881.1|SA1907	NP_418190.1|b3734	1.51e-185	526	7.31e-185	524
WP_000974909.1|SA1978	NP_418709.1|b4289	8.34e-54	177	1.20e-54	178
WP_000976269.1|SA0605	NP_415718.6|b1200	7.83e-75	231	2.51e-78	239
WP_000983324.1|SA1992	NP_416251.1|b1737	1.57e-28	115	5.89e-28	112
WP_000983677.1|SA0676	YP_026263.3|b3822	1.25e-125	380	4.31e-128	385
WP_000985293.1|SA1058	NP_417745.1|b3287	1.66e-16	69.7	3.89e-16	68.2
WP_000985472.1|SA2044	NP_417776.1|b3317	8.37e-113	323	1.18e-113	325
WP_000985878.1|SA1451	NP_417629.1|b3160	1.14e-87	264	1.32e-87	263
WP_000989088.1|SA1977	NP_418708.1|b4288	4.60e-70	218	8.35e-72	221
WP_000991018.1|SA0368	NP_416243.1|b1729	7.01e-138	401	8.93e-140	405
WP_000992924.1|SA1721	NP_418258.1|b3813	4.01e-175	516	6.45e-181	530
WP_000999131.1|SA2145	NP_416687.1|b2182	1.92e-43	153	1.51e-44	155
WP_001001019.1|SA2328	NP_416647.1|b2142	4.08e-41	137	4.15e-39	131
WP_001001237.1|SA1489	NP_418005.1|b3549	6.77e-54	167	6.93e-55	169
WP_001001524.1|SA1134	NP_415194.1|b0661	6.74e-119	355	7.23e-119	354
WP_001005523.1|SA2374	NP_416239.1|b1725	2.02e-31	115	5.75e-33	119
WP_001005768.1|SA1467	NP_416374.1|b1860	5.32e-141	399	5.42e-142	401
WP_001005835.1|SA2426	NP_416122.1|b1605	1.62e-114	342	2.03e-116	346
WP_001006450.1|SA0776	NP_416195.1|b1680	1.66e-133	386	1.89e-133	385
WP_001008400.1|SA0226	NP_416216.5|b1701	1.58e-56	194	1.44e-57	197
WP_001008400.1|SA0226	NP_416319.1|b1805	7.47e-58	198	1.28e-54	189
WP_001008549.1|SA1586	NP_414949.1|b0415	2.39e-56	171	5.39e-54	164
WP_001008722.1|SA0214	NP_418122.1|b3666	4.38e-146	422	5.16e-146	421
WP_001009516.1|SA1358	NP_417721.1|b3255	9.50e-28	98.2	8.89e-27	95.1
WP_001009692.1|SA0803	NP_418681.1|b4260	8.30e-64	212	5.33e-62	207
WP_001010111.1|SA0325	NP_416743.1|b2240	7.70e-185	520	1.28e-184	519
WP_001010413.1|SA0917	NP_415055.1|b0522	8.76e-42	147	6.31e-44	152
WP_001010762.1|SA0912	NP_414965.1|b0431	5.59e-214	610	2.30e-214	611
WP_001015120.1|SA1368	NP_414922.1|b0388	4.13e-19	77.0	9.31e-19	75.5
WP_001016166.1|SA1043	NP_418666.1|b4245	1.45e-38	135	1.18e-39	137
WP_001017423.1|SA2490	NP_415980.1|b1463	5.01e-18	78.6	2.26e-18	79.0
WP_001018328.1|SA1116	NP_417634.1|b3165	7.07e-30	99.0	8.30e-30	98.2
WP_001018928.1|SA0992	NP_418228.2|b3781	1.30e-35	114	1.13e-35	114
WP_001019178.1|SA1466	NP_414939.1|b0405	7.62e-100	296	6.56e-100	295
WP_001019815.1|SA2487	YP_026262.1|b3819	6.34e-62	195	7.23e-65	202
WP_001020801.1|SA1088	NP_415256.1|b0728	3.57e-136	391	5.92e-136	390
WP_001021144.1|SA0564	NP_416390.1|b1876	1.38e-38	146	4.51e-39	147
WP_001021468.1|SA2027	NP_415007.1|b0474	2.11e-66	201	1.07e-67	203
WP_001024830.1|SA1194	NP_418640.1|b4219	9.41e-33	113	4.87e-33	113
WP_001025093.1|SA1126	NP_416422.1|b1912	1.28e-21	84.3	3.08e-24	90.5
WP_001030736.1|SA0304	NP_417692.1|b3225	2.44e-65	204	4.07e-65	202
WP_001030823.1|SA2075	NP_418331.1|b3895	5.63e-21	86.7	1.79e-21	87.4
WP_001031880.1|SA0232	NP_417703.1|b3236	5.42e-15	71.2	4.72e-14	67.8
WP_001036648.1|SA0419	NP_418374.1|b3939	2.77e-93	281	5.14e-95	285
WP_001038317.1|SA1513	NP_418300.1|b3863	4.28e-182	546	1.78e-186	556
WP_001039659.1|SA0997	NP_418402.2|b3967	9.53e-27	102	2.25e-25	98.2
WP_001040568.1|SA0506	NP_417798.1|b3339	1.24e-225	619	1.53e-227	623
WP_001040568.1|SA0506	NP_418407.1|b3980	1.24e-225	619	3.09e-227	622
WP_001041111.1|SA1869	NP_416432.3|b1922	5.35e-12	60.8	1.86e-11	58.5
WP_001041351.1|SA1204	NP_415777.1|b1261	3.03e-136	392	3.74e-138	397
WP_001043863.1|SA1305	NP_414974.1|b0440	3.54e-35	112	6.87e-34	108
WP_001043863.1|SA1305	NP_418428.1|b4000	2.38e-33	107	1.61e-32	105
WP_001044915.1|SA0577	NP_418733.1|b4313	4.94e-11	56.2	2.30e-12	59.3
WP_001045135.1|SA1666	NP_415739.1|b1221	1.05e-37	127	4.53e-38	127
WP_001046645.1|SA2213	NP_415296.1|b0775	8.08e-47	159	9.55e-47	158
WP_001048816.1|SA1910	NP_418193.1|b3737	8.50e-10	47.0	3.94e-10	47.4
WP_001049165.1|SA0723	NP_414971.1|b0437	5.68e-91	262	4.29e-92	264
WP_001049950.1|SA0877	NP_418792.1|b4375	5.88e-158	457	9.44e-161	464
WP_001050048.1|SA0735	NP_418600.4|b4179	1.78e-139	429	2.32e-142	436
WP_001051129.1|SA0448	NP_416617.1|b2114	5.91e-76	253	4.65e-81	266
WP_001052270.1|SA1848	NP_414985.1|b0451	2.67e-84	261	5.86e-88	270
WP_001058587.1|SA1460	NP_418107.1|b3650	2.48e-174	513	2.19e-179	525
WP_001059079.1|SA2494	NP_415510.1|b0990	1.40e-22	79.0	1.06e-23	81.3
WP_001059079.1|SA2494	NP_416075.1|b1557	7.14e-23	79.7	1.10e-23	81.3
WP_001059079.1|SA2494	NP_416337.1|b1823	3.36e-23	80.5	1.44e-23	80.9
WP_001059082.1|SA0747	NP_415156.1|b0623	1.43e-24	84.0	5.23e-26	87.0
WP_001059082.1|SA0747	NP_418012.1|b3556	2.53e-25	85.9	9.41e-27	89.0
WP_001060842.1|SA0956	NP_416893.1|b2392	7.30e-76	240	2.09e-79	248
WP_001062176.1|SA1387	NP_418227.1|b3780	9.10e-56	187	1.98e-54	183
WP_001062663.1|SA2327	NP_415392.1|b0871	3.65e-106	328	3.54e-104	322
WP_001062984.1|SA0410	NP_418772.4|b4352	3.52e-30	115	4.61e-32	119
WP_001067052.1|SA0851	NP_417998.1|b3541	1.85e-87	263	8.60e-87	260
WP_001071729.1|SA2410	NP_418659.1|b4238	1.31e-235	665	4.74e-238	671
WP_001074342.1|SA1013	NP_417350.1|b2874	1.64e-105	307	7.73e-105	305
WP_001074405.1|SA0778	NP_416198.2|b1683	4.05e-121	360	3.08e-125	370
WP_001074622.1|SA0496	NP_418411.1|b3984	1.21e-76	228	2.69e-74	221
WP_001074749.1|SA0728	NP_417401.1|b2926	4.68e-99	297	6.66e-100	298
WP_001075809.1|SA0098	NP_415854.4|b1338	1.11e-36	135	3.08e-33	125
WP_001076673.1|SA2244	NP_418334.1|b3898	9.75e-89	268	2.00e-89	269
WP_001077635.1|SA1139	NP_417248.1|b2768	6.11e-21	82.4	6.94e-22	84.3
WP_001078309.1|SA1993	NP_416250.1|b1736	7.43e-16	64.7	2.74e-15	62.8
WP_001080809.1|SA0602	NP_415120.1|b0588	1.25e-91	269	7.42e-92	269
WP_001080824.1|SA2035	NP_417767.1|b3308	2.27e-82	238	3.25e-83	240
WP_001081351.1|SA0891	NP_418710.4|b4290	1.10e-48	162	1.81e-51	168
WP_001083318.1|SA1939	NP_418798.1|b4381	2.18e-21	86.3	1.96e-24	94.0
WP_001084442.1|SA0179	NP_416262.1|b1748	5.49e-81	251	6.56e-81	250
WP_001084442.1|SA0179	NP_417544.5|b3073	1.09e-81	254	4.52e-80	250
WP_001084442.1|SA0179	NP_417818.1|b3359	4.94e-82	254	3.29e-81	251
WP_001085183.1|SA0736	NP_417110.1|b2620	1.84e-39	128	5.54e-40	129
WP_001085219.1|SA0484	NP_418806.1|b4389	5.73e-134	391	5.95e-135	393
WP_001085507.1|SA0730	NP_418069.1|b3612	1.38e-156	452	4.81e-161	463
WP_001085655.1|SA1171	NP_417766.1|b3307	2.77e-22	80.1	4.80e-25	86.7
WP_001085792.1|SA0495	NP_418410.1|b3983	1.99e-60	180	7.14e-62	183
WP_001086737.1|SA1856	NP_416321.1|b1807	4.31e-13	63.2	1.39e-13	63.9
WP_001088020.1|SA1420	NP_415170.4|b0637	9.70e-21	77.4	8.90e-22	79.3
WP_001088978.1|SA1183	NP_414848.1|b0314	2.17e-97	307	7.39e-99	310
WP_001092411.1|SA1879	NP_415224.1|b0696	7.36e-32	110	3.45e-31	108
WP_001094394.1|SA1904	NP_418187.1|b3731	3.91e-17	69.7	2.44e-20	77.4
WP_001096471.1|SA1302	NP_417654.1|b3187	1.15e-41	144	1.26e-42	146
WP_001096577.1|SA2030	NP_417761.1|b3302	7.56e-12	51.2	3.10e-12	51.6
WP_001100526.1|SA0842	NP_415609.1|b1091	8.95e-79	239	1.32e-79	241
WP_001101899.1|SA0926	NP_418433.1|b4005	1.69e-109	326	8.96e-111	328
WP_001103743.1|SA1140	NP_418362.1|b3927	2.17e-33	120	3.40e-34	121
WP_001107235.1|SA0652	NP_415014.1|b0481	2.46e-24	89.7	9.05e-26	92.8
WP_001108346.1|SA1487	NP_416818.1|b2315	2.01e-30	118	3.92e-33	125
WP_001108483.1|SA1895	NP_416607.1|b2104	5.69e-46	152	6.23e-43	143
WP_001109281.1|SA2481	NP_415573.1|b1055	4.79e-44	151	6.36e-43	147
WP_001109939.1|SA1888	NP_415167.1|b0634	3.89e-52	175	3.26e-50	169
WP_001110061.1|SA2214	NP_415295.1|b0774	2.80e-81	254	4.56e-84	261
WP_001112045.1|SA1465	NP_414940.1|b0406	1.41e-147	419	2.32e-147	418
WP_001113093.1|SA2073	NP_415285.1|b0764	3.55e-33	116	1.26e-35	122
WP_001113406.1|SA0700	NP_418784.4|b4364	6.25e-06	43.1	1.92e-10	55.8
WP_001114454.1|SA1512	NP_418092.1|b3635	1.39e-46	154	1.91e-47	156
WP_001115097.1|SA1923	NP_418230.1|b3783	2.71e-146	420	8.08e-149	426
WP_001115439.1|SA1244	NP_415255.1|b0727	4.87e-93	283	3.05e-95	288
WP_001117767.1|SA1400	NP_415193.2|b0660	6.83e-86	259	7.70e-87	261
WP_001118443.1|SA2026	NP_415404.1|b0884	7.18e-36	112	4.18e-36	112
WP_001118667.1|SA2048	NP_417780.1|b3321	2.02e-42	131	5.90e-43	132
WP_001118675.1|SA0434	NP_417834.6|b3375	6.30e-12	60.5	1.76e-14	67.0
WP_001118725.1|SA2188	NP_417824.1|b3365	6.81e-154	468	1.26e-156	474
WP_001119021.1|SA1408	NP_414556.1|b0015	8.08e-87	265	3.27e-90	273
WP_001121760.1|SA0731	NP_417259.1|b2779	8.89e-172	485	6.42e-168	475
WP_001124985.1|SA1351	NP_417704.1|b3237	4.59e-11	54.7	1.46e-10	52.8
WP_001125208.1|SA2204	NP_415276.1|b0755	3.05e-80	238	1.95e-80	238
WP_001125540.1|SA1503	NP_416232.3|b1717	1.62e-11	50.8	1.39e-13	55.5
WP_001126259.1|SA1046	NP_414574.1|b0033	0.0	991	0.0	982
WP_001126606.1|SA1150	NP_418306.1|b3870	1.42e-87	272	6.83e-87	270
WP_001127167.1|SA1511	NP_414645.1|b0103	1.36e-32	114	9.55e-31	108
WP_001131841.1|SA1927	NP_416599.2|b2096	2.22e-72	221	7.28e-72	219
WP_001131841.1|SA1927	NP_417606.1|b3137	2.43e-69	213	1.42e-69	213
WP_001133021.1|SA1273	NP_417278.4|b2798	8.43e-21	86.3	8.06e-21	85.5
WP_001137495.1|SA0504	NP_417800.1|b3341	8.22e-65	193	2.73e-65	194
WP_001138360.1|SA1502	NP_416231.1|b1716	3.80e-45	139	1.28e-44	137
WP_001140693.1|SAS020	NP_415171.1|b0638	6.54e-13	61.6	1.51e-13	62.8
WP_001142337.1|SA0503	NP_417801.1|b3342	4.50e-57	171	2.37e-57	171
WP_001143495.1|SA0801	NP_414698.1|b0156	2.31e-21	79.3	1.60e-22	81.6
WP_001147865.1|SA1713	NP_417265.1|b2785	7.91e-52	177	8.34e-53	179
WP_001147974.1|SA0318	NP_418614.4|b4193	1.95e-45	161	6.17e-49	170
WP_001151451.1|SA0204	NP_415930.1|b1412	8.85e-25	93.6	9.81e-25	92.8
WP_001151509.1|SA1070	NP_418109.1|b3652	6.52e-118	365	5.83e-117	362
WP_001154302.1|SA0473	NP_417530.2|b3058	9.41e-10	49.7	3.15e-08	45.1
WP_001154619.1|SA0223	NP_415915.1|b1397	1.95e-86	265	1.29e-85	262
WP_001154619.1|SA0223	YP_026272.1|b3845	1.62e-84	259	1.85e-87	266
WP_001155278.1|SA2102	NP_418503.1|b4079	7.56e-133	414	3.96e-135	419
WP_001159430.1|SA2459	NP_415541.1|b1022	2.50e-108	323	2.24e-105	315
WP_001160682.1|SA1464	NP_414941.1|b0407	8.15e-12	53.5	2.15e-12	54.7
WP_001167888.1|SA0469	NP_417645.1|b3178	5.89e-183	532	1.32e-190	551
WP_001173165.1|SA2172	NP_418501.1|b4077	4.10e-144	415	3.47e-144	414
WP_001176863.1|SA2220	NP_415047.1|b0514	8.50e-113	331	3.67e-110	324
WP_001176863.1|SA2220	NP_417593.4|b3124	1.00e-116	341	1.53e-114	335
WP_001178619.1|SA1042	NP_416992.1|b2497	2.08e-89	275	1.48e-87	270
WP_001178942.1|SA1885	NP_415318.1|b0797	4.72e-85	267	2.06e-87	272
WP_001180222.1|SA1989	NP_415966.6|b1449	1.63e-99	294	3.03e-101	298
WP_001186804.1|SA0118	NP_417595.1|b3126	1.65e-27	103	3.99e-32	115
WP_001187630.1|SA1892	NP_416471.1|b1962	4.57e-20	82.0	2.09e-18	77.0
WP_001190120.1|SA1406	NP_417421.4|b2946	4.39e-24	94.0	8.87e-26	97.8
WP_001190913.1|SA1045	NP_414573.1|b0032	2.91e-99	296	5.49e-101	300
WP_001192075.1|SA2222	NP_416687.1|b2182	2.00e-39	142	8.19e-43	150
WP_001200747.1|SA0562	NP_415995.4|b1478	3.51e-161	451	6.17e-163	454
WP_001206093.1|SA1924	NP_417147.1|b2661	6.91e-107	323	1.81e-105	319
WP_001208755.1|SA1174	NP_418467.1|b4043	6.83e-32	112	6.98e-33	114
WP_001213992.1|SA0437	NP_415004.1|b0471	5.91e-11	52.0	1.62e-12	55.5
WP_001214661.1|SA1979	NP_418710.4|b4290	3.82e-48	160	6.19e-51	167
WP_001215907.1|SA1236	NP_415488.1|b0968	8.59e-12	53.1	4.56e-13	55.8
WP_001217125.1|SA1574	NP_416688.1|b2183	2.50e-46	150	2.30e-48	155
WP_001218596.1|SA1142	NP_417884.1|b3426	1.47e-59	202	2.78e-62	209
WP_001218732.1|SA0351	NP_415721.1|b1203	6.00e-145	412	2.61e-147	417
WP_001221853.1|SA2018	NP_416821.1|b2318	1.26e-40	138	2.23e-43	145
WP_001223008.1|SA1375	NP_415447.1|b0927	5.82e-40	133	1.76e-40	134
WP_001227709.1|SA0183	NP_415205.1|b0679	4.03e-141	424	8.54e-138	415
WP_001227709.1|SA0183	NP_415619.1|b1101	7.46e-143	422	9.60e-145	426
WP_001229087.1|SA2255	NP_417933.1|b3476	1.54e-97	302	6.32e-105	321
WP_001230232.1|SA1494	YP_026260.1|b3805	5.89e-80	242	4.34e-81	244
WP_001231451.1|SA1714	NP_416590.1|b2086	1.67e-34	124	6.61e-35	125
WP_001232648.1|SA1520	NP_416191.1|b1676	8.44e-138	406	2.23e-137	404
WP_001237004.1|SA0161	NP_415001.1|b0468	2.80e-15	64.3	2.88e-16	66.2
WP_001237506.1|SA1972	NP_416342.4|b1828	9.43e-29	114	7.38e-31	120
WP_001240318.1|SA0958	NP_417028.1|b2533	3.39e-38	132	2.07e-37	129
WP_001242311.1|SA1938	NP_418799.1|b4382	2.21e-106	319	1.85e-106	318
WP_001246555.1|SA0951	NP_415643.3|b1125	1.21e-37	130	1.74e-39	135
WP_001250038.1|SA2017	NP_417698.1|b3231	5.39e-57	171	3.57e-56	169
WP_001252543.1|SA0457	NP_418186.1|b3730	3.48e-111	332	1.64e-110	330
WP_001255780.1|SA1858	YP_026248.1|b3771	4.69e-166	483	4.37e-163	474
WP_001260089.1|SA0729	NP_418354.1|b3919	5.29e-63	195	8.00e-61	189
WP_001261793.1|SA1433	NP_415241.1|b0713	7.91e-75	224	2.38e-72	218
WP_001261987.1|SA1082	NP_417099.4|b2608	1.95e-12	59.3	8.78e-14	62.4
WP_001263796.1|SA0972	NP_417922.1|b3465	7.50e-20	79.7	1.75e-20	80.9
WP_001266553.1|SA0655	NP_415259.1|b0731	2.06e-93	299	1.52e-95	304
WP_001266553.1|SA0655	NP_416672.1|b2167	7.68e-93	295	9.13e-90	286
WP_001269921.1|SA1299	NP_416832.1|b2329	4.23e-47	161	7.97e-49	165
WP_001270822.1|SA1155	NP_415765.1|b1249	2.01e-56	192	1.54e-58	197
WP_001270865.1|SA1491	NP_414696.1|b0154	7.86e-160	454	3.70e-159	452
WP_001272126.1|SA0440	NP_415616.1|b1098	3.99e-29	105	1.33e-28	103
WP_001273085.1|SA0497	NP_418412.1|b3985	7.03e-27	96.7	1.14e-26	95.5
WP_001273586.1|SA0498	NP_418413.1|b3986	1.58e-36	118	3.01e-35	114
WP_001274017.1|SA1414	NP_414564.1|b0023	5.09e-08	43.1	3.91e-09	45.4
WP_001279338.1|SA1549	NP_417702.1|b3235	9.34e-36	132	1.28e-39	141
WP_001280006.1|SA1102	NP_414714.1|b0172	1.66e-48	153	1.30e-51	160
WP_001281154.1|SA1874	NP_418477.1|b4053	1.12e-42	149	3.13e-43	150
WP_001283057.1|SA1390	NP_417221.1|b2741	9.00e-74	229	1.06e-75	233
WP_001283792.1|SA0486	NP_416899.1|b2400	2.33e-104	317	4.20e-106	320
WP_001287099.1|SA0367	NP_415372.1|b0851	1.93e-47	154	3.83e-51	163
WP_001288202.1|SA0475	NP_417366.1|b2890	1.02e-174	498	1.50e-175	499
WP_001288202.1|SA0475	NP_418553.1|b4129	4.74e-178	506	9.90e-179	508
WP_001288302.1|SA0494	NP_418409.1|b3982	1.45e-45	145	2.58e-47	149
WP_001290433.1|SA0001	NP_418157.1|b3702	1.60e-121	359	2.71e-121	358
WP_001292242.1|SA0656	NP_415203.1|b0677	1.20e-42	150	3.33e-45	156
WP_001548498.1|SA1031	NP_417426.1|b2951	4.59e-26	98.2	3.73e-27	100
WP_001548613.1|SA1144	NP_418592.1|b4171	2.01e-51	169	1.68e-51	169
WP_001557168.1|SA0653	NP_417215.2|b2735	9.05e-31	112	4.20e-29	107
WP_001557168.1|SA0653	NP_417600.1|b3131	1.10e-32	117	8.90e-34	119
WP_001557331.1|SA1093	NP_415790.1|b1274	8.78e-157	472	1.03e-165	494
WP_001557386.1|SA1579	NP_415175.1|b0642	5.98e-235	677	1.19e-233	673
WP_001557494.1|SA1999	NP_415638.3|b1120	1.47e-21	87.8	3.66e-23	91.7
WP_001557561.1|SA0181	NP_416381.2|b1867	6.77e-38	126	2.00e-38	127
WP_001788197.1|SA0501	NP_418415.1|b3988	0.0	1152	0.0	1149
WP_001788648.1|SA1018	NP_418791.1|b4374	1.23e-31	112	1.06e-30	109
WP_001791162.1|SA1504	NP_416233.1|b1718	3.91e-56	172	1.43e-57	175
WP_001793242.1|SA0123	NP_415280.3|b0759	1.24e-35	129	7.30e-37	131
WP_001795316.1|SA1998	NP_418320.2|b3884	2.78e-28	105	6.12e-28	104
WP_001795358.1|SA0227	NP_416209.1|b1694	5.45e-86	272	1.75e-85	270
WP_001801873.1|SA0038	NP_415168.1|b0635	3.91e-39	150	1.16e-42	159
WP_001822554.1|SA0175	NP_414821.1|b0287	8.80e-25	92.0	2.75e-27	98.2
WP_001838797.1|SAP017	NP_417959.4|b3502	2.30e-165	469	1.32e-170	481
WP_010922808.1|SA0041	NP_415202.1|b0676	2.87e-19	85.5	1.96e-21	91.3
WP_010956549.1|SA0709	NP_417367.1|b2891	3.44e-97	290	3.84e-100	297
WP_072362001.1|SA2322	NP_418116.1|b3660	2.44e-46	155	3.89e-46	154
