# Supplementary material for: Homology-based reconstruction of regulatory networks for bacterial and archaeal genomes
Source: Front Microbiol. 2022 Jul 19;13:923105. doi: 10.3389/fmicb.2022.923105 (PMC9344073; doi:10.3389/fmicb.2022.923105)
Supplement: Supplementary file 1 [file Data_Sheet_1.ZIP › network/proteinortho/Staph/GCF_000009045.1_ASM904v1_B_subtilis_168_genomic.faa_Staph.proteinortho-graph]

# file_a	file_b
# a	b	evalue_ab	bitscore_ab	evalue_ba	bitscore_ba
# GCF_000009645.1_ASM964v1_S_aureus_N315_genomic.faa	GCF_000009045.1_ASM904v1_B_subtilis_168_genomic.faa
# 3.54e-80	241	7.82e-81	239
WP_000003566.1|SA0985	NP_390742.1|BSU28640	9.02e-172	478	5.53e-172	478
WP_000003759.1|SA1947	NP_389793.1|BSU19120	1.13e-26	92.0	1.02e-26	91.7
WP_000003870.1|SA1041	NP_389430.1|BSU15470	2.25e-62	187	2.54e-63	189
WP_000004085.1|SA2038	NP_388006.1|BSU01250	5.90e-48	144	3.70e-48	144
WP_000004335.1|SA1575	NP_390883.1|BSU30050	9.84e-114	345	3.75e-112	341
WP_000004981.1|SA1656	NP_388884.1|BSU10030	5.65e-46	143	3.17e-47	146
WP_000006551.1|SA0722	NP_391355.1|BSU34750	2.94e-137	388	1.13e-138	391
WP_000007678.1|SA1078	NP_389477.1|BSU15950	1.48e-159	449	5.17e-160	450
WP_000007967.1|SA0824	NP_388929.1|BSU10480	4.06e-36	122	1.75e-37	125
WP_000008673.1|SA2084	NP_391545.1|BSU36640	1.19e-269	744	4.26e-269	743
WP_000011542.1|SA1727	NP_388521.2|BSU06400	1.44e-77	227	2.74e-76	223
WP_000017736.1|SA0911	NP_391694.1|BSU38150	1.49e-67	202	2.89e-69	206
WP_000019127.1|SA2205	NP_388335.1|BSU04540	3.31e-73	223	1.42e-76	231
WP_000019127.1|SA2205	NP_388513.1|BSU06320	2.13e-71	219	5.71e-76	230
WP_000019691.1|SA1366	NP_390336.2|BSU24560	1.15e-198	555	7.90e-196	547
WP_000019734.1|SA1948	NP_390542.1|BSU26650	1.78e-113	328	4.01e-116	334
WP_000020304.1|SA0499	NP_387987.1|BSU01060	2.31e-61	187	1.65e-60	184
WP_000020853.1|SA1111	NP_389544.1|BSU16620	4.10e-30	100	4.02e-29	97.4
WP_000021445.1|SA0466	NP_387944.1|BSU00630	3.68e-53	160	1.82e-52	158
WP_000021865.1|SA0880	NP_389233.1|BSU13500	1.98e-133	389	1.98e-132	386
WP_000023319.1|SA1436	YP_054571.2|BSU04090	2.31e-62	199	2.86e-62	198
WP_000024139.1|SA2344	NP_391230.2|BSU33500	5.55e-288	810	9.29e-291	816
WP_000024827.1|SA2046	NP_387998.1|BSU01170	2.89e-84	245	6.94e-82	239
WP_000026189.1|SA2241	NP_388461.2|BSU05800	6.50e-45	156	1.02e-46	160
WP_000027919.1|SA1716	NP_388550.1|BSU06680	1.03e-215	601	5.94e-219	608
WP_000030072.1|SA2397	NP_388272.1|BSU03900	2.00e-87	270	2.34e-84	262
WP_000030811.1|SA0923	NP_388532.2|BSU06500	3.74e-123	355	2.92e-124	357
WP_000031401.1|SA0965	NP_389371.1|BSU14880	1.02e-79	241	4.70e-77	234
WP_000031490.1|SA0433	NP_388662.1|BSU07810	5.06e-241	671	4.00e-242	673
WP_000031892.1|SA0502	NP_387990.1|BSU01090	1.07e-11	52.4	1.49e-10	48.9
WP_000032657.1|SA1501	NP_389622.1|BSU17400	2.27e-52	164	5.10e-53	165
WP_000032740.1|SA0921	NP_388530.2|BSU06480	3.39e-280	785	1.88e-281	787
WP_000032836.1|SA0913	NP_391696.2|BSU38170	1.04e-83	254	2.87e-84	255
WP_000033477.1|SA0929	NP_389206.2|BSU13230	2.34e-21	84.0	8.69e-20	79.3
WP_000034716.1|SA1409	NP_390425.1|BSU25470	0.0	917	0.0	914
WP_000034728.1|SA0477	NP_387892.1|BSU00110	6.92e-168	464	3.04e-168	464
WP_000034961.1|SA0207	NP_391296.1|BSU34160	8.18e-63	205	1.81e-58	193
WP_000035058.1|SA0815	NP_390217.1|BSU23360	9.72e-23	86.3	1.23e-22	85.1
WP_000035320.1|SA0943-1	NP_389341.1|BSU14580	3.79e-196	542	2.77e-195	539
WP_000035746.1|SA1119	NP_389562.3|BSU16800	4.87e-198	579	6.79e-200	583
WP_000036002.1|SA1928	NP_391595.1|BSU37140	3.12e-08	47.8	5.42e-09	49.3
WP_000036633.1|SA1108	NP_389541.1|BSU16590	2.57e-48	150	4.01e-49	152
WP_000037322.1|SA0145	NP_391506.1|BSU36250	2.69e-54	171	3.10e-55	173
WP_000038968.1|SA2203	NP_388266.1|BSU03840	1.27e-125	371	1.01e-123	365
WP_000040051.1|SA0935	NP_389274.2|BSU13910	3.94e-278	766	1.16e-276	762
WP_000040063.1|SA1533	NP_390825.1|BSU29470	8.36e-209	576	3.14e-210	579
WP_000040866.1|SA1728	NP_388195.1|BSU03130	1.05e-84	251	3.02e-83	247
WP_000043237.1|SA1076	NP_389475.1|BSU15930	1.56e-78	234	1.00e-78	234
WP_000043635.1|SA1112	NP_389545.1|BSU16630	3.85e-313	866	6.57e-311	860
WP_000044362.1|SA2005	NP_388935.2|BSU10540	1.14e-45	152	3.50e-43	145
WP_000044799.1|SA1456	NP_390633.1|BSU27550	4.46e-282	778	9.85e-283	779
WP_000046076.1|SA0802	NP_391090.1|BSU32100	1.25e-146	419	1.71e-148	423
WP_000046602.1|SA1926	NP_391591.2|BSU37100	2.12e-172	486	7.32e-170	479
WP_000046704.1|SA0988	NP_390739.1|BSU28610	2.50e-19	72.0	3.74e-20	73.6
WP_000047255.1|SA1973	NP_390062.1|BSU21790	7.35e-36	123	1.77e-38	129
WP_000047343.1|SA1073	NP_389472.1|BSU15900	9.65e-90	267	8.81e-90	267
WP_000047811.1|SA1859	NP_390709.1|BSU28310	2.08e-220	620	5.89e-219	616
WP_000048060.1|SA1404	NP_390419.1|BSU25410	2.62e-29	95.1	3.26e-29	94.4
WP_000048712.1|SA1914	NP_391570.1|BSU36890	4.52e-117	328	4.91e-118	330
WP_000049145.1|SA1505	NP_388122.1|BSU02400	1.07e-98	302	2.87e-100	306
WP_000049145.1|SA1505	NP_391818.2|BSU39390	3.22e-102	311	1.55e-104	317
WP_000049145.1|SA1505	NP_391913.1|BSU40330	3.22e-103	314	3.39e-104	316
WP_000049484.1|SA0999	NP_390713.2|BSU28350	7.92e-23	86.3	1.28e-23	87.8
WP_000049921.1|SA1289	NP_390125.1|BSU22440	3.01e-56	182	1.15e-54	177
WP_000052590.1|SA1118	NP_389560.2|BSU16780	9.58e-206	581	3.42e-205	579
WP_000052781.1|SA0366	NP_391889.1|BSU40090	9.22e-109	306	1.64e-108	305
WP_000054612.1|SA0813	NP_391038.2|BSU31600	3.69e-270	764	4.14e-276	779
WP_000055337.1|SA1098	NP_389499.1|BSU16170	1.06e-111	319	2.86e-113	322
WP_000057330.1|SA1101	NP_389533.2|BSU16510	9.45e-132	368	3.42e-131	366
WP_000057594.1|SA0471	NP_387954.1|BSU00730	2.29e-157	439	3.69e-160	445
WP_000058389.1|SA1524	NP_390800.1|BSU29220	1.95e-220	607	1.93e-217	598
WP_000062407.1|SA0867	NP_389213.1|BSU13300	2.77e-96	294	4.35e-100	303
WP_000064078.1|SA1323	NP_390193.2|BSU23120	1.10e-114	325	4.15e-116	328
WP_000064778.1|SA1270	NP_389169.1|BSU12860	8.48e-110	328	4.05e-115	341
WP_000066053.1|SA0821	NP_390822.1|BSU29440	2.13e-195	547	1.75e-198	555
WP_000066097.1|SA1449	NP_390627.3|BSU27500	1.23e-197	546	5.71e-200	551
WP_000066378.1|SA1558	NP_390853.1|BSU29750	9.91e-161	451	1.65e-158	445
WP_000068176.1|SA0944	NP_389342.1|BSU14590	2.36e-188	518	2.56e-189	520
WP_000068617.1|SA1147	NP_389625.2|BSU17430	3.09e-125	365	5.61e-125	364
WP_000069098.1|SA2311	NP_388664.1|BSU07830	6.30e-86	251	3.19e-85	248
WP_000070866.1|SA1941	NP_390943.1|BSU30650	3.43e-56	169	8.60e-56	168
WP_000070966.1|SA0894	NP_391728.1|BSU38490	1.93e-99	292	7.30e-96	282
WP_000071351.1|SA1176	NP_389671.1|BSU17880	1.37e-17	67.0	1.45e-18	68.9
WP_000071904.1|SA2170	NP_388303.1|BSU04220	4.47e-29	100	2.46e-30	103
WP_000072149.1|SA2242	NP_389106.1|BSU12240	2.53e-38	131	2.97e-34	120
WP_000072681.1|SA1096	NP_389497.1|BSU16150	4.67e-87	250	1.19e-86	249
WP_000073180.1|SA1166	NP_391104.1|BSU32240	1.74e-76	233	6.29e-76	231
WP_000073195.1|SA2108	NP_388050.1|BSU01690	3.87e-28	106	2.27e-30	112
WP_000073352.1|SA1137	NP_389586.2|BSU17040	5.47e-313	878	1.36e-312	877
WP_000075704.1|SA0544	NP_391647.3|BSU37670	1.20e-119	338	6.23e-119	336
WP_000076036.1|SA0512	NP_388121.1|BSU02390	1.54e-148	420	5.85e-150	423
WP_000076036.1|SA0512	NP_391734.2|BSU38550	5.15e-151	427	4.64e-151	426
WP_000076661.1|SA2345	NP_391231.1|BSU33510	4.81e-23	80.1	6.17e-23	79.3
WP_000076690.1|SA1117	NP_389551.1|BSU16690	0.0	932	0.0	924
WP_000076930.1|SA2071	NP_389310.1|BSU14270	1.61e-92	276	1.17e-91	273
WP_000077317.1|SA0345	NP_388982.1|BSU11010	3.78e-201	574	2.07e-202	577
WP_000077358.1|SA1589	NP_390209.1|BSU23280	9.12e-69	216	5.36e-70	219
WP_000079317.1|SA0994	NP_390723.1|BSU28450	3.93e-80	234	3.46e-80	234
WP_000079447.1|SA1218	NP_390374.1|BSU24950	2.36e-122	347	5.82e-124	350
WP_000080028.1|SA1516	NP_390789.2|BSU29110	7.93e-113	320	1.26e-113	322
WP_000081231.1|SA0843	NP_389016.1|BSU11340	4.79e-209	578	3.16e-211	583
WP_000082539.1|SA1170	NP_388762.2|BSU08820	5.17e-189	534	1.25e-188	532
WP_000082725.1|SA0859	NP_389036.2|BSU11540	3.75e-238	670	3.45e-236	664
WP_000083807.1|SA1960	NP_388280.2|BSU03981	4.57e-183	519	1.76e-181	514
WP_000084830.1|SA1419	NP_390439.1|BSU25610	1.14e-52	167	2.62e-53	169
WP_000087103.1|SA1360	NP_390326.1|BSU24460	2.44e-113	330	2.68e-114	332
WP_000087385.1|SA1355	NP_390312.2|BSU24320	8.99e-32	106	8.11e-32	106
WP_000087561.1|SA1378	NP_390366.1|BSU24860	8.38e-10	46.6	4.83e-11	49.3
WP_000088649.1|SA0021	NP_391917.2|BSU40370	1.08e-112	322	3.32e-113	323
WP_000089941.1|SA1121	NP_389566.2|BSU16845	8.09e-90	275	1.82e-90	276
WP_000090315.1|SA0505	NP_387993.2|BSU01120	0.0	1083	0.0	1081
WP_000090512.1|SAS052	NP_390844.1|BSU29660	2.46e-112	316	1.61e-114	321
WP_000090796.1|SA2025	NP_388022.2|BSU01410	1.62e-63	186	7.17e-64	186
WP_000091975.1|SA2033	NP_388012.1|BSU01310	3.02e-77	225	1.10e-76	223
WP_000093349.1|SA1367	NP_390337.2|BSU24570	3.91e-132	379	2.44e-132	379
WP_000094583.1|SA1862	NP_390706.1|BSU28280	9.30e-182	517	1.47e-182	518
WP_000095328.1|SA0016	NP_391922.1|BSU40420	2.70e-218	603	1.32e-215	595
WP_000097322.1|SA1113	NP_389547.1|BSU16650	9.52e-47	143	1.21e-46	142
WP_000097460.1|SA1109	NP_389542.1|BSU16600	2.82e-168	472	1.68e-168	472
WP_000098285.1|SA0674	NP_388607.2|BSU07260	6.28e-258	721	1.26e-261	729
WP_000101625.1|SA2024	NP_388023.1|BSU01420	5.69e-75	216	1.04e-74	214
WP_000101976.1|SA0017	NP_391921.1|BSU40410	2.19e-134	374	4.84e-135	375
WP_000102729.1|SA1454	NP_390631.1|BSU27530	4.20e-205	569	3.37e-208	576
WP_000105070.1|SA1336	NP_390266.2|BSU23850	3.90e-214	597	3.64e-216	602
WP_000106141.1|SA1510	NP_390780.1|BSU29020	8.81e-147	414	1.17e-148	419
WP_000108668.1|SA1405	NP_390421.1|BSU25430	2.82e-254	696	1.19e-252	691
WP_000109877.1|SA2186	NP_389444.1|BSU15610	2.10e-48	160	4.78e-50	163
WP_000109906.1|SA1609	NP_390934.2|BSU30560	5.58e-247	684	8.57e-248	685
WP_000110007.1|SA1678	NP_388753.1|BSU08730	7.51e-72	209	1.61e-72	210
WP_000110253.1|SA1089	NP_389492.1|BSU16100	3.17e-181	498	7.66e-179	492
WP_000113851.1|SA2031	NP_388014.1|BSU01330	1.42e-83	240	2.67e-85	244
WP_000116228.1|SA1669	NP_391184.1|BSU33040	5.83e-220	610	3.66e-220	610
WP_000116416.1|SA2484	YP_003097701.1|BSU11079	4.48e-19	73.2	1.63e-18	71.2
WP_000120368.1|SA0619	NP_389167.2|BSU12840	4.00e-142	402	5.01e-142	401
WP_000120494.1|SA1915	NP_391571.1|BSU36900	5.87e-224	616	1.58e-225	619
WP_000120603.1|SAP016	NP_391259.1|BSU33790	2.34e-17	67.8	1.57e-18	70.1
WP_000121119.1|SA1105	NP_389538.1|BSU16560	1.38e-109	326	1.51e-110	328
WP_000121875.1|SA1397	NP_390408.1|BSU25300	6.63e-39	125	8.49e-39	124
WP_000122354.1|SA0510	NP_390757.1|BSU28790	4.86e-160	464	2.30e-157	457
WP_000123165.1|SA1517	NP_390791.1|BSU29130	2.44e-246	673	6.23e-246	672
WP_000124353.1|SA2043	NP_388001.1|BSU01200	2.33e-54	160	2.07e-54	160
WP_000127573.1|SA1499	NP_390701.1|BSU28230	1.15e-164	467	2.67e-162	460
WP_000129068.1|SA0525	YP_054582.2|BSU19460	1.87e-72	216	3.84e-71	213
WP_000129659.1|SA0793	NP_391729.1|BSU38500	3.76e-145	422	1.17e-148	431
WP_000130149.1|SA2008	NP_391482.2|BSU36010	9.47e-204	577	3.04e-204	577
WP_000133961.1|SA1308	NP_390169.1|BSU22880	2.80e-129	374	3.44e-129	373
WP_000134236.1|SA0524	NP_388216.2|BSU03340	1.05e-94	279	5.52e-94	276
WP_000134526.1|SA2069	NP_388477.1|BSU05960	1.24e-56	172	1.83e-60	181
WP_000134765.1|SA1396	NP_390407.1|BSU25290	4.48e-148	414	8.08e-148	413
WP_000134779.1|SA1443	NP_390616.1|BSU27380	4.73e-17	67.0	1.35e-17	67.8
WP_000134963.1|SA0719	NP_391359.1|BSU34790	3.50e-161	449	2.23e-161	449
WP_000136162.1|SA2427	NP_389007.1|BSU11250	5.39e-78	238	4.53e-78	238
WP_000136260.1|SA1535	NP_390827.1|BSU29490	1.12e-68	202	1.24e-69	204
WP_000136487.1|SA2342	NP_391965.1|BSU40850	1.12e-38	128	8.19e-37	123
WP_000136633.1|SA0109	NP_388727.1|BSU08460	3.09e-60	193	6.76e-65	205
WP_000137774.1|SA1441	NP_390613.1|BSU27350	2.73e-122	350	3.00e-123	352
WP_000138336.1|SA1283	NP_388892.2|BSU10110	1.77e-89	292	1.44e-91	297
WP_000138415.1|SA1238	NP_387907.1|BSU00260	3.05e-113	332	1.86e-116	340
WP_000138487.1|SA0819	NP_390177.2|BSU22960	5.39e-235	644	2.34e-233	640
WP_000138487.1|SA0819	NP_391659.2|BSU37790	1.25e-230	633	1.70e-232	637
WP_000138932.1|SA1890	NP_391232.1|BSU33520	8.58e-23	81.6	2.26e-22	80.1
WP_000139712.1|SA0996	NP_390721.1|BSU28430	1.15e-150	418	5.80e-152	421
WP_000140050.1|SA0847	NP_389028.1|BSU11460	2.58e-167	468	5.62e-168	469
WP_000140172.1|SA1711	NP_390268.2|BSU23870	1.64e-69	220	3.89e-71	224
WP_000140679.1|SA1909	NP_391566.1|BSU36850	2.70e-22	85.1	7.06e-21	80.9
WP_000141109.1|SA1363	NP_390333.1|BSU24530	8.00e-128	361	3.56e-128	362
WP_000141432.1|SA1846	NP_391683.2|BSU38040	1.09e-115	346	2.34e-116	347
WP_000141941.1|SA0287	YP_003097692.1|BSU06811	4.96e-23	86.3	1.62e-25	92.0
WP_000142044.1|SA0282	YP_003097692.1|BSU06811	5.16e-25	91.3	3.38e-27	96.3
WP_000142198.1|SA0225	NP_389708.1|BSU18260	4.43e-33	124	6.88e-33	123
WP_000142198.1|SA0225	NP_391598.1|BSU37170	3.39e-35	130	7.06e-34	126
WP_000143494.1|SA2248	NP_388541.1|BSU06590	6.38e-208	584	9.89e-209	586
WP_000143647.1|SA2493	NP_390915.1|BSU30370	3.07e-97	308	8.69e-105	327
WP_000147095.1|SA1975	NP_391215.1|BSU33350	1.50e-31	108	4.42e-32	109
WP_000148598.1|SA0470	NP_387952.1|BSU00710	1.06e-142	400	1.89e-142	399
WP_000148826.1|SA0636	NP_390401.2|BSU25230	4.90e-22	83.6	1.84e-21	81.6
WP_000148852.1|SA0823	NP_391013.2|BSU31350	1.83e-232	640	7.07e-234	643
WP_000149278.1|SA1227	NP_389559.1|BSU16770	1.53e-55	178	1.87e-55	177
WP_000149295.1|SA0805	NP_391045.2|BSU31670	1.14e-32	108	1.92e-30	102
WP_000149502.1|SA0482	NP_387966.1|BSU00850	1.17e-87	265	9.90e-89	267
WP_000149686.1|SA1734	NP_391054.1|BSU31760	6.53e-70	207	7.01e-71	209
WP_000150011.1|SA0756	NP_390189.1|BSU23080	2.12e-30	110	1.42e-30	110
WP_000150169.1|SA1561	NP_390857.1|BSU29790	6.11e-199	554	7.62e-199	553
WP_000150197.1|SA0897	NP_390959.1|BSU30810	1.54e-49	161	4.47e-51	165
WP_000151982.1|SA2334	NP_389595.2|BSU17150	6.80e-49	167	1.63e-50	171
WP_000152582.1|SA0629	NP_390382.1|BSU25030	3.19e-28	99.8	2.49e-29	102
WP_000153535.1|SA1700	NP_391188.1|BSU33080	1.23e-72	216	2.23e-72	215
WP_000154162.1|SA2492	NP_390916.1|BSU30380	1.40e-104	300	1.25e-104	300
WP_000154218.1|SA0461	NP_387936.1|BSU00550	0.0	1106	0.0	1103
WP_000154537.1|SA0224	NP_391163.2|BSU32840	8.97e-126	391	1.16e-125	390
WP_000154683.1|SA1294	NP_390134.1|BSU22530	5.04e-39	129	3.38e-38	126
WP_000154921.1|SA0828	NP_388944.2|BSU10630	3.11e-244	728	1.97e-244	728
WP_000155386.1|NODATA	NP_388027.1|BSU01460	4.00e-81	243	4.86e-81	242
WP_000157348.1|SA0350	YP_003097803.1|BSU40939	4.88e-27	90.1	4.41e-27	89.7
WP_000157603.1|SA1906	NP_391563.1|BSU36820	4.83e-103	299	2.13e-103	300
WP_000157650.1|SA0459	NP_387933.1|BSU00520	8.73e-42	137	2.87e-44	143
WP_000159041.1|SA1854	NP_388475.1|BSU05940	1.63e-148	419	2.97e-148	418
WP_000159577.1|SA1324	NP_390197.2|BSU23160	1.74e-101	292	3.81e-102	293
WP_000159631.1|SA1887	NP_388337.1|BSU04560	4.66e-122	353	1.09e-124	359
WP_000159750.1|SA0186	NP_388049.3|BSU01680	1.05e-115	345	1.38e-117	349
WP_000159865.1|SA1353	NP_390309.2|BSU24290	2.73e-10	48.5	1.17e-11	51.6
WP_000159900.1|SA1257	NP_390052.1|BSU21690	2.34e-78	228	2.19e-80	233
WP_000159960.1|SA1929	NP_391596.1|BSU37150	1.37e-300	820	2.34e-298	814
WP_000160212.1|SA2047	NP_387997.1|BSU01160	4.74e-101	288	1.21e-102	292
WP_000160304.1|SA1940	NP_389844.1|BSU19630	8.89e-75	223	1.11e-74	223
WP_000160435.1|SA1527	NP_390805.1|BSU29270	8.77e-135	391	1.97e-135	392
WP_000160906.1|SA1251	NP_389405.2|BSU15220	1.31e-47	162	2.17e-48	163
WP_000161291.1|SA1059	NP_389455.1|BSU15730	6.83e-121	347	1.53e-121	348
WP_000161311.1|SA1377	NP_390365.2|BSU24850	1.13e-72	224	4.91e-70	217
WP_000161666.1|SA1530	NP_389269.1|BSU13860	2.18e-108	318	8.05e-108	316
WP_000161745.1|SA1306	NP_390164.1|BSU22830	2.34e-121	350	7.08e-120	345
WP_000161938.1|SA0990	NP_390737.1|BSU28590	1.27e-200	569	1.06e-203	577
WP_000162661.1|SA0209	NP_391294.1|BSU34140	1.32e-89	265	9.70e-94	275
WP_000162810.1|SA2197	NP_391228.1|BSU33480	1.34e-25	95.9	1.72e-26	97.8
WP_000162881.1|SA1651	NP_388894.1|BSU10130	3.36e-140	395	1.29e-141	398
WP_000163283.1|SA1692	NP_390580.2|BSU27020	8.50e-66	196	1.06e-65	195
WP_000163523.1|SA1226	NP_389557.1|BSU16750	3.70e-94	280	2.14e-95	283
WP_000163628.1|SA1205	NP_390144.1|BSU22630	1.01e-47	155	5.48e-47	153
WP_000163737.1|SA2391	NP_390123.1|BSU22420	2.96e-95	279	2.16e-94	276
WP_000163820.1|SA0211	NP_388934.2|BSU10530	1.31e-22	94.0	6.06e-23	94.4
WP_000164003.1|SA0256	NP_391891.1|BSU40110	1.80e-267	731	4.37e-265	725
WP_000164332.1|SA1065	NP_389461.1|BSU15790	3.36e-75	223	1.06e-75	224
WP_000164421.1|SA1936	NP_390945.1|BSU30670	5.55e-43	137	4.02e-42	134
WP_000164546.1|SA1380	NP_390369.1|BSU24890	9.35e-26	94.7	6.44e-29	102
WP_000165530.1|SA1307	NP_390165.1|BSU22840	1.38e-238	655	3.69e-240	658
WP_000166801.1|SA1246	NP_389209.1|BSU13260	1.14e-48	169	2.64e-50	173
WP_000166892.1|SA0208	NP_391295.1|BSU34150	1.94e-146	420	8.50e-147	420
WP_000167269.1|SA1074	NP_389473.1|BSU15910	1.17e-111	318	3.17e-113	321
WP_000167314.1|SA0818	NP_391914.1|BSU40340	2.96e-221	608	1.88e-221	608
WP_000167542.1|SA1650	NP_388895.1|BSU10140	3.93e-142	412	5.41e-144	417
WP_000167867.1|SA1968	NP_391912.1|BSU40320	2.68e-108	313	4.69e-108	312
WP_000167944.1|SA0472	NP_387958.1|BSU00770	1.95e-73	223	9.19e-74	223
WP_000168845.1|SA0774	NP_391150.1|BSU32710	9.76e-147	407	3.64e-146	405
WP_000169224.1|SA1991	NP_388465.1|BSU05840	1.58e-88	275	3.66e-92	284
WP_000169317.1|SA2190	NP_390817.1|BSU29390	7.52e-73	214	3.32e-73	214
WP_000170162.1|SA1717	NP_388549.1|BSU06670	1.34e-26	91.3	2.83e-27	92.4
WP_000170491.1|SA2464	NP_391366.1|BSU34860	5.76e-53	166	2.04e-52	164
WP_000170596.1|SA0957	NP_389348.1|BSU14650	2.34e-51	162	1.08e-51	162
WP_000170975.1|SA2016	NP_388031.1|BSU01500	6.10e-66	193	7.59e-66	192
WP_000171418.1|SA1068	NP_389465.1|BSU15830	2.60e-49	150	2.73e-50	152
WP_000172350.1|SA0827	NP_388943.2|BSU10620	8.55e-188	577	7.58e-188	577
WP_000173833.1|SA1201	NP_390148.2|BSU22670	1.13e-46	158	3.50e-42	145
WP_000173891.1|SA0106	NP_388188.2|BSU03060	3.34e-170	489	8.16e-173	495
WP_000174053.1|SA0918	NP_388527.1|BSU06450	1.66e-93	271	1.76e-92	268
WP_000174284.1|SA1542	NP_388843.1|BSU09620	1.20e-44	147	1.47e-44	146
WP_000175746.1|SA1259	NP_390064.1|BSU21810	1.06e-48	152	2.84e-48	150
WP_000176393.1|SA1087	NP_389488.1|BSU16060	2.77e-68	208	4.50e-66	202
WP_000177465.1|SA0008	NP_391814.1|BSU39350	1.37e-214	600	7.03e-214	597
WP_000178881.1|SA2034	NP_388011.2|BSU01300	1.98e-76	219	2.15e-77	221
WP_000179343.1|SA1835	NP_388361.1|BSU04800	4.72e-26	104	1.29e-28	111
WP_000180234.1|SA0560	NP_391640.1|BSU37600	6.17e-200	556	2.59e-198	552
WP_000180281.1|SA0516	NP_387899.1|BSU00180	1.11e-67	199	5.87e-67	197
WP_000180460.1|SA1696	NP_388668.1|BSU07870	9.28e-09	43.9	1.09e-09	45.8
WP_000180688.1|SA1245	NP_389819.3|BSU19370	8.29e-311	877	2.35e-312	881
WP_000181315.1|SA1737	NP_389184.1|BSU13010	6.33e-71	221	2.57e-72	224
WP_000181394.1|SA1672	NP_388774.2|BSU08930	4.57e-76	221	7.22e-77	222
WP_000181402.1|SA1084	NP_389486.2|BSU16040	1.33e-64	188	1.01e-65	191
WP_000181832.1|SA0187	NP_388050.1|BSU01690	1.44e-29	110	8.75e-30	110
WP_000182654.1|SA0959	NP_389360.1|BSU14770	0.0	944	0.0	941
WP_000182746.1|SA0258	NP_391473.1|BSU35920	3.05e-48	160	3.98e-47	156
WP_000183383.1|SA1352	NP_390308.2|BSU24280	9.17e-84	251	4.45e-86	256
WP_000183668.1|SA0426	NP_388052.2|BSU01710	5.01e-20	78.6	5.65e-21	80.5
WP_000184383.1|SA1694	NP_389186.2|BSU13030	6.20e-43	138	1.90e-43	139
WP_000184404.1|SA2061	NP_391526.1|BSU36450	7.59e-57	188	2.22e-58	192
WP_000184741.1|SA0603	NP_391212.1|BSU33310	4.84e-83	253	8.63e-87	263
WP_000184945.1|SA0898	NP_390958.1|BSU30800	3.94e-172	473	8.94e-175	479
WP_000185319.1|SA0820	NP_388095.1|BSU02130	2.07e-101	296	1.74e-101	296
WP_000185863.1|SA2456	NP_391506.1|BSU36250	1.74e-58	182	1.59e-58	181
WP_000186029.1|SA1550	NP_390845.1|BSU29670	2.77e-188	526	8.18e-187	522
WP_000186134.1|SA2007	NP_391481.1|BSU36000	4.82e-43	143	3.76e-45	148
WP_000186223.1|SA0332	NP_391705.1|BSU38260	1.31e-91	279	5.89e-92	280
WP_000186309.1|SA1167	NP_391834.1|BSU39550	8.30e-41	139	7.40e-41	138
WP_000190622.1|SA0895	NP_390961.1|BSU30830	3.20e-72	232	2.52e-74	237
WP_000190726.1|SA0010	NP_390548.1|BSU26710	3.15e-17	75.1	6.99e-15	68.2
WP_000192172.1|SA2304	NP_391899.2|BSU40190	0.0	933	0.0	933
WP_000192949.1|SA0703	NP_391431.1|BSU35510	4.21e-58	179	3.07e-57	177
WP_000193707.1|SA1342	NP_390267.2|BSU23860	3.18e-230	636	1.41e-230	637
WP_000193751.1|SA0682	NP_388249.2|BSU03670	2.05e-159	459	7.18e-159	457
WP_000195254.1|SA1094	NP_389495.1|BSU16130	5.74e-235	645	2.80e-232	638
WP_000197018.1|SA0849	NP_389179.2|BSU12960	6.73e-89	281	1.08e-89	283
WP_000197262.1|SA0680	NP_389909.1|BSU20270	7.44e-40	130	8.93e-40	129
WP_000197635.1|SA1838	NP_388482.1|BSU06010	9.08e-28	103	6.64e-31	111
WP_000197806.1|SA0134	NP_390231.2|BSU23500	1.84e-191	532	1.90e-190	529
WP_000197961.1|SA0168	NP_388765.1|BSU08850	1.38e-39	135	4.76e-40	136
WP_000198598.1|SA2407	NP_390985.1|BSU31070	6.87e-62	187	4.14e-62	187
WP_000199066.1|SA0342	NP_390297.1|BSU24170	9.95e-115	337	4.04e-113	332
WP_000201392.1|SA1100	NP_389532.1|BSU16500	8.71e-133	375	4.71e-134	378
WP_000201875.1|SA0785	NP_391113.2|BSU32330	1.75e-176	486	1.85e-177	488
WP_000202188.1|SA1365	NP_390335.1|BSU24550	5.64e-253	696	4.31e-254	698
WP_000202390.1|SA1159	NP_389801.1|BSU19200	1.50e-53	167	2.65e-53	166
WP_000202390.1|SA1159	NP_391286.1|BSU34060	1.15e-50	159	1.26e-51	161
WP_000202433.1|SA0903	NP_389235.1|BSU13520	6.39e-60	192	3.68e-61	195
WP_000204619.1|SA1220	NP_390377.2|BSU24980	5.17e-48	160	9.82e-51	166
WP_000205567.1|SA0775	NP_391149.1|BSU32700	1.27e-167	475	2.80e-168	476
WP_000206625.1|SA1814	NP_389852.1|BSU19710	3.16e-25	103	1.12e-27	110
WP_000207623.1|SA0344	NP_389201.2|BSU13180	2.25e-243	692	1.80e-244	694
WP_000207852.1|SA1540	NP_390842.2|BSU29640	1.63e-50	156	5.36e-51	157
WP_000208742.1|SA2077	NP_388918.1|BSU10370	2.59e-36	122	1.46e-37	124
WP_000211545.1|SA0412	NP_388065.2|BSU01845	7.38e-275	783	4.47e-275	783
WP_000213885.1|SA2142	NP_388782.1|BSU09010	7.85e-150	441	1.15e-149	440
WP_000214070.1|SA0861	NP_389038.1|BSU11560	4.70e-42	132	4.56e-42	132
WP_000214278.1|SA1197	NP_390142.1|BSU22610	4.71e-102	303	8.55e-102	301
WP_000214898.1|SAS027	NP_389264.2|BSU13810	1.83e-23	80.5	9.91e-23	78.2
WP_000215388.1|SA0592	NP_391456.1|BSU35750	5.09e-42	141	9.86e-41	137
WP_000215587.1|SA2499	NP_391980.1|BSU41000	1.66e-101	291	3.15e-103	295
WP_000216856.1|SA1866	NP_390060.1|BSU21770	7.82e-152	434	1.72e-152	435
WP_000216874.1|SA1655	NP_388885.1|BSU10040	1.64e-100	290	1.46e-100	289
WP_000216946.1|SA1232	NP_390219.1|BSU23380	3.07e-145	417	1.00e-145	418
WP_000217456.1|SA2266	NP_390259.1|BSU23780	4.35e-37	127	2.32e-40	135
WP_000218103.1|SA1412	NP_390428.2|BSU25500	1.19e-130	376	6.14e-130	374
WP_000219066.1|SA1557	NP_390852.1|BSU29740	7.24e-112	325	1.22e-114	332
WP_000220507.1|SA0045	NP_390532.1|BSU26550	6.55e-20	72.8	1.49e-20	73.6
WP_000221945.1|SA1863	NP_390705.2|BSU28270	2.18e-123	356	5.38e-121	350
WP_000224619.1|SA0862	NP_389040.1|BSU11580	1.36e-31	110	2.55e-30	106
WP_000225836.1|SA0915	NP_390311.1|BSU24310	2.40e-104	302	7.40e-105	303
WP_000226919.1|SA1525	NP_390801.1|BSU29230	7.64e-256	749	9.99e-256	748
WP_000228666.1|SA1697	NP_388669.1|BSU07880	1.76e-43	138	7.88e-44	138
WP_000229241.1|SA0713	NP_391397.1|BSU35170	0.0	1014	0.0	1015
WP_000230173.1|SA2063	NP_391551.1|BSU36700	9.63e-122	351	5.26e-123	353
WP_000233526.1|SA1652	NP_388893.1|BSU10120	2.03e-180	500	2.14e-179	497
WP_000235289.1|SA2119	NP_388924.1|BSU10430	1.02e-118	340	2.42e-121	346
WP_000236427.1|SA0202	NP_389723.1|BSU18410	2.20e-128	389	1.54e-129	391
WP_000236726.1|SA1086	NP_389487.1|BSU16050	1.88e-110	318	3.96e-111	319
WP_000238542.1|SA2147	NP_388445.1|BSU05640	2.10e-11	55.5	6.51e-13	58.9
WP_000238669.1|SA0924	NP_388533.2|BSU06510	3.27e-56	173	1.61e-58	178
WP_000239131.1|SA0791	NP_391348.1|BSU34680	1.06e-74	229	5.29e-77	235
WP_000239753.1|SA1072	NP_389471.1|BSU15890	2.20e-120	347	1.06e-122	352
WP_000240063.1|SA0312	NP_388170.2|BSU02880	3.48e-66	208	1.94e-67	211
WP_000240063.1|SA0312	NP_391689.1|BSU38100	2.34e-67	211	5.82e-67	210
WP_000240642.1|SA1836	NP_388484.1|BSU06030	2.52e-287	787	1.24e-284	780
WP_000240663.1|SA2324	NP_388432.1|BSU05510	2.65e-24	86.7	4.84e-26	90.5
WP_000240855.1|SAS093	NP_391986.1|BSU41060	5.44e-19	68.2	8.17e-20	69.7
WP_000241308.1|SA1280	NP_390101.2|BSU22190	5.12e-53	165	8.91e-54	167
WP_000241344.1|SA1908	NP_391565.1|BSU36840	4.45e-21	82.4	5.56e-21	81.6
WP_000241588.1|SA1356	NP_390313.2|BSU24330	4.61e-25	89.4	3.25e-25	89.4
WP_000244866.1|SA1539	NP_390839.1|BSU29610	5.84e-46	167	6.88e-46	166
WP_000246909.1|SA1178	NP_389674.1|BSU17910	9.18e-27	90.1	2.11e-26	88.6
WP_000248732.1|SA1919	NP_391581.1|BSU37000	3.03e-62	195	3.92e-62	194
WP_000249657.1|SA2500	NP_391981.1|BSU41010	0.0	923	0.0	922
WP_000249839.1|SA1229	NP_389301.2|BSU14180	1.73e-46	151	1.07e-46	151
WP_000250823.1|SA0508	NP_389582.1|BSU17000	9.75e-131	378	8.59e-131	377
WP_000251253.1|SA1684	NP_388748.3|BSU08680	3.79e-87	250	2.84e-88	253
WP_000253231.1|SA1297	NP_390141.1|BSU22600	1.30e-123	362	7.38e-122	357
WP_000253765.1|SA1285	NP_390115.1|BSU22340	4.29e-99	284	1.27e-97	280
WP_000255551.1|SA0753	NP_388967.1|BSU10870	5.74e-62	189	8.98e-66	198
WP_000255578.1|SA0005	NP_387887.1|BSU00060	6.75e-317	870	2.41e-316	868
WP_000257888.1|SA0941	NP_389337.1|BSU14540	6.30e-20	72.4	9.30e-21	73.9
WP_000258003.1|SA0856	NP_389032.1|BSU11500	1.30e-76	220	1.64e-76	219
WP_000258150.1|SA0702	NP_391433.1|BSU35530	9.89e-84	255	1.58e-84	256
WP_000258645.1|SA0875	NP_390075.1|BSU21920	1.30e-70	223	1.58e-70	223
WP_000258716.1|SA1225	NP_390725.1|BSU28470	3.16e-94	285	3.58e-89	272
WP_000259692.1|SA2341	NP_388203.2|BSU03210	2.23e-227	633	3.35e-221	617
WP_000259717.1|SA2068	NP_389311.1|BSU14280	2.96e-140	404	5.09e-143	411
WP_000260117.1|SA0946	NP_389344.1|BSU14610	7.90e-250	686	2.13e-251	689
WP_000262698.1|SA1077	NP_389476.2|BSU15940	1.46e-236	706	2.18e-234	699
WP_000264071.1|SA0375	NP_387890.1|BSU00090	4.52e-275	751	2.00e-275	752
WP_000265417.1|SA1572	NP_390876.1|BSU29980	1.16e-129	380	1.16e-128	377
WP_000266096.1|SA1584	NP_390929.1|BSU30510	2.34e-50	163	1.11e-52	169
WP_000267236.1|SA0781	NP_390557.1|BSU26800	3.67e-79	243	7.97e-80	244
WP_000268484.1|SA1099	NP_389531.1|BSU16490	1.99e-136	381	1.99e-135	378
WP_000268754.1|SA1081	NP_389481.1|BSU15990	6.46e-40	124	9.83e-41	125
WP_000271550.1|SA1468	NP_390652.1|BSU27740	8.70e-48	152	4.40e-47	150
WP_000272056.1|SA1722	NP_388542.1|BSU06600	2.14e-75	224	8.14e-77	228
WP_000273358.1|SA1921	NP_391587.1|BSU37060	3.33e-83	242	1.02e-83	243
WP_000273371.1|SA1326	NP_390203.1|BSU23220	5.14e-59	184	8.52e-57	178
WP_000273982.1|SA0789	NP_391110.1|BSU32300	9.31e-22	82.0	2.93e-22	82.8
WP_000276367.1|SA1547	NP_388651.1|BSU07700	1.35e-119	355	6.12e-122	360
WP_000276759.1|SA2177	NP_389095.2|BSU12130	3.97e-37	131	5.03e-36	127
WP_000277602.1|SA1528	NP_391804.1|BSU39250	5.00e-12	56.6	9.29e-12	55.5
WP_000277968.1|SA2125	NP_391817.1|BSU39380	8.21e-27	104	5.12e-26	101
WP_000278556.1|SA2176	NP_391613.2|BSU37320	5.34e-132	381	9.67e-132	380
WP_000279361.1|SA0432	NP_388661.1|BSU07800	9.03e-164	468	1.97e-164	469
WP_000279926.1|SA0447	NP_387917.1|BSU00360	1.29e-81	244	1.56e-79	239
WP_000282171.1|SA1265	NP_390081.1|BSU21980	1.09e-66	202	1.45e-68	207
WP_000282298.1|SA1114	NP_389548.1|BSU16660	3.18e-93	276	1.01e-93	276
WP_000282386.1|SA1135	NP_389584.1|BSU17020	9.54e-21	78.6	9.99e-21	78.2
WP_000283016.1|SA1196	NP_390033.2|BSU21500	1.58e-118	348	1.88e-121	355
WP_000284436.1|SA1729	NP_391053.1|BSU31750	1.01e-215	601	1.04e-214	598
WP_000284765.1|SA1685	NP_388743.1|BSU08630	9.47e-102	301	1.45e-100	298
WP_000285020.1|SA1576	NP_390884.2|BSU30060	1.36e-159	453	5.97e-160	454
WP_000285450.1|SA2111	NP_388805.1|BSU09240	4.00e-28	102	1.32e-28	103
WP_000286875.1|SA2211	NP_390902.3|BSU30240	7.92e-41	137	4.35e-40	135
WP_000287588.1|SA1548	NP_388835.1|BSU09540	6.40e-59	181	3.39e-60	183
WP_000287924.1|SA2452	NP_391489.1|BSU36080	7.17e-69	206	5.23e-68	203
WP_000289136.1|SA2297	NP_391727.1|BSU38480	1.99e-56	176	3.08e-59	182
WP_000289215.1|SA2174	NP_389198.1|BSU13150	7.11e-29	100	1.56e-29	101
WP_000290301.1|SA1663	NP_388861.1|BSU09800	1.62e-30	102	2.23e-32	106
WP_000290397.1|SA0162	NP_389813.1|BSU19310	1.47e-134	395	2.23e-138	404
WP_000290472.1|SAS033	NP_389391.1|BSU15080	5.33e-29	94.4	3.46e-29	94.4
WP_000290491.1|SA0760	NP_391159.1|BSU32800	2.68e-60	178	1.02e-61	181
WP_000290674.1|SA0809	YP_054591.2|BSU31640	2.95e-41	132	1.05e-40	130
WP_000291420.1|SA1544	NP_391132.1|BSU32520	3.48e-43	152	6.16e-45	156
WP_000312768.1|SA1051	NP_389447.1|BSU15640	6.94e-171	493	1.69e-173	499
WP_000332063.1|SA2178	NP_391541.1|BSU36600	5.68e-16	72.0	5.11e-16	71.6
WP_000334463.1|SA1959	NP_388059.1|BSU01780	3.37e-294	809	1.57e-296	815
WP_000337368.1|SA0264	NP_391833.2|BSU39540	8.29e-69	215	1.62e-67	211
WP_000340119.1|SA0876	NP_389401.1|BSU15180	6.84e-115	345	1.08e-112	338
WP_000340465.1|SA1020	NP_389395.2|BSU15120	4.45e-81	260	5.51e-81	259
WP_000342131.1|SA1253	NP_389840.1|BSU19590	1.55e-109	330	1.15e-113	340
WP_000342258.1|SA1442	NP_390614.1|BSU27360	6.65e-46	148	2.14e-46	149
WP_000344334.1|SA0442	NP_387912.1|BSU00310	4.66e-47	158	2.22e-47	158
WP_000347896.1|SA1967	NP_388056.2|BSU01750	1.89e-94	276	1.28e-96	281
WP_000348300.1|SA2134	NP_391741.1|BSU38620	2.13e-42	138	9.17e-43	139
WP_000348364.1|SA1615	NP_390957.1|BSU30790	2.07e-91	284	1.64e-92	286
WP_000349655.1|SA1911	NP_391568.1|BSU36870	1.19e-81	241	6.11e-81	239
WP_000350970.1|SA1199	NP_387955.1|BSU00740	8.12e-69	224	2.27e-71	230
WP_000350970.1|SA1199	NP_390149.1|BSU22680	2.05e-64	213	2.65e-65	215
WP_000351761.1|SA2330	NP_391710.1|BSU38310	2.47e-65	204	7.10e-67	207
WP_000354114.1|SA1033	NP_389423.1|BSU15400	1.31e-24	85.9	2.20e-24	84.7
WP_000355845.1|SA0080	NP_390526.1|BSU26490	1.03e-51	166	4.77e-55	174
WP_000358006.1|SA1902	NP_391557.1|BSU36760	6.65e-200	556	2.88e-198	551
WP_000358995.1|SAP018	NP_390455.1|BSU25780	2.62e-64	189	1.00e-63	187
WP_000361540.1|SA1290	NP_390126.1|BSU22450	2.72e-83	257	4.75e-83	256
WP_000362218.1|SA1286	NP_390116.1|BSU22350	5.13e-38	129	2.10e-39	132
WP_000362356.1|SA0546	NP_391644.1|BSU37640	2.23e-87	259	2.29e-86	256
WP_000362509.1|SA2501	NP_391982.1|BSU41020	3.41e-220	610	1.12e-222	616
WP_000362976.1|SA0569	NP_388509.1|BSU06280	1.75e-15	71.2	3.73e-18	78.2
WP_000364542.1|SA1461	NP_390639.1|BSU27610	1.34e-95	271	1.18e-95	271
WP_000365240.1|SA1330	NP_390242.1|BSU23610	4.43e-52	162	6.57e-51	158
WP_000365312.1|SA1536	NP_388450.2|BSU05690	5.29e-10	55.1	1.45e-09	53.1
WP_000367419.1|SA1345	NP_390279.1|BSU23990	3.46e-74	215	3.59e-73	212
WP_000368166.1|SA1128	NP_389576.2|BSU16940	1.06e-179	498	1.09e-178	495
WP_000368226.1|SA1052	NP_389450.2|BSU15680	8.80e-90	259	1.41e-92	266
WP_000368338.1|SA1413	NP_390429.1|BSU25510	0.0	940	0.0	936
WP_000368656.1|SA1325	NP_390202.1|BSU23210	8.57e-33	113	2.33e-32	111
WP_000368902.1|SA1469	NP_390669.1|BSU27910	1.90e-32	109	1.01e-33	112
WP_000369722.1|SA0720	NP_391357.1|BSU34770	3.52e-111	321	9.27e-113	324
WP_000370122.1|SA1868	NP_388359.2|BSU04780	1.43e-277	776	5.16e-277	775
WP_000370182.1|SA0489	NP_387976.1|BSU00950	5.75e-39	125	7.16e-42	132
WP_000372758.1|SA1855	NP_388474.1|BSU05930	8.67e-43	136	5.33e-43	136
WP_000375647.1|SA0015	NP_391924.2|BSU40440	6.02e-183	516	1.21e-181	512
WP_000376235.1|SA2308	NP_389250.1|BSU13670	2.67e-35	116	1.36e-34	114
WP_000377064.1|SA0446	NP_387916.1|BSU00350	4.19e-26	89.4	4.50e-26	89.0
WP_000379044.1|SA1097	NP_389498.1|BSU16160	2.99e-184	520	2.83e-186	524
WP_000379098.1|SA1686	NP_388742.1|BSU08620	5.96e-90	269	4.67e-91	271
WP_000379821.1|SA2354	NP_390592.1|BSU27140	2.33e-138	414	7.71e-139	414
WP_000379895.1|SA1918	NP_391576.1|BSU36950	1.79e-77	238	1.99e-78	240
WP_000379980.1|SA1673	NP_388772.2|BSU08910	5.23e-156	441	7.85e-155	437
WP_000381849.1|SA0937	NP_390949.2|BSU30710	1.35e-110	330	4.59e-113	336
WP_000382585.1|SA1337	NP_388398.1|BSU05170	3.06e-27	104	2.69e-27	103
WP_000383180.1|SA1437	NP_388290.2|BSU04080	3.56e-54	171	5.57e-52	165
WP_000384523.1|SA1903	NP_391559.1|BSU36780	2.15e-18	68.9	8.06e-20	72.0
WP_000384691.1|SA1036	NP_389426.2|BSU15430	0.0	1169	0.0	1167
WP_000387527.1|SA2042	NP_388002.1|BSU01210	3.01e-54	162	6.37e-55	163
WP_000388082.1|SA2045	NP_387999.2|BSU01180	2.66e-33	107	1.74e-33	107
WP_000389524.1|SA1296	NP_390140.1|BSU22590	2.13e-60	199	1.91e-60	198
WP_000389658.1|SA2021	NP_388026.2|BSU01450	2.45e-89	263	1.30e-88	261
WP_000389956.1|SA1169	NP_391656.1|BSU37760	4.10e-91	282	7.31e-94	289
WP_000390332.1|SA0490	NP_387977.1|BSU00960	7.85e-95	275	2.00e-94	274
WP_000390524.1|SA0993	NP_390727.2|BSU28490	6.00e-276	762	3.54e-274	757
WP_000390575.1|SA0833	NP_388997.1|BSU11160	1.86e-51	154	4.07e-52	155
WP_000390829.1|SA1872	NP_388351.1|BSU04700	7.91e-78	238	4.99e-78	238
WP_000391031.1|SA1028	NP_389411.2|BSU15280	1.04e-69	225	2.05e-71	229
WP_000392691.1|SA1329	NP_390233.2|BSU23520	2.75e-82	236	1.21e-82	236
WP_000395153.1|SA0868	NP_389046.1|BSU11640	1.51e-193	555	2.55e-196	561
WP_000395692.1|SA0795	NP_391731.1|BSU38520	3.25e-32	103	7.10e-33	105
WP_000397416.1|SA0322	NP_388358.1|BSU04770	2.14e-07	44.3	3.81e-09	48.5
WP_000398941.1|SA2234	NP_391250.1|BSU33700	3.59e-81	239	7.72e-82	240
WP_000398941.1|SA2234	NP_391260.1|BSU33800	3.17e-85	249	4.86e-86	251
WP_000400021.1|SA2306	NP_389837.1|BSU19560	9.47e-49	154	2.64e-50	158
WP_000401377.1|SA0973	NP_389385.1|BSU15020	1.66e-63	189	1.81e-64	191
WP_000401414.1|SA0798	NP_391101.1|BSU32210	9.09e-29	97.4	6.64e-28	94.7
WP_000401969.1|SA1789	NP_390502.1|BSU26250	6.55e-15	63.9	8.59e-15	63.2
WP_000402171.1|SA0585	NP_391222.1|BSU33420	8.50e-89	288	1.53e-86	281
WP_000402803.1|SA0811	NP_391040.2|BSU31620	1.66e-36	117	7.33e-37	117
WP_000403915.1|SA0429	NP_391171.1|BSU32920	1.09e-12	63.9	5.06e-13	64.3
WP_000404645.1|SA1262	NP_390071.1|BSU21880	3.94e-58	190	9.18e-54	178
WP_000406838.1|SA1346	NP_390283.1|BSU24030	5.51e-148	424	2.62e-150	429
WP_000409157.1|SA1450	NP_390629.2|BSU27510	2.35e-119	348	3.18e-121	352
WP_000411084.1|SA1571	NP_388848.1|BSU09670	2.86e-89	264	2.54e-89	263
WP_000411298.1|SA1392	NP_390402.1|BSU25240	2.47e-102	296	3.29e-104	300
WP_000413436.1|SA1340	NP_388597.1|BSU07160	4.51e-10	50.4	6.57e-12	54.7
WP_000417372.1|SA1141	NP_388810.2|BSU09290	1.63e-284	776	3.56e-285	777
WP_000418035.1|SAP009	NP_390718.1|BSU28400	4.06e-09	48.9	5.18e-09	48.1
WP_000421410.1|SA0373	NP_390089.1|BSU22070	2.95e-65	196	4.33e-64	192
WP_000421713.1|SA2406	NP_390984.1|BSU31060	8.78e-245	675	5.74e-247	680
WP_000422861.1|SA0528	NP_388228.1|BSU03460	1.68e-82	241	2.45e-81	238
WP_000422908.1|SA0757	NP_388729.1|BSU08480	3.96e-26	95.9	1.62e-24	91.3
WP_000424963.1|SA0376	NP_388517.2|BSU06360	9.51e-299	813	8.06e-297	808
WP_000425353.1|SA1488	NP_390687.2|BSU28090	0.0	1271	0.0	1273
WP_000426912.1|SA1445	YP_054589.1|BSU27400	3.27e-29	97.1	1.21e-28	95.1
WP_000426914.1|SA1075	NP_389474.1|BSU15920	7.65e-26	87.8	3.38e-26	88.2
WP_000427767.1|SA0852	NP_389019.2|BSU11370	1.08e-126	362	8.38e-128	365
WP_000429006.1|SA0681	NP_390280.2|BSU24000	5.18e-58	185	1.01e-59	189
WP_000429674.1|SA2109	NP_388088.1|BSU02060	2.22e-226	626	3.46e-227	627
WP_000431312.1|SA1438	NP_390610.1|BSU27320	4.27e-67	198	5.36e-67	197
WP_000432017.1|SA0185	NP_388051.1|BSU01700	1.90e-86	258	2.64e-88	262
WP_000432078.1|SA1014	NP_388184.2|BSU03020	2.42e-40	149	1.79e-44	159
WP_000432352.1|SA2486	NP_388638.1|BSU07570	6.13e-173	491	4.17e-175	496
WP_000433354.1|SA1198	NP_388901.1|BSU10200	3.76e-150	423	4.78e-150	422
WP_000434765.1|SA1570	NP_390870.2|BSU29920	8.79e-57	177	6.63e-59	182
WP_000435046.1|SA2301	NP_388110.1|BSU02280	3.60e-22	85.5	1.09e-24	91.3
WP_000435046.1|SA2301	NP_389701.1|BSU18190	2.79e-23	89.4	2.70e-26	96.7
WP_000435109.1|SA0643	NP_388296.1|BSU04150	1.42e-96	284	7.69e-98	286
WP_000435143.1|SA1506	NP_390773.1|BSU28950	0.0	932	0.0	942
WP_000435374.1|SA0984	NP_390743.1|BSU28650	5.42e-72	217	3.42e-72	217
WP_000435806.1|SA1689	NP_388734.1|BSU08530	2.42e-22	80.9	6.56e-24	84.3
WP_000437472.1|SA0934	NP_389273.1|BSU13900	1.73e-36	115	4.41e-36	114
WP_000437969.1|SA1667	NP_388813.1|BSU09320	1.92e-88	268	3.49e-88	267
WP_000439693.1|SA1417	NP_390436.1|BSU25580	6.08e-75	219	3.32e-75	219
WP_000442480.1|SA1301	NP_390154.1|BSU22730	4.22e-70	205	1.86e-70	205
WP_000446299.1|SA0144	NP_391507.1|BSU36260	1.48e-39	133	1.21e-44	146
WP_000446724.1|SA0667	NP_389255.1|BSU13720	7.92e-119	334	1.40e-118	333
WP_000447678.1|SA1901	NP_391518.2|BSU36370	5.87e-63	186	5.04e-63	186
WP_000447733.1|SA1328	NP_390232.2|BSU23510	8.77e-115	330	9.60e-116	332
WP_000448078.1|SA1146	NP_390073.1|BSU21900	3.19e-53	163	3.53e-54	165
WP_000448224.1|SA2187	NP_388211.1|BSU03290	6.06e-33	107	1.35e-33	108
WP_000448918.1|SA2367	NP_390568.2|BSU26910	1.68e-23	93.6	7.34e-23	91.3
WP_000448934.1|SA0855	NP_389024.1|BSU11420	2.86e-161	450	6.92e-159	444
WP_000449218.1|SA0007	NP_391751.1|BSU38720	3.04e-27	103	1.02e-26	101
WP_000450257.1|SA0657	NP_388836.1|BSU09550	3.58e-137	398	5.80e-135	392
WP_000450297.1|SA1219	NP_390376.2|BSU24970	9.57e-43	145	7.54e-44	148
WP_000451294.1|SA1040	NP_389429.3|BSU15460	2.86e-146	410	1.25e-146	410
WP_000451438.1|SA1925	NP_389835.1|BSU19540	3.36e-23	83.6	3.01e-23	83.2
WP_000453306.1|SA1606	NP_390783.1|BSU29050	2.21e-104	302	1.61e-103	299
WP_000453306.1|SA1606	NP_391220.1|BSU33400	2.22e-103	299	4.87e-104	300
WP_000454063.1|SA1335	NP_390265.1|BSU23840	8.94e-85	254	3.05e-87	260
WP_000454780.1|SA0513	NP_391377.1|BSU34970	3.74e-13	63.2	3.07e-13	62.8
WP_000455256.1|SA0538	NP_391676.1|BSU37970	1.39e-84	247	1.04e-83	244
WP_000455597.1|SA0947	NP_389347.1|BSU14640	3.41e-23	82.0	5.90e-23	80.9
WP_000455988.1|SA2335	NP_389237.1|BSU13540	1.79e-25	93.2	3.32e-24	89.4
WP_000457386.1|SA1473	NP_390674.1|BSU27960	1.78e-49	149	7.87e-50	149
WP_000460242.1|SA1920	NP_391582.1|BSU37010	3.09e-160	450	2.36e-161	452
WP_000460421.1|SA2318	NP_389468.1|BSU15860	3.60e-111	321	2.26e-111	321
WP_000466748.1|SA0360	NP_391697.2|BSU38180	3.26e-10	48.5	5.65e-10	47.4
WP_000467123.1|SA0964	NP_389370.1|BSU14870	8.04e-71	218	5.74e-70	216
WP_000467655.1|SA0330	NP_388302.1|BSU04210	3.05e-52	162	1.36e-52	162
WP_000468384.1|SA1022	NP_389397.1|BSU15140	1.44e-147	414	4.24e-146	410
WP_000469894.1|SA0638	NP_390993.1|BSU31150	1.07e-97	285	4.82e-95	278
WP_000471571.1|SA1523	NP_390799.2|BSU29210	4.23e-128	363	2.20e-127	360
WP_000472256.1|SA1372	NP_390351.1|BSU24710	3.92e-17	67.4	5.82e-18	68.9
WP_000472302.1|SA1498	NP_390700.2|BSU28220	2.87e-211	584	1.80e-211	584
WP_000473653.1|SA1255	NP_390105.1|BSU22230	9.01e-52	160	7.03e-53	162
WP_000473678.1|SA2326	NP_389272.1|BSU13890	1.19e-271	759	1.52e-271	759
WP_000473699.1|SA1103	NP_389535.1|BSU16530	7.00e-98	284	1.56e-98	285
WP_000477989.1|SA2115	NP_388700.1|BSU08190	4.55e-46	151	3.69e-50	161
WP_000479279.1|SA0600	NP_391781.2|BSU39020	1.24e-104	312	6.82e-103	307
WP_000479576.1|NODATA	NP_388242.1|BSU03600	6.24e-71	214	1.91e-71	214
WP_000480800.1|SA1021	NP_389396.1|BSU15130	2.24e-69	202	2.43e-70	204
WP_000481425.1|SA2293	NP_391887.1|BSU40070	1.25e-184	519	8.26e-187	524
WP_000481443.1|SA1177	NP_389672.1|BSU17890	6.19e-296	819	8.56e-293	810
WP_000483052.1|SA2229	NP_388313.1|BSU04320	2.35e-235	660	1.37e-238	668
WP_000483153.1|SA1894	NP_391708.1|BSU38290	7.93e-57	176	4.17e-56	174
WP_000483720.1|SA0922	NP_388531.2|BSU06490	1.93e-184	521	7.67e-183	517
WP_000486810.1|SA2112	NP_389817.1|BSU19350	6.87e-108	313	2.98e-106	309
WP_000487154.1|SA1277	NP_390099.1|BSU22170	2.72e-157	444	2.60e-159	449
WP_000491755.1|SA0618	NP_389168.1|BSU12850	1.92e-64	195	7.39e-66	198
WP_000491986.1|SA0906	NP_389066.1|BSU11840	1.32e-34	114	4.23e-32	107
WP_000492108.1|SA1402	NP_390416.1|BSU25380	6.92e-141	399	2.17e-141	399
WP_000493887.1|SA1588	NP_390208.1|BSU23270	7.15e-58	179	2.11e-56	174
WP_000494134.1|SA1399	NP_390410.2|BSU25320	2.05e-57	173	6.48e-58	174
WP_000496100.1|SA1470	NP_390670.1|BSU27920	7.17e-207	574	1.92e-208	577
WP_000503590.1|SA0431	NP_389726.2|BSU18440	8.81e-183	518	1.21e-179	509
WP_000503822.1|SA2070	NP_390824.1|BSU29460	7.82e-49	152	2.84e-48	150
WP_000505015.1|SA1191	NP_389271.2|BSU13880	1.40e-55	178	7.05e-55	176
WP_000506531.1|SA0708	NP_391410.1|BSU35300	0.0	1002	0.0	1016
WP_000511135.1|SA1905	NP_391562.1|BSU36810	2.00e-279	761	1.32e-281	766
WP_000513305.1|SA0716	NP_391379.1|BSU34990	3.14e-114	327	2.46e-117	334
WP_000514290.1|SA0939	NP_389334.1|BSU14510	1.18e-99	285	2.46e-98	281
WP_000514408.1|SA2185	NP_391609.2|BSU37280	0.0	1568	0.0	1567
WP_000516269.1|SA1138	NP_389587.1|BSU17050	2.24e-213	608	3.74e-213	607
WP_000517908.1|SA1067	NP_389464.1|BSU15820	2.90e-28	92.8	2.58e-28	92.4
WP_000520231.1|SA0770	NP_391153.1|BSU32740	5.99e-74	221	2.73e-71	213
WP_000521495.1|SA1965	NP_388058.1|BSU01770	6.49e-218	603	2.70e-216	599
WP_000521533.1|SA0845	NP_389026.1|BSU11440	1.55e-97	287	1.85e-100	294
WP_000523157.1|SA2120	NP_390807.1|BSU29290	2.16e-100	300	1.33e-101	303
WP_000523157.1|SA2120	NP_391826.2|BSU39470	3.75e-95	286	1.20e-95	286
WP_000524830.1|SA2132	NP_388870.2|BSU09890	2.06e-112	324	3.66e-112	323
WP_000524903.1|SA1426	NP_390446.1|BSU25680	6.38e-72	211	1.60e-71	210
WP_000525078.1|SA1288	NP_390121.1|BSU22400	2.23e-104	342	2.69e-112	363
WP_000525106.1|SA0675	NP_388618.1|BSU07370	3.37e-178	516	5.29e-179	518
WP_000526539.1|SA1581	NP_390926.1|BSU30480	3.48e-178	492	4.68e-180	496
WP_000526694.1|SA0896	NP_390960.1|BSU30820	2.16e-120	364	3.55e-121	365
WP_000529877.1|SA2041	NP_388003.2|BSU01220	1.14e-121	341	7.16e-122	341
WP_000531823.1|SA1864	NP_390704.1|BSU28260	1.93e-212	591	8.33e-211	586
WP_000532966.1|SA0624	NP_388566.3|BSU06840	3.29e-122	344	5.92e-122	343
WP_000533238.1|SA1432	NP_388288.3|BSU04060	1.06e-136	394	4.97e-139	399
WP_000533479.1|SA1508	NP_390777.1|BSU28990	1.59e-47	167	7.26e-52	178
WP_000534425.1|SA2396	NP_388615.1|BSU07340	4.83e-86	269	3.18e-85	266
WP_000534425.1|SA2396	NP_388827.1|BSU09460	4.60e-84	264	6.57e-82	258
WP_000536961.1|SA2303	NP_388331.1|BSU04500	6.64e-08	48.9	7.26e-08	48.1
WP_000538625.1|SA2302	NP_388330.1|BSU04490	3.79e-51	165	8.14e-55	174
WP_000542274.1|SA2022	NP_388025.1|BSU01440	3.93e-55	165	3.44e-55	164
WP_000545370.1|SA1715	NP_388551.2|BSU06690	1.01e-267	732	3.66e-267	730
WP_000545451.1|SA1496	NP_390695.1|BSU28170	1.42e-154	443	1.82e-154	442
WP_000545928.1|SA2082	NP_391547.1|BSU36660	1.37e-37	119	9.04e-38	119
WP_000546611.1|SA1880	NP_389268.1|BSU13850	7.68e-44	164	3.35e-44	164
WP_000547687.1|SA2036	NP_388008.1|BSU01270	1.20e-48	147	2.57e-49	148
WP_000547794.1|SA0479	NP_391820.2|BSU39410	2.92e-162	458	7.19e-162	457
WP_000547838.1|SA2482	NP_388147.1|BSU02650	2.36e-59	182	4.61e-61	186
WP_000547910.1|SA1066	NP_389462.1|BSU15800	1.23e-48	155	6.86e-50	158
WP_000548702.1|SA2131	NP_388871.2|BSU09900	3.10e-56	187	5.16e-57	189
WP_000549207.1|SA1039	NP_389428.1|BSU15450	6.53e-43	137	7.26e-46	144
WP_000549287.1|SA0276	NP_391066.2|BSU31875	3.19e-295	877	3.33e-297	882
WP_000549734.1|SA2329	YP_003097798.1|BSU40021	2.38e-22	82.8	2.72e-20	77.0
WP_000551283.1|SA0468	NP_387949.1|BSU00680	2.52e-74	218	3.70e-73	214
WP_000551342.1|SA0430	NP_389727.2|BSU18450	0.0	1542	0.0	1535
WP_000551762.1|SA0480	NP_387964.1|BSU00830	6.40e-48	149	8.12e-48	148
WP_000551836.1|SA1654	NP_388886.1|BSU10050	2.47e-31	120	6.95e-30	115
WP_000553924.1|SA1543	NP_389610.1|BSU17280	1.49e-31	107	1.82e-34	114
WP_000556760.1|SA0733	NP_391243.1|BSU33630	1.57e-27	92.0	6.54e-26	87.4
WP_000559159.1|SA0438	NP_387902.1|BSU00210	9.00e-114	319	3.97e-114	320
WP_000560839.1|SA1055	NP_389453.1|BSU15710	5.23e-279	787	2.51e-281	792
WP_000561358.1|SA1145	NP_389616.1|BSU17340	4.90e-19	70.5	7.16e-20	72.0
WP_000562498.1|SA0687	NP_389621.1|BSU17390	1.84e-104	306	3.13e-107	312
WP_000564315.1|SA1384	NP_388169.1|BSU02870	4.80e-41	140	6.95e-43	144
WP_000565304.1|SA0146	NP_391505.1|BSU36240	1.40e-62	194	2.48e-62	192
WP_000565310.1|SA2455	NP_391505.1|BSU36240	2.05e-62	193	4.51e-63	194
WP_000568351.1|SA1348	NP_390285.1|BSU24050	6.12e-110	320	2.91e-112	325
WP_000569120.1|SA2236	NP_391252.1|BSU33720	8.08e-68	204	1.38e-70	211
WP_000569120.1|SA2236	NP_391262.1|BSU33820	4.30e-70	210	1.28e-73	218
WP_000569649.1|SA2023	NP_388024.1|BSU01430	4.70e-171	474	5.10e-172	476
WP_000570687.1|SA0871	NP_390659.2|BSU27810	8.48e-170	486	2.65e-172	491
WP_000571207.1|SA0769	NP_391154.1|BSU32750	3.05e-118	342	3.12e-117	339
WP_000571407.1|SA0192	NP_389319.1|BSU14360	1.12e-69	210	4.10e-69	208
WP_000571407.1|SA0192	NP_391208.2|BSU33270	2.05e-72	217	2.61e-72	216
WP_000571549.1|SA1891	NP_391540.1|BSU36590	2.29e-199	560	6.53e-198	555
WP_000571742.1|SA2466	NP_391368.1|BSU34880	2.62e-36	125	3.71e-35	122
WP_000572038.1|SA2191	NP_390598.1|BSU27200	4.54e-18	78.6	8.70e-22	88.2
WP_000572235.1|SA1060	NP_389456.1|BSU15740	4.20e-111	331	1.50e-113	337
WP_000572878.1|SA1724	NP_388526.1|BSU06440	4.69e-239	655	5.35e-242	662
WP_000573077.1|SA0810	NP_391041.3|BSU31630	2.99e-153	443	6.74e-159	457
WP_000573240.1|SA2160	NP_388913.1|BSU10320	9.88e-105	307	5.66e-103	302
WP_000578458.1|SA1025	NP_389402.2|BSU15190	1.80e-115	333	6.45e-120	344
WP_000579275.1|SA1427	NP_390605.1|BSU27270	1.44e-73	220	7.39e-78	230
WP_000579563.1|SA1063	NP_389459.1|BSU15770	8.54e-124	379	1.21e-125	383
WP_000581197.1|SA1875	NP_388343.1|BSU04620	1.75e-34	112	9.09e-34	110
WP_000589549.1|SA0759	NP_391160.1|BSU32810	3.89e-42	132	1.41e-41	130
WP_000590805.1|SA1857	NP_388472.1|BSU05910	3.57e-38	124	4.05e-39	126
WP_000590809.1|SA1674	NP_388241.2|BSU03590	5.28e-100	288	5.92e-101	290
WP_000590809.1|SA1674	NP_390276.1|BSU23960	5.58e-98	283	2.47e-98	283
WP_000590809.1|SA1674	NP_390620.1|BSU27430	1.13e-95	277	8.79e-97	279
WP_000590826.1|SA1457	NP_390634.1|BSU27560	4.88e-187	523	6.22e-187	522
WP_000590854.1|SA0166	NP_388763.3|BSU08830	4.17e-51	164	7.64e-51	163
WP_000592307.1|SA2056	NP_388553.2|BSU06710	2.27e-288	830	7.09e-289	830
WP_000592596.1|SA2465	NP_391367.1|BSU34870	1.26e-90	265	3.68e-89	261
WP_000593194.1|SA1092	NP_389493.1|BSU16110	1.20e-51	168	1.25e-53	173
WP_000593361.1|SA0517	NP_391466.1|BSU35850	4.57e-48	159	2.01e-48	159
WP_000593361.1|SA0517	NP_391510.1|BSU36290	6.87e-47	155	8.42e-47	155
WP_000593436.1|SA1156	NP_391289.1|BSU34090	5.10e-55	177	4.06e-56	180
WP_000594954.1|SA1896	NP_389053.1|BSU11710	8.97e-71	216	1.43e-68	210
WP_000595011.1|SA1462	NP_390640.1|BSU27620	5.25e-173	513	2.42e-173	514
WP_000597238.1|SA1683	NP_388749.2|BSU08690	1.06e-243	679	6.69e-244	679
WP_000598444.1|SA0786	NP_391111.2|BSU32310	6.32e-38	120	6.99e-39	122
WP_000598482.1|SA0178	NP_389001.2|BSU11190	4.45e-104	306	4.30e-106	311
WP_000600387.1|SA0873	NP_389067.1|BSU11850	1.13e-38	127	1.26e-39	129
WP_000602057.1|SA1852	NP_388476.2|BSU05950	1.70e-188	544	1.80e-192	553
WP_000602950.1|SA2067	NP_389312.1|BSU14290	4.77e-20	79.0	4.89e-23	86.3
WP_000604514.1|SA0668	NP_387956.1|BSU00750	5.60e-49	155	6.07e-50	157
WP_000605281.1|SA0173	NP_389714.1|BSU18320	9.35e-279	889	2.72e-286	909
WP_000606324.1|SA0804	NP_391084.1|BSU32040	1.84e-120	355	1.36e-116	345
WP_000606480.1|SA0968	NP_389382.1|BSU14990	9.73e-34	112	5.80e-32	107
WP_000606693.1|SA1343	NP_390271.2|BSU23910	4.10e-135	387	5.84e-134	384
WP_000607067.1|SA0253	NP_390768.1|BSU28900	2.12e-79	235	9.29e-80	235
WP_000607104.1|NODATA	NP_389424.1|BSU15410	1.68e-57	181	9.24e-59	184
WP_000608129.1|SA0782	NP_391119.2|BSU32390	2.13e-106	307	1.64e-107	310
WP_000608433.1|SA0693	NP_389406.1|BSU15230	8.50e-65	203	4.12e-61	193
WP_000608509.1|SA1274	NP_390085.1|BSU22030	1.16e-77	276	7.57e-78	276
WP_000609346.1|SA2307	NP_389170.1|BSU12870	8.51e-91	270	5.74e-93	275
WP_000610051.1|SA0115	NP_391026.2|BSU31480	3.86e-34	128	4.72e-36	132
WP_000611464.1|SA1886	NP_388338.1|BSU04570	8.62e-129	377	6.21e-128	375
WP_000612126.1|SA2083	NP_391546.1|BSU36650	8.78e-30	101	2.50e-30	102
WP_000613541.1|SA0794	NP_391730.1|BSU38510	1.13e-132	383	8.03e-137	393
WP_000613722.1|SA0474	NP_387960.1|BSU00790	1.41e-43	139	1.15e-44	141
WP_000614712.1|SA0960	NP_389365.1|BSU14820	4.98e-20	78.6	6.75e-19	75.1
WP_000615921.1|SA2037	NP_388007.1|BSU01260	5.73e-78	223	1.78e-78	223
WP_000616784.1|SA2028	NP_388017.1|BSU01360	5.59e-171	483	8.68e-172	484
WP_000616840.1|SA0690	NP_388264.1|BSU03820	4.78e-98	284	1.57e-100	290
WP_000617356.1|SA2317	NP_391537.1|BSU36560	6.29e-26	94.0	2.79e-26	94.4
WP_000617735.1|SA0707	NP_391411.1|BSU35310	3.31e-65	196	7.23e-66	197
WP_000621175.1|SA1873	NP_388347.1|BSU04660	8.37e-51	154	2.63e-53	159
WP_000621532.1|SA2390	NP_390122.1|BSU22410	8.08e-53	159	7.54e-55	164
WP_000623440.1|SA2128	NP_388646.1|BSU07650	6.91e-39	130	2.81e-40	134
WP_000623881.1|SA2032	NP_388013.2|BSU01320	2.86e-54	162	2.57e-54	162
WP_000623903.1|SA1069	NP_389466.1|BSU15840	4.52e-211	594	7.61e-209	588
WP_000624577.1|SA1389	NP_390397.1|BSU25180	2.16e-50	160	7.36e-50	158
WP_000624945.1|SA1149	NP_389214.1|BSU13310	6.24e-15	62.8	7.80e-14	59.3
WP_000625061.1|SA2347	NP_389241.1|BSU13580	1.76e-103	308	1.25e-105	313
WP_000625878.1|SA0604	NP_391211.1|BSU33300	1.28e-86	261	1.81e-85	258
WP_000626082.1|SA1526	NP_390803.1|BSU29250	7.56e-105	306	3.34e-105	306
WP_000626504.1|SA1359	NP_390325.2|BSU24450	8.81e-94	268	5.79e-96	273
WP_000626897.1|SA1061	NP_389457.1|BSU15750	6.42e-189	523	8.51e-191	527
WP_000627144.1|SA1411	NP_390427.1|BSU25490	1.02e-55	181	1.42e-58	188
WP_000631969.1|SA0488	NP_387975.1|BSU00940	8.92e-217	602	3.94e-217	602
WP_000633692.1|SA1472	NP_390673.2|BSU27950	1.29e-21	79.3	1.06e-22	81.6
WP_000633782.1|SA0558	NP_391496.1|BSU36150	3.88e-49	154	3.06e-50	156
WP_000634098.1|SA0418	NP_390604.1|BSU27260	3.66e-93	275	3.51e-90	267
WP_000635623.1|SA2467	NP_391369.1|BSU34890	5.30e-44	142	3.24e-45	145
WP_000636142.1|SA1704	NP_388650.1|BSU07690	3.46e-92	269	8.68e-92	267
WP_000638419.1|SA0712	NP_391398.1|BSU35180	1.97e-09	46.2	1.55e-07	40.8
WP_000638459.1|SA0938	NP_390950.1|BSU30720	5.01e-54	177	2.48e-57	186
WP_000638475.1|SA0241	NP_387971.1|BSU00900	1.76e-24	94.4	1.31e-27	102
WP_000638613.1|SA0634	NP_389191.1|BSU13080	7.66e-13	60.5	3.30e-13	60.8
WP_000638870.1|SA0453	NP_387927.1|BSU00460	1.18e-102	298	4.63e-104	301
WP_000640266.1|SA2468	NP_391370.1|BSU34900	6.88e-59	180	7.61e-60	182
WP_000640487.1|SA1185	YP_054580.1|BSU18040	4.46e-44	138	1.54e-44	139
WP_000640737.1|SA0654	NP_389322.1|BSU14390	1.09e-92	274	1.82e-95	281
WP_000643986.1|SA2064	NP_389309.1|BSU14260	8.96e-18	74.7	1.09e-17	73.9
WP_000644391.1|SA1309	NP_390170.1|BSU22890	9.52e-68	204	4.94e-67	202
WP_000644737.1|SA2039	NP_388005.1|BSU01240	2.13e-28	93.6	5.41e-30	97.1
WP_000645452.1|SA0251	NP_390770.1|BSU28920	2.22e-64	197	1.55e-63	195
WP_000645608.1|SA0240	NP_388496.1|BSU06150	4.44e-52	173	6.73e-54	177
WP_000646211.1|SA0239	NP_388496.1|BSU06150	6.59e-57	186	2.95e-57	186
WP_000646228.1|SA1123	NP_389569.2|BSU16870	3.06e-44	145	5.58e-44	144
WP_000648617.1|SA1439	NP_390611.1|BSU27330	1.44e-99	284	1.31e-99	284
WP_000648723.1|SA1963	NP_388281.2|BSU03990	1.50e-88	268	2.12e-90	273
WP_000649791.1|SA0460	NP_387934.1|BSU00530	2.55e-69	206	1.12e-69	206
WP_000650082.1|SA1509	NP_390778.1|BSU29000	1.99e-54	166	9.93e-54	163
WP_000651051.1|SA0323	NP_389719.2|BSU18370	8.88e-33	126	5.71e-33	126
WP_000651160.1|SA1190	NP_388124.2|BSU02420	1.73e-158	455	2.14e-158	454
WP_000651160.1|SA1190	NP_389694.1|BSU18120	6.95e-165	471	7.77e-163	465
WP_000652047.1|SA1148	NP_389626.2|BSU17440	2.09e-178	501	7.70e-178	499
WP_000654030.1|SA0726	NP_391275.1|BSU33950	1.77e-95	284	5.59e-96	285
WP_000654067.1|SA1047	NP_389438.1|BSU15550	5.70e-78	231	1.72e-76	227
WP_000654184.1|SA1916	NP_391572.1|BSU36910	4.33e-52	161	9.86e-53	162
WP_000655692.1|SA0347	NP_389069.1|BSU11870	5.26e-121	351	7.25e-123	355
WP_000659319.1|SA0998	NP_390714.1|BSU28360	7.04e-63	190	1.69e-60	184
WP_000659683.1|SA2457	NP_391507.1|BSU36260	6.63e-37	126	5.65e-42	139
WP_000659770.1|SA0293	NP_391685.1|BSU38060	1.09e-14	68.9	6.39e-19	80.1
WP_000660045.1|SA0822	NP_390823.1|BSU29450	6.04e-204	564	1.89e-204	565
WP_000660710.1|SA2300	NP_388130.2|BSU02480	8.81e-50	172	2.02e-53	181
WP_000661906.1|SA0579	NP_391039.1|BSU31610	3.68e-34	113	5.80e-35	115
WP_000662022.1|SA0085	NP_388684.1|BSU08030	3.24e-189	521	8.17e-189	519
WP_000662676.1|SA0714	NP_391396.1|BSU35160	0.0	1374	0.0	1378
WP_000663030.1|SA0679	NP_390143.2|BSU22620	1.65e-107	316	6.04e-107	314
WP_000664737.1|SA0491	NP_387978.1|BSU00970	2.61e-38	126	1.03e-36	121
WP_000664775.1|SA1122	NP_389568.2|BSU16860	1.12e-131	383	7.38e-129	375
WP_000666757.1|SA1424	NP_390444.2|BSU25660	4.36e-60	189	3.21e-59	186
WP_000666806.1|SA0920	NP_388529.1|BSU06470	5.37e-98	281	7.28e-100	286
WP_000667126.1|SA1492	NP_390691.1|BSU28130	1.52e-146	412	5.47e-146	410
WP_000667269.1|SA0133	NP_391821.2|BSU39420	3.54e-80	236	1.58e-80	236
WP_000668336.1|SA0943	NP_389340.2|BSU14570	3.16e-10	54.7	6.59e-12	58.9
WP_000668818.1|SA0884	NP_388906.1|BSU10250	6.85e-136	386	1.20e-140	397
WP_000668894.1|SA0176	NP_389003.1|BSU11210	1.50e-26	100	2.52e-27	102
WP_000669376.1|SA1668	NP_388802.2|BSU09210	1.50e-55	178	6.45e-54	173
WP_000669862.1|NODATA	NP_388523.1|BSU06410	3.69e-12	52.0	1.52e-11	50.1
WP_000669923.1|SA0866	NP_389044.1|BSU11620	5.55e-54	174	1.23e-54	175
WP_000670752.1|SA0829	NP_388956.1|BSU10750	4.33e-74	226	1.09e-73	225
WP_000670950.1|SA0983	NP_388596.2|BSU07150	6.85e-09	46.6	4.68e-08	43.9
WP_000672013.1|SA1612	NP_390941.1|BSU30630	4.09e-27	96.7	1.03e-26	95.1
WP_000677261.1|SA0518	NP_388815.1|BSU09340	2.25e-17	72.8	9.74e-17	70.5
WP_000680740.1|SA0462	NP_387938.1|BSU00570	6.24e-61	206	2.55e-66	219
WP_000681757.1|SA1310	NP_388151.1|BSU02690	5.80e-45	154	2.38e-43	149
WP_000682619.1|SA0177	NP_389002.2|BSU11200	2.78e-133	385	9.22e-136	391
WP_000682646.1|SA1455	NP_390632.3|BSU27540	1.00e-129	364	6.22e-130	364
WP_000683940.1|SA1388	NP_390396.1|BSU25170	4.47e-78	241	4.50e-77	238
WP_000684147.1|SA2099	NP_388604.1|BSU07230	1.51e-21	91.7	1.08e-20	88.6
WP_000684743.1|NODATA	NP_391573.1|BSU36920	2.16e-22	84.7	1.50e-23	87.0
WP_000685067.1|SA0932	NP_391715.1|BSU38360	4.11e-119	348	1.49e-118	346
WP_000686344.1|SA0704	NP_391428.1|BSU35480	2.17e-60	190	5.27e-60	189
WP_000687330.1|SA1083	NP_389485.1|BSU16030	6.06e-116	328	2.17e-115	327
WP_000687412.1|NODATA	NP_389297.1|BSU14140	2.32e-53	172	9.46e-55	176
WP_000688122.1|SA1172	NP_391093.2|BSU32130	9.47e-186	512	4.19e-186	512
WP_000689582.1|SA1568	NP_390867.1|BSU29890	1.61e-89	263	2.82e-91	267
WP_000690007.1|SA1531	NP_391071.1|BSU31930	1.86e-170	477	7.46e-167	468
WP_000690025.1|SA1291	NP_390127.1|BSU22460	8.35e-147	417	3.43e-145	413
WP_000690405.1|SA0212	NP_388708.1|BSU08270	4.06e-63	199	1.24e-63	200
WP_000690439.1|SA0478	NP_387893.1|BSU00120	1.84e-72	214	3.46e-72	213
WP_000691584.1|SA1748	NP_390924.1|BSU30460	3.21e-23	84.7	1.83e-24	87.4
WP_000691774.1|SA0455	NP_387929.1|BSU00480	2.82e-50	153	1.24e-50	153
WP_000692521.1|SA0685	NP_389619.1|BSU17370	1.96e-31	105	6.01e-32	106
WP_000692648.1|SA2184	NP_391608.1|BSU37270	3.23e-264	725	1.72e-267	733
WP_000697220.1|SA1374	NP_390353.1|BSU24730	7.47e-59	190	5.99e-61	195
WP_000697334.1|SA1917	NP_391574.1|BSU36930	8.02e-29	100	1.91e-29	101
WP_000697877.1|SA2418	NP_391352.1|BSU34720	3.74e-63	193	1.10e-64	197
WP_000698231.1|SA1228	NP_390130.1|BSU22490	2.46e-18	78.6	3.11e-17	75.1
WP_000700080.1|SA0450	NP_387922.1|BSU00410	1.49e-52	163	4.23e-54	166
WP_000700882.1|SA0840	NP_391766.1|BSU38870	1.24e-45	144	2.49e-44	140
WP_000700925.1|SA2240	NP_391319.1|BSU34390	5.66e-63	208	5.65e-62	205
WP_000702778.1|SA0659	NP_388740.1|BSU08600	7.03e-113	327	6.74e-115	332
WP_000704122.1|SA1453	NP_390630.2|BSU27520	4.01e-61	181	5.00e-61	181
WP_000704775.1|SA0023	NP_391903.1|BSU40230	1.49e-63	189	9.87e-66	194
WP_000706111.1|SA2434	NP_389083.2|BSU12010	3.27e-229	648	4.43e-231	652
WP_000706315.1|SA2179	NP_391429.1|BSU35490	7.70e-49	156	2.55e-49	157
WP_000709277.1|SA0925	NP_388534.2|BSU06520	1.89e-190	538	1.63e-188	533
WP_000711896.1|SA0826	NP_389324.1|BSU14410	3.38e-43	140	3.43e-42	137
WP_000711896.1|SA0826	NP_390212.1|BSU23310	4.58e-44	142	9.76e-45	143
WP_000717561.1|SA1521	NP_390797.1|BSU29190	1.42e-140	397	3.56e-140	395
WP_000718107.1|SA1613	NP_390946.1|BSU30680	3.03e-36	114	2.04e-37	116
WP_000718953.1|SA1865	NP_390703.1|BSU28250	2.78e-66	199	2.59e-66	198
WP_000721336.1|SA2288	NP_391447.1|BSU35670	4.28e-148	414	1.35e-148	414
WP_000721551.1|SA2235	NP_391261.1|BSU33810	5.27e-120	344	1.46e-123	352
WP_000722165.1|SA1054	NP_389452.1|BSU15700	4.87e-143	410	9.48e-145	414
WP_000723418.1|SA1913	NP_391446.1|BSU35660	2.24e-170	477	1.00e-170	478
WP_000723436.1|SA0159	NP_391446.1|BSU35660	5.51e-163	459	1.21e-163	460
WP_000723836.1|SA2462	NP_388717.1|BSU08360	9.06e-16	74.3	7.81e-19	82.8
WP_000725167.1|SA1422	NP_390442.1|BSU25640	3.62e-41	134	1.10e-44	143
WP_000725802.1|SA1893	NP_390269.1|BSU23890	1.18e-41	142	2.96e-40	137
WP_000727423.1|SA1110	NP_389543.1|BSU16610	1.57e-20	75.5	2.90e-22	79.3
WP_000728170.1|SA0180	NP_390546.1|BSU26690	6.75e-112	333	2.07e-112	334
WP_000729744.1|SA1184	NP_389683.1|BSU18000	0.0	1311	0.0	1314
WP_000732324.1|SA0771	NP_391152.1|BSU32730	3.90e-100	291	8.07e-99	287
WP_000733285.1|SAP010	NP_389761.1|BSU18800	3.52e-60	190	2.71e-62	195
WP_000733409.1|SA0967	NP_389379.1|BSU14960	3.33e-42	147	2.52e-45	154
WP_000734075.1|SA1446	NP_390618.1|BSU27410	0.0	1034	0.0	1046
WP_000735038.1|SA2079	NP_391213.1|BSU33320	1.82e-48	161	8.46e-49	161
WP_000735864.1|SA1164	NP_391106.1|BSU32260	3.28e-107	320	7.39e-108	322
WP_000737162.1|SA0639	NP_391753.1|BSU38740	4.73e-53	186	7.15e-50	177
WP_000737654.1|SA0587	NP_390955.1|BSU30770	3.00e-41	142	3.43e-42	144
WP_000738250.1|SA2143	NP_388781.1|BSU09000	7.86e-52	164	1.11e-53	168
WP_000742837.1|SA2498	NP_391979.1|BSU40990	1.22e-74	226	9.62e-76	229
WP_000745087.1|SA0294	NP_390838.1|BSU29600	1.79e-94	288	1.30e-96	293
WP_000747873.1|SA0259	NP_391474.1|BSU35930	4.01e-29	100	4.92e-29	99.4
WP_000749045.1|SA0566	NP_391198.1|BSU33180	2.23e-67	209	8.37e-67	207
WP_000749795.1|SA1463	NP_390643.1|BSU27650	9.75e-251	711	2.64e-257	727
WP_000754443.1|SA0691	NP_388265.1|BSU03830	1.57e-75	232	5.12e-75	230
WP_000756612.1|SA1357	NP_390314.2|BSU24340	1.84e-227	628	5.70e-228	629
WP_000757880.1|SA0261	NP_388964.1|BSU10840	4.50e-50	167	4.02e-50	166
WP_000763043.1|SA1745	NP_388789.1|BSU09080	8.87e-42	143	2.55e-44	149
WP_000764419.1|SA1582	NP_390927.1|BSU30490	4.65e-58	177	1.14e-60	184
WP_000765183.1|SA0540	NP_391672.2|BSU37930	2.14e-41	130	1.92e-41	130
WP_000766009.1|SA0890	NP_388431.1|BSU05500	3.52e-09	48.1	1.23e-09	48.9
WP_000766074.1|SA2029	NP_388016.1|BSU01350	2.02e-78	226	7.31e-78	224
WP_000767028.1|SA1044	NP_389433.2|BSU15500	5.11e-203	564	1.86e-202	562
WP_000768192.1|SA1203	NP_390146.3|BSU22650	3.46e-28	102	4.38e-28	102
WP_000769415.1|SA0796	NP_391732.1|BSU38530	3.17e-67	215	1.94e-71	225
WP_000773921.1|SA2314	NP_391895.1|BSU40150	4.37e-73	217	9.52e-74	218
WP_000774281.1|SA0545	NP_391646.1|BSU37660	2.70e-150	422	2.90e-151	424
WP_000774556.1|SA1720	NP_388544.1|BSU06620	3.41e-292	810	2.14e-292	810
WP_000774684.1|SA1303	NP_390156.1|BSU22750	4.24e-108	308	8.52e-107	304
WP_000775113.1|SA0004	NP_387885.1|BSU00040	1.65e-154	436	1.47e-154	436
WP_000775150.1|SA2413	NP_391224.1|BSU33440	3.47e-211	600	2.98e-211	599
WP_000776312.1|SA1298	NP_390151.1|BSU22700	1.39e-76	237	5.01e-79	243
WP_000777188.1|SA1529	NP_390819.2|BSU29410	3.25e-74	221	8.16e-74	220
WP_000777577.1|SA0902	NP_389283.2|BSU14000	4.13e-114	335	2.04e-116	340
WP_000778528.1|SA1614	NP_390956.1|BSU30780	2.36e-30	115	2.35e-31	117
WP_000779504.1|SA0158	NP_391504.1|BSU36230	1.17e-41	149	2.83e-41	148
WP_000779749.1|SA1334	NP_390261.1|BSU23800	3.03e-48	158	6.61e-46	152
WP_000781162.1|SA0814	NP_391024.1|BSU31460	5.70e-18	71.2	9.07e-19	72.8
WP_000781979.1|SA0441	NP_387910.1|BSU00290	1.07e-51	155	4.72e-52	155
WP_000782121.1|SA1659	NP_388876.1|BSU09950	2.31e-27	105	1.84e-28	107
WP_000782736.1|SA2074	NP_391218.1|BSU33380	5.24e-48	157	7.44e-50	161
WP_000786734.1|SA0848	NP_389029.1|BSU11470	2.64e-142	400	6.90e-144	404
WP_000787940.1|SA0962	NP_389368.1|BSU14850	4.14e-65	210	6.56e-70	222
WP_000791620.1|SA2019	NP_388028.2|BSU01470	1.46e-76	230	3.72e-81	241
WP_000792417.1|SA0465	NP_387943.1|BSU00620	3.34e-08	45.8	1.38e-09	48.9
WP_000793018.1|SA0374	NP_390088.1|BSU22060	3.33e-152	435	1.01e-150	431
WP_000793067.1|SA0598	NP_387891.1|BSU00100	5.11e-38	140	4.54e-38	139
WP_000794020.1|SA0799	NP_391100.2|BSU32200	4.75e-151	426	1.48e-151	427
WP_000795811.1|SA0698	NP_391771.1|BSU38920	1.23e-161	457	1.03e-159	452
WP_000799248.1|SA0476	NP_388405.1|BSU05240	5.22e-93	286	1.21e-96	295
WP_000800700.1|SA2050	NP_388518.1|BSU06370	1.88e-182	513	4.35e-185	519
WP_000808495.1|SA2066	NP_389313.1|BSU14300	7.38e-56	169	2.82e-55	167
WP_000808621.1|SA1507	NP_390776.1|BSU28980	2.99e-81	245	4.46e-77	234
WP_000808849.1|SA1545	NP_390188.2|BSU23070	2.64e-142	417	1.39e-146	428
WP_000808888.1|SA0557	NP_391857.1|BSU39780	1.35e-126	361	3.12e-129	367
WP_000808968.1|SA1922	NP_390948.1|BSU30700	1.76e-36	115	3.60e-35	111
WP_000809131.1|SA1234	NP_388791.1|BSU09100	5.30e-35	110	2.37e-35	110
WP_000809131.1|SA1234	NP_390076.1|BSU21930	2.56e-35	110	3.24e-35	110
WP_000809514.1|SA0963	NP_389369.1|BSU14860	0.0	1506	0.0	1511
WP_000811163.1|SA1565	NP_390862.1|BSU29840	1.81e-34	111	5.54e-33	107
WP_000811375.1|SA0940	NP_389336.1|BSU14530	4.12e-284	780	1.26e-284	781
WP_000812829.1|SA0439	NP_387908.1|BSU00270	2.28e-72	233	7.24e-74	236
WP_000814094.1|SA1106	NP_389539.1|BSU16570	1.32e-266	736	2.35e-266	735
WP_000816184.1|SA0790	NP_391109.1|BSU32290	1.72e-93	273	9.25e-95	275
WP_000816304.1|SA0724	NP_388732.1|BSU08510	5.75e-75	229	2.57e-75	229
WP_000817954.1|SA0599	NP_391362.1|BSU34820	3.36e-162	472	1.73e-161	470
WP_000818278.1|SA0995	NP_390722.2|BSU28440	0.0	970	0.0	969
WP_000818525.1|SA1519	NP_388443.1|BSU05620	4.08e-156	447	1.37e-153	440
WP_000818915.1|SA0206	NP_391760.1|BSU38810	1.35e-172	482	2.80e-171	478
WP_000819096.1|SA0006	NP_387888.1|BSU00070	0.0	977	0.0	983
WP_000819532.1|SA1398	NP_390409.2|BSU25310	2.33e-15	63.9	3.50e-20	75.9
WP_000820897.1|SA0635	NP_391344.1|BSU34640	6.66e-60	182	6.02e-60	182
WP_000824948.1|SA2260	NP_391863.2|BSU39840	3.58e-117	334	1.68e-119	339
WP_000825098.1|SA0156	NP_391305.1|BSU34250	1.11e-44	144	8.60e-44	141
WP_000825530.1|SA0422	NP_388792.2|BSU09110	1.33e-36	128	5.09e-39	134
WP_000825921.1|SA2202	NP_388243.2|BSU03610	2.34e-76	229	2.46e-75	226
WP_000828719.1|SA0417	NP_388828.1|BSU09470	1.73e-130	381	1.69e-132	386
WP_000828719.1|SA0417	NP_389816.1|BSU19340	4.59e-129	377	6.57e-128	374
WP_000829167.1|SA1518	NP_390792.1|BSU29140	1.11e-158	447	9.83e-159	447
WP_000829632.1|SA0846	NP_389027.1|BSU11450	2.32e-92	275	5.70e-91	271
WP_000829632.1|SA0846	NP_389177.1|BSU12940	3.02e-91	273	1.20e-91	273
WP_000831055.1|SA2103	NP_391445.1|BSU35650	2.66e-72	223	6.46e-72	221
WP_000831496.1|SA0413	NP_388069.1|BSU01880	2.60e-58	173	6.86e-58	171
WP_000831700.1|SA1719	NP_388545.1|BSU06630	2.85e-82	254	8.91e-83	255
WP_000832260.1|SA0597	NP_391455.1|BSU35740	1.45e-66	194	3.10e-67	196
WP_000836461.1|SA1578	NP_390909.2|BSU30310	1.39e-23	84.0	4.99e-23	82.0
WP_000838029.1|SA0817	NP_390301.1|BSU24210	2.89e-117	342	8.46e-121	350
WP_000838479.1|SA2051	NP_388307.1|BSU04260	6.52e-231	658	2.45e-235	669
WP_000839926.1|SA1292	NP_390131.1|BSU22500	4.67e-43	133	7.60e-44	135
WP_000840576.1|SA1534	NP_390826.1|BSU29480	4.49e-50	166	3.49e-52	171
WP_000840811.1|SA2101	NP_390601.1|BSU27230	9.06e-15	64.7	2.10e-15	65.9
WP_000841351.1|SA1160	NP_389644.1|BSU17620	6.87e-31	108	1.44e-30	107
WP_000843292.1|SA0131	NP_389844.1|BSU19630	1.13e-77	231	5.71e-77	228
WP_000843611.1|SA0974	NP_389389.1|BSU15060	1.00e-59	196	3.90e-63	204
WP_000846746.1|SA1900	NP_391514.1|BSU36330	2.89e-22	83.2	9.45e-22	81.3
WP_000847936.1|SA1064	NP_389460.1|BSU15780	2.27e-84	252	3.33e-83	249
WP_000848304.1|SA1440	NP_390612.1|BSU27340	1.06e-235	646	1.56e-234	643
WP_000848350.1|SA0919	NP_388528.1|BSU06460	2.20e-17	67.0	1.33e-17	67.0
WP_000849163.1|SA0358	NP_391841.1|BSU39620	8.58e-13	57.4	1.16e-14	61.6
WP_000850015.1|SA2002	NP_391960.1|BSU40800	1.33e-14	63.2	1.08e-15	65.5
WP_000855514.1|SA0686	NP_389620.1|BSU17380	9.20e-270	755	1.08e-272	762
WP_000858779.1|SA1287	NP_390117.1|BSU22360	3.69e-254	694	5.69e-255	695
WP_000860047.1|SA2392	NP_390124.1|BSU22430	1.81e-86	256	4.66e-86	254
WP_000861572.1|SA0916	NP_388524.1|BSU06420	1.47e-64	192	6.59e-65	192
WP_000862095.1|SA1554	NP_390846.1|BSU29680	7.27e-304	831	1.86e-303	830
WP_000863439.1|SA0945	NP_389343.1|BSU14600	7.07e-201	559	3.40e-203	565
WP_000863468.1|SA1080	NP_389480.1|BSU15980	3.54e-225	622	7.60e-226	623
WP_000863556.1|SA1382	NP_390381.3|BSU25020	9.83e-110	309	2.09e-108	305
WP_000863968.1|SA2310	NP_388705.2|BSU08240	2.91e-42	143	6.98e-43	144
WP_000864185.1|SA1115	NP_389549.1|BSU16670	2.90e-87	261	2.51e-87	261
WP_000864305.1|SA0014	NP_391930.1|BSU40500	1.05e-58	176	1.15e-59	178
WP_000866415.1|SA0527	NP_391382.1|BSU35020	4.72e-68	207	8.07e-68	206
WP_000866971.1|SA2065	NP_389314.1|BSU14310	2.76e-09	45.8	1.22e-09	46.2
WP_000867697.1|SA1497	NP_390697.1|BSU28190	2.81e-81	237	4.33e-82	238
WP_000867951.1|SA1841	NP_389240.1|BSU13570	1.09e-67	207	3.39e-68	208
WP_000868342.1|SAS078	NP_388021.1|BSU01400	2.95e-22	75.9	1.85e-22	75.9
WP_000868413.1|SA1104	NP_389536.1|BSU16540	2.87e-67	206	6.56e-68	207
WP_000868645.1|SA1163	NP_388261.1|BSU03790	1.78e-145	420	1.26e-144	417
WP_000868999.1|SA0456	NP_387930.1|BSU00490	6.87e-41	127	2.07e-41	128
WP_000869983.1|SA1459	NP_390637.2|BSU27590	2.80e-41	131	4.40e-41	130
WP_000871607.1|SA0018	NP_391920.1|BSU40400	3.46e-187	538	9.14e-184	529
WP_000872158.1|SA0975	NP_389390.1|BSU15070	1.97e-26	96.3	5.77e-27	97.1
WP_000872486.1|SA0245	NP_387971.1|BSU00900	5.87e-27	100	2.27e-29	106
WP_000872606.1|SA0037	NP_388406.1|BSU05250	2.62e-58	174	4.02e-59	176
WP_000872660.1|SA1537	NP_390836.2|BSU29580	4.37e-132	382	1.35e-132	383
WP_000876318.1|SA0688	NP_388262.1|BSU03800	7.85e-118	339	7.28e-120	344
WP_000876638.1|SA2294	NP_391886.1|BSU40060	1.19e-234	651	2.37e-238	660
WP_000883648.1|SA1522	NP_390798.1|BSU29200	3.00e-139	394	1.37e-139	394
WP_000884332.1|SA0009	NP_387894.1|BSU00130	7.54e-162	459	2.87e-163	462
WP_000886500.1|SA0451	NP_387923.1|BSU00420	1.18e-126	360	4.82e-125	355
WP_000887920.1|SA0507	NP_388888.2|BSU10070	2.22e-108	321	2.83e-108	320
WP_000888486.1|SA1062	NP_389458.1|BSU15760	5.81e-57	179	1.69e-55	175
WP_000888997.1|SA1029	NP_389412.2|BSU15290	4.76e-174	487	2.67e-177	495
WP_000889252.1|SA0588	NP_390952.1|BSU30740	1.21e-32	118	2.39e-37	130
WP_000894464.1|SA0589	NP_390954.1|BSU30760	3.44e-63	195	4.37e-63	194
WP_000896697.1|SA0860	NP_389037.2|BSU11550	1.14e-45	152	7.97e-46	152
WP_000897044.1|SA0354	NP_391969.2|BSU40890	5.18e-41	126	1.86e-40	124
WP_000897132.1|SA0483	NP_387967.1|BSU00860	0.0	1120	0.0	1116
WP_000897635.1|SA1730	NP_388644.2|BSU07630	5.13e-129	371	6.56e-129	370
WP_000902099.1|SA1313	NP_390183.1|BSU23020	1.42e-91	283	1.80e-88	275
WP_000902175.1|SA1242	NP_389812.1|BSU19300	3.09e-23	80.5	7.88e-23	79.0
WP_000902805.1|SA0830	NP_388957.1|BSU10760	3.66e-14	61.2	2.68e-15	63.5
WP_000904312.1|SA0449	NP_387920.1|BSU00390	1.89e-125	353	1.94e-124	350
WP_000907311.1|SA2159	NP_391095.1|BSU32150	3.53e-38	125	1.57e-38	126
WP_000908182.1|SA1958	NP_389417.2|BSU15340	8.18e-63	195	6.50e-64	197
WP_000908969.1|SA0986	NP_390741.1|BSU28630	2.08e-267	757	2.30e-268	759
WP_000910489.1|SA1182	NP_391517.1|BSU36360	1.35e-33	110	2.62e-33	109
WP_000910686.1|SA0445	NP_387915.1|BSU00340	2.06e-75	226	9.33e-76	226
WP_000911041.1|SA1475	NP_390680.2|BSU28020	5.10e-45	150	1.09e-42	144
WP_000913317.1|SA1256	NP_390051.1|BSU21680	4.85e-59	176	5.04e-58	173
WP_000915238.1|SA1085	NP_388741.2|BSU08610	1.54e-79	272	9.71e-86	288
WP_000915997.1|SA0853	NP_389021.2|BSU11390	3.36e-71	220	6.55e-73	224
WP_000916187.1|SA1471	NP_390672.1|BSU27940	5.86e-58	170	7.41e-58	169
WP_000916196.1|SA1344	NP_390275.2|BSU23950	7.72e-70	217	9.53e-73	224
WP_000917289.1|SA1837	NP_388483.2|BSU06020	2.25e-37	118	3.46e-38	119
WP_000918667.1|SA0500	NP_387988.2|BSU01070	0.0	1891	0.0	1901
WP_000919769.1|SA1381	NP_390379.1|BSU25000	2.57e-178	522	2.99e-176	516
WP_000920239.1|SA2124	NP_389667.1|BSU17840	4.68e-61	181	1.75e-60	179
WP_000921965.1|SA0928	NP_389205.2|BSU13220	5.36e-77	247	9.39e-74	238
WP_000922320.1|SA0254	NP_391893.1|BSU40130	2.41e-59	184	1.97e-57	179
WP_000924220.1|SA1386	NP_390392.1|BSU25130	2.55e-164	455	1.96e-165	457
WP_000924990.1|SA0110	NP_388726.1|BSU08450	2.81e-71	221	1.11e-75	232
WP_000926310.1|SA2040	NP_388004.1|BSU01230	1.40e-84	241	8.75e-85	241
WP_000927371.1|SA1961	NP_388297.1|BSU04160	3.04e-87	285	7.19e-86	281
WP_000927632.1|SA0783	NP_391118.1|BSU32380	1.48e-69	213	1.78e-72	220
WP_000928413.1|SA0878	NP_389227.1|BSU13440	2.17e-84	252	4.46e-87	259
WP_000930014.1|SA0683	NP_389258.1|BSU13750	1.57e-105	296	1.02e-107	301
WP_000930514.1|SA0365	NP_391890.1|BSU40100	2.86e-234	650	1.80e-234	650
WP_000930649.1|SA2470	NP_391371.1|BSU34910	9.09e-97	293	2.61e-98	296
WP_000932694.1|SA1899	NP_391512.2|BSU36310	6.88e-23	83.6	2.63e-23	84.0
WP_000933195.1|SA0869	NP_389054.2|BSU11720	9.86e-100	288	1.63e-102	295
WP_000933774.1|SA0458	NP_387932.1|BSU00510	5.09e-173	479	9.02e-173	478
WP_000933820.1|SA1608	NP_390933.1|BSU30550	1.08e-214	591	5.85e-216	594
WP_000933956.1|SA1053	NP_389451.1|BSU15690	1.50e-08	43.5	1.75e-08	42.7
WP_000934155.1|SA2182	NP_391606.1|BSU37250	1.42e-73	219	9.40e-76	224
WP_000934799.1|SA0353	NP_391970.1|BSU40900	1.62e-65	195	4.24e-65	193
WP_000934894.1|SA1260	NP_390065.1|BSU21820	2.31e-108	313	1.48e-109	315
WP_000935991.1|SA1026	NP_389403.1|BSU15200	1.97e-138	402	3.82e-140	405
WP_000939059.1|SA1444	NP_390617.1|BSU27390	4.80e-58	174	5.89e-58	173
WP_000939521.1|SA1680	YP_054574.1|BSU08720	1.06e-46	146	8.53e-48	148
WP_000940790.1|SA0147	NP_391315.1|BSU34350	2.63e-196	561	1.54e-199	568
WP_000941336.1|SA0666	NP_389256.1|BSU13730	3.16e-60	179	1.50e-60	180
WP_000942210.1|SA1350	NP_390304.2|BSU24240	5.29e-145	427	6.70e-148	434
WP_000942303.1|SA1224	NP_389326.1|BSU14430	2.30e-290	794	5.11e-291	795
WP_000944149.1|SA2471	NP_391372.1|BSU34920	1.16e-43	142	2.97e-46	148
WP_000948295.1|SA0411	NP_388064.1|BSU01830	2.24e-170	487	1.66e-174	497
WP_000948974.1|SA2237	NP_391263.1|BSU33830	3.31e-159	450	4.77e-160	452
WP_000950281.1|SA0250	NP_390771.1|BSU28930	7.61e-178	513	8.51e-179	514
WP_000951441.1|SA0463	NP_387939.1|BSU00580	2.93e-111	332	4.00e-112	333
WP_000953755.1|SA2420	NP_388455.2|BSU05740	9.14e-141	409	2.52e-147	425
WP_000954271.1|SA0321	NP_389082.2|BSU12000	2.04e-55	196	7.83e-54	191
WP_000954271.1|SA0321	NP_391739.1|BSU38600	2.53e-55	196	8.25e-56	197
WP_000954799.1|SA0231	NP_389187.1|BSU13040	7.90e-84	258	2.06e-83	256
WP_000955235.1|SA1423	NP_390443.1|BSU25650	2.95e-43	133	2.62e-43	132
WP_000957020.1|SA1718	NP_388548.1|BSU06660	5.62e-185	524	6.80e-185	523
WP_000957037.1|SA0942	NP_389339.1|BSU14560	6.13e-77	225	9.53e-78	226
WP_000958224.1|SA0715	NP_391380.1|BSU35000	3.79e-128	365	6.22e-131	371
WP_000958531.1|SA1969	NP_388035.1|BSU01540	7.78e-166	464	5.94e-167	466
WP_000958858.1|SA0036	NP_390298.2|BSU24180	6.03e-34	119	3.43e-35	122
WP_000960858.1|SA2156	NP_388188.2|BSU03060	1.40e-164	475	4.02e-171	491
WP_000966142.1|SA1179	NP_389678.1|BSU17950	4.17e-51	157	2.58e-49	152
WP_000966695.1|SA2130	NP_388693.1|BSU08120	2.85e-42	131	1.33e-44	137
WP_000969811.1|SA0002	NP_387883.1|BSU00020	4.79e-143	408	2.12e-143	408
WP_000972779.1|SA1187	NP_389689.1|BSU18070	2.00e-50	159	1.36e-49	156
WP_000974460.1|SA0755	NP_389197.1|BSU13140	1.14e-29	102	1.80e-30	103
WP_000974460.1|SA0755	NP_389199.1|BSU13160	5.39e-32	107	1.16e-32	108
WP_000974881.1|SA1907	NP_391564.1|BSU36830	2.92e-285	778	9.07e-286	779
WP_000974909.1|SA1978	NP_388632.1|BSU07510	2.69e-97	288	2.88e-98	290
WP_000977739.1|SA2094	NP_390237.1|BSU23560	1.02e-85	268	9.93e-85	265
WP_000980137.1|SA0609	NP_389254.1|BSU13710	3.68e-34	125	8.18e-32	119
WP_000983324.1|SA1992	NP_391737.1|BSU38580	4.46e-57	195	3.01e-59	200
WP_000983677.1|SA0676	NP_389803.1|BSU19220	1.73e-156	458	9.58e-158	461
WP_000985293.1|SA1058	NP_389454.1|BSU15720	3.16e-31	107	2.21e-30	104
WP_000985472.1|SA2044	NP_388000.2|BSU01190	9.67e-164	452	4.47e-166	457
WP_000985617.1|SA0696	NP_390854.1|BSU29760	4.40e-24	85.5	6.48e-23	82.0
WP_000985878.1|SA1451	NP_388385.1|BSU05040	5.19e-105	308	3.27e-105	308
WP_000985996.1|SA0616	NP_390916.1|BSU30380	4.40e-106	304	1.12e-105	303
WP_000987774.1|SA1322	NP_390192.1|BSU23110	2.02e-103	321	6.40e-108	332
WP_000989088.1|SA1977	NP_388631.1|BSU07500	5.70e-91	271	2.19e-95	282
WP_000989121.1|SA1592	NP_388415.1|BSU05340	1.54e-193	540	7.27e-196	546
WP_000990133.1|SA2295	NP_391885.1|BSU40050	2.40e-69	209	5.68e-70	211
WP_000991018.1|SA0368	NP_388794.1|BSU09130	1.54e-179	507	1.19e-180	509
WP_000991306.1|SA1747	NP_388157.1|BSU02750	8.35e-35	123	6.05e-35	123
WP_000991306.1|SA1747	NP_390923.1|BSU30450	2.51e-33	120	2.16e-33	120
WP_000991504.1|SA2114	NP_388701.1|BSU08200	2.52e-210	591	2.55e-209	588
WP_000992518.1|SA1664	NP_388860.1|BSU09790	6.42e-56	184	2.74e-61	198
WP_000992924.1|SA1721	NP_388543.1|BSU06610	8.77e-300	834	2.59e-298	830
WP_000995287.1|SA1261	NP_390069.1|BSU21860	6.07e-49	151	9.33e-50	152
WP_000998753.1|SA2121	NP_391816.1|BSU39370	3.70e-152	434	5.48e-151	431
WP_000999131.1|SA2145	NP_388449.1|BSU05680	1.03e-67	217	7.05e-67	214
WP_000999205.1|SA2080	NP_388333.1|BSU04520	1.95e-127	369	2.80e-126	365
WP_000999342.1|SA1030	NP_389420.1|BSU15370	6.62e-48	157	2.81e-49	160
WP_001001019.1|SA2328	NP_391882.3|BSU40022	2.63e-50	160	4.67e-50	159
WP_001001524.1|SA1134	NP_389583.1|BSU17010	5.38e-260	715	2.35e-260	716
WP_001004752.1|SA1192	NP_390994.1|BSU31160	4.04e-107	318	1.14e-102	306
WP_001005407.1|SAS054	NP_388678.1|BSU07970	7.42e-08	40.8	5.35e-08	40.8
WP_001005768.1|SA1467	YP_054590.1|BSU27730	3.40e-155	435	4.29e-155	434
WP_001005835.1|SA2426	NP_391214.1|BSU33330	9.29e-64	211	6.44e-68	221
WP_001006450.1|SA0776	NP_391148.1|BSU32690	1.91e-188	526	2.73e-187	522
WP_001008400.1|SA0226	NP_388908.2|BSU10270	9.24e-81	257	1.64e-80	256
WP_001008549.1|SA1586	NP_390206.1|BSU23250	3.15e-72	211	1.19e-73	214
WP_001009516.1|SA1358	NP_390315.1|BSU24350	3.33e-39	127	1.52e-39	127
WP_001009692.1|SA0803	NP_391085.1|BSU32050	5.02e-89	278	3.23e-85	268
WP_001010111.1|SA0325	NP_388096.1|BSU02140	8.92e-208	578	2.58e-206	573
WP_001010413.1|SA0917	NP_388525.2|BSU06430	1.00e-103	308	3.18e-104	308
WP_001010508.1|SA0777	NP_391147.1|BSU32680	1.60e-68	201	2.36e-69	202
WP_001010762.1|SA0912	NP_391695.1|BSU38160	2.34e-303	837	7.15e-304	838
WP_001011595.1|SA1681	NP_388751.3|BSU08710	4.45e-229	630	7.99e-229	629
WP_001015120.1|SA1368	NP_388197.2|BSU03150	2.51e-19	77.8	1.12e-20	80.9
WP_001015601.1|SA1095	NP_389496.1|BSU16140	3.50e-84	252	7.88e-85	253
WP_001016004.1|SA1555	NP_390847.1|BSU29690	3.01e-78	230	3.79e-78	229
WP_001016166.1|SA1043	NP_389432.2|BSU15490	1.44e-107	311	3.28e-108	313
WP_001016306.1|SA0808	NP_391043.2|BSU31650	1.34e-20	75.9	9.24e-25	85.9
WP_001017131.1|SA1701	NP_391189.1|BSU33090	1.77e-61	197	4.12e-62	199
WP_001017423.1|SA2490	NP_391353.1|BSU34730	1.32e-24	95.9	1.06e-26	100
WP_001018328.1|SA1116	NP_389550.1|BSU16680	2.28e-46	140	4.98e-47	141
WP_001018871.1|SA1376	NP_390361.2|BSU24810	1.62e-45	139	9.67e-46	139
WP_001018928.1|SA0992	NP_390728.1|BSU28500	7.66e-45	137	2.77e-44	135
WP_001019178.1|SA1466	NP_390650.1|BSU27720	1.56e-164	459	1.39e-164	459
WP_001019324.1|SA1421	NP_390441.1|BSU25630	4.74e-45	144	7.09e-46	146
WP_001019815.1|SA2487	NP_389830.2|BSU19480	1.24e-67	210	1.34e-71	219
WP_001020801.1|SA1088	NP_389491.1|BSU16090	3.46e-214	589	3.21e-216	593
WP_001021144.1|SA0564	NP_391614.1|BSU37330	1.64e-230	644	8.95e-232	647
WP_001021210.1|SA1736	NP_391675.2|BSU37960	3.61e-163	465	4.21e-166	472
WP_001021468.1|SA2027	NP_388018.1|BSU01370	2.96e-107	304	3.96e-109	308
WP_001024095.1|SA1946	NP_388907.1|BSU10260	7.38e-44	143	3.16e-41	136
WP_001024576.1|SA1566	NP_390864.1|BSU29860	6.53e-108	317	9.35e-107	313
WP_001025067.1|SA1580	NP_390913.1|BSU30350	5.75e-133	384	6.37e-134	385
WP_001025093.1|SA1126	NP_389574.2|BSU16920	1.13e-49	156	8.37e-54	166
WP_001026122.1|SA2259	NP_388389.1|BSU05080	1.14e-87	258	5.38e-90	263
WP_001028376.1|SA0485	NP_387970.1|BSU00890	2.38e-73	229	4.29e-73	228
WP_001028775.1|SA2403	NP_388891.1|BSU10100	2.44e-21	81.6	5.59e-23	85.5
WP_001030720.1|SA2239	NP_388094.2|BSU02120	1.04e-177	509	1.00e-184	526
WP_001030823.1|SA2075	NP_391552.1|BSU36710	1.94e-100	291	4.21e-101	292
WP_001031880.1|SA0232	NP_388187.2|BSU03050	2.67e-142	401	8.42e-143	402
WP_001031978.1|SA0908	NP_391432.1|BSU35520	1.08e-48	167	2.48e-48	165
WP_001036648.1|SA0419	NP_390603.1|BSU27250	2.61e-158	447	9.38e-158	445
WP_001038103.1|SA0103	NP_388417.1|BSU05360	9.50e-80	241	7.82e-81	243
WP_001038317.1|SA1513	NP_390787.1|BSU29090	0.0	988	0.0	983
WP_001039275.1|SA1239	NP_390838.1|BSU29600	2.84e-90	278	1.04e-95	291
WP_001039516.1|SA0515	NP_387896.1|BSU00150	4.68e-58	179	1.59e-60	184
WP_001039659.1|SA0997	NP_390717.2|BSU28390	6.17e-87	257	1.97e-87	258
WP_001040248.1|SA1048	NP_389439.1|BSU15560	1.17e-84	246	3.88e-85	247
WP_001040568.1|SA0506	NP_387994.1|BSU01130	3.61e-248	676	4.59e-248	675
WP_001041111.1|SA1869	NP_388354.2|BSU04730	5.15e-103	297	2.01e-104	300
WP_001041274.1|SA0650	NP_390281.2|BSU24010	3.09e-111	328	1.70e-112	330
WP_001041351.1|SA1204	NP_390145.2|BSU22640	6.90e-165	465	2.26e-167	471
WP_001041915.1|SA1338	NP_391007.2|BSU31290	1.26e-223	626	1.28e-227	636
WP_001043863.1|SA1305	NP_390160.1|BSU22790	3.03e-45	137	1.37e-45	138
WP_001044230.1|SA0834	NP_390592.1|BSU27140	2.24e-129	390	6.01e-132	397
WP_001044662.1|NODATA	NP_391763.1|BSU38840	3.43e-93	273	2.16e-93	273
WP_001044915.1|SA0577	NP_389721.2|BSU18390	1.48e-28	102	5.02e-28	100
WP_001045079.1|SA1815	NP_390988.1|BSU31100	5.04e-94	287	7.18e-93	284
WP_001045111.1|SA0111	NP_388725.1|BSU08440	4.26e-68	213	4.69e-69	215
WP_001045135.1|SA1666	NP_388814.1|BSU09330	2.31e-55	172	9.26e-57	175
WP_001046645.1|SA2213	NP_390898.1|BSU30200	4.87e-129	369	3.05e-129	369
WP_001047069.1|SA0836	NP_391767.1|BSU38880	2.63e-48	159	2.72e-50	164
WP_001048368.1|SA1563	NP_390860.1|BSU29820	2.20e-75	222	6.96e-76	223
WP_001048816.1|SA1910	NP_391567.1|BSU36860	2.57e-30	98.6	4.61e-30	97.4
WP_001049150.1|SA0970	NP_389383.1|BSU15000	1.84e-08	44.3	3.48e-08	43.1
WP_001049165.1|SA0723	NP_391334.1|BSU34540	3.34e-108	305	2.58e-109	307
WP_001050048.1|SA0735	NP_391241.1|BSU33610	6.96e-285	800	2.46e-284	798
WP_001050913.1|SA1129	NP_389578.1|BSU16960	1.06e-208	586	4.40e-207	581
WP_001051129.1|SA0448	NP_387919.1|BSU00380	0.0	889	0.0	891
WP_001051420.1|SA2339	NP_388424.1|BSU05430	3.53e-189	555	1.92e-195	571
WP_001051594.1|SA0529	NP_388227.1|BSU03450	5.77e-40	131	8.09e-42	135
WP_001052270.1|SA1848	NP_391532.1|BSU36510	1.47e-143	412	7.80e-145	414
WP_001052491.1|SA1871	NP_388352.1|BSU04710	5.57e-28	95.5	7.08e-28	94.7
WP_001057052.1|SA2412	NP_389446.1|BSU15630	2.28e-30	106	2.90e-31	108
WP_001057965.1|SA0706	NP_391425.2|BSU35450	4.76e-13	63.2	1.23e-13	64.3
WP_001058111.1|SA1867	NP_388360.1|BSU04790	2.94e-52	160	1.58e-53	162
WP_001058587.1|SA1460	NP_390638.2|BSU27600	0.0	919	0.0	909
WP_001059079.1|SA2494	NP_388393.1|BSU05120	1.01e-32	104	8.95e-33	103
WP_001059082.1|SA0747	NP_388393.1|BSU05120	2.46e-33	105	7.65e-34	106
WP_001060842.1|SA0956	NP_388317.1|BSU04360	1.28e-83	260	1.42e-87	270
WP_001061264.1|SA0615	NP_390917.1|BSU30390	2.75e-63	201	1.36e-65	207
WP_001062176.1|SA1387	NP_390393.1|BSU25140	3.27e-128	375	6.46e-127	371
WP_001062663.1|SA2327	NP_388315.1|BSU04340	1.18e-186	534	3.19e-188	538
WP_001062972.1|SA0665	NP_389257.1|BSU13740	1.20e-106	305	5.42e-107	305
WP_001062984.1|SA0410	NP_388218.1|BSU03360	2.27e-190	530	1.05e-192	535
WP_001065801.1|SAS023	NP_391156.1|BSU32770	5.69e-17	67.0	1.93e-17	67.8
WP_001067052.1|SA0851	NP_389018.1|BSU11360	2.20e-96	285	1.57e-95	283
WP_001067261.1|SA0514	NP_387895.1|BSU00140	8.43e-106	301	3.00e-105	299
WP_001068337.1|SA0800	NP_391099.1|BSU32190	5.39e-31	100	2.77e-30	98.6
WP_001070676.1|SA0534	NP_388916.1|BSU10350	1.09e-97	292	2.69e-94	283
WP_001071136.1|SA1193	YP_003097695.1|BSU08425	1.34e-144	445	8.16e-158	479
WP_001074405.1|SA0778	NP_391146.1|BSU32670	4.35e-296	803	1.65e-297	806
WP_001074473.1|SA0493	NP_387981.1|BSU01000	7.65e-14	56.2	5.74e-15	58.5
WP_001074622.1|SA0496	NP_387984.2|BSU01030	4.63e-123	345	2.51e-124	348
WP_001074749.1|SA0728	NP_391273.1|BSU33930	3.34e-142	407	5.93e-142	406
WP_001075809.1|SA0098	NP_388888.2|BSU10070	2.87e-109	323	9.06e-110	324
WP_001076673.1|SA2244	NP_390760.1|BSU28820	2.73e-133	382	6.06e-134	383
WP_001077635.1|SA1139	NP_388808.1|BSU09270	1.78e-50	158	1.12e-53	166
WP_001077683.1|SA0864	NP_389042.1|BSU11600	1.84e-89	259	1.34e-88	256
WP_001078309.1|SA1993	NP_388463.2|BSU05820	1.87e-17	68.6	1.55e-18	70.9
WP_001078309.1|SA1993	NP_391736.1|BSU38570	6.59e-18	69.7	1.00e-16	66.2
WP_001080809.1|SA0602	NP_391210.1|BSU33290	2.47e-112	321	1.28e-111	319
WP_001080824.1|SA2035	NP_388009.1|BSU01280	2.59e-106	299	8.04e-107	300
WP_001081351.1|SA0891	NP_388914.2|BSU10330	5.82e-58	186	1.68e-59	190
WP_001081626.1|SA0812	NP_391039.1|BSU31610	2.90e-36	119	1.29e-36	119
WP_001081640.1|SA0013	NP_391931.1|BSU40510	4.39e-215	613	1.21e-216	616
WP_001083318.1|SA1939	NP_391821.2|BSU39420	1.76e-80	237	5.55e-81	238
WP_001083499.1|SA2411	NP_391785.2|BSU39060	9.90e-78	245	4.50e-77	243
WP_001085183.1|SA0736	NP_391240.1|BSU33600	9.63e-65	192	2.48e-64	190
WP_001085219.1|SA0484	NP_387968.1|BSU00870	2.06e-210	585	1.38e-212	590
WP_001085507.1|SA0730	NP_391271.1|BSU33910	2.77e-227	632	6.92e-232	643
WP_001085655.1|SA1171	NP_388768.1|BSU08880	4.96e-41	127	1.08e-41	128
WP_001085792.1|SA0495	NP_387983.2|BSU01020	3.08e-84	240	2.36e-85	242
WP_001086737.1|SA1856	NP_388473.1|BSU05920	1.55e-57	179	5.06e-58	179
WP_001088020.1|SA1420	NP_390440.1|BSU25620	3.07e-48	147	1.67e-49	150
WP_001088978.1|SA1183	NP_390885.1|BSU30070	2.72e-197	558	1.59e-197	558
WP_001089621.1|SA1693	NP_388677.2|BSU07955	4.51e-168	471	1.18e-169	475
WP_001091387.1|SA1564	NP_390861.1|BSU29830	1.82e-95	279	2.66e-96	281
WP_001092004.1|SA0170	NP_390599.1|BSU27210	8.21e-23	83.2	8.13e-25	87.8
WP_001094394.1|SA1904	NP_391561.1|BSU36800	9.65e-33	109	5.19e-34	112
WP_001095260.1|SA1383	NP_390389.2|BSU25100	7.73e-50	153	2.09e-49	151
WP_001096471.1|SA1302	NP_390155.1|BSU22740	1.87e-97	288	6.92e-100	294
WP_001096495.1|SA1599	NP_391592.3|BSU37110	1.27e-15	70.1	7.44e-18	75.5
WP_001096577.1|SA2030	NP_388015.1|BSU01340	3.80e-25	84.7	8.29e-26	85.9
WP_001096633.1|SA1347	NP_390284.1|BSU24040	1.24e-163	456	4.73e-165	459
WP_001100299.1|SA0132	NP_391957.1|BSU40770	3.48e-38	141	2.04e-45	160
WP_001100526.1|SA0842	NP_389015.1|BSU11330	3.40e-130	370	6.07e-130	369
WP_001101602.1|NODATA	NP_391457.1|BSU35760	3.31e-49	167	5.91e-49	166
WP_001101899.1|SA0926	NP_388535.1|BSU06530	5.49e-135	390	5.68e-134	387
WP_001103743.1|SA1140	NP_388809.1|BSU09280	8.06e-102	295	3.59e-102	295
WP_001104607.1|SA1407	NP_390423.2|BSU25450	2.39e-87	261	7.11e-91	270
WP_001105088.1|SA0081	NP_390532.1|BSU26550	2.29e-20	73.9	1.05e-20	73.9
WP_001107235.1|SA0652	NP_389088.1|BSU12060	8.94e-41	131	5.57e-41	131
WP_001108116.1|SA2167	NP_388661.1|BSU07800	2.14e-158	454	6.06e-157	450
WP_001108346.1|SA1487	NP_390686.1|BSU28080	1.93e-118	349	2.38e-121	356
WP_001108483.1|SA1895	NP_391709.1|BSU38300	1.87e-55	176	3.82e-54	172
WP_001109040.1|SA0436	NP_387900.2|BSU00190	3.97e-165	478	1.04e-169	489
WP_001109281.1|SA2481	NP_388115.1|BSU02330	8.92e-158	441	8.03e-158	440
WP_001109939.1|SA1888	NP_391691.1|BSU38120	2.81e-75	236	6.83e-75	234
WP_001110061.1|SA2214	NP_390901.1|BSU30230	1.12e-150	433	2.80e-150	431
WP_001112045.1|SA1465	NP_390649.1|BSU27710	3.10e-223	611	2.38e-224	613
WP_001113093.1|SA2073	NP_391219.3|BSU33390	3.80e-51	162	1.23e-51	163
WP_001114454.1|SA1512	NP_390786.2|BSU29080	1.33e-44	149	5.62e-45	150
WP_001115097.1|SA1923	NP_391589.2|BSU37080	1.66e-195	545	2.04e-195	545
WP_001115439.1|SA1244	NP_389818.2|BSU19360	1.20e-134	390	2.11e-134	389
WP_001117064.1|SA1035	NP_389425.1|BSU15420	2.19e-35	119	5.42e-39	128
WP_001117767.1|SA1400	NP_390412.2|BSU25340	8.62e-133	377	1.10e-132	376
WP_001118417.1|SA0961	NP_389367.1|BSU14840	1.30e-35	113	1.18e-35	113
WP_001118443.1|SA2026	NP_388020.1|BSU01390	1.90e-44	134	5.89e-45	135
WP_001118652.1|SA1024	NP_389399.2|BSU15160	2.30e-173	511	9.82e-174	512
WP_001118667.1|SA2048	NP_387996.1|BSU01150	1.00e-64	187	8.94e-65	187
WP_001118675.1|SA0434	NP_388663.1|BSU07820	3.20e-48	156	6.18e-53	167
WP_001118725.1|SA2188	NP_388212.1|BSU03300	3.71e-309	863	4.38e-307	858
WP_001119021.1|SA1408	NP_390424.2|BSU25460	1.40e-149	424	2.80e-153	433
WP_001121760.1|SA0731	NP_391270.1|BSU33900	1.77e-225	621	1.91e-226	623
WP_001123276.1|SAS044	NP_391634.1|BSU37540	1.01e-21	76.3	5.30e-21	73.9
WP_001123303.1|SA1942	NP_391028.1|BSU31500	1.23e-09	50.1	2.83e-10	51.2
WP_001124422.1|SA1690	NP_388733.1|BSU08520	9.72e-43	144	6.91e-45	149
WP_001124985.1|SA1351	NP_390305.1|BSU24250	6.25e-63	187	5.52e-63	186
WP_001125540.1|SA1503	NP_390764.1|BSU28860	5.19e-26	87.4	3.96e-27	89.7
WP_001126259.1|SA1046	NP_389435.1|BSU15520	0.0	1518	0.0	1517
WP_001126606.1|SA1150	NP_389628.1|BSU17460	3.47e-262	715	4.36e-262	714
WP_001126664.1|SA0452	NP_387925.1|BSU00440	2.13e-34	110	6.55e-35	110
WP_001127167.1|SA1511	NP_390784.1|BSU29060	2.55e-53	166	7.29e-49	154
WP_001131841.1|SA1927	NP_391593.1|BSU37120	3.19e-164	454	9.89e-165	455
WP_001133021.1|SA1273	NP_390083.1|BSU22010	4.62e-104	302	1.03e-104	303
WP_001134194.1|NODATA	NP_387913.1|BSU00320	1.11e-105	305	8.28e-105	302
WP_001137495.1|SA0504	NP_387992.2|BSU01110	1.78e-95	270	5.54e-96	270
WP_001138360.1|SA1502	NP_390763.1|BSU28850	5.88e-58	172	1.30e-58	173
WP_001140799.1|SAS079	NP_388010.1|BSU01290	3.13e-36	112	9.71e-37	113
WP_001140871.1|SA1735	NP_391935.1|BSU40550	2.47e-111	322	2.05e-109	317
WP_001142337.1|SA0503	NP_387991.2|BSU01100	9.23e-80	228	5.83e-80	228
WP_001143495.1|SA0801	NP_391096.1|BSU32160	1.06e-49	151	9.51e-50	150
WP_001146763.1|SA2262	NP_388421.1|BSU05400	7.65e-29	100	3.56e-29	100
WP_001147865.1|SA1713	NP_388555.1|BSU06730	5.21e-157	449	1.65e-157	450
WP_001147952.1|SA0758	NP_388336.1|BSU04550	1.46e-43	134	9.14e-44	134
WP_001151451.1|SA0204	NP_391234.1|BSU33540	1.11e-94	272	1.22e-95	274
WP_001151509.1|SA1070	NP_389469.1|BSU15870	8.44e-237	670	9.78e-235	664
WP_001151997.1|SA1315	NP_390185.1|BSU23040	8.05e-46	138	3.04e-47	141
WP_001154302.1|SA0473	NP_387959.1|BSU00780	8.86e-40	126	6.38e-39	123
WP_001154619.1|SA0223	NP_391162.1|BSU32830	1.34e-122	357	2.57e-124	361
WP_001155278.1|SA2102	NP_389098.1|BSU12160	0.0	1218	0.0	1232
WP_001157329.1|SA1495	NP_390694.2|BSU28160	1.94e-45	151	3.14e-46	152
WP_001159037.1|SA1587	NP_390207.1|BSU23260	9.09e-145	414	4.68e-144	411
WP_001159898.1|SA2053	NP_388274.1|BSU03920	2.68e-97	285	6.78e-97	283
WP_001160682.1|SA1464	NP_390648.2|BSU27700	7.15e-19	70.9	3.97e-20	73.6
WP_001162352.1|SA1223	NP_388984.1|BSU11030	4.42e-55	177	6.68e-53	171
WP_001165363.1|SA1723	NP_388540.1|BSU06580	1.32e-44	137	6.04e-45	137
WP_001165377.1|SA1186	NP_389688.1|BSU18060	1.02e-12	55.8	3.11e-13	56.6
WP_001165959.1|SA0734	NP_391242.2|BSU33620	1.29e-99	287	1.15e-99	287
WP_001166500.1|SA0614	NP_390918.1|BSU30400	2.53e-90	262	1.42e-91	265
WP_001167888.1|SA0469	NP_387950.1|BSU00690	1.63e-285	793	1.06e-289	803
WP_001170264.1|SA0423	NP_388823.2|BSU09420	1.69e-27	107	5.95e-34	124
WP_001171335.1|SA1331	NP_390243.1|BSU23620	4.81e-91	270	1.23e-90	268
WP_001172341.1|SA2402	NP_390834.2|BSU29560	2.24e-223	624	1.52e-220	616
WP_001173165.1|SA2172	NP_388903.1|BSU10220	3.83e-142	409	6.89e-142	408
WP_001173201.1|SA2435	NP_389084.1|BSU12020	4.78e-111	322	1.50e-111	322
WP_001173201.1|SA2435	NP_391460.1|BSU35790	2.63e-113	327	5.86e-114	328
WP_001174258.1|SA1311	NP_390176.2|BSU22950	1.02e-133	380	1.10e-134	382
WP_001176709.1|SA0467	NP_387948.1|BSU00670	5.38e-37	137	2.50e-36	135
WP_001176863.1|SA2220	NP_391884.2|BSU40040	5.94e-118	344	6.06e-117	341
WP_001177828.1|SA1731	NP_390668.1|BSU27900	1.05e-30	112	1.27e-32	117
WP_001178619.1|SA1042	NP_389431.2|BSU15480	2.95e-148	426	1.40e-150	431
WP_001178942.1|SA1885	NP_388339.2|BSU04580	7.19e-154	445	2.19e-154	446
WP_001180222.1|SA1989	NP_388626.1|BSU07450	2.13e-118	342	2.74e-118	341
WP_001180280.1|SA0854	NP_389022.1|BSU11400	7.44e-71	218	3.77e-73	223
WP_001182436.1|SA0832	NP_388995.1|BSU11140	7.75e-92	270	2.07e-93	273
WP_001183429.1|SA1327	NP_390204.1|BSU23230	1.18e-19	78.2	3.87e-20	79.0
WP_001184011.1|SA1556	NP_390849.1|BSU29710	5.38e-130	375	5.06e-127	367
WP_001185421.1|SA1241	NP_389821.1|BSU19390	3.73e-112	322	3.32e-113	324
WP_001185431.1|SA2137	NP_388681.1|BSU08000	3.79e-49	163	2.39e-53	174
WP_001185462.1|SA0537	NP_391681.1|BSU38020	1.72e-86	256	1.72e-85	253
WP_001185695.1|SA2228	NP_391222.1|BSU33420	1.13e-88	288	3.97e-85	278
WP_001186912.1|SA1316	NP_390186.1|BSU23050	1.25e-42	138	1.27e-44	142
WP_001187630.1|SA1892	NP_390072.1|BSU21890	1.06e-39	132	2.52e-39	130
WP_001190120.1|SA1406	NP_390422.1|BSU25440	1.14e-71	217	1.91e-69	211
WP_001190829.1|SA1870	NP_388353.1|BSU04720	7.95e-59	177	1.43e-58	176
WP_001190913.1|SA1045	NP_389434.1|BSU15510	2.38e-161	453	1.05e-161	454
WP_001196362.1|SA1585	NP_388202.1|BSU03200	6.16e-86	258	5.66e-85	255
WP_001200542.1|SA1601	NP_388842.1|BSU09610	1.75e-15	64.7	4.32e-19	73.6
WP_001200747.1|SA0562	NP_390579.2|BSU27010	3.68e-49	165	1.92e-52	173
WP_001205912.1|SA1876	NP_388340.1|BSU04590	1.93e-15	66.6	1.55e-16	68.9
WP_001208755.1|SA1174	NP_389668.1|BSU17850	4.10e-93	268	1.03e-92	266
WP_001213908.1|SA1385	NP_388168.1|BSU02860	4.70e-45	148	1.31e-45	149
WP_001213992.1|SA0437	NP_387901.1|BSU00200	4.82e-35	113	7.58e-36	114
WP_001214661.1|SA1979	NP_388633.1|BSU07520	2.03e-74	229	2.41e-77	236
WP_001215907.1|SA1236	NP_388645.1|BSU07640	3.12e-11	51.6	3.11e-13	56.2
WP_001217125.1|SA1574	NP_390882.2|BSU30035	1.26e-69	210	1.43e-70	212
WP_001217257.1|SA1391	NP_390400.2|BSU25210	2.00e-125	379	6.96e-125	377
WP_001217728.1|SA0857	NP_389034.1|BSU11520	1.13e-39	133	3.25e-40	134
WP_001217926.1|SA2215	NP_390899.1|BSU30210	1.04e-15	70.5	8.70e-15	67.4
WP_001218596.1|SA1142	NP_388811.2|BSU09300	1.27e-235	657	7.30e-239	665
WP_001218732.1|SA0351	NP_391972.1|BSU40920	6.74e-192	531	1.72e-191	529
WP_001221853.1|SA2018	NP_388029.2|BSU01480	1.56e-71	217	9.78e-74	222
WP_001222105.1|SA1130	NP_389579.2|BSU16970	3.05e-126	356	3.30e-127	358
WP_001223008.1|SA1375	NP_390359.1|BSU24790	2.30e-49	157	1.47e-49	157
WP_001224793.1|SA0717	NP_391376.1|BSU34960	4.56e-36	120	5.39e-37	122
WP_001225022.1|SA2430	NP_389353.1|BSU14700	3.98e-116	349	2.55e-116	349
WP_001226823.1|SA2122	NP_391815.1|BSU39360	3.35e-305	833	8.96e-307	837
WP_001227709.1|SA0183	NP_389272.1|BSU13890	2.12e-270	756	1.57e-269	753
WP_001230232.1|SA1494	NP_390693.1|BSU28150	2.13e-130	370	1.93e-130	370
WP_001231451.1|SA1714	NP_388554.1|BSU06720	2.65e-118	340	2.79e-119	342
WP_001232648.1|SA1520	NP_390796.1|BSU29180	2.30e-248	692	4.37e-250	696
WP_001233397.1|SA0193	NP_389320.1|BSU14370	2.89e-41	147	1.84e-40	144
WP_001234988.1|SA0464	NP_387940.1|BSU00590	1.06e-34	110	1.08e-33	107
WP_001236371.1|SA1682	NP_388750.1|BSU08700	4.66e-65	207	1.65e-67	213
WP_001240318.1|SA0958	NP_389350.1|BSU14670	4.49e-90	265	2.71e-90	265
WP_001240826.1|SA0271	NP_391069.2|BSU31910	5.02e-16	64.3	2.75e-17	67.0
WP_001241246.1|SA0784	NP_391117.1|BSU32370	7.74e-105	316	3.22e-103	311
WP_001242103.1|SA0863	NP_389041.1|BSU11590	1.48e-19	74.7	1.57e-18	71.6
WP_001242311.1|SA1938	NP_391819.2|BSU39400	2.99e-229	631	6.55e-230	632
WP_001242578.1|SA0032	NP_390571.1|BSU26940	1.42e-08	47.0	8.69e-06	38.9
WP_001244175.1|SA1660	NP_388874.1|BSU09930	4.68e-121	347	1.46e-121	348
WP_001245577.1|SA0689	NP_388263.1|BSU03810	8.17e-80	242	4.16e-87	260
WP_001246008.1|SA0337	YP_003097697.1|BSU08899	3.08e-16	62.8	2.32e-17	65.1
WP_001248939.1|SA0721	NP_391356.2|BSU34760	1.25e-106	311	1.62e-108	315
WP_001249275.1|SA0991	NP_390736.1|BSU28580	3.61e-232	666	4.37e-235	673
WP_001250038.1|SA2017	NP_388030.2|BSU01490	7.77e-71	206	9.82e-71	206
WP_001251935.1|SAS074	NP_389631.1|BSU17490	3.33e-11	51.2	8.07e-11	49.7
WP_001252543.1|SA0457	NP_387931.1|BSU00500	2.26e-169	481	2.03e-169	480
WP_001253312.1|SA1845	NP_388498.1|BSU06170	3.62e-55	179	1.38e-53	174
WP_001255461.1|SA1165	NP_391105.1|BSU32250	3.24e-174	485	5.79e-174	484
WP_001255780.1|SA1858	NP_390070.2|BSU21870	2.96e-272	750	1.84e-272	750
WP_001260089.1|SA0729	NP_391272.1|BSU33920	2.48e-117	333	5.15e-116	329
WP_001261460.1|SA0352	NP_391971.1|BSU40910	3.23e-45	138	2.79e-45	137
WP_001261793.1|SA1433	NP_388287.3|BSU04050	8.80e-99	286	1.40e-99	287
WP_001261987.1|SA1082	NP_389484.1|BSU16020	1.39e-47	149	9.05e-48	149
WP_001263796.1|SA0972	NP_389384.2|BSU15010	2.64e-53	165	8.98e-51	158
WP_001265708.1|SAS042	NP_570908.2|BSU24900	1.67e-26	87.4	4.27e-26	85.9
WP_001265709.1|SAS047	NP_570908.2|BSU24900	7.98e-25	83.2	1.23e-25	84.7
WP_001266161.1|SA1569	NP_390868.1|BSU29900	3.40e-74	220	8.58e-74	219
WP_001266553.1|SA0655	NP_389323.1|BSU14400	4.72e-205	586	1.56e-207	592
WP_001269643.1|SA0454	NP_387928.1|BSU00470	8.17e-105	303	1.62e-106	307
WP_001269921.1|SA1299	NP_390152.3|BSU22710	3.00e-169	475	4.40e-168	472
WP_001270834.1|SA0865	NP_389043.1|BSU11610	8.09e-128	360	1.01e-127	360
WP_001270865.1|SA1491	NP_390690.1|BSU28120	3.82e-237	650	2.29e-235	645
WP_001272126.1|SA0440	NP_387909.2|BSU00280	1.27e-71	213	5.79e-72	214
WP_001273060.1|SA0594	NP_391452.1|BSU35710	2.20e-65	202	5.72e-62	193
WP_001273085.1|SA0497	NP_387985.2|BSU01040	4.99e-70	206	7.71e-71	207
WP_001273586.1|SA0498	NP_387986.1|BSU01050	1.59e-43	135	7.48e-46	141
WP_001274017.1|SA1414	NP_390433.2|BSU25550	1.39e-15	62.4	3.72e-15	60.8
WP_001276571.1|SA1364	NP_390334.2|BSU24540	2.61e-37	120	3.25e-37	119
WP_001279338.1|SA1549	NP_389173.2|BSU12900	1.61e-83	260	1.92e-84	262
WP_001279338.1|SA1549	NP_391180.2|BSU33000	1.04e-83	261	5.75e-86	266
WP_001279338.1|SA1549	NP_391916.1|BSU40360	1.38e-81	253	7.54e-86	264
WP_001279375.1|SA2136	NP_390168.3|BSU22870	2.21e-85	259	1.12e-81	249
WP_001280006.1|SA1102	NP_389534.1|BSU16520	3.45e-79	231	1.32e-80	234
WP_001280137.1|SA1425	NP_390445.1|BSU25670	2.01e-136	390	5.43e-138	394
WP_001281154.1|SA1874	NP_388345.1|BSU04640	9.68e-86	262	1.23e-85	261
WP_001281154.1|SA1874	NP_389646.1|BSU17640	1.95e-80	249	3.19e-81	250
WP_001282560.1|SA1415	NP_390434.1|BSU25560	1.15e-65	207	3.49e-67	211
WP_001283057.1|SA1390	NP_390399.2|BSU25200	2.24e-199	550	5.74e-199	548
WP_001283312.1|SA1447	NP_390625.1|BSU27480	1.44e-267	758	5.39e-269	761
WP_001283444.1|SA0641	NP_389198.1|BSU13150	6.22e-27	95.5	6.09e-29	100
WP_001283612.1|SA1851	NP_388478.1|BSU05970	5.21e-78	230	5.46e-77	227
WP_001283678.1|SA1240	NP_389820.2|BSU19380	2.14e-117	360	1.16e-115	355
WP_001283792.1|SA0486	NP_387973.1|BSU00920	3.60e-232	642	6.79e-234	646
WP_001284282.1|SA0987	NP_390740.1|BSU28620	2.58e-76	233	5.18e-75	229
WP_001286320.1|SA1279	NP_390100.1|BSU22180	7.09e-18	69.7	1.67e-19	73.2
WP_001286928.1|SA1354	NP_390310.2|BSU24300	1.28e-118	351	1.62e-118	350
WP_001287099.1|SA0367	NP_391690.1|BSU38110	8.39e-65	199	1.14e-66	203
WP_001288202.1|SA0475	NP_387963.1|BSU00820	1.80e-274	751	2.29e-274	750
WP_001288302.1|SA0494	NP_387982.1|BSU01010	1.48e-87	251	1.28e-87	251
WP_001288675.1|SA0872	NP_389068.1|BSU11860	1.21e-62	193	5.80e-62	191
WP_001289562.1|SA1189	NP_389692.2|BSU18100	0.0	925	0.0	926
WP_001289711.1|SA1019	NP_389393.2|BSU15100	1.38e-41	133	3.09e-40	129
WP_001290433.1|SA0001	NP_387882.1|BSU00010	9.64e-189	530	3.63e-190	533
WP_001291518.1|SA2238	NP_388402.1|BSU05210	6.36e-67	201	3.87e-72	213
WP_001291533.1|SA1349	NP_390286.2|BSU24060	1.25e-156	450	4.83e-158	453
WP_001292149.1|SA1962	YP_003097678.1|BSU03982	3.45e-50	154	9.22e-52	157
WP_001292242.1|SA0656	NP_391381.1|BSU35010	1.74e-105	313	6.85e-107	317
WP_001293312.1|SA1120	NP_389563.1|BSU16810	4.97e-40	135	9.76e-39	131
WP_001548498.1|SA1031	NP_389421.1|BSU15380	5.52e-79	233	6.25e-80	235
WP_001548538.1|SA1071	NP_389470.1|BSU15880	1.54e-45	145	2.48e-43	139
WP_001548613.1|SA1144	NP_389615.2|BSU17330	7.21e-100	293	4.56e-100	293
WP_001557152.1|SA0526	NP_389829.1|BSU19470	1.97e-30	102	4.81e-30	100
WP_001557168.1|SA0653	NP_389321.1|BSU14380	2.80e-64	198	4.33e-65	199
WP_001557172.1|SA0705	NP_391427.1|BSU35470	7.00e-72	228	1.97e-76	239
WP_001557331.1|SA1093	NP_389494.1|BSU16120	0.0	904	0.0	914
WP_001557340.1|SA1188	NP_389691.2|BSU18090	0.0	902	0.0	905
WP_001557361.1|SA1395	NP_390406.2|BSU25280	4.63e-37	128	6.39e-40	135
WP_001557362.1|SA1416	NP_390435.1|BSU25570	1.13e-60	215	1.41e-60	214
WP_001557386.1|SA1579	NP_390910.1|BSU30320	0.0	1268	0.0	1267
WP_001557494.1|SA1999	NP_388846.1|BSU09650	1.51e-39	134	7.41e-39	132
WP_001557561.1|SA0181	NP_391530.2|BSU36490	4.89e-56	172	3.13e-56	172
WP_001557587.1|SA0348	NP_391976.1|BSU40960	5.30e-79	238	9.46e-79	236
WP_001788193.1|NODATA	NP_387980.1|BSU00990	8.74e-15	57.8	3.87e-13	53.1
WP_001788197.1|SA0501	NP_387989.2|BSU01080	0.0	1830	0.0	1828
WP_001788648.1|SA1018	NP_388614.1|BSU07330	3.09e-56	176	1.27e-54	171
WP_001789343.1|SA2502	NP_391985.1|BSU41050	6.98e-35	113	2.34e-32	106
WP_001789359.1|SA0003	NP_387884.1|BSU00030	1.70e-15	61.6	1.33e-15	61.2
WP_001791162.1|SA1504	NP_390765.1|BSU28870	2.20e-84	243	4.09e-86	247
WP_001792725.1|SA0561	NP_391632.1|BSU37520	1.19e-71	211	1.05e-71	210
WP_001792906.1|SA0252	NP_390769.1|BSU28910	2.94e-30	103	1.47e-29	101
WP_001793242.1|SA0123	NP_390965.1|BSU30870	2.84e-42	145	8.26e-44	149
WP_001794540.1|SA0335	NP_389654.1|BSU17710	3.57e-09	45.1	8.10e-11	48.5
WP_001795108.1|SA1695	NP_389328.1|BSU14450	2.17e-132	384	1.33e-132	384
WP_001795446.1|SA1282	NP_390112.1|BSU22310	4.68e-73	218	2.18e-72	215
WP_001797828.1|NODATA	NP_390403.1|BSU25250	1.13e-82	241	8.39e-82	239
WP_001801873.1|SA0038	NP_388295.1|BSU04140	5.75e-139	419	1.58e-137	414
WP_001801924.1|SA2315	NP_391894.1|BSU40140	1.54e-98	284	1.76e-101	291
WP_001801936.1|SA1107	NP_389540.1|BSU16580	0.0	1718	0.0	1714
WP_001805237.1|SA0487	NP_387974.1|BSU00930	2.39e-92	266	2.15e-92	266
WP_001822900.1|SA1611	NP_390936.1|BSU30580	9.40e-51	163	3.83e-49	159
WP_001827022.1|SA1293	NP_391009.1|BSU31310	1.60e-52	166	1.77e-53	168
WP_001835549.1|SA2279	NP_388812.2|BSU09310	1.87e-115	353	2.98e-112	344
WP_001838797.1|SAP017	NP_388415.1|BSU05340	1.57e-200	558	2.60e-203	565
WP_010922808.1|SA0041	NP_389641.3|BSU17590	2.07e-43	152	2.34e-46	159
WP_010922821.1|SA0334	NP_388480.1|BSU05990	4.70e-42	140	4.80e-42	139
WP_010956549.1|SA0709	NP_391409.1|BSU35290	1.33e-171	479	1.66e-171	479
WP_012840521.1|SA1538	NP_390837.1|BSU29590	4.81e-87	265	2.38e-89	271
WP_015445861.1|SA1515	NP_390788.1|BSU29100	3.52e-95	298	5.92e-96	300
WP_031888515.1|SA1264	NP_390079.1|BSU21960	9.18e-14	56.2	3.80e-14	56.6
WP_072362001.1|SA2322	NP_388397.1|BSU05160	1.55e-84	254	1.04e-89	267
WP_072399972.1|SA1861	NP_390707.1|BSU28290	7.75e-155	435	9.86e-155	434
