# Supplementary material for: Homology-based reconstruction of regulatory networks for bacterial and archaeal genomes
Source: Front Microbiol. 2022 Jul 19;13:923105. doi: 10.3389/fmicb.2022.923105 (PMC9344073; doi:10.3389/fmicb.2022.923105)
Supplement: Supplementary file 1 [file Data_Sheet_1.ZIP › network/proteinortho/Staph/GCF_000006945.2_ASM694v2_S_enterica_LT2_genomic.faa_Staph.proteinortho-graph]

# file_a	file_b
# a	b	evalue_ab	bitscore_ab	evalue_ba	bitscore_ba
# GCF_000009645.1_ASM964v1_S_aureus_N315_genomic.faa	GCF_000006945.2_ASM694v2_S_enterica_LT2_genomic.faa
# 4.53e-53	172	2.06e-54	174
WP_000003566.1|SA0985	NP_460303.1|STM1337	1.74e-110	322	2.49e-110	321
WP_000004085.1|SA2038	NP_462335.1|STM3431	1.43e-21	77.8	3.91e-24	83.6
WP_000004981.1|SA1656	NP_460175.1|STM1205	2.48e-16	67.4	9.79e-15	62.4
WP_000017736.1|SA0911	NP_459437.1|STM0441	1.09e-50	160	1.06e-51	162
WP_000019734.1|SA1948	NP_459738.1|STM0758	8.98e-64	201	7.45e-66	206
WP_000023319.1|SA1436	NP_459698.1|STM0713	2.48e-52	172	9.59e-52	170
WP_000024139.1|SA2344	NP_459348.1|STM0353	3.64e-190	558	1.05e-186	549
WP_000024827.1|SA2046	NP_462343.1|STM3439	2.98e-43	141	4.42e-43	140
WP_000026189.1|SA2241	NP_459255.1|STM0257	1.75e-24	100	8.49e-30	115
WP_000026189.1|SA2241	NP_460482.1|STM1522	5.34e-25	102	1.76e-26	105
WP_000029430.1|SA0068	NP_459691.1|STM0706	1.60e-125	377	2.21e-132	394
WP_000030072.1|SA2397	NP_461718.1|STM2792	5.46e-67	217	3.49e-64	209
WP_000030811.1|SA0923	NP_461434.3|STM2499	2.40e-117	340	6.99e-120	346
WP_000031401.1|SA0965	NP_459435.1|STM0439	2.65e-32	118	9.32e-35	124
WP_000031490.1|SA0433	NP_463314.1|STM4453	1.01e-209	591	3.39e-211	594
WP_000034716.1|SA1409	NP_459017.1|STM0012	6.32e-232	653	2.19e-233	656
WP_000034961.1|SA0207	NP_463094.3|STM4229	3.46e-40	145	4.74e-44	154
WP_000035058.1|SA0815	NP_459531.1|STM0536	1.57e-20	81.3	5.03e-21	81.6
WP_000036633.1|SA1108	NP_462201.3|STM3288	3.86e-21	80.9	1.20e-22	84.0
WP_000038968.1|SA2203	NP_462786.1|STM3887	1.09e-27	112	1.51e-23	99.4
WP_000040051.1|SA0935	NP_461367.1|STM2432	4.61e-196	558	1.88e-193	551
WP_000040063.1|SA1533	NP_461002.1|STM2057	4.43e-147	420	2.25e-150	428
WP_000040866.1|SA1728	NP_460276.1|STM1310	5.65e-106	306	6.58e-108	310
WP_000043237.1|SA1076	NP_461516.1|STM2581	1.05e-34	121	5.28e-35	121
WP_000044799.1|SA1456	NP_460858.1|STM1901	6.59e-224	630	3.58e-224	630
WP_000047255.1|SA1973	NP_461965.1|STM3049	1.20e-29	107	3.16e-34	118
WP_000047343.1|SA1073	NP_460164.1|STM1194	4.26e-71	219	2.07e-69	214
WP_000047811.1|SA1859	NP_462792.1|STM3901	5.83e-163	473	9.11e-165	477
WP_000048712.1|SA1914	NP_461433.1|STM2498	7.94e-74	219	1.41e-72	215
WP_000049145.1|SA1505	NP_461145.1|STM2200	1.63e-160	461	3.77e-162	465
WP_000050760.1|SA0320	NP_461286.1|STM2344	6.38e-28	98.2	1.34e-30	104
WP_000052781.1|SA0366	NP_459600.1|STM0608	2.86e-90	259	2.52e-89	256
WP_000057330.1|SA1101	NP_459223.1|STM0218	2.46e-68	207	1.17e-69	210
WP_000057594.1|SA0471	NP_461365.1|STM2430	1.62e-96	285	1.22e-99	292
WP_000058389.1|SA1524	NP_460525.1|STM1566	3.08e-20	89.7	1.29e-20	90.5
WP_000064078.1|SA1323	NP_459392.1|STM0397	1.35e-54	172	1.08e-56	177
WP_000065030.1|SA0140	NP_463264.1|STM4403	5.75e-37	141	1.17e-37	143
WP_000066053.1|SA0821	NP_463003.1|STM4123	2.40e-142	412	8.67e-146	421
WP_000066097.1|SA1449	NP_460204.3|STM1234	2.21e-142	406	4.62e-145	412
WP_000067268.1|SA0049	NP_460230.1|STM1264	3.28e-51	165	1.13e-52	168
WP_000067268.1|SA0765	NP_460230.1|STM1264	3.28e-51	165	1.13e-52	168
WP_000067268.1|SA1481	NP_460230.1|STM1264	3.28e-51	165	1.13e-52	168
WP_000067268.1|SA1952	NP_460230.1|STM1264	3.28e-51	165	1.13e-52	168
WP_000067268.1|SA2385	NP_460230.1|STM1264	3.28e-51	165	1.13e-52	168
WP_000067352.1|SA0198	NP_459825.1|STM0848	1.99e-138	411	1.13e-136	406
WP_000067352.1|SA0198	NP_461163.1|STM2219	4.56e-133	394	2.21e-131	389
WP_000068617.1|SA1147	NP_463223.1|STM4362	9.61e-77	241	1.07e-76	241
WP_000069098.1|SA2311	NP_459570.1|STM0578	3.34e-16	71.6	6.47e-16	70.1
WP_000072149.1|SA2242	NP_459498.1|STM0503	6.75e-72	218	2.59e-72	218
WP_000072278.1|SA1882	NP_459688.1|STM0703	3.13e-93	311	6.86e-97	320
WP_000072681.1|SA1096	NP_462973.1|STM4092	1.50e-59	181	1.95e-60	182
WP_000073180.1|SA1166	NP_459008.1|STM0003	6.11e-23	93.6	8.80e-23	92.4
WP_000073352.1|SA1137	NP_461830.1|STM2909	5.31e-192	569	3.64e-196	579
WP_000076036.1|SA0512	NP_462794.1|STM3903	3.75e-45	154	9.45e-45	152
WP_000076690.1|SA1117	NP_462195.1|STM3282	4.99e-224	639	5.07e-222	634
WP_000076930.1|SA2071	NP_459822.1|STM0845	3.95e-28	107	5.91e-29	108
WP_000076930.1|SA2071	NP_463031.1|STM4162	4.21e-28	107	2.39e-28	106
WP_000077358.1|SA1589	NP_459411.1|STM0416	4.45e-54	179	1.81e-54	179
WP_000079447.1|SA1218	NP_462753.1|STM3854	1.31e-95	279	9.77e-98	284
WP_000080028.1|SA1516	NP_462940.1|STM4059	1.40e-58	182	1.51e-58	181
WP_000081231.1|SA0843	NP_460167.1|STM1197	1.32e-149	427	1.90e-147	421
WP_000083807.1|SA1960	NP_462585.1|STM3685	5.62e-154	451	4.73e-155	453
WP_000087385.1|SA1355	NP_459413.1|STM0418	2.31e-18	72.8	9.52e-19	73.2
WP_000090315.1|SA0505	NP_462350.1|STM3446	4.37e-290	807	1.47e-291	810
WP_000090512.1|SAS052	NP_462320.1|STM3416	1.97e-51	162	6.25e-51	160
WP_000090796.1|SA2025	NP_462322.1|STM3418	1.68e-40	128	3.10e-41	129
WP_000091975.1|SA2033	NP_462329.1|STM3425	1.20e-45	145	4.57e-46	145
WP_000093349.1|SA1367	NP_461971.1|STM3055	5.75e-83	254	3.92e-84	256
WP_000094583.1|SA1862	NP_459118.1|STM0113	6.77e-131	387	1.88e-131	388
WP_000095328.1|SA0016	NP_463227.1|STM4366	1.14e-143	414	1.44e-142	410
WP_000097322.1|SA1113	NP_462198.1|STM3285	1.55e-25	90.5	1.92e-25	89.7
WP_000101625.1|SA2024	NP_462321.1|STM3417	2.39e-56	169	4.74e-59	175
WP_000101976.1|SA0017	NP_462940.1|STM4059	3.85e-58	181	3.78e-56	175
WP_000102729.1|SA1454	NP_459938.1|STM0962	2.84e-78	246	8.18e-79	247
WP_000105070.1|SA1336	NP_460843.1|STM1886	1.02e-111	337	2.19e-114	343
WP_000106141.1|SA1510	NP_460256.1|STM1290	1.74e-103	304	1.98e-105	308
WP_000109877.1|SA2186	NP_460974.1|STM2029	2.32e-20	85.9	5.54e-22	89.4
WP_000109906.1|SA1609	NP_462403.2|STM3500	3.00e-174	499	5.81e-175	501
WP_000110253.1|SA1089	NP_459724.1|STM0739	1.66e-130	370	1.41e-129	367
WP_000113851.1|SA2031	NP_462327.1|STM3423	1.84e-59	179	1.42e-59	179
WP_000116228.1|SA1669	NP_460430.1|STM1469	1.54e-193	543	3.62e-195	546
WP_000120109.1|SA0238	NP_462173.1|STM3260	1.21e-123	363	2.64e-129	377
WP_000120109.1|SA0238	NP_462681.1|STM3782	2.17e-128	375	1.44e-127	372
WP_000120368.1|SA0619	NP_462490.1|STM3589	3.90e-26	105	2.30e-24	100
WP_000120494.1|SA1915	NP_461490.1|STM2555	8.23e-171	481	5.53e-172	484
WP_000121119.1|SA1105	NP_459228.1|STM0223	1.61e-27	110	6.53e-33	125
WP_000122354.1|SA0510	NP_459108.1|STM0103	2.95e-70	233	1.77e-68	227
WP_000123165.1|SA1517	NP_460208.1|STM1238	1.66e-182	511	4.39e-183	512
WP_000124353.1|SA2043	NP_462340.1|STM3436	6.07e-42	129	4.66e-42	129
WP_000125705.1|SA2378	NP_463153.1|STM4288	1.12e-10	53.5	8.09e-12	55.8
WP_000127573.1|SA1499	NP_459443.1|STM0447	2.59e-53	181	4.70e-56	187
WP_000129417.1|SA2428	NP_463327.1|STM4467	1.03e-83	259	1.39e-84	260
WP_000134526.1|SA2069	NP_459782.1|STM0804	1.57e-41	134	6.34e-44	139
WP_000134765.1|SA1396	NP_461515.1|STM2580	4.15e-78	237	7.97e-79	238
WP_000134963.1|SA0719	NP_459934.1|STM0958	9.78e-68	211	4.88e-69	214
WP_000136260.1|SA1535	NP_460640.1|STM1682	1.68e-42	136	3.28e-43	137
WP_000136487.1|SA2342	NP_459467.1|STM0472	5.64e-34	116	1.99e-34	117
WP_000136633.1|SA0109	NP_459583.1|STM0591	1.31e-34	126	6.49e-38	134
WP_000138336.1|SA1283	NP_462396.3|STM3493	6.47e-38	148	1.71e-43	165
WP_000138487.1|SA0819	NP_460751.1|STM1795	2.15e-124	364	1.14e-122	359
WP_000138932.1|SA1890	NP_461940.1|STM3023	4.09e-12	54.3	5.80e-12	53.1
WP_000139712.1|SA0996	NP_463206.1|STM4342	5.41e-25	97.1	2.57e-26	99.8
WP_000140050.1|SA0847	NP_460702.1|STM1743	1.15e-99	295	2.32e-99	294
WP_000140172.1|SA1711	NP_459311.1|STM0313	2.77e-75	233	4.69e-77	237
WP_000140679.1|SA1909	NP_462768.1|STM3869	9.05e-06	40.8	4.81e-07	43.5
WP_000142198.1|SA0225	NP_460322.1|STM1356	1.23e-17	80.9	2.59e-18	82.0
WP_000148826.1|SA0636	NP_459382.1|STM0387	6.71e-08	46.2	7.03e-09	48.1
WP_000149278.1|SA1227	NP_461424.1|STM2489	3.96e-51	167	1.92e-52	170
WP_000149295.1|SA0805	NP_460331.1|STM1366	7.30e-21	79.0	6.87e-20	75.9
WP_000149686.1|SA1734	NP_460259.1|STM1293	2.67e-08	48.9	2.85e-10	53.9
WP_000150011.1|SA0756	NP_460324.1|STM1358	2.00e-32	115	2.26e-32	115
WP_000150169.1|SA1561	NP_459134.1|STM0129	1.38e-50	175	8.45e-50	172
WP_000150197.1|SA0897	NP_461250.1|STM2308	4.27e-23	92.0	1.57e-23	92.4
WP_000153535.1|SA1700	NP_461189.1|STM2246	2.37e-40	134	6.62e-41	135
WP_000154162.1|SA2492	NP_459502.1|STM0507	1.53e-50	162	5.29e-51	162
WP_000154162.1|SA2492	NP_460188.1|STM1218	1.39e-52	167	1.39e-52	167
WP_000154218.1|SA0461	NP_460186.1|STM1216	1.93e-216	652	7.60e-228	681
WP_000157603.1|SA1906	NP_462765.1|STM3866	6.68e-62	194	1.02e-61	193
WP_000157630.1|SA0329	NP_461147.1|STM2202	4.04e-42	146	6.30e-42	145
WP_000159041.1|SA1854	NP_462123.1|STM3208	1.02e-90	272	2.48e-89	268
WP_000159577.1|SA1324	NP_460678.1|STM1719	1.72e-35	125	5.85e-40	136
WP_000159631.1|SA1887	NP_459375.1|STM0380	1.63e-97	291	6.96e-100	296
WP_000159750.1|SA0186	NP_461505.1|STM2570	4.12e-91	282	2.09e-91	282
WP_000159865.1|SA1353	NP_459419.1|STM0424	4.74e-06	37.7	4.80e-07	39.7
WP_000159900.1|SA1257	NP_463269.1|STM4408	2.36e-33	115	2.73e-34	117
WP_000159960.1|SA1929	NP_461874.1|STM2953	1.23e-221	620	7.83e-221	618
WP_000160212.1|SA2047	NP_462344.1|STM3440	4.30e-51	162	2.42e-53	167
WP_000160304.1|SA1940	NP_463426.1|STM4570	3.10e-75	225	8.44e-76	226
WP_000160906.1|SA1251	NP_459133.1|STM0128	3.15e-24	99.0	4.37e-24	97.8
WP_000161291.1|SA1059	NP_462311.1|STM3407	1.00e-68	214	4.35e-71	219
WP_000161311.1|SA1377	NP_460190.1|STM1220	9.42e-25	99.0	1.79e-25	100
WP_000161311.1|SA1377	NP_462581.1|STM3681	1.05e-23	95.9	3.85e-25	99.0
WP_000161545.1|SA2312	NP_460606.1|STM1647	2.39e-48	162	1.94e-47	159
WP_000161666.1|SA1530	NP_461974.1|STM3058	1.16e-32	123	2.26e-34	127
WP_000161745.1|SA1306	NP_462600.1|STM3700	1.79e-72	225	1.24e-70	219
WP_000162661.1|SA0209	NP_463092.1|STM4227	1.69e-41	142	6.95e-46	152
WP_000163283.1|SA1692	NP_462182.1|STM3269	3.52e-52	161	7.72e-52	160
WP_000163523.1|SA1226	NP_461311.1|STM2369	1.40e-35	129	4.15e-34	124
WP_000163628.1|SA1205	NP_460686.1|STM1727	7.75e-34	120	1.92e-32	115
WP_000163737.1|SA2391	NP_459186.1|STM0181	5.14e-65	202	1.40e-65	203
WP_000163820.1|SA0211	NP_461680.1|STM2753	1.23e-17	79.7	8.87e-20	85.1
WP_000164003.1|SA0256	NP_461967.1|STM3051	9.50e-221	613	1.69e-219	609
WP_000164332.1|SA1065	NP_462386.1|STM3483	2.09e-56	176	4.18e-57	177
WP_000164421.1|SA1936	NP_461743.1|STM2817	5.57e-34	114	2.33e-34	115
WP_000165530.1|SA1307	NP_461454.1|STM2519	8.20e-115	342	2.21e-116	346
WP_000166892.1|SA0208	NP_462457.1|STM3556	8.48e-20	86.3	1.89e-17	78.2
WP_000167269.1|SA1074	NP_460165.1|STM1195	9.11e-83	244	2.29e-81	240
WP_000167314.1|SA0818	NP_460269.1|STM1303	2.82e-76	239	3.12e-76	238
WP_000167314.1|SA0818	NP_462132.3|STM3218	2.07e-78	245	1.89e-77	242
WP_000167314.1|SA0818	NP_462371.1|STM3468	3.42e-80	249	7.48e-80	248
WP_000167867.1|SA1968	NP_461994.1|STM3078	1.58e-16	75.5	1.02e-15	72.4
WP_000167944.1|SA0472	NP_462206.1|STM3295	2.32e-45	151	2.39e-46	153
WP_000168845.1|SA0774	NP_460336.1|STM1371	1.43e-87	257	1.53e-87	256
WP_000169224.1|SA1991	NP_462674.1|STM3775	3.87e-74	238	6.90e-80	252
WP_000170491.1|SA2464	NP_461023.1|STM2078	9.36e-49	155	6.92e-49	155
WP_000170975.1|SA2016	NP_462254.1|STM3344	2.09e-39	126	4.51e-39	124
WP_000173331.1|SA2409	NP_463312.1|STM4451	2.08e-27	98.2	9.73e-28	98.2
WP_000173891.1|SA0106	NP_462592.1|STM3692	2.01e-134	398	5.47e-141	414
WP_000174053.1|SA0918	NP_461422.1|STM2487	2.03e-59	184	3.45e-61	188
WP_000175746.1|SA1259	NP_459092.1|STM0087	2.01e-32	110	3.49e-31	106
WP_000176393.1|SA1087	NP_459235.1|STM0230	1.24e-48	156	5.26e-46	149
WP_000177465.1|SA0008	NP_459769.1|STM0791	3.92e-112	338	5.29e-110	332
WP_000178881.1|SA2034	NP_462330.1|STM3426	2.57e-40	128	3.38e-41	130
WP_000180281.1|SA0516	NP_461503.1|STM2568	1.80e-40	131	1.14e-40	131
WP_000180688.1|SA1245	NP_459721.1|STM0736	1.46e-205	608	6.55e-208	613
WP_000181124.1|SA2479	NP_460580.1|STM1621	1.36e-12	60.1	5.91e-14	63.2
WP_000181315.1|SA1737	NP_459764.1|STM0785	1.28e-16	76.6	1.08e-17	79.0
WP_000181394.1|SA1672	NP_462595.1|STM3695	1.38e-39	128	3.25e-41	132
WP_000181402.1|SA1084	NP_461603.1|STM2673	2.09e-39	125	3.91e-40	126
WP_000181832.1|SA0187	NP_461507.1|STM2572	8.36e-23	92.4	8.38e-23	91.7
WP_000182211.1|SA1410	NP_461611.1|STM2681	2.68e-22	87.0	2.52e-23	89.0
WP_000182654.1|SA0959	NP_462889.1|STM4009	2.58e-232	653	2.09e-234	658
WP_000182746.1|SA0258	NP_462784.1|STM3885	2.93e-73	225	5.79e-71	218
WP_000183383.1|SA1352	NP_459418.1|STM0423	6.84e-57	182	1.34e-57	183
WP_000184404.1|SA2061	NP_461222.1|STM2280	2.49e-49	169	7.40e-55	182
WP_000184741.1|SA0603	NP_459584.1|STM0592	5.81e-53	174	1.73e-52	172
WP_000184945.1|SA0898	NP_461249.1|STM2307	6.07e-127	359	1.03e-128	363
WP_000185319.1|SA0820	NP_461224.1|STM2282	1.59e-26	104	1.89e-26	103
WP_000186029.1|SA1550	NP_460412.1|STM1449	3.87e-143	412	3.22e-145	416
WP_000186309.1|SA1167	NP_462731.1|STM3831	7.89e-33	118	3.37e-32	116
WP_000192949.1|SA0703	NP_462870.1|STM3985	1.53e-25	95.9	4.30e-25	94.0
WP_000193707.1|SA1342	NP_461026.1|STM2081	5.54e-227	628	1.21e-226	627
WP_000193751.1|SA0682	NP_460415.1|STM1452	1.31e-50	177	3.73e-52	181
WP_000197018.1|SA0849	NP_460705.3|STM1746	9.66e-59	202	1.09e-61	209
WP_000197806.1|SA0134	NP_463425.1|STM4569	1.66e-95	288	1.32e-95	288
WP_000199066.1|SA0342	NP_461936.1|STM3019	4.00e-138	397	1.63e-135	389
WP_000201392.1|SA1100	NP_459222.1|STM0217	2.08e-72	221	5.95e-75	227
WP_000201875.1|SA0785	NP_459625.1|STM0633	1.54e-92	275	4.13e-96	283
WP_000204619.1|SA1220	NP_462755.1|STM3856	5.81e-24	96.7	9.95e-29	108
WP_000206625.1|SA1814	NP_463000.1|STM4120	4.37e-20	88.2	3.21e-22	93.6
WP_000207623.1|SA0344	NP_462850.1|STM3965	8.65e-199	578	4.02e-206	596
WP_000207852.1|SA1540	NP_460803.1|STM1847	1.81e-47	149	4.66e-50	155
WP_000208563.1|SA2230	NP_461413.1|STM2478	8.22e-22	94.7	1.03e-24	102
WP_000210817.1|SA1271	NP_462158.1|STM3244	2.30e-117	340	2.07e-118	342
WP_000213885.1|SA2142	NP_461741.1|STM2815	2.08e-51	182	3.16e-58	200
WP_000215216.1|SA0230	NP_460243.1|STM1277	2.17e-22	82.0	1.76e-24	86.7
WP_000215388.1|SA0592	NP_462819.1|STM3929	1.08e-20	85.1	2.10e-20	83.6
WP_000215587.1|SA2499	NP_462772.3|STM3873	3.70e-28	103	2.72e-31	110
WP_000215631.1|SA2489	NP_461709.1|STM2783	3.64e-76	234	1.38e-79	243
WP_000216856.1|SA1866	NP_462796.1|STM3905	2.89e-68	222	2.67e-68	222
WP_000216946.1|SA1232	NP_461302.1|STM2360	5.95e-44	156	6.95e-46	161
WP_000217456.1|SA2266	NP_460471.1|STM1511	1.85e-41	139	4.88e-43	142
WP_000218103.1|SA1412	NP_462020.1|STM3104	5.07e-52	174	1.74e-54	180
WP_000219066.1|SA1557	NP_462975.1|STM4094	2.88e-44	152	2.62e-47	159
WP_000221945.1|SA1863	NP_459117.1|STM0112	1.88e-112	328	3.44e-111	325
WP_000225836.1|SA0915	NP_459537.1|STM0542	4.20e-82	246	5.68e-83	248
WP_000226919.1|SA1525	NP_459236.1|STM0231	6.21e-175	540	1.64e-177	546
WP_000229241.1|SA0713	NP_459776.1|STM0798	5.77e-272	758	4.17e-275	766
WP_000230173.1|SA2063	NP_459780.1|STM0802	4.56e-52	172	5.61e-54	176
WP_000233526.1|SA1652	NP_463036.2|STM4167	3.00e-75	233	2.08e-73	228
WP_000235289.1|SA2119	NP_462072.1|STM3157	1.15e-117	337	1.63e-120	343
WP_000236427.1|SA0202	NP_462452.1|STM3551	2.40e-94	300	6.47e-93	295
WP_000237528.1|SA2313	NP_459819.1|STM0842	3.69e-47	155	5.84e-50	162
WP_000237528.1|SA2313	NP_459844.1|STM0867	3.51e-48	158	2.73e-48	157
WP_000238669.1|SA0924	NP_461435.1|STM2500	6.87e-36	122	7.47e-37	124
WP_000239131.1|SA0791	NP_462547.1|STM3646	3.35e-74	228	2.07e-73	226
WP_000239753.1|SA1072	NP_460162.1|STM1192	5.33e-59	191	6.64e-62	197
WP_000240113.1|SA0200	NP_459828.1|STM0851	4.58e-55	181	2.73e-55	180
WP_000240642.1|SA1836	NP_463194.1|STM4330	8.05e-214	601	2.38e-211	594
WP_000240855.1|SAS093	NP_462739.1|STM3839	1.99e-11	49.3	9.40e-13	52.0
WP_000241344.1|SA1908	NP_462767.1|STM3868	2.53e-12	59.3	1.34e-11	56.6
WP_000248732.1|SA1919	NP_460731.1|STM1775	6.86e-33	119	3.51e-34	121
WP_000249657.1|SA2500	NP_462773.1|STM3874	7.11e-210	597	6.78e-211	599
WP_000250823.1|SA0508	NP_462609.1|STM3709	4.85e-99	297	1.17e-100	301
WP_000253231.1|SA1297	NP_459953.1|STM0978	5.16e-34	129	3.22e-32	123
WP_000253765.1|SA1285	NP_460416.1|STM1453	5.02e-58	179	2.99e-57	177
WP_000255551.1|SA0753	NP_461982.1|STM3066	2.66e-20	82.0	2.89e-26	97.1
WP_000255578.1|SA0005	NP_462735.1|STM3835	1.50e-218	627	4.86e-222	635
WP_000258150.1|SA0702	NP_462808.1|STM3918	1.97e-22	94.0	5.91e-26	103
WP_000259717.1|SA2068	NP_459823.3|STM0846	2.12e-39	143	3.10e-41	147
WP_000260117.1|SA0946	NP_459159.1|STM0154	9.07e-119	353	1.95e-121	359
WP_000264071.1|SA0375	NP_461446.1|STM2511	1.79e-177	504	9.67e-173	491
WP_000268484.1|SA1099	NP_459221.1|STM0216	5.73e-81	240	5.12e-82	242
WP_000268754.1|SA1081	NP_461606.1|STM2676	1.50e-14	60.1	5.15e-15	60.5
WP_000271550.1|SA1468	NP_460852.1|STM1895	8.89e-35	119	8.72e-36	121
WP_000273358.1|SA1921	NP_460709.1|STM1750	2.97e-12	60.1	6.59e-15	66.6
WP_000277419.1|SA2375	NP_460032.1|STM1058	5.22e-71	222	8.39e-70	218
WP_000277968.1|SA2125	NP_459767.1|STM0788	1.43e-47	159	3.53e-45	152
WP_000279414.1|SA0727	NP_460256.1|STM1290	1.35e-101	299	3.57e-102	300
WP_000279926.1|SA0447	NP_462176.1|STM3263	2.49e-62	195	1.56e-61	192
WP_000282171.1|SA1265	NP_462480.1|STM3579	6.53e-12	60.1	1.43e-10	55.5
WP_000282298.1|SA1114	NP_462197.1|STM3284	2.44e-47	158	4.12e-50	165
WP_000283016.1|SA1196	NP_490544.1|PSLT054	1.02e-21	93.6	6.02e-24	99.4
WP_000284765.1|SA1685	NP_462026.1|STM3110	7.66e-58	188	1.94e-59	191
WP_000285020.1|SA1576	NP_462489.1|STM3588	2.41e-42	150	2.38e-42	150
WP_000285450.1|SA2111	NP_461746.1|STM2820	8.23e-15	67.0	3.91e-17	72.4
WP_000290397.1|SA0162	NP_462580.1|STM3680	3.03e-142	416	3.27e-145	422
WP_000290491.1|SA0760	NP_461970.1|STM3054	9.89e-41	129	8.23e-43	134
WP_000291444.1|SA0305	NP_462581.1|STM3681	4.99e-26	101	3.84e-26	100
WP_000334463.1|SA1959	NP_462760.1|STM3861	4.28e-142	422	2.95e-146	432
WP_000340119.1|SA0876	NP_459128.1|STM0123	8.36e-63	209	1.84e-60	202
WP_000347061.1|SA0531	NP_463155.1|STM4290	2.67e-106	322	1.22e-105	320
WP_000349655.1|SA1911	NP_462770.1|STM3871	1.67e-26	100	7.71e-24	93.2
WP_000350970.1|SA1199	NP_460780.1|STM1824	7.09e-48	168	2.68e-49	171
WP_000351761.1|SA2330	NP_463135.1|STM4270	4.53e-53	172	3.49e-53	172
WP_000353954.1|SA0835	NP_461591.1|STM2660	1.35e-277	788	7.19e-278	788
WP_000358006.1|SA1902	NP_462217.1|STM3307	3.97e-129	376	6.58e-131	380
WP_000362509.1|SA2501	NP_462743.1|STM3843	1.14e-75	241	2.60e-78	247
WP_000364542.1|SA1461	NP_459478.1|STM0483	2.06e-56	172	1.79e-58	177
WP_000365240.1|SA1330	NP_461412.1|STM2477	1.19e-14	65.9	1.27e-16	70.5
WP_000365312.1|SA1536	NP_461324.1|STM2382	6.73e-32	115	1.83e-33	119
WP_000367062.1|SA0628	NP_461152.1|STM2207	3.80e-24	100	6.77e-29	112
WP_000368166.1|SA1128	NP_461750.1|STM2829	6.10e-148	418	8.79e-151	425
WP_000368226.1|SA1052	NP_462640.1|STM3740	1.25e-43	142	1.06e-45	147
WP_000368338.1|SA1413	NP_461518.1|STM2583	6.57e-246	687	1.51e-247	691
WP_000369722.1|SA0720	NP_462233.1|STM3323	6.26e-63	197	2.00e-64	201
WP_000370122.1|SA1868	NP_462407.3|STM3504	2.57e-169	502	1.09e-175	518
WP_000372758.1|SA1855	NP_463414.1|STM4558	6.11e-13	59.7	4.44e-13	59.3
WP_000375647.1|SA0015	NP_463111.1|STM4246	8.56e-121	358	4.13e-122	361
WP_000377064.1|SA0446	NP_462184.3|STM3271	1.93e-11	52.4	4.19e-13	56.2
WP_000379044.1|SA1097	NP_462972.1|STM4091	4.08e-139	404	4.94e-143	413
WP_000379980.1|SA1673	NP_463216.3|STM4355	1.38e-48	166	3.91e-49	166
WP_000381849.1|SA0937	NP_459355.1|STM0360	3.24e-53	182	2.16e-58	195
WP_000383180.1|SA1437	NP_459697.1|STM0712	1.26e-47	154	1.36e-46	150
WP_000384691.1|SA1036	NP_459051.1|STM0046	1.96e-258	744	4.26e-261	750
WP_000387527.1|SA2042	NP_462339.1|STM3435	3.18e-33	109	2.82e-34	111
WP_000388082.1|SA2045	NP_462342.1|STM3438	1.48e-09	47.8	4.43e-10	48.5
WP_000389658.1|SA2021	NP_460965.1|STM2020	2.43e-38	132	1.86e-38	132
WP_000390332.1|SA0490	NP_463230.1|STM4369	2.30e-46	152	1.09e-47	154
WP_000390524.1|SA0993	NP_460899.1|STM1946	1.29e-108	336	3.32e-110	339
WP_000391031.1|SA1028	NP_459137.1|STM0132	4.79e-29	115	8.53e-32	122
WP_000392691.1|SA1329	NP_459678.1|STM0693	6.61e-23	85.5	4.55e-24	87.8
WP_000398941.1|SA2234	NP_460452.1|STM1492	3.75e-39	132	1.20e-40	135
WP_000401377.1|SA0973	NP_462625.1|STM3725	3.67e-46	145	9.81e-47	146
WP_000402651.1|SA1881	NP_459691.1|STM0706	1.58e-122	369	9.81e-128	382
WP_000409157.1|SA1450	NP_461478.1|STM2543	1.63e-91	278	1.18e-92	280
WP_000411031.1|SA2010	NP_462745.3|STM3846	4.76e-34	124	4.38e-33	120
WP_000411298.1|SA1392	NP_460314.1|STM1348	3.61e-16	73.6	2.99e-17	75.9
WP_000414695.1|SA1269	NP_460533.1|STM1574	6.67e-08	51.6	2.72e-07	48.9
WP_000417372.1|SA1141	NP_462967.1|STM4086	4.03e-231	641	2.69e-232	644
WP_000421713.1|SA2406	NP_460556.3|STM1597	7.98e-109	329	4.21e-112	337
WP_000422861.1|SA0528	NP_461682.1|STM2755	1.77e-53	167	2.19e-52	164
WP_000424963.1|SA0376	NP_461445.1|STM2510	3.68e-190	539	5.80e-190	538
WP_000425353.1|SA1488	NP_463335.1|STM4475	1.05e-248	718	7.54e-253	728
WP_000426914.1|SA1075	NP_460166.1|STM1196	7.13e-23	80.5	5.55e-23	80.1
WP_000427767.1|SA0852	NP_460701.1|STM1742	4.53e-103	303	3.10e-104	305
WP_000427767.1|SA0852	NP_462528.1|STM3626	2.01e-102	301	1.21e-104	306
WP_000429674.1|SA2109	NP_462820.1|STM3930	1.36e-187	528	1.05e-187	527
WP_000431312.1|SA1438	NP_462210.1|STM3299	1.83e-35	118	2.15e-37	122
WP_000432017.1|SA0185	NP_461506.1|STM2571	8.79e-87	259	7.66e-86	256
WP_000432078.1|SA1014	NP_463324.1|STM4464	3.03e-79	253	8.98e-82	258
WP_000432352.1|SA2486	NP_462081.3|STM3166	1.94e-132	389	2.65e-136	398
WP_000432915.1|SA2337	NP_462409.1|STM3506	1.43e-126	390	1.93e-125	386
WP_000433551.1|SA0950	NP_460196.1|STM1226	1.17e-97	292	2.32e-98	293
WP_000435109.1|SA0643	NP_460402.1|STM1439	7.10e-82	246	1.17e-83	250
WP_000435143.1|SA1506	NP_460299.1|STM1333	1.03e-183	532	2.58e-190	548
WP_000437472.1|SA0934	NP_462678.1|STM3779	1.67e-11	52.4	9.14e-12	52.4
WP_000442480.1|SA1301	NP_461461.1|STM2526	9.34e-43	135	6.87e-43	135
WP_000446724.1|SA0667	NP_459451.1|STM0455	5.48e-90	261	2.51e-89	259
WP_000447678.1|SA1901	NP_459232.1|STM0227	1.31e-38	125	2.08e-38	124
WP_000447733.1|SA1328	NP_461960.1|STM3044	6.34e-81	244	6.35e-79	238
WP_000448078.1|SA1146	NP_460307.1|STM1341	1.30e-43	139	2.02e-44	141
WP_000448934.1|SA0855	NP_462384.1|STM3481	1.47e-117	340	3.74e-116	335
WP_000450297.1|SA1219	NP_462754.1|STM3855	2.98e-38	134	3.07e-38	133
WP_000451294.1|SA1040	NP_461593.1|STM2662	3.59e-67	210	5.78e-64	201
WP_000453306.1|SA1606	NP_462080.1|STM3165	9.31e-81	242	4.37e-82	244
WP_000454063.1|SA1335	NP_461255.1|STM2313	2.02e-67	210	2.42e-69	214
WP_000455256.1|SA0538	NP_461582.1|STM2647	3.09e-73	219	7.09e-73	217
WP_000457386.1|SA1473	NP_462214.1|STM3304	1.17e-25	89.4	1.58e-26	90.9
WP_000460242.1|SA1920	NP_460732.1|STM1776	1.50e-113	332	1.54e-116	338
WP_000467655.1|SA0330	NP_460570.1|STM1611	1.60e-23	89.0	7.17e-22	84.0
WP_000467994.1|SA0421	NP_459507.1|STM0512	1.08e-53	169	3.18e-56	174
WP_000468384.1|SA1022	NP_459125.1|STM0120	1.04e-73	226	1.81e-72	223
WP_000469894.1|SA0638	NP_462120.3|STM3205	1.90e-70	216	9.66e-71	216
WP_000471571.1|SA1523	NP_461308.1|STM2366	1.34e-81	245	8.82e-81	243
WP_000472302.1|SA1498	NP_459445.1|STM0449	4.23e-167	473	1.50e-170	481
WP_000473653.1|SA1255	NP_461368.1|STM2433	1.00e-44	142	1.11e-44	141
WP_000473678.1|SA2326	NP_461685.1|STM2758	1.49e-163	477	4.25e-164	478
WP_000473699.1|SA1103	NP_459226.1|STM0221	2.62e-61	191	5.59e-61	189
WP_000479576.1|NODATA	NP_460905.1|STM1952	3.29e-53	168	2.06e-54	171
WP_000480800.1|SA1021	NP_459124.1|STM0119	8.09e-23	85.1	5.18e-22	82.4
WP_000481425.1|SA2293	NP_462415.1|STM3512	6.82e-143	413	3.86e-145	418
WP_000481443.1|SA1177	NP_461409.1|STM2474	1.46e-191	553	3.82e-195	562
WP_000481443.1|SA1177	NP_461992.1|STM3076	8.53e-190	549	1.96e-194	560
WP_000483720.1|SA0922	NP_461304.1|STM2362	2.03e-88	277	6.74e-87	272
WP_000486810.1|SA2112	NP_463060.1|STM4195	1.18e-76	234	7.41e-76	231
WP_000493887.1|SA1588	NP_460389.1|STM1426	1.23e-25	96.3	4.15e-28	102
WP_000494134.1|SA1399	NP_459660.1|STM0668	7.44e-22	83.2	1.45e-22	84.3
WP_000496100.1|SA1470	NP_462212.1|STM3301	3.41e-92	281	5.29e-94	285
WP_000503590.1|SA0431	NP_461414.1|STM2479	5.34e-68	227	7.62e-67	223
WP_000503590.1|SA0431	NP_462241.1|STM3331	3.73e-71	231	2.74e-71	230
WP_000503822.1|SA2070	NP_459781.1|STM0803	1.80e-35	119	7.89e-35	116
WP_000506531.1|SA0708	NP_459141.1|STM0136	6.59e-253	726	5.21e-256	733
WP_000511135.1|SA1905	NP_462764.1|STM3865	8.67e-213	592	1.13e-213	593
WP_000513305.1|SA0716	NP_461919.1|STM3002	1.51e-28	107	2.74e-33	119
WP_000514408.1|SA2185	NP_460536.1|STM1577	0.0	1248	0.0	1252
WP_000514408.1|SA2185	NP_460720.1|STM1764	0.0	1274	0.0	1278
WP_000517908.1|SA1067	NP_462628.1|STM3728	2.67e-09	45.4	1.82e-09	45.4
WP_000521495.1|SA1965	NP_462205.1|STM3294	2.06e-119	353	3.11e-119	352
WP_000521533.1|SA0845	NP_460704.1|STM1745	4.78e-75	229	3.54e-78	237
WP_000524830.1|SA2132	NP_459177.1|STM0172	1.10e-33	122	2.38e-32	118
WP_000524830.1|SA2132	NP_462229.1|STM3319	1.93e-32	117	6.01e-33	117
WP_000525106.1|SA0675	NP_463437.1|STM4581	1.22e-110	340	1.36e-112	345
WP_000526539.1|SA1581	NP_462239.1|STM3329	2.55e-72	223	8.52e-71	218
WP_000526694.1|SA0896	NP_461251.1|STM2309	3.47e-58	200	1.85e-57	197
WP_000529877.1|SA2041	NP_462338.1|STM3434	2.19e-81	239	2.56e-81	239
WP_000531476.1|SA0236	NP_462683.1|STM3784	3.74e-22	84.0	2.10e-25	91.7
WP_000531823.1|SA1864	NP_459116.1|STM0111	3.20e-179	506	1.78e-174	494
WP_000532966.1|SA0624	NP_463358.3|STM4499	3.51e-85	250	8.30e-87	254
WP_000538141.1|SA0711	NP_461274.1|STM2332	1.47e-13	63.9	2.83e-15	67.8
WP_000542274.1|SA2022	NP_462318.1|STM3414	6.56e-25	89.0	1.84e-25	89.7
WP_000545451.1|SA1496	NP_460733.1|STM1777	7.42e-74	235	3.16e-72	230
WP_000547687.1|SA2036	NP_462333.1|STM3429	8.73e-29	97.4	1.15e-29	99.0
WP_000547794.1|SA0479	NP_461350.1|STM2409	2.88e-130	377	1.15e-127	370
WP_000549207.1|SA1039	NP_459052.1|STM0047	9.34e-16	67.8	1.08e-19	77.4
WP_000549734.1|SA2329	NP_463136.1|STM4271	3.37e-14	62.0	9.55e-15	62.8
WP_000551283.1|SA0468	NP_459175.1|STM0170	8.61e-54	166	1.62e-54	167
WP_000551342.1|SA0430	NP_462240.1|STM3330	0.0	1066	0.0	1070
WP_000559159.1|SA0438	NP_459481.1|STM0486	3.73e-55	171	6.65e-54	167
WP_000560839.1|SA1055	NP_462976.1|STM4095	2.96e-127	395	8.30e-131	403
WP_000562498.1|SA0687	NP_461734.1|STM2808	1.62e-62	198	8.81e-66	206
WP_000569120.1|SA2236	NP_460452.1|STM1492	1.60e-41	137	2.21e-42	139
WP_000569281.1|SA0420	NP_459251.1|STM0247	3.07e-91	273	1.29e-93	279
WP_000569649.1|SA2023	NP_462319.1|STM3415	1.46e-75	232	1.44e-79	241
WP_000571207.1|SA0769	NP_459506.1|STM0511	1.58e-84	256	2.12e-85	258
WP_000571407.1|SA0192	NP_460188.1|STM1218	2.59e-54	171	2.89e-54	170
WP_000571549.1|SA1891	NP_460698.1|STM1739	3.14e-55	189	1.16e-57	195
WP_000571591.1|SA2135	NP_462646.1|STM3746	2.52e-77	242	2.70e-77	241
WP_000571742.1|SA2466	NP_461021.1|STM2076	5.49e-28	103	1.26e-26	99.8
WP_000572038.1|SA2191	NP_462379.1|STM3476	9.42e-12	60.8	1.80e-16	73.6
WP_000572235.1|SA1060	NP_462312.1|STM3408	1.08e-48	169	1.07e-50	173
WP_000573240.1|SA2160	NP_462286.1|STM3376	5.90e-82	249	3.50e-81	246
WP_000578458.1|SA1025	NP_459130.1|STM0125	4.03e-70	219	6.98e-76	233
WP_000579275.1|SA1427	NP_459212.1|STM0207	2.28e-76	227	3.53e-81	239
WP_000581197.1|SA1875	NP_461512.1|STM2577	2.63e-23	84.7	3.02e-23	84.0
WP_000582326.1|SA0780	NP_461609.3|STM2679	6.77e-31	118	1.81e-33	124
WP_000589549.1|SA0759	NP_461417.1|STM2482	1.70e-13	59.3	4.16e-15	62.8
WP_000590809.1|SA1674	NP_459805.1|STM0828	6.90e-83	244	6.95e-86	251
WP_000590809.1|SA1674	NP_460904.1|STM1951	1.92e-82	244	4.06e-85	250
WP_000590826.1|SA1457	NP_461457.1|STM2522	7.64e-103	309	8.34e-103	308
WP_000592596.1|SA2465	NP_461022.1|STM2077	3.27e-73	221	4.50e-74	223
WP_000594954.1|SA1896	NP_461090.1|STM2146	4.06e-69	212	7.73e-67	205
WP_000595011.1|SA1462	NP_461958.1|STM3042	7.84e-75	250	2.32e-77	256
WP_000597238.1|SA1683	NP_459959.1|STM0984	7.79e-101	314	6.48e-100	311
WP_000598482.1|SA0178	NP_463001.1|STM4121	3.22e-62	199	3.50e-65	206
WP_000602057.1|SA1852	NP_462363.1|STM3459	4.98e-94	300	1.20e-96	306
WP_000604514.1|SA0668	NP_462372.1|STM3469	2.30e-50	158	2.07e-51	160
WP_000608818.1|SA0249	NP_463260.1|STM4399	5.72e-25	95.1	1.46e-26	98.6
WP_000610051.1|SA0115	NP_460125.1|STM1154	7.90e-35	130	8.56e-37	135
WP_000611464.1|SA1886	NP_459129.1|STM0124	1.73e-66	217	4.85e-61	202
WP_000613722.1|SA0474	NP_459188.1|STM0183	3.12e-31	107	1.20e-31	107
WP_000615461.1|SA2200	NP_461293.1|STM2351	5.55e-77	230	1.38e-78	234
WP_000615921.1|SA2037	NP_462334.1|STM3430	2.76e-52	158	1.29e-53	160
WP_000616784.1|SA2028	NP_462324.1|STM3420	1.17e-91	281	9.31e-95	288
WP_000617356.1|SA2317	NP_460549.1|STM1590	5.88e-46	145	5.83e-47	147
WP_000621532.1|SA2390	NP_459185.1|STM0180	6.35e-34	112	1.20e-34	113
WP_000623881.1|SA2032	NP_462328.1|STM3424	7.31e-24	85.9	3.88e-24	85.9
WP_000625061.1|SA2347	NP_461343.1|STM2402	1.24e-59	196	4.77e-61	199
WP_000626504.1|SA1359	NP_463198.1|STM4334	7.82e-43	139	6.65e-45	143
WP_000626897.1|SA1061	NP_461460.1|STM2525	9.27e-76	236	1.71e-77	240
WP_000631969.1|SA0488	NP_459532.1|STM0537	5.74e-138	402	2.36e-140	407
WP_000634175.1|SA1532	NP_460611.1|STM1652	7.13e-06	40.8	4.60e-06	40.4
WP_000634677.1|SA2129	NP_459752.1|STM0773	8.55e-22	91.7	2.57e-26	103
WP_000635623.1|SA2467	NP_461020.3|STM2075	5.88e-35	119	4.12e-36	121
WP_000636142.1|SA1704	NP_459220.1|STM0215	4.24e-50	162	1.70e-50	162
WP_000638475.1|SA0241	NP_461851.1|STM2930	3.88e-11	58.2	5.32e-14	65.5
WP_000638870.1|SA0453	NP_460735.1|STM1779	9.37e-31	113	2.70e-30	111
WP_000640737.1|SA0654	NP_460292.1|STM1326	2.14e-38	135	5.99e-39	135
WP_000640737.1|SA0654	NP_462167.1|STM3254	1.19e-40	140	1.10e-42	145
WP_000644391.1|SA1309	NP_459955.1|STM0980	2.53e-39	132	1.27e-40	135
WP_000644737.1|SA2039	NP_462336.1|STM3432	8.74e-10	46.6	6.12e-10	46.2
WP_000645452.1|SA0251	NP_461103.1|STM2158	1.12e-34	121	2.12e-35	122
WP_000645608.1|SA0240	NP_462174.1|STM3261	5.43e-65	206	5.27e-66	208
WP_000646211.1|SA0239	NP_462608.1|STM3708	4.83e-45	154	4.97e-45	154
WP_000648617.1|SA1439	NP_461067.1|STM2122	2.50e-68	205	1.71e-69	207
WP_000648723.1|SA1963	NP_462586.1|STM3686	5.65e-77	239	6.32e-77	238
WP_000649791.1|SA0460	NP_460739.3|STM1783	8.89e-35	119	3.62e-35	119
WP_000650082.1|SA1509	NP_459410.1|STM0415	8.14e-37	121	2.59e-38	124
WP_000651160.1|SA1190	NP_459011.1|STM0006	4.99e-115	344	1.05e-114	343
WP_000654067.1|SA1047	NP_460666.1|STM1707	2.33e-56	177	4.29e-55	173
WP_000655864.1|SA2127	NP_461979.1|STM3063	1.60e-30	109	6.40e-30	107
WP_000659319.1|SA0998	NP_462019.1|STM3103	8.58e-47	149	2.66e-46	147
WP_000659770.1|SA0293	NP_459949.1|STM0974	7.12e-10	55.5	3.86e-13	64.3
WP_000660045.1|SA0822	NP_462202.3|STM3290	5.06e-39	142	2.22e-38	140
WP_000660710.1|SA2300	NP_462598.1|STM3698	1.44e-44	157	3.94e-49	169
WP_000662022.1|SA0085	NP_461119.1|STM2174	1.88e-19	84.3	2.56e-17	77.4
WP_000662022.1|SA0085	NP_463108.1|STM4243	1.26e-19	85.1	6.04e-19	82.4
WP_000662676.1|SA0714	NP_463119.1|STM4254	0.0	1103	0.0	1115
WP_000663030.1|SA0679	NP_461018.1|STM2073	3.19e-29	112	4.63e-29	111
WP_000665727.1|SA0303	NP_460100.1|STM1128	1.41e-132	391	8.61e-129	380
WP_000666757.1|SA1424	NP_460325.1|STM1359	1.92e-37	130	1.27e-35	125
WP_000667126.1|SA1492	NP_459367.1|STM0372	2.46e-102	300	4.96e-100	294
WP_000667269.1|SA0133	NP_463423.1|STM4567	9.65e-21	84.7	6.05e-24	92.8
WP_000667382.1|SA0306	NP_460099.1|STM1127	3.16e-27	103	2.51e-29	108
WP_000668818.1|SA0884	NP_463432.1|STM4576	4.42e-51	169	9.69e-55	178
WP_000668894.1|SA0176	NP_463002.3|STM4122	1.83e-24	95.5	1.29e-27	103
WP_000670752.1|SA0829	NP_459326.1|STM0331	6.56e-43	146	3.45e-43	146
WP_000681757.1|SA1310	NP_462499.1|STM3598	9.34e-46	155	3.31e-43	148
WP_000682646.1|SA1455	NP_461906.1|STM2987	4.04e-43	144	2.28e-43	144
WP_000684060.1|SA2232	NP_461508.1|STM2573	1.89e-66	207	1.99e-66	207
WP_000684147.1|SA2099	NP_461120.1|STM2175	2.65e-22	94.4	2.76e-24	99.4
WP_000685067.1|SA0932	NP_460054.1|STM1080	1.87e-40	145	1.97e-43	152
WP_000687330.1|SA1083	NP_461604.1|STM2674	1.07e-71	217	4.25e-72	217
WP_000688122.1|SA1172	NP_459146.1|STM0141	2.12e-44	152	1.71e-44	152
WP_000690638.1|SAP013	NP_461630.1|STM2702	3.31e-52	163	1.19e-52	163
WP_000690638.1|SAP013	NP_461699.1|STM2772	5.15e-55	170	6.66e-56	172
WP_000691774.1|SA0455	NP_463318.1|STM4458	5.20e-38	122	8.15e-38	121
WP_000691839.1|SA2123	NP_461510.1|STM2575	7.13e-19	82.0	6.07e-20	84.3
WP_000692521.1|SA0685	NP_461732.1|STM2806	1.46e-16	68.2	1.04e-17	70.5
WP_000692648.1|SA2184	NP_460537.1|STM1578	1.15e-224	626	1.40e-228	635
WP_000692648.1|SA2184	NP_460719.1|STM1763	2.40e-223	623	1.36e-225	628
WP_000697220.1|SA1374	NP_462015.1|STM3099	8.17e-20	85.5	3.62e-21	88.6
WP_000697334.1|SA1917	NP_461062.1|STM2117	6.86e-09	48.5	3.97e-09	48.5
WP_000699538.1|SA0319	NP_461285.1|STM2343	9.39e-23	81.3	1.60e-21	77.4
WP_000702778.1|SA0659	NP_459551.1|STM0558	3.31e-78	238	6.57e-81	244
WP_000702778.1|SA0659	NP_463070.1|STM4205	4.93e-75	230	2.47e-78	238
WP_000704122.1|SA1453	NP_461479.1|STM2544	1.58e-17	71.6	3.00e-16	67.8
WP_000704775.1|SA0023	NP_459633.1|STM0641	5.33e-19	75.9	1.36e-23	87.0
WP_000706111.1|SA2434	NP_461149.1|STM2204	3.89e-93	296	2.07e-91	290
WP_000706111.1|SA2434	NP_462757.1|STM3858	2.70e-95	298	2.03e-95	297
WP_000706135.1|SA0171	NP_461978.1|STM3062	4.26e-31	118	2.89e-32	121
WP_000706315.1|SA2179	NP_460356.1|STM1391	1.40e-37	127	3.32e-39	130
WP_000706315.1|SA2179	NP_460900.1|STM1947	2.01e-35	122	8.54e-35	119
WP_000709277.1|SA0925	NP_463045.1|STM4176	2.71e-149	434	1.02e-147	429
WP_000711870.1|SA2408	NP_459079.1|STM0074	5.67e-64	214	3.76e-66	219
WP_000711896.1|SA0826	NP_461517.1|STM2582	6.04e-14	65.9	6.79e-16	71.2
WP_000717561.1|SA1521	NP_462943.1|STM4062	5.40e-110	320	1.44e-110	320
WP_000717800.1|SA1458	NP_461385.1|STM2450	2.56e-15	71.6	2.13e-16	73.9
WP_000718107.1|SA1613	NP_462741.1|STM3841	1.06e-25	88.2	4.06e-26	88.6
WP_000718953.1|SA1865	NP_459115.1|STM0110	1.06e-57	177	4.90e-57	175
WP_000721336.1|SA2288	NP_460711.1|STM1752	6.89e-74	226	1.95e-74	226
WP_000721551.1|SA2235	NP_460453.1|STM1493	1.40e-27	106	7.28e-29	108
WP_000722165.1|SA1054	NP_462630.3|STM3730	1.18e-91	279	1.03e-90	276
WP_000723418.1|SA1913	NP_462810.1|STM3920	1.69e-123	358	5.65e-125	361
WP_000723436.1|SA0159	NP_462810.1|STM3920	2.26e-125	363	5.25e-127	367
WP_000728170.1|SA0180	NP_459394.1|STM0399	4.72e-70	226	1.52e-72	231
WP_000729744.1|SA1184	NP_460671.1|STM1712	0.0	953	0.0	953
WP_000732076.1|SA2247	NP_461100.1|STM2156	1.83e-16	68.9	1.95e-20	78.6
WP_000732324.1|SA0771	NP_459249.1|STM0245	7.30e-56	178	9.85e-57	179
WP_000734075.1|SA1446	NP_461748.1|STM2827	6.75e-247	711	6.62e-245	705
WP_000737162.1|SA0639	NP_459933.1|STM0957	1.77e-59	204	2.76e-59	203
WP_000737654.1|SA0587	NP_461782.1|STM2861	1.68e-50	166	2.08e-52	171
WP_000745087.1|SA0294	NP_459394.1|STM0399	2.29e-74	236	2.27e-75	238
WP_000747873.1|SA0259	NP_462780.1|STM3881	2.21e-31	106	3.53e-31	105
WP_000755946.1|SA2278	NP_460267.1|STM1301	3.72e-20	77.4	3.02e-20	77.0
WP_000756612.1|SA1357	NP_462290.1|STM3380	2.30e-161	460	2.66e-163	464
WP_000757880.1|SA0261	NP_462785.1|STM3886	9.19e-45	153	1.29e-45	154
WP_000765183.1|SA0540	NP_461900.1|STM2981	1.51e-11	54.7	2.42e-11	53.5
WP_000766074.1|SA2029	NP_462325.1|STM3421	3.88e-31	106	4.72e-30	102
WP_000767028.1|SA1044	NP_459518.1|STM0523	1.98e-57	192	4.39e-57	191
WP_000774281.1|SA0545	NP_461401.1|STM2466	6.08e-72	223	6.02e-73	225
WP_000774556.1|SA1720	NP_461362.1|STM2427	6.31e-182	529	4.73e-185	536
WP_000774684.1|SA1303	NP_462855.1|STM3970	6.44e-55	174	2.01e-57	179
WP_000775150.1|SA2413	NP_461869.1|STM2948	3.66e-129	390	2.80e-135	405
WP_000776312.1|SA1298	NP_462389.1|STM3486	7.47e-57	186	9.71e-59	190
WP_000777577.1|SA0902	NP_459595.1|STM0603	4.37e-41	146	1.18e-43	152
WP_000779504.1|SA0158	NP_462811.1|STM3921	1.88e-105	315	2.54e-106	317
WP_000782736.1|SA2074	NP_459760.1|STM0781	1.41e-26	101	1.25e-30	111
WP_000787940.1|SA0962	NP_459132.1|STM0127	6.17e-47	163	2.85e-52	176
WP_000790331.1|SA1847	NP_463315.1|STM4455	2.69e-32	119	7.13e-35	125
WP_000793018.1|SA0374	NP_462647.1|STM3747	4.19e-49	170	9.04e-51	174
WP_000793607.1|SA1012	NP_463325.1|STM4465	6.68e-144	407	5.45e-146	411
WP_000793607.1|SA1012	NP_463329.1|STM4469	1.96e-138	393	2.48e-137	389
WP_000795811.1|SA0698	NP_460197.1|STM1227	1.87e-144	414	1.43e-144	414
WP_000799248.1|SA0476	NP_461729.1|STM2803	3.08e-55	187	3.91e-58	194
WP_000800700.1|SA2050	NP_462750.3|STM3851	1.37e-99	303	6.54e-102	309
WP_000808495.1|SA2066	NP_459784.1|STM0806	4.06e-24	88.6	5.59e-25	90.1
WP_000808888.1|SA0557	NP_459416.1|STM0421	2.12e-31	117	4.17e-35	126
WP_000808968.1|SA1922	NP_459464.1|STM0469	1.56e-20	75.1	9.98e-20	72.4
WP_000809131.1|SA1234	NP_459621.1|STM0629	5.35e-25	85.1	1.50e-25	85.9
WP_000809131.1|SA1234	NP_460793.1|STM1837	1.26e-23	81.6	7.13e-24	81.6
WP_000809131.1|SA1234	NP_462550.1|STM3649	3.87e-25	85.5	7.74e-26	86.7
WP_000813525.1|SA0182	NP_461346.1|STM2405	2.59e-121	365	2.85e-124	372
WP_000814094.1|SA1106	NP_459246.1|STM0242	1.65e-173	500	1.58e-174	502
WP_000815795.1|SA0237	NP_462172.1|STM3259	7.41e-20	73.9	1.44e-20	75.1
WP_000816184.1|SA0790	NP_459666.1|STM0681	8.41e-38	130	7.97e-39	132
WP_000816304.1|SA0724	NP_461292.1|STM2350	2.31e-59	189	1.24e-59	189
WP_000818278.1|SA0995	NP_463207.1|STM4343	3.20e-84	271	1.53e-80	261
WP_000818525.1|SA1519	NP_463259.1|STM4398	1.84e-163	466	5.48e-161	459
WP_000818915.1|SA0206	NP_462455.1|STM3554	8.40e-114	332	1.65e-111	326
WP_000819096.1|SA0006	NP_461214.1|STM2272	6.27e-276	785	1.13e-279	794
WP_000819684.1|SA0953	NP_460192.1|STM1222	4.17e-77	238	1.10e-80	246
WP_000823221.1|SA0234	NP_459653.1|STM0661	7.93e-84	252	1.22e-83	251
WP_000824948.1|SA2260	NP_461380.1|STM2445	1.81e-44	148	4.32e-46	152
WP_000825921.1|SA2202	NP_460907.1|STM1954	2.05e-43	145	4.08e-44	146
WP_000829167.1|SA1518	NP_459364.1|STM0369	3.65e-78	243	1.17e-80	248
WP_000829632.1|SA0846	NP_460703.1|STM1744	2.94e-54	177	2.25e-52	172
WP_000838029.1|SA0817	NP_460399.1|STM1436	1.90e-28	111	1.06e-29	114
WP_000838479.1|SA2051	NP_460264.1|STM1298	1.57e-77	258	1.89e-84	276
WP_000843292.1|SA0131	NP_463426.1|STM4570	1.96e-73	220	2.16e-73	219
WP_000846636.1|SA2395	NP_462269.1|STM3359	1.30e-15	73.2	6.46e-14	67.4
WP_000848304.1|SA1440	NP_461080.1|STM2136	3.03e-66	215	6.35e-67	216
WP_000850015.1|SA2002	NP_459494.1|STM0499	1.07e-09	50.4	1.03e-11	55.1
WP_000852430.1|SA0070	NP_459690.1|STM0705	2.32e-239	676	3.66e-244	688
WP_000855514.1|SA0686	NP_461733.1|STM2807	1.19e-185	541	4.46e-192	557
WP_000857598.1|SA0640	NP_459932.1|STM0956	1.79e-49	177	1.53e-51	182
WP_000858779.1|SA1287	NP_459975.1|STM1000	1.60e-91	281	5.97e-93	285
WP_000858967.1|SA0066	NP_459687.1|STM0702	1.43e-47	154	9.27e-52	164
WP_000860047.1|SA2392	NP_459187.1|STM0182	1.56e-61	192	4.59e-61	190
WP_000860592.1|SA0551	NP_459556.1|STM0564	4.55e-141	408	9.38e-144	414
WP_000861572.1|SA0916	NP_459529.1|STM0534	5.70e-50	155	3.75e-49	152
WP_000862095.1|SA1554	NP_463140.1|STM4275	3.15e-121	369	2.49e-122	371
WP_000863468.1|SA1080	NP_461607.1|STM2677	2.27e-153	440	2.82e-152	437
WP_000863556.1|SA1382	NP_462936.1|STM4055	3.71e-81	237	3.41e-80	234
WP_000864185.1|SA1115	NP_459050.1|STM0045	4.79e-44	150	8.43e-46	154
WP_000864305.1|SA0014	NP_463255.1|STM4394	4.37e-16	67.8	8.57e-17	68.9
WP_000866415.1|SA0527	NP_459669.1|STM0684	2.40e-39	134	1.76e-40	137
WP_000867697.1|SA1497	NP_462881.1|STM4001	1.63e-32	113	2.07e-31	110
WP_000867951.1|SA1841	NP_459306.1|STM0308	1.09e-36	127	1.48e-37	129
WP_000868342.1|SAS078	NP_462323.1|STM3419	5.96e-12	50.1	2.33e-12	50.4
WP_000869983.1|SA1459	NP_462908.1|STM4028	2.18e-34	114	1.41e-35	117
WP_000872390.1|SA0952	NP_460193.1|STM1223	2.68e-45	150	2.26e-47	155
WP_000872660.1|SA1537	NP_459420.1|STM0425	9.07e-38	139	3.21e-39	143
WP_000876638.1|SA2294	NP_462560.1|STM3660	1.59e-45	163	1.01e-43	157
WP_000883648.1|SA1522	NP_459237.1|STM0232	5.53e-110	319	3.25e-112	324
WP_000884332.1|SA0009	NP_459939.1|STM0963	1.57e-143	413	6.89e-143	411
WP_000886500.1|SA0451	NP_459095.1|STM0090	3.12e-41	141	3.98e-42	142
WP_000888997.1|SA1029	NP_459138.1|STM0133	4.85e-105	312	3.64e-105	311
WP_000889252.1|SA0588	NP_461785.1|STM2864	4.83e-48	158	2.55e-55	176
WP_000894464.1|SA0589	NP_461783.1|STM2862	2.40e-43	145	3.13e-42	141
WP_000894660.1|SA0218	NP_459948.1|STM0973	0.0	1027	0.0	1023
WP_000894660.1|SA0218	NP_462155.1|STM3241	0.0	983	0.0	981
WP_000897044.1|SA0354	NP_463254.2|STM4393	3.31e-26	89.0	2.77e-25	85.9
WP_000904312.1|SA0449	NP_460172.1|STM1202	2.30e-51	166	9.07e-52	166
WP_000908969.1|SA0986	NP_460304.1|STM1338	1.10e-151	460	3.84e-153	463
WP_000910489.1|SA1182	NP_462314.1|STM3410	1.78e-31	105	5.88e-34	111
WP_000911657.1|SA0219	NP_459945.3|STM0970	2.87e-80	239	1.20e-80	240
WP_000913317.1|SA1256	NP_460257.1|STM1291	9.14e-32	107	2.55e-32	108
WP_000916187.1|SA1471	NP_462213.1|STM3303	5.55e-28	94.4	6.35e-27	90.9
WP_000917289.1|SA1837	NP_463193.1|STM4329	3.97e-23	82.4	2.56e-22	79.7
WP_000918667.1|SA0500	NP_463022.1|STM4153	0.0	1077	0.0	1089
WP_000922320.1|SA0254	NP_459425.1|STM0430	2.08e-15	70.1	4.57e-17	73.9
WP_000923526.1|SA2243	NP_459497.1|STM0502	9.94e-48	154	9.73e-49	155
WP_000923760.1|SA2416	NP_460188.1|STM1218	5.38e-52	166	2.40e-53	169
WP_000924220.1|SA1386	NP_461148.1|STM2203	3.51e-43	146	2.77e-42	143
WP_000926310.1|SA2040	NP_462337.1|STM3433	3.73e-49	151	3.13e-48	148
WP_000930514.1|SA0365	NP_459601.1|STM0609	1.20e-188	535	1.43e-190	539
WP_000930649.1|SA2470	NP_461017.1|STM2072	6.79e-77	242	1.76e-78	246
WP_000931238.1|SA0658	NP_462080.1|STM3165	1.02e-85	254	9.51e-87	256
WP_000933105.1|SA0870	NP_461428.1|STM2493	1.50e-15	73.9	5.42e-17	77.4
WP_000933195.1|SA0869	NP_460659.1|STM1700	5.33e-66	203	1.14e-68	209
WP_000933774.1|SA0458	NP_460736.1|STM1780	3.56e-104	305	9.40e-105	305
WP_000933820.1|SA1608	NP_462006.1|STM3090	7.34e-165	464	2.48e-168	473
WP_000934155.1|SA2182	NP_460539.1|STM1580	5.42e-46	149	3.30e-45	147
WP_000934759.1|SA1792	NP_463121.1|STM4256	5.51e-19	76.3	9.98e-18	72.4
WP_000934894.1|SA1260	NP_461918.1|STM3001	1.08e-107	311	5.17e-110	317
WP_000935991.1|SA1026	NP_459131.1|STM0126	3.40e-49	171	6.36e-52	177
WP_000936718.1|SA0307	NP_460101.1|STM1129	6.24e-34	118	5.29e-33	115
WP_000936718.1|SA0307	NP_462247.1|STM3337	4.78e-34	119	2.45e-31	111
WP_000939521.1|SA1680	NP_461426.1|STM2491	3.63e-30	104	1.79e-31	107
WP_000942210.1|SA1350	NP_461614.1|STM2684	4.74e-81	261	2.24e-83	266
WP_000942303.1|SA1224	NP_459815.1|STM0838	8.48e-170	488	2.60e-169	486
WP_000944149.1|SA2471	NP_461016.1|STM2071	5.44e-21	85.5	1.17e-22	89.7
WP_000948974.1|SA2237	NP_460451.1|STM1491	3.33e-90	275	2.67e-92	279
WP_000949467.1|SA1709	NP_460891.1|STM1935	1.66e-34	116	8.92e-35	116
WP_000950281.1|SA0250	NP_461104.1|STM2159	2.82e-74	244	5.37e-75	245
WP_000951624.1|SA1980	NP_461300.1|STM2358	4.35e-32	120	6.60e-33	122
WP_000954799.1|SA0231	NP_461491.1|STM2556	3.22e-58	191	1.11e-60	197
WP_000955235.1|SA1423	NP_462209.3|STM3298	1.48e-18	71.2	1.84e-18	70.5
WP_000955781.1|SA0143	NP_460708.1|STM1749	1.05e-272	777	4.48e-275	782
WP_000957020.1|SA1718	NP_460097.1|STM1125	2.07e-147	429	4.60e-152	440
WP_000958858.1|SA0036	NP_462454.1|STM3553	6.91e-39	132	1.71e-40	136
WP_000960858.1|SA2156	NP_462592.1|STM3692	1.22e-127	381	1.05e-138	409
WP_000966695.1|SA2130	NP_460464.1|STM1504	1.11e-15	64.3	2.39e-15	62.8
WP_000969811.1|SA0002	NP_462737.1|STM3837	2.27e-44	154	3.35e-43	150
WP_000972779.1|SA1187	NP_462122.1|STM3207	5.51e-21	83.6	1.91e-23	89.4
WP_000974847.1|SA1217	NP_462752.1|STM3853	9.28e-25	94.7	7.13e-27	99.8
WP_000974881.1|SA1907	NP_462766.1|STM3867	2.48e-187	531	2.23e-186	528
WP_000977739.1|SA2094	NP_460515.1|STM1556	8.54e-97	297	2.75e-99	303
WP_000983324.1|SA1992	NP_460279.1|STM1313	5.50e-31	122	2.19e-29	117
WP_000983677.1|SA0676	NP_462843.1|STM3958	3.40e-121	369	1.41e-124	377
WP_000985293.1|SA1058	NP_462310.1|STM3406	2.35e-17	72.0	7.20e-17	70.1
WP_000985472.1|SA2044	NP_462341.1|STM3437	1.28e-112	323	3.38e-113	323
WP_000985878.1|SA1451	NP_462189.1|STM3276	8.65e-88	264	6.58e-88	264
WP_000989088.1|SA1977	NP_459583.1|STM0591	1.92e-36	130	5.24e-38	134
WP_000991018.1|SA0368	NP_460286.1|STM1320	9.80e-136	396	1.87e-136	397
WP_000992924.1|SA1721	NP_462836.1|STM3951	6.83e-174	513	1.02e-179	527
WP_000998753.1|SA2121	NP_459766.1|STM0787	5.49e-66	213	5.80e-66	212
WP_000999131.1|SA2145	NP_461165.1|STM2221	3.87e-45	157	2.06e-45	157
WP_001001019.1|SA2328	NP_461127.1|STM2182	3.01e-38	130	5.56e-36	123
WP_001001237.1|SA1489	NP_462543.1|STM3642	5.73e-52	162	1.98e-53	165
WP_001001524.1|SA1134	NP_459662.1|STM0670	1.45e-118	354	2.04e-118	353
WP_001005523.1|SA2374	NP_460290.1|STM1324	3.13e-30	112	5.98e-32	116
WP_001005768.1|SA1467	NP_460851.1|STM1894	2.68e-139	395	1.46e-139	395
WP_001005835.1|SA2426	NP_460437.1|STM1477	7.86e-113	338	3.65e-114	340
WP_001006450.1|SA0776	NP_460338.1|STM1373	8.39e-137	395	2.20e-137	395
WP_001008400.1|SA0226	NP_460316.1|STM1350	2.88e-63	212	4.35e-65	216
WP_001008549.1|SA1586	NP_459412.1|STM0417	6.34e-57	172	1.33e-54	166
WP_001008722.1|SA0214	NP_462686.1|STM3787	1.17e-146	424	3.64e-146	422
WP_001009516.1|SA1358	NP_462289.1|STM3379	1.62e-26	95.1	5.00e-26	93.2
WP_001009692.1|SA0803	NP_463337.1|STM4477	6.39e-64	213	7.18e-63	209
WP_001010111.1|SA0325	NP_461225.1|STM2283	8.29e-185	520	2.57e-184	518
WP_001010413.1|SA0917	NP_459528.1|STM0533	6.95e-41	144	2.40e-43	150
WP_001010762.1|SA0912	NP_459438.1|STM0442	1.11e-211	605	7.47e-213	607
WP_001015120.1|SA1368	NP_459383.1|STM0388	2.36e-14	64.7	1.33e-14	64.7
WP_001015500.1|SA2001	NP_460634.1|STM1676	2.26e-67	208	2.16e-71	218
WP_001016166.1|SA1043	NP_463320.1|STM4460	1.11e-38	135	6.01e-40	138
WP_001017423.1|SA2490	NP_460541.1|STM1582	1.15e-19	83.2	1.26e-19	82.4
WP_001018328.1|SA1116	NP_462196.1|STM3283	6.24e-29	96.7	9.65e-29	95.5
WP_001018928.1|SA0992	NP_462806.1|STM3915	1.40e-35	114	1.13e-35	114
WP_001019178.1|SA1466	NP_459399.1|STM0404	3.84e-100	296	2.46e-99	294
WP_001019815.1|SA2487	NP_462840.1|STM3955	2.04e-63	199	8.52e-66	204
WP_001020801.1|SA1088	NP_459723.1|STM0738	7.21e-139	398	3.90e-139	398
WP_001021144.1|SA0564	NP_460866.1|STM1909	6.89e-38	144	1.14e-38	145
WP_001021468.1|SA2027	NP_459483.1|STM0488	6.02e-64	194	4.59e-64	194
WP_001024830.1|SA1194	NP_463269.1|STM4408	2.56e-33	114	3.45e-33	114
WP_001025093.1|SA1126	NP_460898.1|STM1945	8.44e-24	90.1	2.59e-26	95.9
WP_001030736.1|SA0304	NP_462249.1|STM3339	3.30e-66	206	7.22e-66	204
WP_001030823.1|SA2075	NP_462918.1|STM4038	2.96e-19	82.0	4.64e-20	83.6
WP_001031880.1|SA0232	NP_462269.1|STM3359	2.65e-14	69.3	5.19e-13	64.7
WP_001036648.1|SA0419	NP_462981.1|STM4100	6.61e-95	286	4.02e-97	291
WP_001038317.1|SA1513	NP_462879.1|STM3999	4.36e-179	538	8.56e-184	550
WP_001039659.1|SA0997	NP_463010.1|STM4131	2.63e-27	103	8.01e-26	99.4
WP_001040568.1|SA0506	NP_462349.1|STM3445	2.70e-225	618	3.09e-227	622
WP_001040568.1|SA0506	NP_463015.1|STM4146	2.70e-225	618	3.09e-227	622
WP_001041111.1|SA1869	NP_460909.1|STM1956	8.88e-13	63.2	3.97e-12	60.5
WP_001041351.1|SA1204	NP_460685.1|STM1726	8.09e-137	394	2.14e-137	395
WP_001043863.1|SA1305	NP_459447.1|STM0451	5.41e-35	112	9.76e-34	108
WP_001045135.1|SA1666	NP_460723.1|STM1767	1.78e-36	124	1.00e-36	124
WP_001046645.1|SA2213	NP_459772.1|STM0794	2.10e-48	163	3.24e-48	162
WP_001048816.1|SA1910	NP_462769.1|STM3870	9.15e-10	47.0	3.94e-10	47.4
WP_001049165.1|SA0723	NP_459444.1|STM0448	2.14e-91	263	2.13e-92	265
WP_001049950.1|SA0877	NP_463416.1|STM4560	4.10e-156	452	1.23e-158	458
WP_001050048.1|SA0735	NP_463229.1|STM4368	1.44e-138	426	3.18e-142	435
WP_001051129.1|SA0448	NP_461099.1|STM2155	3.29e-76	254	4.65e-81	266
WP_001051594.1|SA0529	NP_461683.1|STM2756	1.19e-25	94.7	2.00e-24	90.9
WP_001052270.1|SA1848	NP_459459.1|STM0463	1.47e-77	244	1.70e-80	251
WP_001058587.1|SA1460	NP_462642.1|STM3742	1.95e-174	513	1.80e-178	523
WP_001059079.1|SA2494	NP_459621.1|STM0629	1.26e-23	81.6	3.53e-24	82.4
WP_001059079.1|SA2494	NP_460793.1|STM1837	3.62e-23	80.5	1.44e-23	80.9
WP_001059082.1|SA0747	NP_459621.1|STM0629	4.40e-24	82.8	2.13e-25	85.5
WP_001059082.1|SA0747	NP_462550.1|STM3649	2.72e-25	85.9	9.41e-27	89.0
WP_001060842.1|SA0956	NP_461349.1|STM2408	7.38e-77	243	2.51e-81	253
WP_001062176.1|SA1387	NP_462805.1|STM3914	4.78e-57	191	2.66e-55	186
WP_001062663.1|SA2327	NP_459912.1|STM0935	3.35e-104	323	2.75e-103	320
WP_001062984.1|SA0410	NP_463389.1|STM4530	9.49e-29	111	1.63e-30	115
WP_001067052.1|SA0851	NP_462529.1|STM3627	3.98e-87	262	8.60e-87	260
WP_001071729.1|SA2410	NP_463313.1|STM4452	2.48e-236	667	2.71e-237	669
WP_001074342.1|SA1013	NP_463326.1|STM4466	1.87e-70	218	1.59e-72	223
WP_001074405.1|SA0778	NP_460335.1|STM1370	3.86e-122	362	1.93e-126	373
WP_001074622.1|SA0496	NP_463019.1|STM4150	7.96e-78	231	2.89e-76	226
WP_001074749.1|SA0728	NP_461985.1|STM3069	1.61e-97	293	1.70e-97	292
WP_001076673.1|SA2244	NP_460571.1|STM1612	1.64e-55	183	6.55e-56	183
WP_001078309.1|SA1993	NP_460280.1|STM1314	4.94e-14	60.1	1.50e-14	60.8
WP_001080809.1|SA0602	NP_459582.1|STM0590	4.31e-91	267	9.37e-91	266
WP_001080824.1|SA2035	NP_462332.1|STM3428	3.47e-82	238	1.61e-83	241
WP_001083318.1|SA1939	NP_463423.1|STM4567	9.65e-21	84.7	6.05e-24	92.8
WP_001084442.1|SA0179	NP_460269.1|STM1303	3.49e-80	249	7.74e-80	248
WP_001084442.1|SA0179	NP_462132.3|STM3218	2.25e-80	250	8.14e-79	246
WP_001084442.1|SA0179	NP_462371.1|STM3468	1.14e-80	250	7.06e-80	248
WP_001085183.1|SA0736	NP_461618.1|STM2688	5.63e-39	127	3.16e-39	127
WP_001085219.1|SA0484	NP_463435.1|STM4579	9.96e-133	388	2.72e-133	389
WP_001085507.1|SA0730	NP_462604.1|STM3704	3.24e-158	457	1.83e-163	469
WP_001085655.1|SA1171	NP_462331.3|STM3427	2.42e-21	77.8	3.91e-24	84.3
WP_001085792.1|SA0495	NP_463018.1|STM4149	2.15e-60	180	7.14e-62	183
WP_001088020.1|SA1420	NP_459634.1|STM0642	2.09e-20	76.6	1.79e-21	78.6
WP_001092411.1|SA1879	NP_459689.1|STM0704	7.89e-33	113	1.10e-30	107
WP_001094394.1|SA1904	NP_462763.1|STM3864	2.99e-17	70.1	1.22e-20	78.2
WP_001096471.1|SA1302	NP_462215.1|STM3305	3.23e-42	145	2.33e-43	148
WP_001096577.1|SA2030	NP_462326.1|STM3422	1.64e-11	50.4	6.25e-12	50.8
WP_001100526.1|SA0842	NP_460163.1|STM1193	3.15e-74	228	3.05e-75	230
WP_001101899.1|SA0926	NP_463044.1|STM4175	1.03e-108	324	4.06e-109	324
WP_001103231.1|SA0593	NP_459708.1|STM0723	8.41e-43	143	7.30e-44	145
WP_001103743.1|SA1140	NP_462968.1|STM4087	6.08e-34	121	6.67e-34	120
WP_001107235.1|SA0652	NP_459490.1|STM0495	4.14e-23	86.7	2.83e-24	89.0
WP_001108483.1|SA1895	NP_461091.1|STM2147	4.38e-50	162	2.01e-45	150
WP_001109281.1|SA2481	NP_460127.1|STM1156	1.99e-43	149	9.37e-42	144
WP_001109939.1|SA1888	NP_459631.1|STM0639	1.09e-52	177	1.67e-50	170
WP_001110061.1|SA2214	NP_459771.1|STM0793	8.04e-85	264	8.53e-88	271
WP_001112045.1|SA1465	NP_459400.1|STM0405	2.65e-148	421	5.73e-148	420
WP_001113093.1|SA2073	NP_459761.1|STM0782	2.26e-35	122	2.05e-37	127
WP_001114454.1|SA1512	NP_462626.1|STM3726	5.90e-46	153	1.49e-46	154
WP_001115097.1|SA1923	NP_462807.1|STM3917	2.06e-146	421	4.02e-149	427
WP_001115439.1|SA1244	NP_459722.1|STM0737	3.02e-94	286	8.73e-97	292
WP_001117767.1|SA1400	NP_459661.3|STM0669	5.80e-86	259	3.17e-87	262
WP_001118443.1|SA2026	NP_459929.1|STM0953	7.74e-36	112	4.18e-36	112
WP_001118652.1|SA1024	NP_459127.1|STM0122	1.88e-34	136	3.60e-39	149
WP_001118667.1|SA2048	NP_462345.1|STM3441	6.53e-44	135	3.56e-44	135
WP_001118675.1|SA0434	NP_462503.1|STM3602	2.83e-13	64.3	8.71e-15	67.8
WP_001118725.1|SA2188	NP_462377.1|STM3474	4.36e-156	473	8.16e-158	477
WP_001119021.1|SA1408	NP_459018.1|STM0013	1.20e-84	259	3.61e-90	273
WP_001121760.1|SA0731	NP_461873.1|STM2952	7.78e-171	483	1.49e-166	471
WP_001124985.1|SA1351	NP_462270.1|STM3360	1.82e-11	55.8	3.87e-11	54.3
WP_001125208.1|SA2204	NP_459751.1|STM0772	4.65e-80	237	2.76e-80	237
WP_001125540.1|SA1503	NP_460301.1|STM1335	1.74e-11	50.8	1.39e-13	55.5
WP_001126259.1|SA1046	NP_459072.1|STM0067	0.0	992	0.0	987
WP_001126606.1|SA1150	NP_462887.1|STM4007	2.76e-88	274	9.62e-87	269
WP_001127167.1|SA1511	NP_459145.1|STM0140	4.73e-34	117	1.11e-32	113
WP_001131841.1|SA1927	NP_462166.1|STM3253	4.06e-76	231	1.91e-77	233
WP_001133021.1|SA1273	NP_461892.3|STM2972	3.99e-15	70.9	1.47e-15	71.2
WP_001137495.1|SA0504	NP_462351.1|STM3447	2.97e-65	193	3.96e-66	195
WP_001138360.1|SA1502	NP_460302.1|STM1336	4.09e-45	139	1.28e-44	137
WP_001140693.1|SAS020	NP_463441.1|STM4585	2.83e-11	57.4	1.44e-09	52.0
WP_001142337.1|SA0503	NP_462352.1|STM3448	4.85e-57	171	2.37e-57	171
WP_001143495.1|SA0801	NP_459209.3|STM0204	3.66e-21	79.3	2.68e-22	81.6
WP_001146763.1|SA2262	NP_461730.1|STM2804	1.80e-18	73.6	1.97e-18	72.8
WP_001147865.1|SA1713	NP_461878.1|STM2957	8.76e-48	167	4.46e-49	169
WP_001147974.1|SA0318	NP_461284.3|STM2342	1.25e-168	479	3.72e-171	485
WP_001151451.1|SA0204	NP_460601.1|STM1642	5.18e-24	91.7	9.81e-25	92.8
WP_001151509.1|SA1070	NP_462644.1|STM3744	1.53e-120	372	4.59e-120	370
WP_001154302.1|SA0473	NP_462121.3|STM3206	1.92e-09	48.9	5.85e-08	44.3
WP_001154619.1|SA0223	NP_462867.1|STM3982	1.39e-86	265	3.70e-90	273
WP_001155278.1|SA2102	NP_463150.1|STM4285	8.65e-132	411	2.57e-131	409
WP_001160682.1|SA1464	NP_459401.1|STM0406	8.78e-12	53.5	1.52e-12	55.1
WP_001167888.1|SA0469	NP_462207.1|STM3296	2.80e-184	535	1.65e-191	553
WP_001172341.1|SA2402	NP_459076.1|STM0071	3.14e-49	174	6.43e-51	178
WP_001172341.1|SA2402	NP_460774.1|STM1818	5.14e-51	180	5.35e-50	177
WP_001173165.1|SA2172	NP_463148.1|STM4283	2.44e-143	413	4.75e-144	414
WP_001176863.1|SA2220	NP_459520.1|STM0525	7.45e-120	349	4.28e-117	342
WP_001176863.1|SA2220	NP_461880.1|STM2959	3.87e-114	335	2.20e-111	327
WP_001176863.1|SA2220	NP_462160.1|STM3247	8.71e-116	339	2.82e-112	329
WP_001178619.1|SA1042	NP_461432.1|STM2497	1.77e-88	273	8.24e-87	268
WP_001178942.1|SA1885	NP_459798.1|STM0820	2.57e-85	268	1.60e-86	270
WP_001180222.1|SA1989	NP_460548.1|STM1589	1.19e-94	282	2.13e-96	286
WP_001186804.1|SA0118	NP_462162.1|STM3249	2.57e-26	100	6.25e-30	109
WP_001187630.1|SA1892	NP_460944.1|STM1993	1.33e-19	80.9	1.47e-20	82.8
WP_001190120.1|SA1406	NP_462010.3|STM3094	1.25e-21	87.8	5.04e-23	90.9
WP_001190841.1|SA1883	NP_459687.1|STM0702	6.35e-49	157	2.10e-50	160
WP_001190913.1|SA1045	NP_459071.1|STM0066	1.33e-103	307	4.65e-105	310
WP_001200747.1|SA0562	NP_460526.1|STM1567	2.42e-164	459	4.83e-167	465
WP_001206093.1|SA1924	NP_460075.1|STM1102	3.06e-101	309	7.48e-100	305
WP_001206093.1|SA1924	NP_461717.1|STM2791	1.82e-101	309	8.76e-100	304
WP_001208755.1|SA1174	NP_463102.1|STM4237	8.10e-31	109	5.47e-32	111
WP_001213908.1|SA1385	NP_460849.3|STM1892	5.40e-37	129	7.10e-39	133
WP_001213992.1|SA0437	NP_459480.1|STM0485	6.36e-11	52.0	1.62e-12	55.5
WP_001215907.1|SA1236	NP_460057.1|STM1083	4.73e-12	53.9	3.33e-13	56.2
WP_001217125.1|SA1574	NP_461166.1|STM2222	8.48e-45	147	2.05e-46	150
WP_001217926.1|SA2215	NP_459775.1|STM0797	1.09e-10	56.6	4.45e-09	51.2
WP_001218596.1|SA1142	NP_462428.1|STM3526	3.16e-58	199	2.93e-60	204
WP_001218732.1|SA0351	NP_460740.1|STM1784	2.00e-141	403	9.91e-145	410
WP_001221853.1|SA2018	NP_461310.1|STM2368	1.05e-39	136	2.44e-42	142
WP_001223008.1|SA1375	NP_459972.1|STM0997	1.10e-37	127	3.11e-38	128
WP_001227709.1|SA0183	NP_461685.1|STM2758	8.18e-167	485	6.67e-167	484
WP_001229087.1|SA2255	NP_462532.1|STM3630	6.01e-32	126	1.32e-38	144
WP_001230232.1|SA1494	NP_462824.1|STM3938	7.39e-80	242	1.46e-80	243
WP_001231451.1|SA1714	NP_461084.1|STM2140	1.91e-32	119	1.33e-33	121
WP_001232648.1|SA1520	NP_460343.1|STM1378	2.05e-136	402	2.01e-135	399
WP_001237004.1|SA0161	NP_459477.1|STM0482	9.69e-17	68.2	2.32e-18	71.6
WP_001240318.1|SA0958	NP_461481.1|STM2546	4.75e-39	134	1.37e-38	132
WP_001242311.1|SA1938	NP_463424.1|STM4568	1.89e-105	317	7.36e-106	317
WP_001246555.1|SA0951	NP_460195.1|STM1225	4.13e-39	135	1.05e-41	141
WP_001250038.1|SA2017	NP_462255.1|STM3345	5.81e-57	171	3.57e-56	169
WP_001252543.1|SA0457	NP_462761.1|STM3862	6.72e-109	327	7.36e-109	326
WP_001253312.1|SA1845	NP_462947.1|STM4066	9.94e-38	134	2.05e-37	132
WP_001255780.1|SA1858	NP_462795.1|STM3904	3.57e-166	483	6.18e-163	474
WP_001260089.1|SA0729	NP_462962.1|STM4081	6.47e-62	192	1.45e-58	183
WP_001261793.1|SA1433	NP_459699.1|STM0714	1.67e-69	211	4.41e-70	212
WP_001261987.1|SA1082	NP_461605.1|STM2675	1.51e-12	59.7	2.33e-14	63.9
WP_001263796.1|SA0972	NP_462473.1|STM3572	2.10e-20	81.3	4.53e-21	82.4
WP_001266161.1|SA1569	NP_462025.1|STM3109	3.79e-22	87.8	3.08e-23	90.1
WP_001266553.1|SA0655	NP_462757.1|STM3858	2.63e-100	311	2.77e-100	310
WP_001269921.1|SA1299	NP_461326.1|STM2384	4.76e-46	159	1.64e-47	162
WP_001270822.1|SA1155	NP_460698.1|STM1739	8.01e-57	193	2.92e-59	199
WP_001270865.1|SA1491	NP_459207.1|STM0202	1.20e-159	454	5.24e-159	452
WP_001272126.1|SA0440	NP_460170.1|STM1200	2.55e-31	110	1.57e-30	108
WP_001273085.1|SA0497	NP_463020.1|STM4151	3.00e-26	95.1	3.21e-26	94.4
WP_001273586.1|SA0498	NP_463021.1|STM4152	2.09e-37	120	2.61e-36	117
WP_001274017.1|SA1414	NP_459048.1|STM0043	7.73e-08	42.7	3.91e-09	45.4
WP_001279338.1|SA1549	NP_462259.1|STM3349	1.03e-35	132	4.86e-39	140
WP_001280006.1|SA1102	NP_459224.1|STM0219	1.10e-49	156	3.22e-52	162
WP_001281154.1|SA1874	NP_460758.1|STM1802	1.72e-37	135	1.67e-38	137
WP_001281154.1|SA1874	NP_463112.1|STM4247	9.24e-40	142	4.50e-42	147
WP_001283057.1|SA1390	NP_461845.1|STM2924	2.44e-74	231	1.06e-75	233
WP_001283444.1|SA0641	NP_461841.1|STM2920	3.38e-07	43.9	6.19e-09	47.8
WP_001283792.1|SA0486	NP_461354.1|STM2415	1.78e-104	317	3.75e-107	323
WP_001287099.1|SA0367	NP_459851.1|STM0874	9.20e-46	150	8.58e-50	160
WP_001288202.1|SA0475	NP_461956.1|STM3040	2.72e-175	499	3.24e-177	504
WP_001288302.1|SA0494	NP_463017.1|STM4148	5.49e-46	146	1.82e-47	149
WP_001290433.1|SA0001	NP_462738.1|STM3838	1.51e-119	354	1.19e-119	354
WP_001292242.1|SA0656	NP_459668.1|STM0683	3.69e-41	146	2.50e-45	157
WP_001293312.1|SA1120	NP_462684.1|STM3785	1.25e-09	53.9	4.36e-09	51.6
WP_001548498.1|SA1031	NP_462016.1|STM3100	3.53e-26	98.6	1.08e-25	96.7
WP_001548613.1|SA1144	NP_463221.1|STM4360	7.78e-52	170	1.68e-51	169
WP_001557168.1|SA0653	NP_459169.1|STM0164	1.91e-30	111	1.09e-29	108
WP_001557168.1|SA0653	NP_461840.1|STM2919	1.48e-28	106	3.19e-27	102
WP_001557331.1|SA1093	NP_460673.1|STM1714	1.04e-155	469	8.08e-165	492
WP_001557386.1|SA1579	NP_459640.1|STM0648	7.08e-237	682	8.43e-234	673
WP_001557494.1|SA1999	NP_460191.1|STM1221	7.48e-22	88.6	1.68e-23	92.4
WP_001557561.1|SA0181	NP_460859.1|STM1902	1.01e-40	133	9.77e-42	135
WP_001788197.1|SA0501	NP_463023.1|STM4154	0.0	1159	0.0	1150
WP_001788648.1|SA1018	NP_463415.3|STM4559	1.04e-30	110	3.01e-30	108
WP_001791162.1|SA1504	NP_460300.3|STM1334	1.99e-46	146	3.82e-48	149
WP_001793242.1|SA0123	NP_459755.1|STM0776	7.13e-34	124	3.93e-35	127
WP_001795316.1|SA1998	NP_462425.1|STM3523	4.18e-31	113	5.29e-33	117
WP_001795358.1|SA0227	NP_460323.3|STM1357	3.18e-89	280	1.84e-88	278
WP_001801873.1|SA0038	NP_459632.1|STM0640	6.59e-37	143	3.57e-40	152
WP_010956549.1|SA0709	NP_461957.3|STM3041	2.08e-89	268	1.95e-91	272
WP_072362001.1|SA2322	NP_462664.1|STM3765	3.62e-44	150	1.89e-44	150
