# Supplementary material for: Homology-based reconstruction of regulatory networks for bacterial and archaeal genomes
Source: Front Microbiol. 2022 Jul 19;13:923105. doi: 10.3389/fmicb.2022.923105 (PMC9344073; doi:10.3389/fmicb.2022.923105)
Supplement: Supplementary file 1 [file Data_Sheet_1.ZIP › network/proteinortho/Bacsu/GCF_000006945.2_ASM694v2_S_enterica_LT2_genomic.faa_Bacsu.blast-graph]

# file_a	file_b
# a	b	evalue_ab	bitscore_ab	evalue_ba	bitscore_ba
# GCF_000009045.1_ASM904v1_B_subtilis_168_genomic.faa	GCF_000006945.2_ASM694v2_S_enterica_LT2_genomic.faa
# 1.28e-59	190	2.21e-60	194
NP_387882.1|BSU00010	NP_462738.1|STM3838	1.74e-127	374	3.57e-126	371
NP_387883.1|BSU00020	NP_462737.1|STM3837	7.81e-47	160	1.33e-45	157
NP_387887.1|BSU00060	NP_462735.1|STM3835	1.02e-243	691	6.44e-248	701
NP_387888.1|BSU00070	NP_461214.1|STM2272	1.07e-274	780	1.22e-275	782
NP_387890.1|BSU00090	NP_461446.1|STM2511	3.60e-182	516	2.19e-177	504
NP_387894.1|BSU00130	NP_459939.1|STM0963	6.90e-139	401	5.57e-137	396
NP_387899.1|BSU00180	NP_461503.1|STM2568	2.15e-40	131	1.85e-41	134
NP_387901.1|BSU00200	NP_459480.1|STM0485	2.42e-11	53.1	3.81e-12	55.1
NP_387902.1|BSU00210	NP_459481.1|STM0486	2.16e-59	182	8.74e-58	177
NP_387908.1|BSU00270	NP_461494.1|STM2559	1.56e-29	119	3.61e-29	118
NP_387909.2|BSU00280	NP_460170.1|STM1200	1.07e-35	122	2.05e-34	119
NP_387916.1|BSU00350	NP_462184.3|STM3271	4.84e-11	52.0	9.98e-13	56.2
NP_387917.1|BSU00360	NP_462176.1|STM3263	5.99e-58	184	4.55e-59	187
NP_387919.1|BSU00380	NP_461099.1|STM2155	2.49e-83	273	2.72e-87	284
NP_387920.1|BSU00390	NP_460172.1|STM1202	8.44e-60	187	3.35e-61	191
NP_387923.1|BSU00420	NP_459095.1|STM0090	1.23e-38	134	1.69e-40	139
NP_387927.1|BSU00460	NP_460735.1|STM1779	5.86e-30	111	9.85e-29	108
NP_387929.1|BSU00480	NP_463318.1|STM4458	2.03e-37	120	7.24e-37	119
NP_387931.1|BSU00500	NP_462761.1|STM3862	1.29e-110	331	1.57e-110	331
NP_387932.1|BSU00510	NP_460736.1|STM1780	3.80e-105	307	5.70e-106	309
NP_387934.1|BSU00530	NP_460739.3|STM1783	8.37e-38	126	7.76e-38	126
NP_387936.1|BSU00550	NP_460186.1|STM1216	6.33e-221	664	1.39e-232	694
NP_387948.1|BSU00670	NP_459241.1|STM0236	1.23e-21	94.0	4.54e-24	100
NP_387949.1|BSU00680	NP_459175.1|STM0170	5.08e-58	177	1.87e-59	180
NP_387950.1|BSU00690	NP_462207.1|STM3296	1.49e-200	575	6.16e-204	583
NP_387954.1|BSU00730	NP_461365.1|STM2430	3.54e-100	294	1.59e-100	295
NP_387955.1|BSU00740	NP_460780.1|STM1824	3.06e-75	240	2.76e-74	238
NP_387956.1|BSU00750	NP_462372.1|STM3469	8.53e-84	243	1.01e-83	243
NP_387958.1|BSU00770	NP_462206.1|STM3295	3.29e-63	197	4.99e-64	199
NP_387959.1|BSU00780	NP_462121.3|STM3206	7.22e-09	47.4	4.69e-08	45.1
NP_387960.1|BSU00790	NP_459188.1|STM0183	2.63e-32	110	8.65e-32	108
NP_387962.1|BSU00810	NP_462294.1|STM3384	8.65e-72	223	8.07e-71	220
NP_387963.1|BSU00820	NP_461956.1|STM3040	3.39e-182	517	2.24e-184	523
NP_387967.1|BSU00860	NP_461591.1|STM2660	2.92e-250	716	2.25e-254	726
NP_387968.1|BSU00870	NP_463435.1|STM4579	3.51e-142	412	1.98e-140	407
NP_387971.1|BSU00900	NP_461851.1|STM2930	1.62e-36	125	2.01e-36	125
NP_387972.1|BSU00910	NP_461850.1|STM2929	2.26e-68	201	5.33e-66	195
NP_387973.1|BSU00920	NP_461354.1|STM2415	3.10e-111	334	4.13e-113	339
NP_387975.1|BSU00940	NP_459532.1|STM0537	1.15e-137	401	3.03e-139	405
NP_387977.1|BSU00960	NP_463230.1|STM4369	7.51e-54	171	5.61e-55	174
NP_387982.1|BSU01010	NP_463017.1|STM4148	8.18e-52	161	2.21e-53	165
NP_387983.2|BSU01020	NP_463018.1|STM4149	3.50e-64	189	1.51e-64	190
NP_387984.2|BSU01030	NP_463019.1|STM4150	1.84e-79	235	8.58e-77	228
NP_387985.2|BSU01040	NP_463020.1|STM4151	3.00e-26	95.1	1.44e-25	93.2
NP_387986.1|BSU01050	NP_463021.1|STM4152	9.54e-34	111	2.49e-30	102
NP_387988.2|BSU01070	NP_463022.1|STM4153	0.0	1100	0.0	1104
NP_387989.2|BSU01080	NP_463023.1|STM4154	0.0	1197	0.0	1188
NP_387991.2|BSU01100	NP_462352.1|STM3448	3.72e-59	176	2.89e-59	176
NP_387992.2|BSU01110	NP_462351.1|STM3447	6.95e-64	190	2.98e-64	191
NP_387993.2|BSU01120	NP_462350.1|STM3446	3.82e-298	827	3.57e-300	832
NP_387994.1|BSU01130	NP_462349.1|STM3445	3.07e-227	623	2.76e-229	628
NP_387994.1|BSU01130	NP_463015.1|STM4146	3.07e-227	623	2.76e-229	628
NP_387996.1|BSU01150	NP_462345.1|STM3441	9.69e-46	140	5.94e-46	140
NP_387997.1|BSU01160	NP_462344.1|STM3440	7.19e-60	184	3.82e-61	187
NP_387998.1|BSU01170	NP_462343.1|STM3439	3.30e-45	146	2.15e-47	151
NP_387999.2|BSU01180	NP_462342.1|STM3438	1.03e-07	43.1	1.69e-08	45.1
NP_388000.2|BSU01190	NP_462341.1|STM3437	3.87e-114	327	2.19e-112	322
NP_388001.1|BSU01200	NP_462340.1|STM3436	1.28e-43	134	1.57e-43	133
NP_388002.1|BSU01210	NP_462339.1|STM3435	5.84e-35	113	4.90e-35	113
NP_388003.2|BSU01220	NP_462338.1|STM3434	4.75e-88	256	6.21e-88	256
NP_388004.1|BSU01230	NP_462337.1|STM3433	3.40e-52	159	4.56e-51	156
NP_388005.1|BSU01240	NP_462336.1|STM3432	3.35e-11	50.1	6.43e-10	46.6
NP_388006.1|BSU01250	NP_462335.1|STM3431	1.59e-25	87.8	9.80e-28	93.2
NP_388007.1|BSU01260	NP_462334.1|STM3430	1.12e-51	156	1.69e-52	158
NP_388008.1|BSU01270	NP_462333.1|STM3429	1.25e-25	89.4	1.09e-25	89.4
NP_388009.1|BSU01280	NP_462332.1|STM3428	3.47e-82	238	5.19e-83	240
NP_388011.2|BSU01300	NP_462330.1|STM3426	4.21e-39	125	5.08e-39	125
NP_388012.1|BSU01310	NP_462329.1|STM3425	3.14e-51	159	2.33e-52	162
NP_388013.2|BSU01320	NP_462328.1|STM3424	6.23e-28	96.3	2.61e-28	97.1
NP_388014.1|BSU01330	NP_462327.1|STM3423	1.84e-59	179	1.06e-57	175
NP_388015.1|BSU01340	NP_462326.1|STM3422	5.73e-12	51.6	9.97e-12	50.8
NP_388016.1|BSU01350	NP_462325.1|STM3421	1.25e-29	102	4.27e-29	100
NP_388017.1|BSU01360	NP_462324.1|STM3420	4.38e-98	298	7.77e-101	305
NP_388018.1|BSU01370	NP_459483.1|STM0488	1.50e-67	204	5.92e-66	199
NP_388019.1|BSU01380	NP_459220.1|STM0215	4.24e-74	223	1.94e-74	224
NP_388020.1|BSU01390	NP_459929.1|STM0953	3.15e-35	111	5.49e-35	110
NP_388021.1|BSU01400	NP_462323.1|STM3419	4.91e-11	47.8	3.06e-11	48.1
NP_388022.2|BSU01410	NP_462322.1|STM3418	2.28e-45	140	9.52e-46	141
NP_388023.1|BSU01420	NP_462321.1|STM3417	1.22e-54	164	1.89e-57	171
NP_388024.1|BSU01430	NP_462319.1|STM3415	2.18e-83	252	1.34e-86	260
NP_388025.1|BSU01440	NP_462318.1|STM3414	3.78e-26	92.0	4.89e-26	91.7
NP_388026.2|BSU01450	NP_460965.1|STM2020	7.44e-41	139	3.13e-41	140
NP_388029.2|BSU01480	NP_461310.1|STM2368	4.16e-47	154	1.40e-47	155
NP_388030.2|BSU01490	NP_462255.1|STM3345	6.43e-61	181	2.21e-60	180
NP_388031.1|BSU01500	NP_462254.1|STM3344	1.54e-43	136	2.68e-43	135
NP_388034.1|BSU01530	NP_461385.1|STM2450	7.40e-20	83.2	1.03e-18	80.1
NP_388048.2|BSU01670	NP_461413.1|STM2478	2.19e-167	474	6.93e-170	481
NP_388049.3|BSU01680	NP_461505.1|STM2570	2.20e-116	346	1.21e-114	341
NP_388050.1|BSU01690	NP_460099.1|STM1127	2.99e-32	117	9.79e-33	119
NP_388050.1|BSU01690	NP_460844.1|STM1887	9.63e-34	121	3.39e-32	117
NP_388050.1|BSU01690	NP_461507.1|STM2572	1.21e-32	118	2.85e-32	117
NP_388051.1|BSU01700	NP_461506.1|STM2571	2.27e-96	283	3.56e-94	278
NP_388054.1|BSU01730	NP_461575.1|STM2640	2.99e-25	94.0	8.65e-27	97.8
NP_388058.1|BSU01770	NP_462205.1|STM3294	1.64e-120	356	4.38e-122	360
NP_388059.1|BSU01780	NP_462760.1|STM3861	2.58e-137	410	2.55e-139	415
NP_388088.1|BSU02060	NP_462820.1|STM3930	1.19e-208	581	2.93e-208	580
NP_388096.1|BSU02140	NP_461225.1|STM2283	3.67e-203	566	3.95e-204	568
NP_388105.1|BSU02230	NP_460840.1|STM1883	2.33e-142	407	1.26e-143	410
NP_388111.1|BSU02290	NP_463212.1|STM4348	2.13e-21	88.6	1.72e-22	91.7
NP_388115.1|BSU02330	NP_460127.1|STM1156	3.63e-46	157	9.98e-45	153
NP_388117.1|BSU02350	NP_459670.1|STM0685	1.98e-159	469	1.99e-155	459
NP_388118.1|BSU02360	NP_459669.1|STM0684	1.28e-57	181	3.70e-59	185
NP_388121.1|BSU02390	NP_462794.1|STM3903	2.58e-38	136	2.00e-37	133
NP_388124.2|BSU02420	NP_459011.1|STM0006	2.29e-125	370	1.97e-125	370
NP_388130.2|BSU02480	NP_461883.1|STM2962	2.32e-209	582	6.95e-210	583
NP_388131.2|BSU02490	NP_461881.1|STM2960	8.83e-248	679	5.26e-248	680
NP_388132.2|BSU02500	NP_462000.3|STM3084	9.55e-21	85.1	1.81e-20	84.3
NP_388133.2|BSU02510	NP_462163.1|STM3250	1.47e-239	664	1.23e-237	659
NP_388151.1|BSU02690	NP_462499.1|STM3598	3.92e-120	348	2.53e-119	346
NP_388159.1|BSU02770	NP_459416.1|STM0421	3.33e-48	161	1.97e-49	164
NP_388165.1|BSU02830	NP_461116.1|STM2171	1.86e-47	155	1.79e-49	160
NP_388169.1|BSU02870	NP_460850.1|STM1893	1.75e-22	90.9	2.65e-27	103
NP_388174.1|BSU02920	NP_462138.1|STM3224	4.73e-11	58.9	3.79e-11	59.3
NP_388180.2|BSU02980	NP_461735.1|STM2809	6.20e-128	372	3.91e-130	377
NP_388181.1|BSU02990	NP_461736.1|STM2810	2.31e-74	228	3.14e-75	231
NP_388184.2|BSU03020	NP_463324.1|STM4464	8.66e-61	203	4.05e-59	198
NP_388195.1|BSU03130	NP_460276.1|STM1310	9.79e-97	282	2.77e-100	291
NP_388197.2|BSU03150	NP_462390.1|STM3487	1.47e-24	91.7	3.88e-22	85.1
NP_388198.2|BSU03160	NP_459257.1|STM0259	9.35e-44	145	5.00e-42	141
NP_388204.2|BSU03220	NP_460097.1|STM1125	1.10e-170	487	2.02e-170	486
NP_388212.1|BSU03300	NP_462377.1|STM3474	1.47e-158	480	7.15e-162	488
NP_388215.2|BSU03330	NP_460721.1|STM1765	1.47e-26	107	9.23e-28	111
NP_388218.1|BSU03360	NP_463389.1|STM4530	2.09e-26	105	1.12e-27	108
NP_388219.1|BSU03370	NP_460905.1|STM1952	2.84e-64	196	5.22e-66	200
NP_388227.1|BSU03450	NP_461683.1|STM2756	2.35e-44	142	3.01e-41	134
NP_388228.1|BSU03460	NP_461682.1|STM2755	2.38e-56	175	1.46e-56	175
NP_388229.2|BSU03470	NP_463263.1|STM4402	2.09e-20	77.4	2.16e-19	74.7
NP_388233.2|BSU03510	NP_459580.1|STM0588	1.02e-93	326	4.89e-94	327
NP_388238.1|BSU03560	NP_460557.1|STM1598	3.65e-35	133	1.30e-35	134
NP_388241.2|BSU03590	NP_460904.1|STM1951	2.31e-85	251	3.05e-87	256
NP_388242.1|BSU03600	NP_460905.1|STM1952	8.66e-63	192	1.54e-64	197
NP_388243.2|BSU03610	NP_460907.1|STM1954	5.63e-46	152	1.22e-46	154
NP_388245.1|BSU03630	NP_461842.1|STM2921	5.65e-75	221	2.34e-75	222
NP_388246.1|BSU03640	NP_461843.1|STM2922	6.79e-231	639	7.20e-232	641
NP_388249.2|BSU03670	NP_460415.1|STM1452	3.21e-64	213	1.32e-66	219
NP_388257.1|BSU03750	NP_462405.1|STM3502	5.79e-52	165	2.97e-51	163
NP_388258.1|BSU03760	NP_463445.1|STM4589	3.86e-14	71.2	2.63e-16	77.8
NP_388272.1|BSU03900	NP_461718.1|STM2792	1.59e-118	350	7.61e-118	348
NP_388273.1|BSU03910	NP_461717.1|STM2791	1.73e-169	483	5.08e-168	479
NP_388280.2|BSU03981	NP_462585.1|STM3685	8.68e-197	558	5.36e-199	564
NP_388281.2|BSU03990	NP_462586.1|STM3686	2.62e-105	312	4.23e-103	306
NP_388284.2|BSU04020	NP_463365.1|STM4506	1.79e-33	116	3.41e-33	115
NP_388287.3|BSU04050	NP_459699.1|STM0714	7.28e-83	245	8.45e-83	245
NP_388290.2|BSU04080	NP_459697.1|STM0712	5.46e-51	162	1.89e-52	166
NP_388291.2|BSU04100	NP_460798.1|STM1842	3.35e-33	118	5.60e-34	120
NP_388295.1|BSU04140	NP_459632.1|STM0640	1.27e-44	166	8.67e-48	175
NP_388296.1|BSU04150	NP_460402.1|STM1439	2.69e-104	303	5.72e-105	305
NP_388302.1|BSU04210	NP_460570.1|STM1611	6.64e-18	74.3	6.11e-16	68.9
NP_388307.1|BSU04260	NP_460264.1|STM1298	1.77e-103	328	3.84e-108	340
NP_388315.1|BSU04340	NP_459912.1|STM0935	4.75e-120	363	1.41e-117	357
NP_388317.1|BSU04360	NP_461349.1|STM2408	3.55e-132	384	3.69e-133	386
NP_388325.1|BSU04440	NP_462935.1|STM4054	2.34e-27	107	1.06e-29	113
NP_388326.1|BSU04450	NP_459058.1|STM0053	2.81e-64	216	9.00e-65	217
NP_388326.1|BSU04450	NP_459617.1|STM0625	3.60e-66	221	8.91e-65	217
NP_388327.1|BSU04460	NP_459618.1|STM0626	1.09e-39	133	6.67e-40	134
NP_388328.1|BSU04470	NP_462515.1|STM3614	1.63e-153	438	2.32e-147	422
NP_388337.1|BSU04560	NP_459375.1|STM0380	8.63e-97	289	1.08e-96	288
NP_388338.1|BSU04570	NP_459129.1|STM0124	1.62e-69	225	1.37e-64	212
NP_388339.2|BSU04580	NP_459798.1|STM0820	2.88e-91	283	1.04e-92	286
NP_388343.1|BSU04620	NP_461512.1|STM2577	2.32e-19	74.7	7.37e-20	75.9
NP_388345.1|BSU04640	NP_460758.1|STM1802	6.78e-43	150	2.66e-44	154
NP_388359.2|BSU04780	NP_462407.3|STM3504	7.30e-176	519	3.05e-183	538
NP_388393.1|BSU05120	NP_462550.1|STM3649	9.88e-28	92.0	3.15e-28	93.2
NP_388396.1|BSU05150	NP_460321.1|STM1355	6.59e-17	76.3	1.47e-16	75.1
NP_388397.1|BSU05160	NP_462664.1|STM3765	5.02e-47	157	2.13e-42	145
NP_388405.1|BSU05240	NP_461729.1|STM2803	1.74e-72	233	7.89e-72	231
NP_388410.1|BSU05290	NP_463263.1|STM4402	1.72e-18	72.8	4.17e-18	71.6
NP_388411.1|BSU05300	NP_462362.1|STM3458	2.04e-42	138	2.03e-43	140
NP_388412.1|BSU05310	NP_461738.1|STM2812	7.67e-72	227	1.19e-72	229
NP_388417.1|BSU05360	NP_460941.1|STM1990	2.53e-13	66.2	1.62e-13	66.6
NP_388421.1|BSU05400	NP_461730.1|STM2804	5.73e-28	98.2	1.92e-27	96.7
NP_388443.1|BSU05620	NP_463259.1|STM4398	1.79e-167	477	2.25e-167	476
NP_388449.1|BSU05680	NP_461165.1|STM2221	1.20e-56	188	4.86e-58	191
NP_388464.1|BSU05830	NP_460279.1|STM1313	1.22e-62	206	6.34e-66	215
NP_388465.1|BSU05840	NP_462674.1|STM3775	2.47e-225	624	1.35e-228	632
NP_388471.1|BSU05900	NP_459414.1|STM0419	6.78e-49	163	5.41e-50	166
NP_388474.1|BSU05930	NP_463414.1|STM4558	5.55e-18	72.8	6.60e-18	72.4
NP_388475.1|BSU05940	NP_462123.1|STM3208	1.80e-95	284	1.72e-94	281
NP_388476.2|BSU05950	NP_462363.1|STM3459	2.69e-93	298	3.22e-93	298
NP_388477.1|BSU05960	NP_459782.1|STM0804	1.05e-48	152	3.98e-47	148
NP_388480.1|BSU05990	NP_462860.1|STM3975	4.16e-35	123	4.05e-38	131
NP_388483.2|BSU06020	NP_463193.1|STM4329	9.22e-22	79.0	3.82e-20	74.7
NP_388484.1|BSU06030	NP_463194.1|STM4330	3.22e-222	622	3.97e-222	622
NP_388497.1|BSU06160	NP_459154.1|STM0149	2.30e-72	233	6.88e-78	247
NP_388498.1|BSU06170	NP_462947.1|STM4066	9.75e-39	136	2.08e-40	140
NP_388512.2|BSU06310	NP_461719.1|STM2793	4.86e-136	397	5.64e-139	404
NP_388517.2|BSU06360	NP_461445.1|STM2510	4.86e-193	546	9.24e-195	550
NP_388524.1|BSU06420	NP_459529.1|STM0534	1.26e-61	185	9.24e-61	182
NP_388525.2|BSU06430	NP_459528.1|STM0533	2.86e-42	148	5.85e-44	152
NP_388526.1|BSU06440	NP_460202.1|STM1232	2.62e-24	101	2.88e-25	104
NP_388527.1|BSU06450	NP_461422.1|STM2487	4.00e-61	189	6.51e-64	196
NP_388531.2|BSU06490	NP_461304.1|STM2362	8.94e-99	303	2.07e-99	305
NP_388532.2|BSU06500	NP_461434.3|STM2499	1.37e-112	328	3.61e-114	332
NP_388533.2|BSU06510	NP_461435.1|STM2500	3.80e-34	117	2.80e-33	115
NP_388534.2|BSU06520	NP_463045.1|STM4176	2.32e-184	524	1.80e-185	527
NP_388535.1|BSU06530	NP_463044.1|STM4175	2.14e-144	415	1.63e-145	418
NP_388543.1|BSU06610	NP_462836.1|STM3951	2.05e-175	517	6.07e-182	533
NP_388544.1|BSU06620	NP_461362.1|STM2427	4.91e-206	591	1.43e-209	600
NP_388548.1|BSU06660	NP_460097.1|STM1125	1.37e-158	457	3.52e-163	468
NP_388553.2|BSU06710	NP_461072.1|STM2127	9.72e-67	241	1.48e-73	261
NP_388554.1|BSU06720	NP_461084.1|STM2140	1.29e-35	127	4.01e-36	128
NP_388555.1|BSU06730	NP_461878.1|STM2957	1.88e-59	198	3.97e-60	199
NP_388566.3|BSU06840	NP_463358.3|STM4499	1.78e-90	264	2.34e-92	268
NP_388580.1|BSU06990	NP_462456.1|STM3555	4.74e-30	112	1.09e-26	102
NP_388581.1|BSU07000	NP_460868.1|STM1911	1.16e-52	175	6.00e-52	173
NP_388604.1|BSU07230	NP_461120.1|STM2175	2.72e-25	102	2.27e-27	108
NP_388608.1|BSU07270	NP_461037.1|STM2092	1.84e-75	227	7.99e-76	228
NP_388609.2|BSU07280	NP_461036.1|STM2091	7.01e-44	151	1.75e-44	152
NP_388613.1|BSU07320	NP_459488.1|STM0493	1.97e-98	296	1.71e-95	289
NP_388614.1|BSU07330	NP_463415.3|STM4559	6.36e-30	108	6.88e-31	110
NP_388615.1|BSU07340	NP_461013.1|STM2068	7.35e-22	94.7	1.09e-25	105
NP_388618.1|BSU07370	NP_460036.1|STM1062	4.72e-113	349	2.92e-113	350
NP_388618.1|BSU07370	NP_463437.1|STM4581	1.70e-107	332	3.30e-108	334
NP_388626.1|BSU07450	NP_460548.1|STM1589	1.41e-97	290	2.78e-99	294
NP_388631.1|BSU07500	NP_460306.1|STM1340	1.35e-51	171	1.56e-47	160
NP_388638.1|BSU07570	NP_462081.3|STM3166	1.11e-138	405	3.08e-140	409
NP_388640.1|BSU07590	NP_459618.1|STM0626	1.38e-40	135	1.19e-40	135
NP_388641.2|BSU07600	NP_461712.1|STM2786	9.13e-28	107	2.13e-27	106
NP_388645.1|BSU07640	NP_460057.1|STM1083	2.12e-16	65.1	1.51e-15	62.8
NP_388646.1|BSU07650	NP_462937.3|STM4056	2.55e-42	140	2.49e-42	140
NP_388651.1|BSU07700	NP_459670.1|STM0685	8.49e-156	453	4.79e-154	449
NP_388656.1|BSU07750	NP_459978.1|STM1003	1.43e-71	231	2.30e-72	233
NP_388662.1|BSU07810	NP_463314.1|STM4453	7.25e-231	645	6.13e-231	645
NP_388664.1|BSU07830	NP_459570.1|STM0578	3.21e-19	79.7	2.72e-19	79.7
NP_388666.1|BSU07850	NP_462182.1|STM3269	4.21e-75	219	2.20e-76	223
NP_388667.1|BSU07860	NP_460326.1|STM1360	8.56e-76	238	2.36e-74	234
NP_388667.1|BSU07860	NP_460327.1|STM1361	7.18e-72	228	4.07e-73	231
NP_388693.1|BSU08120	NP_460464.1|STM1504	9.77e-20	74.7	4.33e-17	67.8
NP_388703.1|BSU08220	NP_459959.1|STM0984	6.15e-96	302	1.47e-99	311
NP_388712.2|BSU08310	NP_459177.1|STM0172	1.38e-57	185	9.59e-60	190
NP_388726.1|BSU08450	NP_459584.1|STM0592	1.41e-64	204	2.70e-63	201
NP_388727.1|BSU08460	NP_459583.1|STM0591	3.17e-49	165	7.79e-48	161
NP_388728.1|BSU08470	NP_460540.1|STM1581	1.20e-42	145	1.13e-41	142
NP_388732.1|BSU08510	NP_461292.1|STM2350	1.69e-53	174	1.02e-53	174
NP_388739.1|BSU08590	NP_461995.3|STM3079	1.17e-17	78.6	6.02e-18	79.3
NP_388743.1|BSU08630	NP_462026.1|STM3110	1.97e-58	190	3.78e-60	194
NP_388749.2|BSU08690	NP_459959.1|STM0984	3.50e-99	310	4.26e-99	310
NP_388759.2|BSU08790	NP_463033.1|STM4164	4.24e-303	833	2.76e-303	833
NP_388768.1|BSU08880	NP_462331.3|STM3427	2.98e-22	80.1	1.54e-24	85.9
NP_388772.2|BSU08910	NP_463216.3|STM4355	1.91e-47	163	4.10e-49	167
NP_388774.2|BSU08930	NP_462595.1|STM3695	4.51e-39	127	4.72e-40	129
NP_388778.1|BSU08970	NP_460251.1|STM1285	2.21e-81	266	4.40e-86	279
NP_388780.1|BSU08990	NP_460480.1|STM1520	8.59e-11	53.9	3.42e-12	57.4
NP_388782.1|BSU09010	NP_461741.1|STM2815	2.97e-50	177	3.70e-57	196
NP_388783.1|BSU09020	NP_460092.1|STM1119	1.65e-26	97.1	7.45e-24	90.1
NP_388791.1|BSU09100	NP_459621.1|STM0629	1.17e-26	89.4	5.16e-27	90.1
NP_388791.1|BSU09100	NP_460793.1|STM1837	2.88e-27	90.9	2.56e-27	90.9
NP_388794.1|BSU09130	NP_460286.1|STM1320	3.42e-139	405	1.68e-138	403
NP_388805.1|BSU09240	NP_460288.1|STM1322	6.55e-20	81.6	1.51e-20	83.2
NP_388809.1|BSU09280	NP_460982.1|STM2037	4.64e-33	119	1.06e-32	117
NP_388809.1|BSU09280	NP_462968.1|STM4087	6.06e-35	124	5.36e-35	124
NP_388810.2|BSU09290	NP_462967.1|STM4086	1.26e-236	655	3.86e-237	656
NP_388811.2|BSU09300	NP_462428.1|STM3526	1.48e-62	211	3.06e-63	212
NP_388812.2|BSU09310	NP_459683.1|STM0698	1.25e-19	89.4	9.34e-18	83.2
NP_388814.1|BSU09330	NP_460723.1|STM1767	1.14e-42	140	1.12e-41	137
NP_388819.1|BSU09380	NP_463228.1|STM4367	1.59e-37	122	2.66e-37	121
NP_388821.1|BSU09400	NP_460760.3|STM1804	1.02e-56	193	7.00e-56	191
NP_388829.1|BSU09480	NP_461729.1|STM2803	1.06e-67	220	8.68e-68	220
NP_388840.1|BSU09590	NP_461609.3|STM2679	1.53e-36	136	2.90e-35	132
NP_388842.1|BSU09610	NP_459622.1|STM0630	3.03e-13	59.3	1.39e-12	57.4
NP_388843.1|BSU09620	NP_462454.1|STM3553	2.01e-32	115	1.16e-33	119
NP_388846.1|BSU09650	NP_460191.1|STM1221	1.75e-29	108	4.15e-31	113
NP_388849.1|BSU09680	NP_460515.1|STM1556	4.00e-75	240	6.21e-77	245
NP_388852.1|BSU09710	NP_459456.1|STM0460	1.75e-149	440	1.95e-144	427
NP_388853.1|BSU09720	NP_459457.1|STM0461	1.09e-107	335	1.36e-105	330
NP_388883.1|BSU10020	NP_459952.1|STM0977	1.02e-90	273	1.11e-91	276
NP_388884.1|BSU10030	NP_460175.1|STM1205	8.00e-16	66.2	9.52e-14	60.5
NP_388884.1|BSU10030	NP_462082.1|STM3167	8.27e-16	67.0	1.36e-16	68.9
NP_388893.1|BSU10120	NP_463036.2|STM4167	1.74e-79	244	8.48e-79	242
NP_388896.1|BSU10150	NP_459472.1|STM0477	9.98e-11	55.8	3.16e-09	51.6
NP_388903.1|BSU10220	NP_463148.1|STM4283	1.15e-147	424	1.24e-148	426
NP_388906.1|BSU10250	NP_463432.1|STM4576	1.47e-53	176	1.82e-53	176
NP_388913.1|BSU10320	NP_462286.1|STM3376	8.16e-92	274	1.21e-92	276
NP_388915.1|BSU10340	NP_463441.1|STM4585	4.83e-28	102	2.55e-27	100
NP_388924.1|BSU10430	NP_462072.1|STM3157	1.20e-135	383	1.44e-135	382
NP_388931.1|BSU10500	NP_460506.1|STM1546	9.13e-50	175	5.72e-50	175
NP_388938.1|BSU10570	NP_459714.1|STM0729	3.11e-15	73.2	2.77e-12	63.9
NP_388945.3|BSU10640	NP_459391.1|STM0396	6.52e-37	135	8.11e-38	137
NP_388956.1|BSU10750	NP_459326.1|STM0331	1.35e-46	155	7.37e-48	159
NP_388960.2|BSU10790	NP_459665.1|STM0680	4.91e-46	168	4.72e-45	165
NP_388962.1|BSU10820	NP_460959.1|STM2013	9.59e-39	143	5.70e-43	155
NP_388963.1|BSU10830	NP_462578.1|STM3678	4.73e-24	95.5	2.79e-25	98.6
NP_388964.1|BSU10840	NP_462975.1|STM4094	2.55e-61	196	1.01e-62	200
NP_388967.1|BSU10870	NP_461982.1|STM3066	2.81e-15	68.9	8.73e-16	70.1
NP_388972.1|BSU10910	NP_461854.1|STM2933	2.65e-75	222	9.35e-75	221
NP_388974.2|BSU10930	NP_461867.1|STM2946	5.97e-27	101	5.81e-25	95.9
NP_388983.1|BSU11020	NP_459430.3|STM0435	3.81e-20	79.3	7.29e-19	75.9
NP_388995.1|BSU11140	NP_459763.1|STM0784	1.92e-32	117	3.10e-33	119
NP_388996.1|BSU11150	NP_463241.1|STM4380	2.78e-33	118	7.87e-35	122
NP_389001.2|BSU11190	NP_463001.1|STM4121	2.27e-66	209	2.40e-67	212
NP_389003.1|BSU11210	NP_463002.3|STM4122	2.13e-36	127	1.56e-38	132
NP_389004.2|BSU11220	NP_460269.1|STM1303	3.45e-90	275	7.04e-92	279
NP_389004.2|BSU11220	NP_462371.1|STM3468	7.86e-94	284	2.24e-95	288
NP_389007.1|BSU11250	NP_463325.1|STM4465	3.49e-64	203	6.28e-64	202
NP_389007.1|BSU11250	NP_463329.1|STM4469	1.95e-63	201	6.09e-61	194
NP_389015.1|BSU11330	NP_460163.1|STM1193	4.35e-85	256	1.67e-86	259
NP_389016.1|BSU11340	NP_460167.1|STM1197	6.26e-160	454	1.35e-155	442
NP_389018.1|BSU11360	NP_462529.1|STM3627	1.52e-97	288	6.53e-98	289
NP_389019.2|BSU11370	NP_462528.1|STM3626	2.61e-106	311	2.01e-107	314
NP_389021.2|BSU11390	NP_459827.1|STM0850	8.99e-72	221	3.33e-73	225
NP_389021.2|BSU11390	NP_462531.1|STM3629	5.97e-72	223	1.24e-70	219
NP_389022.1|BSU11400	NP_462530.1|STM3628	7.90e-62	195	1.70e-65	204
NP_389024.1|BSU11420	NP_462384.1|STM3481	1.41e-120	347	3.06e-121	349
NP_389025.1|BSU11430	NP_460705.3|STM1746	5.77e-93	293	8.28e-96	300
NP_389026.1|BSU11440	NP_460704.1|STM1745	3.41e-97	286	4.10e-97	286
NP_389027.1|BSU11450	NP_460703.1|STM1744	1.53e-74	228	1.48e-73	225
NP_389028.1|BSU11460	NP_460702.1|STM1743	3.77e-100	296	1.73e-99	295
NP_389032.1|BSU11500	NP_461417.1|STM2482	1.29e-08	47.0	2.45e-10	51.2
NP_389051.1|BSU11690	NP_463029.1|STM4160	6.55e-71	215	7.35e-69	210
NP_389053.1|BSU11710	NP_461090.1|STM2146	2.65e-57	181	6.32e-57	180
NP_389054.2|BSU11720	NP_460659.1|STM1700	2.72e-87	257	2.39e-87	257
NP_389071.1|BSU11890	NP_460138.1|STM1167	1.36e-25	94.7	6.92e-25	92.8
NP_389088.1|BSU12060	NP_459490.1|STM0495	5.15e-30	104	5.56e-31	106
NP_389090.2|BSU12080	NP_459435.1|STM0439	5.73e-65	204	2.51e-67	210
NP_389098.1|BSU12160	NP_463150.1|STM4285	3.52e-141	436	2.71e-138	428
NP_389106.1|BSU12240	NP_459498.1|STM0503	3.78e-46	152	4.37e-50	162
NP_389111.1|BSU12290	NP_460181.1|STM1211	2.45e-44	156	4.53e-44	155
NP_389112.1|BSU12300	NP_462052.1|STM3137	9.79e-174	493	4.18e-174	494
NP_389113.1|BSU12310	NP_462897.1|STM4017	8.40e-102	309	8.49e-107	322
NP_389113.1|BSU12310	NP_462898.1|STM4018	1.97e-96	295	4.94e-102	309
NP_389114.1|BSU12320	NP_461997.1|STM3081	5.58e-102	300	4.19e-103	303
NP_389115.1|BSU12330	NP_460466.1|STM1506	5.02e-77	237	3.06e-77	237
NP_389116.1|BSU12340	NP_462050.1|STM3135	6.44e-73	229	1.89e-71	225
NP_389118.1|BSU12360	NP_460503.1|STM1543	1.79e-127	372	4.83e-129	376
NP_389119.1|BSU12370	NP_462785.1|STM3886	5.22e-53	174	1.76e-52	173
NP_389120.1|BSU12380	NP_461999.1|STM3083	1.62e-24	103	2.72e-23	99.4
NP_389120.1|BSU12380	NP_462051.1|STM3136	2.92e-24	102	1.18e-22	97.4
NP_389121.2|BSU12390	NP_447101.1|STM0650	6.47e-70	225	1.13e-70	227
NP_389131.2|BSU12490	NP_460690.1|STM1731	3.89e-37	130	1.79e-37	131
NP_389167.2|BSU12840	NP_462490.1|STM3589	6.30e-34	127	5.09e-32	122
NP_389169.1|BSU12860	NP_462041.1|STM3126	1.95e-19	87.4	3.47e-18	83.6
NP_389172.2|BSU12890	NP_459551.1|STM0558	7.97e-81	245	1.16e-81	247
NP_389172.2|BSU12890	NP_463070.1|STM4205	1.35e-76	234	4.93e-78	238
NP_389173.2|BSU12900	NP_462258.1|STM3348	1.79e-48	169	4.07e-51	176
NP_389178.1|BSU12950	NP_460702.1|STM1743	1.51e-106	312	5.25e-106	310
NP_389180.2|BSU12970	NP_460756.1|STM1800	2.26e-33	122	3.52e-34	124
NP_389181.1|BSU12980	NP_460639.1|STM1681	4.34e-21	89.7	1.55e-20	87.8
NP_389183.2|BSU13000	NP_460701.1|STM1742	8.99e-119	343	1.58e-118	342
NP_389184.1|BSU13010	NP_459764.1|STM0785	1.03e-33	124	1.18e-33	124
NP_389186.2|BSU13030	NP_460695.1|STM1736	1.22e-14	64.3	1.21e-13	61.2
NP_389187.1|BSU13040	NP_461491.1|STM2556	8.32e-98	294	1.23e-101	304
NP_389194.2|BSU13110	NP_460715.1|STM1756	1.02e-76	233	1.80e-78	237
NP_389195.2|BSU13120	NP_459318.1|STM0321	1.69e-80	248	4.63e-82	251
NP_389196.2|BSU13130	NP_459319.1|STM0322	1.68e-120	353	2.24e-122	358
NP_389198.1|BSU13150	NP_461841.1|STM2920	9.10e-08	45.4	3.71e-08	46.2
NP_389199.1|BSU13160	NP_460522.1|STM1563	7.21e-12	56.2	4.93e-11	53.9
NP_389201.2|BSU13180	NP_462850.1|STM3965	8.25e-216	622	9.31e-222	637
NP_389205.2|BSU13220	NP_459795.1|STM0817	8.57e-40	149	9.13e-44	160
NP_389208.1|BSU13250	NP_460069.3|STM1096	3.69e-58	181	4.31e-59	184
NP_389232.1|BSU13490	NP_460800.1|STM1844	1.93e-68	212	8.18e-69	213
NP_389237.1|BSU13540	NP_460618.1|STM1659	2.72e-28	100	3.44e-28	100
NP_389240.1|BSU13570	NP_459306.1|STM0308	6.78e-38	130	8.09e-38	130
NP_389241.1|BSU13580	NP_461343.1|STM2402	8.38e-93	282	1.06e-92	281
NP_389250.1|BSU13670	NP_460407.3|STM1444	5.40e-09	48.9	4.70e-08	46.2
NP_389252.1|BSU13690	NP_460880.1|STM1923	5.58e-19	81.6	9.15e-18	78.2
NP_389255.1|BSU13720	NP_459451.1|STM0455	3.25e-88	257	8.45e-88	256
NP_389256.1|BSU13730	NP_461870.1|STM2949	1.17e-16	68.6	7.38e-18	71.2
NP_389272.1|BSU13890	NP_461685.1|STM2758	3.55e-170	494	5.62e-171	496
NP_389274.2|BSU13910	NP_461367.1|STM2432	1.45e-186	534	2.90e-185	530
NP_389279.1|BSU13960	NP_459514.1|STM0519	3.05e-58	185	6.01e-60	189
NP_389279.1|BSU13960	NP_462161.1|STM3248	1.73e-61	194	2.43e-60	191
NP_389283.2|BSU14000	NP_459595.1|STM0603	2.46e-46	160	1.03e-47	164
NP_389284.1|BSU14010	NP_461256.1|STM2314	1.06e-30	115	3.74e-30	113
NP_389300.2|BSU14170	NP_462774.1|STM3875	1.68e-08	47.8	1.92e-10	52.8
NP_389305.1|BSU14220	NP_459397.1|STM0402	9.74e-48	151	5.78e-49	154
NP_389310.1|BSU14270	NP_463031.1|STM4162	2.93e-40	139	4.53e-42	143
NP_389311.1|BSU14280	NP_459823.3|STM0846	1.86e-48	167	2.92e-49	169
NP_389313.1|BSU14300	NP_459784.1|STM0806	5.76e-20	78.2	8.57e-21	80.1
NP_389314.1|BSU14310	NP_459783.3|STM0805	6.42e-10	47.8	7.42e-11	50.1
NP_389315.1|BSU14320	NP_459959.1|STM0984	2.80e-95	300	3.12e-96	302
NP_389322.1|BSU14390	NP_462167.1|STM3254	7.00e-47	157	3.33e-46	155
NP_389323.1|BSU14400	NP_462168.1|STM3255	3.30e-132	394	7.53e-136	402
NP_389326.1|BSU14430	NP_459815.1|STM0838	6.35e-174	499	8.71e-173	496
NP_389344.1|BSU14610	NP_459159.1|STM0154	1.31e-135	396	2.00e-136	398
NP_389350.1|BSU14670	NP_461481.1|STM2546	4.13e-45	150	2.81e-44	147
NP_389360.1|BSU14770	NP_462889.1|STM4009	3.26e-237	665	7.37e-240	672
NP_389366.1|BSU14830	NP_460485.1|STM1525	9.62e-70	216	5.20e-71	219
NP_389384.2|BSU15010	NP_462473.1|STM3572	1.36e-23	89.7	9.85e-27	97.8
NP_389385.1|BSU15020	NP_462625.1|STM3725	1.08e-45	144	1.31e-45	144
NP_389394.1|BSU15110	NP_459429.1|STM0434	3.08e-17	77.4	2.21e-18	80.5
NP_389396.1|BSU15130	NP_459124.1|STM0119	6.45e-25	90.5	9.37e-24	87.4
NP_389397.1|BSU15140	NP_459125.1|STM0120	2.48e-80	243	1.08e-80	244
NP_389400.2|BSU15170	NP_459127.1|STM0122	2.09e-62	214	3.33e-65	222
NP_389400.2|BSU15170	NP_460792.1|STM1836	1.38e-65	223	2.89e-68	230
NP_389401.1|BSU15180	NP_459128.1|STM0123	4.43e-95	294	7.60e-95	293
NP_389402.2|BSU15190	NP_459130.1|STM0125	9.82e-84	254	1.84e-86	261
NP_389403.1|BSU15200	NP_459131.1|STM0126	1.15e-54	185	4.96e-55	186
NP_389404.1|BSU15210	NP_459132.1|STM0127	1.89e-79	246	1.88e-82	254
NP_389405.2|BSU15220	NP_459133.1|STM0128	6.74e-44	152	8.58e-42	146
NP_389411.2|BSU15280	NP_459137.1|STM0132	7.41e-72	229	3.98e-73	233
NP_389412.2|BSU15290	NP_459138.1|STM0133	2.10e-112	330	7.94e-114	334
NP_389420.1|BSU15370	NP_461592.1|STM2661	5.22e-30	110	2.67e-31	113
NP_389421.1|BSU15380	NP_462016.1|STM3100	8.07e-32	113	1.07e-30	110
NP_389426.2|BSU15430	NP_459051.1|STM0046	1.40e-259	747	2.42e-262	754
NP_389428.1|BSU15450	NP_459052.1|STM0047	1.07e-19	77.8	3.27e-21	81.6
NP_389429.3|BSU15460	NP_461593.1|STM2662	5.89e-74	227	3.12e-70	218
NP_389431.2|BSU15480	NP_461432.1|STM2497	1.31e-117	347	1.63e-114	339
NP_389432.2|BSU15490	NP_463320.1|STM4460	1.32e-40	140	1.54e-41	143
NP_389434.1|BSU15510	NP_459071.1|STM0066	1.54e-104	310	3.47e-105	311
NP_389435.1|BSU15520	NP_459072.1|STM0067	0.0	1012	0.0	1009
NP_389436.1|BSU15530	NP_461484.1|STM2549	1.58e-14	68.6	4.54e-16	72.8
NP_389437.1|BSU15540	NP_461132.1|STM2187	2.31e-32	121	1.01e-33	125
NP_389438.1|BSU15550	NP_460666.1|STM1707	5.79e-48	155	2.57e-48	156
NP_389440.1|BSU15570	NP_461867.1|STM2946	2.01e-27	102	5.24e-26	98.6
NP_389444.1|BSU15610	NP_460974.1|STM2029	1.80e-33	119	2.18e-33	119
NP_389448.1|BSU15650	NP_463316.1|STM4456	7.15e-91	305	2.05e-99	328
NP_389449.1|BSU15660	NP_462635.1|STM3735	9.07e-38	132	9.60e-34	121
NP_389450.2|BSU15680	NP_462640.1|STM3740	3.77e-50	159	1.87e-49	157
NP_389452.1|BSU15700	NP_462630.3|STM3730	7.44e-92	280	4.54e-89	272
NP_389453.1|BSU15710	NP_462976.1|STM4095	7.90e-133	409	6.29e-137	420
NP_389454.1|BSU15720	NP_462310.1|STM3406	2.56e-38	125	8.23e-39	127
NP_389455.1|BSU15730	NP_462311.1|STM3407	1.78e-82	249	6.69e-84	253
NP_389456.1|BSU15740	NP_462312.1|STM3408	3.64e-59	197	3.17e-58	194
NP_389457.1|BSU15750	NP_461460.1|STM2525	2.52e-75	235	6.53e-75	234
NP_389460.1|BSU15780	NP_463213.3|STM4349	1.12e-46	157	1.99e-48	162
NP_389461.1|BSU15790	NP_462386.1|STM3483	5.63e-75	223	3.55e-75	223
NP_389464.1|BSU15820	NP_462628.1|STM3728	5.36e-09	44.7	5.82e-09	44.7
NP_389469.1|BSU15870	NP_462644.1|STM3744	1.19e-133	406	9.49e-135	409
NP_389471.1|BSU15890	NP_460162.1|STM1192	6.91e-65	206	1.28e-64	205
NP_389472.1|BSU15900	NP_460164.1|STM1194	2.95e-82	248	1.28e-79	241
NP_389473.1|BSU15910	NP_460165.1|STM1195	4.56e-81	240	4.18e-78	233
NP_389474.1|BSU15920	NP_460166.1|STM1196	3.54e-23	81.3	8.85e-23	80.1
NP_389475.1|BSU15930	NP_461516.1|STM2581	9.98e-41	137	5.54e-41	137
NP_389480.1|BSU15980	NP_461607.1|STM2677	1.44e-159	456	5.10e-159	454
NP_389481.1|BSU15990	NP_461606.1|STM2676	3.33e-18	69.3	1.85e-18	69.7
NP_389484.1|BSU16020	NP_461605.1|STM2675	9.70e-20	79.0	1.49e-21	83.6
NP_389485.1|BSU16030	NP_461604.1|STM2674	1.91e-79	236	1.50e-80	239
NP_389486.2|BSU16040	NP_461603.1|STM2673	9.97e-40	125	2.46e-39	124
NP_389488.1|BSU16060	NP_459235.1|STM0230	1.73e-51	164	3.27e-51	162
NP_389491.1|BSU16090	NP_459723.1|STM0738	6.67e-156	441	3.84e-154	437
NP_389492.1|BSU16100	NP_459724.1|STM0739	6.97e-134	378	5.00e-135	381
NP_389494.1|BSU16120	NP_460673.1|STM1714	6.38e-161	483	2.09e-166	497
NP_389497.1|BSU16150	NP_462973.1|STM4092	3.49e-58	177	1.79e-59	180
NP_389498.1|BSU16160	NP_462972.1|STM4091	2.86e-152	437	3.57e-154	442
NP_389500.1|BSU16180	NP_460145.1|STM1174	4.66e-08	45.8	1.04e-10	52.8
NP_389501.1|BSU16190	NP_460146.1|STM1175	7.94e-27	95.1	6.12e-27	95.1
NP_389502.1|BSU16200	NP_460921.1|STM1968	1.53e-07	43.1	3.32e-08	44.7
NP_389504.1|BSU16220	NP_460923.1|STM1970	1.26e-55	181	8.88e-58	187
NP_389506.2|BSU16240	NP_460925.1|STM1972	5.45e-135	393	3.94e-134	390
NP_389511.2|BSU16290	NP_460150.1|STM1179	1.98e-50	163	3.80e-55	175
NP_389513.1|BSU16310	NP_460929.1|STM1976	1.46e-33	123	3.97e-40	140
NP_389515.1|BSU16330	NP_460873.1|STM1916	8.54e-20	75.9	5.60e-20	76.3
NP_389517.1|BSU16350	NP_460932.1|STM1979	9.21e-67	203	2.06e-70	212
NP_389518.1|BSU16360	NP_460933.1|STM1980	2.29e-24	85.1	8.00e-24	83.6
NP_389520.1|BSU16380	NP_460871.1|STM1914	3.85e-72	226	8.94e-73	228
NP_389521.2|BSU16390	NP_460870.1|STM1913	3.65e-166	490	5.10e-165	487
NP_389524.2|BSU16420	NP_460874.1|STM1917	1.21e-79	244	5.11e-77	238
NP_389525.2|BSU16430	NP_460878.1|STM1921	4.35e-120	370	1.13e-122	377
NP_389529.1|BSU16470	NP_460909.1|STM1956	9.83e-46	150	5.07e-47	153
NP_389531.1|BSU16490	NP_459221.1|STM0216	1.55e-83	246	4.91e-86	253
NP_389532.1|BSU16500	NP_459222.1|STM0217	5.01e-76	231	3.67e-77	233
NP_389533.2|BSU16510	NP_459223.1|STM0218	2.50e-73	220	2.33e-75	225
NP_389534.1|BSU16520	NP_459224.1|STM0219	7.10e-56	172	5.32e-57	174
NP_389535.1|BSU16530	NP_459226.1|STM0221	6.11e-69	210	2.91e-68	208
NP_389536.1|BSU16540	NP_459227.1|STM0222	9.90e-31	113	1.62e-32	117
NP_389537.2|BSU16550	NP_459225.1|STM0220	6.48e-99	296	1.67e-95	288
NP_389538.1|BSU16560	NP_459228.1|STM0223	1.26e-45	160	5.79e-49	169
NP_389539.1|BSU16570	NP_459246.1|STM0242	3.08e-191	545	2.35e-192	548
NP_389541.1|BSU16590	NP_462201.3|STM3288	5.05e-22	83.2	4.95e-23	85.5
NP_389547.1|BSU16650	NP_462198.1|STM3285	3.34e-22	82.0	3.27e-22	82.0
NP_389548.1|BSU16660	NP_462197.1|STM3284	2.27e-53	174	5.31e-57	183
NP_389549.1|BSU16670	NP_459050.1|STM0045	1.61e-51	169	6.31e-53	173
NP_389550.1|BSU16680	NP_462196.1|STM3283	1.87e-30	100	1.32e-29	98.2
NP_389551.1|BSU16690	NP_462195.1|STM3282	2.25e-224	640	1.21e-225	644
NP_389557.1|BSU16750	NP_461311.1|STM2369	6.30e-48	162	8.43e-46	156
NP_389559.1|BSU16770	NP_461424.1|STM2489	1.93e-82	247	7.32e-84	251
NP_389563.1|BSU16810	NP_461089.1|STM2145	3.02e-24	94.4	1.79e-26	100
NP_389574.2|BSU16920	NP_460898.1|STM1945	6.07e-28	100	6.96e-28	100
NP_389576.2|BSU16940	NP_461750.1|STM2829	7.98e-144	408	1.58e-147	417
NP_389577.1|BSU16950	NP_459370.3|STM0375	4.18e-12	63.9	4.63e-12	63.5
NP_389581.1|BSU16990	NP_462608.1|STM3708	3.09e-113	330	1.30e-113	330
NP_389582.1|BSU17000	NP_462609.1|STM3709	7.76e-100	299	2.12e-101	303
NP_389583.1|BSU17010	NP_459662.1|STM0670	1.70e-124	369	6.84e-125	370
NP_389586.2|BSU17040	NP_461830.1|STM2909	7.59e-191	565	9.56e-197	580
NP_389615.2|BSU17330	NP_463221.1|STM4360	3.89e-60	192	6.72e-60	191
NP_389620.1|BSU17380	NP_461733.1|STM2807	1.61e-210	605	4.81e-214	614
NP_389621.1|BSU17390	NP_461734.1|STM2808	3.64e-86	259	8.64e-86	258
NP_389625.2|BSU17430	NP_463223.1|STM4362	1.17e-80	252	5.69e-80	250
NP_389628.1|BSU17460	NP_462887.1|STM4007	1.03e-103	313	1.88e-103	313
NP_389634.1|BSU17520	NP_460462.1|STM1502	4.61e-12	58.5	8.40e-13	60.5
NP_389639.2|BSU17570	NP_462946.1|STM4065	2.29e-77	245	1.59e-75	240
NP_389641.3|BSU17590	NP_460448.1|STM1488	7.14e-32	121	6.88e-33	124
NP_389642.2|BSU17600	NP_462561.1|STM3661	3.61e-159	454	2.68e-160	457
NP_389643.1|BSU17610	NP_462560.1|STM3660	1.55e-97	300	8.00e-96	295
NP_389646.1|BSU17640	NP_463112.1|STM4247	4.56e-49	167	6.31e-51	171
NP_389649.1|BSU17660	NP_462631.1|STM3731	1.06e-06	42.7	4.82e-06	40.8
NP_389668.1|BSU17850	NP_463102.1|STM4237	1.76e-32	113	9.56e-34	116
NP_389672.1|BSU17890	NP_461409.1|STM2474	1.05e-203	585	1.44e-210	602
NP_389672.1|BSU17890	NP_461992.1|STM3076	2.04e-213	609	2.41e-221	629
NP_389683.1|BSU18000	NP_460671.1|STM1712	0.0	1016	0.0	1014
NP_389684.1|BSU18010	NP_461191.1|STM2248	1.69e-12	59.7	3.01e-14	64.3
NP_389684.1|BSU18010	NP_462713.1|STM3813	1.69e-12	59.7	3.01e-14	64.3
NP_389689.1|BSU18070	NP_462122.1|STM3207	1.76e-19	79.3	1.90e-22	87.0
NP_389690.1|BSU18080	NP_460052.1|STM1078	4.69e-28	97.8	5.86e-28	97.4
NP_389694.1|BSU18120	NP_459011.1|STM0006	6.84e-121	358	4.72e-123	364
NP_389700.1|BSU18180	NP_460711.1|STM1752	5.30e-73	224	2.63e-72	222
NP_389704.1|BSU18220	NP_459075.1|STM0070	6.23e-37	128	4.94e-42	141
NP_389707.1|BSU18250	NP_460316.1|STM1350	2.33e-80	259	2.31e-83	266
NP_389708.1|BSU18260	NP_460322.1|STM1356	3.43e-57	188	2.18e-61	199
NP_389712.1|BSU18300	NP_459580.1|STM0588	5.52e-101	347	3.02e-98	339
NP_389717.1|BSU18350	NP_462211.1|STM3300	3.73e-37	139	8.03e-41	149
NP_389723.1|BSU18410	NP_462452.1|STM3551	7.02e-135	402	2.11e-132	396
NP_389725.1|BSU18430	NP_463110.1|STM4245	3.61e-16	75.1	4.72e-15	71.6
NP_389726.2|BSU18440	NP_462241.1|STM3331	2.92e-85	268	6.57e-89	277
NP_389727.2|BSU18450	NP_462240.1|STM3330	0.0	1191	0.0	1201
NP_389730.2|BSU18480	NP_459381.1|STM0386	2.17e-40	139	1.83e-39	136
NP_389738.1|BSU18560	NP_461978.1|STM3062	3.43e-32	121	3.53e-32	121
NP_389743.2|BSU18620	NP_460072.1|STM1099	8.60e-48	169	8.66e-53	183
NP_389758.1|BSU18770	NP_460477.1|STM1517	1.39e-20	86.7	5.57e-19	82.0
NP_389801.1|BSU19200	NP_462689.1|STM3790	6.64e-29	103	4.65e-31	109
NP_389803.1|BSU19220	NP_462843.1|STM3958	5.22e-139	414	3.73e-141	420
NP_389804.1|BSU19230	NP_460601.1|STM1642	1.61e-30	108	6.78e-31	109
NP_389813.1|BSU19310	NP_460075.1|STM1102	1.18e-124	370	2.87e-121	361
NP_389813.1|BSU19310	NP_462044.1|STM3129	5.57e-127	376	2.16e-125	372
NP_389813.1|BSU19310	NP_462580.1|STM3680	1.36e-129	383	1.37e-128	380
NP_389817.1|BSU19350	NP_463060.1|STM4195	1.45e-73	226	5.42e-75	230
NP_389818.2|BSU19360	NP_459722.1|STM0737	1.51e-107	320	1.96e-109	325
NP_389819.3|BSU19370	NP_459721.1|STM0736	9.20e-217	638	3.53e-218	641
NP_389822.1|BSU19400	NP_460019.1|STM1044	6.63e-11	55.8	1.88e-10	54.3
NP_389826.1|BSU19440	NP_460388.2|STM1425	3.85e-83	260	1.47e-88	274
NP_389830.2|BSU19480	NP_462840.1|STM3955	2.43e-72	222	5.30e-70	216
NP_389833.1|BSU19520	NP_462415.1|STM3512	1.81e-143	414	2.30e-140	406
NP_389844.1|BSU19630	NP_463426.1|STM4570	1.12e-96	279	4.91e-97	280
NP_389852.1|BSU19710	NP_463000.1|STM4120	7.53e-25	102	9.00e-24	99.0
NP_389886.2|BSU20040	NP_461734.1|STM2808	3.32e-84	254	2.53e-82	249
NP_389889.2|BSU20070	NP_461732.1|STM2806	2.39e-14	62.4	2.76e-15	64.7
NP_389931.1|BSU20490	NP_460027.1|STM1053	1.02e-13	64.7	4.28e-14	65.5
NP_390051.1|BSU21680	NP_460257.1|STM1291	4.52e-40	129	2.46e-41	132
NP_390052.1|BSU21690	NP_463269.1|STM4408	5.85e-43	139	1.37e-41	136
NP_390060.1|BSU21770	NP_462796.1|STM3905	1.52e-77	246	3.15e-77	246
NP_390061.1|BSU21780	NP_460649.1|STM1691	4.60e-30	114	7.52e-30	113
NP_390062.1|BSU21790	NP_461965.1|STM3049	2.26e-59	183	1.53e-61	188
NP_390064.1|BSU21810	NP_459092.1|STM0087	1.13e-44	142	7.48e-44	139
NP_390065.1|BSU21820	NP_461918.1|STM3001	4.16e-134	376	8.84e-135	378
NP_390070.2|BSU21870	NP_462795.1|STM3904	5.53e-183	526	2.22e-179	516
NP_390072.1|BSU21890	NP_460944.1|STM1993	2.68e-21	85.1	3.51e-22	87.4
NP_390073.1|BSU21900	NP_460307.1|STM1341	1.32e-46	147	6.48e-47	148
NP_390074.2|BSU21910	NP_463047.1|STM4182	5.68e-99	290	6.67e-102	298
NP_390081.1|BSU21980	NP_462480.1|STM3579	4.41e-12	60.5	3.54e-09	52.0
NP_390082.1|BSU21990	NP_459261.1|STM0263	1.17e-10	53.1	2.22e-11	55.1
NP_390088.1|BSU22060	NP_462647.1|STM3747	5.33e-55	186	8.46e-58	194
NP_390091.1|BSU22090	NP_459166.1|STM0161	3.33e-81	246	6.37e-77	235
NP_390091.1|BSU22090	NP_459643.1|STM0651	5.44e-77	236	4.51e-77	236
NP_390095.1|BSU22130	NP_461935.1|STM3018	3.96e-90	266	7.96e-89	262
NP_390096.1|BSU22140	NP_461934.1|STM3017	3.29e-85	251	1.06e-87	258
NP_390105.1|BSU22230	NP_461368.1|STM2433	1.30e-40	132	1.29e-39	129
NP_390115.1|BSU22340	NP_460416.1|STM1453	3.41e-53	167	1.00e-53	168
NP_390117.1|BSU22360	NP_459975.1|STM1000	3.07e-88	273	3.65e-89	275
NP_390118.1|BSU22370	NP_461273.1|STM2331	4.88e-47	162	2.22e-47	163
NP_390121.1|BSU22400	NP_460777.1|STM1821	1.53e-68	238	1.85e-69	239
NP_390122.1|BSU22410	NP_459185.1|STM0180	1.93e-35	115	9.49e-35	114
NP_390123.1|BSU22420	NP_459186.1|STM0181	1.81e-63	198	6.88e-65	202
NP_390124.1|BSU22430	NP_459187.1|STM0182	6.18e-76	229	3.58e-76	229
NP_390125.1|BSU22440	NP_463012.1|STM4138	2.51e-27	106	1.14e-28	109
NP_390127.1|BSU22460	NP_461045.1|STM2100	3.10e-14	70.5	1.16e-15	74.7
NP_390129.1|BSU22480	NP_460050.1|STM1076	5.95e-40	128	3.26e-39	126
NP_390130.1|BSU22490	NP_459069.1|STM0064	3.10e-27	103	3.95e-24	95.1
NP_390141.1|BSU22600	NP_459953.1|STM0978	3.23e-39	143	1.02e-38	141
NP_390143.2|BSU22620	NP_459636.1|STM0644	4.66e-34	126	2.95e-36	132
NP_390143.2|BSU22620	NP_461018.1|STM2073	8.20e-34	125	5.08e-34	125
NP_390144.1|BSU22630	NP_460686.1|STM1727	4.62e-41	139	2.20e-40	137
NP_390145.2|BSU22640	NP_460685.1|STM1726	1.41e-146	419	7.95e-145	414
NP_390149.1|BSU22680	NP_460682.1|STM1723	1.56e-65	218	9.38e-67	221
NP_390151.1|BSU22700	NP_462389.1|STM3486	1.47e-76	237	2.53e-76	236
NP_390152.3|BSU22710	NP_461326.1|STM2384	8.84e-54	179	1.13e-56	186
NP_390153.2|BSU22720	NP_460875.1|STM1918	5.82e-29	108	2.00e-30	112
NP_390154.1|BSU22730	NP_461461.1|STM2526	4.95e-45	141	1.17e-44	140
NP_390155.1|BSU22740	NP_462215.1|STM3305	9.65e-52	171	1.53e-51	171
NP_390156.1|BSU22750	NP_462855.1|STM3970	3.16e-47	154	1.85e-51	164
NP_390159.1|BSU22780	NP_461138.1|STM2193	3.28e-33	115	1.91e-35	121
NP_390160.1|BSU22790	NP_459447.1|STM0451	2.27e-32	105	1.29e-30	100
NP_390160.1|BSU22790	NP_463039.1|STM4170	1.60e-32	105	3.17e-31	102
NP_390164.1|BSU22830	NP_462600.1|STM3700	2.42e-79	243	4.09e-79	242
NP_390165.1|BSU22840	NP_461454.1|STM2519	4.18e-106	320	5.73e-106	320
NP_390170.1|BSU22890	NP_459955.1|STM0980	5.05e-55	172	4.83e-57	177
NP_390177.2|BSU22960	NP_460751.1|STM1795	3.21e-119	352	4.05e-119	351
NP_390189.1|BSU23080	NP_460324.1|STM1358	3.78e-89	261	9.18e-89	260
NP_390193.2|BSU23120	NP_459392.1|STM0397	2.03e-56	177	4.18e-57	178
NP_390193.2|BSU23120	NP_461076.1|STM2131	7.22e-54	171	3.12e-54	171
NP_390197.2|BSU23160	NP_460678.1|STM1719	1.14e-40	138	1.63e-44	148
NP_390206.1|BSU23250	NP_459412.1|STM0417	4.47e-57	172	2.45e-53	163
NP_390208.1|BSU23270	NP_460389.1|STM1426	1.66e-35	122	1.31e-39	132
NP_390209.1|BSU23280	NP_459411.1|STM0416	7.96e-92	276	4.94e-92	277
NP_390217.1|BSU23360	NP_459531.1|STM0536	3.42e-08	47.0	3.38e-08	47.0
NP_390219.1|BSU23380	NP_461302.1|STM2360	3.36e-48	168	2.19e-49	171
NP_390219.1|BSU23380	NP_461930.1|STM3013	1.39e-47	166	3.04e-48	167
NP_390229.1|BSU23480	NP_459840.1|STM0863	7.57e-60	196	3.49e-64	207
NP_390230.1|BSU23490	NP_448816.1|STM2422	9.65e-77	231	5.27e-78	234
NP_390231.2|BSU23500	NP_463425.1|STM4569	5.90e-105	313	4.64e-106	315
NP_390232.2|BSU23510	NP_461960.1|STM3044	1.86e-80	243	1.68e-77	235
NP_390233.2|BSU23520	NP_459678.1|STM0693	2.91e-21	81.3	2.28e-22	84.0
NP_390237.1|BSU23560	NP_460515.1|STM1556	4.69e-74	238	3.88e-75	241
NP_390238.2|BSU23570	NP_463190.1|STM4326	7.57e-153	441	2.31e-153	442
NP_390239.1|BSU23580	NP_460260.1|STM1294	1.36e-49	166	5.42e-47	159
NP_390242.1|BSU23610	NP_461412.1|STM2477	1.79e-16	70.9	1.00e-19	79.3
NP_390252.1|BSU23710	NP_460948.1|STM1997	2.03e-28	112	2.45e-28	112
NP_390252.1|BSU23710	NP_490544.1|PSLT054	1.35e-27	110	6.42e-28	111
NP_390257.2|BSU23760	NP_463013.1|STM4139	1.68e-99	293	1.26e-100	295
NP_390258.2|BSU23770	NP_462703.1|STM3802	9.94e-165	468	2.76e-163	464
NP_390259.1|BSU23780	NP_459500.1|STM0505	4.36e-30	110	1.43e-29	108
NP_390259.1|BSU23780	NP_460471.1|STM1511	4.83e-31	112	2.27e-29	108
NP_390261.1|BSU23800	NP_459381.1|STM0386	2.34e-41	140	7.63e-41	139
NP_390263.1|BSU23820	NP_460399.1|STM1436	2.87e-46	158	4.95e-47	160
NP_390265.1|BSU23840	NP_461255.1|STM2313	1.87e-95	281	4.56e-95	280
NP_390266.2|BSU23850	NP_460843.1|STM1886	3.07e-118	353	6.67e-119	355
NP_390267.2|BSU23860	NP_461026.1|STM2081	5.59e-239	659	2.77e-238	657
NP_390268.2|BSU23870	NP_459311.1|STM0313	2.78e-65	209	2.86e-65	209
NP_390276.1|BSU23960	NP_459805.1|STM0828	3.60e-90	263	8.15e-93	270
NP_390276.1|BSU23960	NP_460904.1|STM1951	4.41e-86	253	1.48e-88	259
NP_390277.1|BSU23970	NP_459655.1|STM0663	2.65e-41	137	2.34e-41	137
NP_390278.1|BSU23980	NP_459807.1|STM0830	3.93e-37	128	6.42e-41	138
NP_390284.1|BSU24040	NP_461282.1|STM2340	9.54e-17	76.6	5.87e-17	77.0
NP_390292.1|BSU24120	NP_459363.1|STM0368	3.14e-71	219	7.50e-71	218
NP_390293.2|BSU24130	NP_459365.1|STM0370	1.54e-207	580	1.11e-206	577
NP_390295.2|BSU24150	NP_459834.1|STM0857	1.33e-57	189	3.01e-58	191
NP_390295.2|BSU24150	NP_460322.1|STM1356	1.69e-57	189	9.01e-60	195
NP_390297.1|BSU24170	NP_461936.1|STM3019	5.54e-107	317	3.82e-106	315
NP_390304.2|BSU24240	NP_461614.1|STM2684	1.66e-93	294	1.37e-93	294
NP_390305.1|BSU24250	NP_462270.1|STM3360	4.82e-11	54.7	4.35e-11	54.7
NP_390307.1|BSU24270	NP_459417.1|STM0422	3.79e-183	529	2.92e-181	524
NP_390308.2|BSU24280	NP_459418.1|STM0423	2.18e-65	204	2.13e-64	201
NP_390309.2|BSU24290	NP_459419.1|STM0424	1.81e-13	57.0	2.99e-13	56.2
NP_390311.1|BSU24310	NP_459537.1|STM0542	1.38e-92	273	8.53e-93	273
NP_390312.2|BSU24320	NP_459413.1|STM0418	7.85e-20	76.6	3.61e-20	77.4
NP_390314.2|BSU24340	NP_462290.1|STM3380	4.10e-174	493	2.16e-175	496
NP_390315.1|BSU24350	NP_462289.1|STM3379	4.80e-27	96.7	7.17e-25	90.9
NP_390325.2|BSU24450	NP_463198.1|STM4334	3.28e-47	150	1.43e-47	150
NP_390337.2|BSU24570	NP_461971.1|STM3055	2.22e-79	244	1.72e-80	247
NP_390357.2|BSU24770	NP_461430.1|STM2495	7.27e-11	52.8	3.89e-12	55.8
NP_390359.1|BSU24790	NP_459972.1|STM0997	5.64e-39	130	1.76e-39	132
NP_390365.2|BSU24850	NP_459667.1|STM0682	5.01e-31	117	2.14e-32	121
NP_390369.1|BSU24890	NP_461977.1|STM3061	9.46e-25	92.4	4.38e-24	90.5
NP_390374.1|BSU24950	NP_462753.1|STM3854	7.84e-101	291	2.34e-101	293
NP_390375.1|BSU24960	NP_462753.1|STM3854	4.34e-105	303	3.57e-105	303
NP_390376.2|BSU24970	NP_462754.1|STM3855	4.39e-30	112	2.02e-28	107
NP_390377.2|BSU24980	NP_462755.1|STM3856	1.78e-32	119	1.55e-33	122
NP_390381.3|BSU25020	NP_462936.1|STM4055	8.87e-83	241	1.92e-83	243
NP_390386.1|BSU25070	NP_461458.1|STM2523	1.30e-109	323	3.41e-111	327
NP_390392.1|BSU25130	NP_461148.1|STM2203	5.07e-43	146	3.23e-42	144
NP_390395.2|BSU25160	NP_459054.1|STM0049	8.23e-56	181	3.60e-56	181
NP_390399.2|BSU25200	NP_461845.1|STM2924	2.12e-73	228	4.62e-76	235
NP_390401.2|BSU25230	NP_459382.1|STM0387	1.94e-15	66.6	7.33e-17	70.1
NP_390402.1|BSU25240	NP_460314.1|STM1348	8.85e-20	83.6	2.06e-19	82.4
NP_390404.2|BSU25260	NP_462555.1|STM3655	3.28e-131	400	6.25e-130	396
NP_390405.1|BSU25270	NP_462556.1|STM3656	4.66e-134	379	1.68e-133	377
NP_390407.1|BSU25290	NP_461515.1|STM2580	4.05e-76	232	6.16e-77	234
NP_390410.2|BSU25320	NP_459660.1|STM0668	3.23e-24	89.4	2.20e-23	87.0
NP_390412.2|BSU25340	NP_459661.3|STM0669	5.02e-91	273	7.59e-93	277
NP_390422.1|BSU25440	NP_462010.3|STM3094	1.34e-26	101	2.02e-29	108
NP_390423.2|BSU25450	NP_462293.1|STM3383	1.04e-40	140	1.27e-39	137
NP_390424.2|BSU25460	NP_459018.1|STM0013	3.52e-97	291	3.83e-98	293
NP_390425.1|BSU25470	NP_459017.1|STM0012	2.29e-227	642	7.80e-230	648
NP_390428.2|BSU25500	NP_462020.1|STM3104	2.25e-56	186	5.57e-60	195
NP_390429.1|BSU25510	NP_461518.1|STM2583	7.04e-259	720	5.47e-262	728
NP_390433.2|BSU25550	NP_459048.1|STM0043	4.95e-13	56.2	4.57e-15	61.2
NP_390435.1|BSU25570	NP_459958.1|STM0983	6.75e-20	91.7	2.30e-26	112
NP_390440.1|BSU25620	NP_459634.1|STM0642	2.06e-23	84.3	3.17e-23	83.6
NP_390442.1|BSU25640	NP_459637.1|STM0645	9.21e-37	124	7.09e-36	122
NP_390443.1|BSU25650	NP_462209.3|STM3298	1.48e-18	71.2	2.07e-18	70.9
NP_390444.2|BSU25660	NP_460325.1|STM1359	2.84e-45	151	2.75e-44	149
NP_390518.2|BSU26410	NP_463091.1|STM4226	5.09e-25	90.1	1.08e-25	91.7
NP_390524.2|BSU26470	NP_459090.1|STM0085	8.14e-37	122	1.42e-36	122
NP_390527.1|BSU26500	NP_462479.1|STM3578	5.00e-11	50.4	9.36e-11	49.7
NP_390542.1|BSU26650	NP_459738.1|STM0758	1.30e-68	213	2.25e-68	213
NP_390544.2|BSU26670	NP_460483.1|STM1523	1.44e-54	176	4.33e-55	177
NP_390548.1|BSU26710	NP_462922.1|STM4042	2.91e-11	58.5	1.29e-12	62.0
NP_390549.1|BSU26720	NP_459935.1|STM0959	1.39e-27	98.2	6.28e-28	99.0
NP_390560.1|BSU26830	NP_460229.3|STM1263	6.79e-57	178	8.85e-58	180
NP_390562.2|BSU26850	NP_459416.1|STM0421	1.75e-49	165	6.98e-51	168
NP_390574.2|BSU26970	NP_459607.1|STM0615	5.25e-100	300	6.18e-101	302
NP_390579.2|BSU27010	NP_463346.1|STM4486	1.74e-77	238	9.20e-79	241
NP_390582.1|BSU27040	NP_460788.1|STM1832	3.41e-115	330	3.75e-116	332
NP_390583.1|BSU27050	NP_460787.1|STM1831	3.26e-92	270	2.78e-92	270
NP_390584.1|BSU27060	NP_462670.1|STM3771	1.34e-25	93.2	3.65e-27	97.1
NP_390585.1|BSU27070	NP_459569.1|STM0577	2.94e-10	52.4	7.01e-10	51.2
NP_390586.2|BSU27080	NP_459563.1|STM0571	4.43e-119	382	1.29e-121	389
NP_390588.1|BSU27100	NP_460236.1|STM1270	1.21e-15	69.7	2.05e-17	74.3
NP_390598.1|BSU27200	NP_459949.1|STM0974	3.36e-31	114	3.23e-30	111
NP_390600.1|BSU27220	NP_463150.1|STM4285	1.80e-134	418	9.72e-132	410
NP_390603.1|BSU27250	NP_462981.1|STM4100	1.72e-100	300	4.15e-103	306
NP_390605.1|BSU27270	NP_459212.1|STM0207	2.63e-88	258	7.98e-89	259
NP_390610.1|BSU27320	NP_462210.1|STM3299	3.10e-36	120	1.46e-38	125
NP_390611.1|BSU27330	NP_461067.1|STM2122	7.09e-74	219	2.66e-75	223
NP_390612.1|BSU27340	NP_461080.1|STM2136	1.43e-67	219	6.23e-69	222
NP_390615.1|BSU27370	NP_460169.1|STM1199	4.14e-35	128	1.19e-38	137
NP_390617.1|BSU27390	NP_462013.1|STM3097	1.08e-21	81.6	6.62e-22	82.0
NP_390618.1|BSU27410	NP_461748.1|STM2827	1.80e-258	740	9.40e-252	723
NP_390620.1|BSU27430	NP_459805.1|STM0828	1.88e-95	276	2.42e-97	281
NP_390621.1|BSU27440	NP_459866.1|STM0890	3.30e-30	110	1.72e-31	114
NP_390627.3|BSU27500	NP_460204.3|STM1234	6.50e-144	410	1.01e-144	412
NP_390629.2|BSU27510	NP_461478.1|STM2543	1.96e-95	288	1.02e-94	286
NP_390630.2|BSU27520	NP_461479.1|STM2544	1.24e-19	77.0	7.06e-19	75.1
NP_390631.1|BSU27530	NP_459938.1|STM0962	9.60e-89	273	1.53e-86	268
NP_390632.3|BSU27540	NP_461906.1|STM2987	6.25e-48	157	4.03e-48	157
NP_390633.1|BSU27550	NP_460858.1|STM1901	4.65e-210	595	5.67e-210	595
NP_390634.1|BSU27560	NP_461457.1|STM2522	4.36e-117	345	1.07e-116	344
NP_390637.2|BSU27590	NP_462908.1|STM4028	7.56e-38	122	4.39e-39	125
NP_390638.2|BSU27600	NP_462642.1|STM3742	2.02e-181	531	4.07e-188	548
NP_390639.1|BSU27610	NP_459478.1|STM0483	2.20e-55	170	6.22e-57	174
NP_390640.1|BSU27620	NP_461958.1|STM3042	1.85e-77	258	4.30e-81	267
NP_390648.2|BSU27700	NP_459401.1|STM0406	1.17e-09	48.1	3.52e-09	47.0
NP_390649.1|BSU27710	NP_459400.1|STM0405	1.97e-153	434	2.74e-152	431
NP_390650.1|BSU27720	NP_459399.1|STM0404	2.26e-99	295	1.15e-98	293
NP_390652.1|BSU27740	NP_460852.1|STM1895	4.93e-31	109	1.39e-32	113
NP_390654.2|BSU27760	NP_463295.1|STM4434	1.18e-107	321	1.52e-106	318
NP_390655.1|BSU27770	NP_463294.1|STM4433	4.08e-104	306	4.35e-105	308
NP_390660.1|BSU27820	NP_460856.1|STM1899	1.09e-70	214	9.11e-74	221
NP_390664.1|BSU27860	NP_459150.1|STM0145	4.60e-65	203	1.45e-65	204
NP_390665.1|BSU27870	NP_461576.1|STM2641	3.25e-90	284	6.17e-93	291
NP_390668.1|BSU27900	NP_461597.1|STM2667	1.63e-31	117	9.75e-31	115
NP_390670.1|BSU27920	NP_462212.1|STM3301	1.38e-102	307	1.09e-102	307
NP_390672.1|BSU27940	NP_462213.1|STM3303	1.12e-27	93.6	7.14e-27	91.3
NP_390674.1|BSU27960	NP_462214.1|STM3304	1.01e-26	92.0	3.09e-27	93.2
NP_390677.1|BSU27990	NP_460771.1|STM1815	3.65e-74	224	4.89e-76	229
NP_390681.2|BSU28030	NP_462284.1|STM3374	1.84e-128	368	4.04e-129	370
NP_390682.1|BSU28040	NP_462629.1|STM3729	4.54e-45	147	4.72e-46	149
NP_390683.1|BSU28050	NP_462281.1|STM3371	4.32e-48	152	2.51e-46	148
NP_390686.1|BSU28080	NP_461307.1|STM2365	8.57e-41	147	5.31e-42	150
NP_390687.2|BSU28090	NP_463335.1|STM4475	3.39e-262	753	2.17e-265	761
NP_390690.1|BSU28120	NP_459207.1|STM0202	1.19e-167	474	6.19e-169	478
NP_390691.1|BSU28130	NP_459367.1|STM0372	3.99e-101	297	1.12e-99	293
NP_390693.1|BSU28150	NP_462824.1|STM3938	1.76e-82	249	2.71e-83	251
NP_390695.1|BSU28170	NP_460733.1|STM1777	1.47e-86	268	2.56e-85	265
NP_390697.1|BSU28190	NP_462881.1|STM4001	6.55e-38	127	7.60e-36	122
NP_390698.1|BSU28200	NP_459446.1|STM0450	1.17e-301	843	4.41e-303	846
NP_390700.2|BSU28220	NP_459445.1|STM0449	2.15e-179	504	8.50e-183	512
NP_390701.1|BSU28230	NP_459443.1|STM0447	2.16e-59	197	4.97e-65	211
NP_390703.1|BSU28250	NP_459115.1|STM0110	1.11e-64	195	2.76e-64	194
NP_390704.1|BSU28260	NP_459116.1|STM0111	5.28e-204	570	4.89e-201	562
NP_390705.2|BSU28270	NP_459117.1|STM0112	1.43e-121	352	1.52e-122	355
NP_390706.1|BSU28280	NP_459118.1|STM0113	2.29e-145	425	1.99e-145	425
NP_390708.2|BSU28300	NP_459122.1|STM0117	1.56e-30	106	3.55e-33	112
NP_390709.1|BSU28310	NP_462792.1|STM3901	4.51e-177	509	3.53e-180	516
NP_390714.1|BSU28360	NP_462019.1|STM3103	3.99e-51	160	3.71e-53	166
NP_390715.1|BSU28370	NP_462634.1|STM3734	1.75e-91	266	5.92e-91	265
NP_390717.2|BSU28390	NP_463010.1|STM4131	1.37e-31	115	2.51e-30	112
NP_390721.1|BSU28430	NP_463206.1|STM4342	4.01e-30	110	1.21e-30	111
NP_390722.2|BSU28440	NP_463207.1|STM4343	5.47e-91	289	4.41e-87	279
NP_390725.1|BSU28470	NP_463085.1|STM4220	1.37e-35	133	5.66e-39	142
NP_390727.2|BSU28490	NP_460899.1|STM1946	2.44e-115	353	8.19e-119	362
NP_390728.1|BSU28500	NP_462806.1|STM3915	1.33e-33	109	4.21e-34	110
NP_390730.1|BSU28520	NP_459833.1|STM0856	6.93e-64	202	3.61e-62	197
NP_390731.1|BSU28530	NP_459832.3|STM0855	6.09e-34	121	1.14e-33	120
NP_390734.1|BSU28560	NP_460774.1|STM1818	2.52e-122	369	2.43e-121	366
NP_390741.1|BSU28630	NP_460304.1|STM1338	1.74e-172	514	2.67e-173	516
NP_390742.1|BSU28640	NP_460303.1|STM1337	9.85e-108	315	3.25e-107	313
NP_390745.2|BSU28670	NP_459215.1|STM0210	8.17e-36	131	1.99e-36	133
NP_390749.2|BSU28710	NP_459592.1|STM0600	7.04e-152	451	5.59e-148	441
NP_390749.2|BSU28710	NP_463391.1|STM4532	7.54e-146	436	9.86e-147	438
NP_390751.2|BSU28730	NP_462456.1|STM3555	6.69e-29	108	3.04e-28	106
NP_390756.1|BSU28780	NP_459106.1|STM0101	4.88e-95	275	3.67e-96	277
NP_390756.1|BSU28780	NP_462577.1|STM3677	7.57e-92	266	8.08e-93	269
NP_390756.1|BSU28780	NP_463249.1|STM4388	2.07e-93	270	8.84e-94	271
NP_390757.1|BSU28790	NP_459108.1|STM0103	1.28e-87	279	5.68e-88	280
NP_390758.2|BSU28800	NP_459107.1|STM0102	2.89e-196	553	1.16e-199	561
NP_390760.1|BSU28820	NP_460571.1|STM1612	3.73e-49	166	3.32e-49	166
NP_390763.1|BSU28850	NP_460302.1|STM1336	1.41e-43	135	1.99e-42	132
NP_390764.1|BSU28860	NP_460301.1|STM1335	1.11e-14	58.9	3.31e-15	60.1
NP_390765.1|BSU28870	NP_460300.3|STM1334	5.27e-46	145	3.78e-46	145
NP_390770.1|BSU28920	NP_461103.1|STM2158	3.21e-36	125	6.39e-38	129
NP_390771.1|BSU28930	NP_461104.1|STM2159	5.67e-99	309	9.15e-99	308
NP_390778.1|BSU29000	NP_459410.1|STM0415	2.03e-41	132	6.46e-44	139
NP_390782.1|BSU29040	NP_459255.1|STM0257	2.56e-124	362	4.46e-129	374
NP_390783.1|BSU29050	NP_460634.1|STM1676	1.36e-76	232	7.50e-78	235
NP_390784.1|BSU29060	NP_459145.1|STM0140	6.28e-38	127	7.98e-41	134
NP_390786.2|BSU29080	NP_462626.1|STM3726	1.90e-59	187	2.84e-60	189
NP_390787.1|BSU29090	NP_462879.1|STM3999	7.87e-195	579	5.38e-201	595
NP_390789.2|BSU29110	NP_462940.1|STM4059	2.02e-54	172	9.52e-54	170
NP_390790.1|BSU29120	NP_462269.1|STM3359	3.08e-25	100	2.43e-23	94.7
NP_390791.1|BSU29130	NP_460208.1|STM1238	1.91e-198	552	1.40e-199	555
NP_390792.1|BSU29140	NP_459364.1|STM0369	2.54e-81	251	4.61e-84	258
NP_390793.1|BSU29150	NP_460246.2|STM1280	2.62e-23	86.7	2.17e-23	86.7
NP_390796.1|BSU29180	NP_460343.1|STM1378	4.07e-166	478	2.59e-164	473
NP_390797.1|BSU29190	NP_462943.1|STM4062	2.15e-128	366	1.61e-129	369
NP_390798.1|BSU29200	NP_459237.1|STM0232	4.72e-109	317	4.29e-111	322
NP_390799.2|BSU29210	NP_461308.1|STM2366	8.32e-79	238	1.07e-78	238
NP_390801.1|BSU29230	NP_459236.1|STM0231	2.32e-241	715	6.72e-243	719
NP_390812.1|BSU29340	NP_460904.1|STM1951	3.11e-81	241	4.86e-84	248
NP_390812.1|BSU29340	NP_461293.1|STM2351	7.51e-79	236	1.40e-80	240
NP_390814.1|BSU29360	NP_459806.1|STM0829	2.81e-35	122	6.56e-38	129
NP_390822.1|BSU29440	NP_463003.1|STM4123	2.31e-148	428	6.97e-149	429
NP_390823.1|BSU29450	NP_462202.3|STM3290	9.15e-37	136	8.66e-36	134
NP_390824.1|BSU29460	NP_459781.1|STM0803	6.00e-37	122	1.04e-36	122
NP_390825.1|BSU29470	NP_461002.1|STM2057	8.47e-151	429	1.60e-152	434
NP_390827.1|BSU29490	NP_460640.1|STM1682	4.90e-40	130	6.03e-40	130
NP_390836.2|BSU29580	NP_459420.1|STM0425	2.90e-37	138	3.17e-38	140
NP_390838.1|BSU29600	NP_459394.1|STM0399	5.44e-105	316	7.36e-104	313
NP_390842.2|BSU29640	NP_460803.1|STM1847	1.35e-49	155	1.06e-51	160
NP_390844.1|BSU29660	NP_462320.1|STM3416	3.84e-59	181	1.80e-56	174
NP_390845.1|BSU29670	NP_460412.1|STM1449	5.15e-159	452	1.02e-162	461
NP_390846.1|BSU29680	NP_463140.1|STM4275	1.39e-109	339	2.27e-111	343
NP_390852.1|BSU29740	NP_462975.1|STM4094	1.10e-65	207	4.86e-66	208
NP_390857.1|BSU29790	NP_459134.1|STM0129	1.63e-53	183	1.17e-52	181
NP_390866.1|BSU29880	NP_460525.1|STM1566	1.96e-167	484	2.72e-166	481
NP_390868.1|BSU29900	NP_462025.1|STM3109	1.46e-18	78.2	1.39e-20	83.6
NP_390871.2|BSU29930	NP_460517.1|STM1558	2.42e-36	142	4.20e-40	154
NP_390871.2|BSU29930	NP_462438.1|STM3537	4.58e-37	144	3.30e-39	150
NP_390877.1|BSU29990	NP_462750.3|STM3851	7.36e-99	301	7.98e-98	298
NP_390882.2|BSU30035	NP_461166.1|STM2222	3.48e-46	150	3.65e-47	153
NP_390884.2|BSU30060	NP_462489.1|STM3588	1.04e-61	202	2.18e-62	203
NP_390885.1|BSU30070	NP_459079.1|STM0074	4.78e-58	197	1.06e-59	202
NP_390898.1|BSU30200	NP_459772.1|STM0794	5.62e-57	185	9.92e-57	184
NP_390899.1|BSU30210	NP_459775.1|STM0797	4.14e-25	95.9	5.16e-24	92.8
NP_390900.1|BSU30220	NP_459773.1|STM0795	6.82e-79	245	1.29e-77	241
NP_390901.1|BSU30230	NP_459771.1|STM0793	3.77e-81	254	5.89e-85	264
NP_390908.1|BSU30300	NP_463163.1|STM4298	3.37e-141	408	4.65e-143	413
NP_390910.1|BSU30320	NP_459640.1|STM0648	4.13e-241	692	1.97e-238	686
NP_390916.1|BSU30380	NP_459502.1|STM0507	1.12e-50	162	3.07e-51	164
NP_390926.1|BSU30480	NP_462239.1|STM3329	1.80e-79	241	7.66e-77	234
NP_390930.1|BSU30520	NP_462303.1|STM3399	3.83e-18	74.7	4.98e-18	74.3
NP_390931.1|BSU30530	NP_459395.1|STM0400	1.12e-171	487	2.52e-169	481
NP_390932.1|BSU30540	NP_459665.1|STM0680	2.43e-46	169	2.79e-47	171
NP_390933.1|BSU30550	NP_462006.1|STM3090	6.45e-164	462	2.82e-166	468
NP_390934.2|BSU30560	NP_462403.2|STM3500	5.28e-169	486	9.34e-169	485
NP_390945.1|BSU30670	NP_461743.1|STM2817	8.32e-31	106	3.47e-32	110
NP_390946.1|BSU30680	NP_462741.1|STM3841	3.48e-33	106	1.38e-32	105
NP_390948.1|BSU30700	NP_459464.1|STM0469	1.70e-14	59.7	5.39e-15	60.8
NP_390952.1|BSU30740	NP_461784.1|STM2863	5.23e-29	109	2.79e-33	120
NP_390952.1|BSU30740	NP_461785.1|STM2864	6.84e-28	106	7.59e-30	111
NP_390954.1|BSU30760	NP_461783.1|STM2862	2.13e-66	204	2.28e-65	201
NP_390955.1|BSU30770	NP_461782.1|STM2861	2.50e-31	116	2.93e-32	118
NP_390956.1|BSU30780	NP_460639.1|STM1681	1.32e-21	91.3	1.62e-20	87.8
NP_390958.1|BSU30800	NP_461249.1|STM2307	2.43e-135	380	1.80e-134	378
NP_390959.1|BSU30810	NP_461250.1|STM2308	1.32e-23	93.6	1.46e-23	93.2
NP_390960.1|BSU30820	NP_461251.1|STM2309	1.38e-69	231	8.60e-68	226
NP_390972.1|BSU30940	NP_462435.1|STM3534	2.13e-233	671	4.68e-234	672
NP_390973.1|BSU30950	NP_462436.1|STM3535	2.28e-90	281	2.25e-92	286
NP_390975.1|BSU30970	NP_462437.1|STM3536	1.41e-84	261	6.92e-85	261
NP_390976.1|BSU30980	NP_462439.1|STM3538	1.42e-178	521	2.52e-179	523
NP_390983.2|BSU31050	NP_461893.1|STM2973	5.90e-62	201	1.24e-62	203
NP_390983.2|BSU31050	NP_462925.1|STM4044	2.99e-62	202	3.44e-62	202
NP_390993.1|BSU31150	NP_462120.3|STM3205	1.25e-72	221	2.90e-75	228
NP_390995.1|BSU31170	NP_462137.1|STM3223	1.65e-95	283	1.56e-97	288
NP_390996.1|BSU31180	NP_462927.1|STM4046	1.02e-189	530	4.98e-189	528
NP_390997.1|BSU31190	NP_462924.1|STM4043	2.43e-42	131	8.93e-44	135
NP_390998.1|BSU31200	NP_462928.1|STM4047	8.07e-114	342	4.95e-117	350
NP_390999.1|BSU31210	NP_461758.1|STM2837	5.82e-40	136	7.51e-43	143
NP_391015.1|BSU31370	NP_462079.1|STM3164	1.24e-85	262	1.70e-87	267
NP_391018.2|BSU31400	NP_459595.1|STM0603	4.05e-46	159	8.04e-50	169
NP_391022.1|BSU31440	NP_460516.1|STM1557	1.63e-86	265	4.09e-86	264
NP_391026.2|BSU31480	NP_460125.1|STM1154	1.90e-84	260	4.76e-84	259
NP_391030.1|BSU31520	NP_463169.1|STM4304	3.43e-106	325	9.73e-108	329
NP_391031.1|BSU31530	NP_463168.1|STM4303	8.61e-62	191	9.38e-63	193
NP_391036.1|BSU31580	NP_459062.1|STM0057	4.71e-72	231	3.74e-73	234
NP_391045.2|BSU31670	NP_460331.1|STM1366	1.62e-28	98.6	1.32e-29	101
NP_391054.1|BSU31760	NP_460259.1|STM1293	3.88e-09	51.2	2.12e-09	52.0
NP_391077.1|BSU31970	NP_459589.1|STM0597	3.56e-97	285	1.22e-98	289
NP_391078.1|BSU31980	NP_459588.1|STM0596	5.93e-160	463	6.32e-161	466
NP_391079.2|BSU31990	NP_459587.1|STM0595	5.21e-76	238	6.22e-76	238
NP_391080.2|BSU32000	NP_459590.1|STM0598	2.73e-59	186	1.77e-61	191
NP_391081.2|BSU32010	NP_461703.1|STM2776	3.57e-24	96.7	4.58e-24	96.3
NP_391085.1|BSU32050	NP_463337.1|STM4477	2.48e-83	264	6.57e-86	270
NP_391093.2|BSU32130	NP_459146.1|STM0141	1.04e-45	155	5.18e-45	154
NP_391096.1|BSU32160	NP_459209.3|STM0204	1.99e-26	92.8	3.24e-27	94.7
NP_391097.1|BSU32170	NP_462832.3|STM3947	2.04e-53	172	1.21e-53	172
NP_391104.1|BSU32240	NP_459008.1|STM0003	1.05e-25	101	3.41e-26	102
NP_391109.1|BSU32290	NP_459666.1|STM0681	4.18e-41	139	9.84e-41	137
NP_391113.2|BSU32330	NP_459625.1|STM0633	1.40e-96	285	1.74e-99	292
NP_391117.1|BSU32370	NP_462985.1|STM4104	1.11e-25	106	3.84e-30	119
NP_391121.1|BSU32410	NP_459518.1|STM0523	3.34e-95	291	5.23e-96	293
NP_391123.1|BSU32430	NP_462533.1|STM3631	1.34e-49	172	2.22e-48	168
NP_391123.1|BSU32430	NP_462647.1|STM3747	5.27e-53	181	1.09e-57	194
NP_391126.2|BSU32460	NP_460070.1|STM1097	1.17e-19	75.5	3.80e-18	71.6
NP_391132.1|BSU32520	NP_459426.1|STM0431	1.60e-26	106	3.47e-27	108
NP_391133.1|BSU32530	NP_459522.1|STM0527	1.94e-130	379	8.32e-131	379
NP_391135.1|BSU32550	NP_462455.1|STM3554	9.74e-116	337	5.33e-114	333
NP_391135.1|BSU32550	NP_463095.1|STM4230	2.92e-110	324	1.26e-110	325
NP_391137.1|BSU32570	NP_462501.1|STM3600	5.53e-58	184	1.33e-57	183
NP_391139.1|BSU32590	NP_462457.1|STM3556	3.43e-35	125	2.14e-35	126
NP_391141.1|BSU32610	NP_462502.1|STM3601	4.65e-88	264	9.91e-89	266
NP_391146.1|BSU32670	NP_460335.1|STM1370	5.55e-119	354	5.02e-122	362
NP_391147.1|BSU32680	NP_461477.1|STM2542	2.07e-15	65.5	3.07e-15	64.7
NP_391148.1|BSU32690	NP_460338.1|STM1373	7.81e-145	415	7.22e-147	420
NP_391150.1|BSU32710	NP_460336.1|STM1371	6.25e-91	266	1.80e-91	267
NP_391152.1|BSU32730	NP_459249.1|STM0245	1.99e-38	133	2.03e-40	138
NP_391153.1|BSU32740	NP_459507.1|STM0512	3.59e-41	137	3.44e-43	142
NP_391154.1|BSU32750	NP_459251.1|STM0247	1.58e-104	307	1.05e-106	313
NP_391159.1|BSU32800	NP_461970.1|STM3054	1.12e-37	121	4.87e-38	122
NP_391162.1|BSU32830	NP_462867.1|STM3982	4.24e-110	325	1.59e-111	328
NP_391171.1|BSU32920	NP_460483.1|STM1523	8.61e-53	171	9.30e-54	174
NP_391173.1|BSU32940	NP_459582.1|STM0590	1.64e-93	274	1.46e-95	279
NP_391184.1|BSU33040	NP_460430.1|STM1469	2.64e-204	570	1.40e-205	573
NP_391188.1|BSU33080	NP_460723.1|STM1767	4.10e-39	131	1.29e-39	132
NP_391188.1|BSU33080	NP_460900.1|STM1947	9.61e-38	127	7.69e-39	130
NP_391198.1|BSU33180	NP_459211.1|STM0206	1.27e-21	89.4	5.09e-23	92.8
NP_391200.1|BSU33200	NP_461598.1|STM2668	1.32e-42	145	5.98e-43	146
NP_391208.2|BSU33270	NP_460188.1|STM1218	3.14e-64	196	2.76e-64	196
NP_391211.1|BSU33300	NP_459583.1|STM0591	1.72e-50	168	1.57e-49	165
NP_391214.1|BSU33330	NP_460437.1|STM1477	1.13e-61	205	5.58e-59	197
NP_391218.1|BSU33380	NP_459760.1|STM0781	6.59e-43	144	2.57e-44	147
NP_391219.3|BSU33390	NP_459761.1|STM0782	3.85e-42	140	2.97e-43	142
NP_391220.1|BSU33400	NP_462080.1|STM3165	9.15e-86	254	3.42e-87	258
NP_391223.1|BSU33430	NP_461868.1|STM2947	3.82e-216	609	1.75e-218	615
NP_391224.1|BSU33440	NP_461869.1|STM2948	2.81e-167	487	4.49e-173	501
NP_391226.1|BSU33460	NP_462638.1|STM3738	1.41e-22	87.8	5.02e-21	83.6
NP_391228.1|BSU33480	NP_460088.1|STM1115	2.24e-11	58.2	3.90e-13	62.8
NP_391229.3|BSU33490	NP_462477.1|STM3576	1.49e-122	379	3.34e-119	370
NP_391230.2|BSU33500	NP_459348.1|STM0353	1.80e-199	582	1.88e-194	569
NP_391233.1|BSU33530	NP_460425.3|STM1462	1.27e-93	281	3.12e-96	288
NP_391237.1|BSU33570	NP_460612.1|STM1653	1.18e-21	80.1	3.84e-21	78.6
NP_391240.1|BSU33600	NP_461618.1|STM2688	2.78e-37	122	6.11e-38	124
NP_391241.1|BSU33610	NP_463229.1|STM4368	7.31e-162	486	3.13e-166	498
NP_391250.1|BSU33700	NP_460454.1|STM1494	2.10e-35	122	1.28e-39	133
NP_391253.1|BSU33730	NP_460451.1|STM1491	1.22e-105	313	2.62e-106	315
NP_391260.1|BSU33800	NP_460454.1|STM1494	4.14e-36	124	8.87e-41	136
NP_391261.1|BSU33810	NP_460453.1|STM1493	4.34e-38	134	1.43e-37	132
NP_391262.1|BSU33820	NP_460452.1|STM1492	5.96e-49	156	2.60e-46	149
NP_391263.1|BSU33830	NP_460451.1|STM1491	5.36e-104	309	1.02e-105	313
NP_391265.1|BSU33850	NP_460707.1|STM1748	5.35e-29	105	4.33e-30	107
NP_391270.1|BSU33900	NP_461873.1|STM2952	2.55e-185	520	4.56e-180	506
NP_391271.1|BSU33910	NP_462604.1|STM3704	8.63e-173	494	1.86e-173	496
NP_391272.1|BSU33920	NP_462962.1|STM4081	3.67e-61	190	2.04e-59	186
NP_391273.1|BSU33930	NP_461985.1|STM3069	2.79e-114	336	8.34e-115	337
NP_391274.1|BSU33940	NP_460256.1|STM1290	2.77e-133	380	8.28e-134	381
NP_391276.1|BSU33960	NP_463279.1|STM4418	1.53e-98	301	3.34e-96	295
NP_391278.1|BSU33980	NP_462189.1|STM3276	1.82e-120	347	6.33e-120	346
NP_391279.1|BSU33990	NP_461223.1|STM2281	3.28e-52	170	5.61e-52	169
NP_391294.1|BSU34140	NP_463092.1|STM4227	3.45e-42	144	1.58e-42	144
NP_391296.1|BSU34160	NP_463094.3|STM4229	1.15e-36	135	3.79e-43	152
NP_391298.2|BSU34180	NP_459156.1|STM0151	1.34e-25	97.4	3.51e-26	99.0
NP_391299.1|BSU34190	NP_462592.1|STM3692	4.84e-200	567	2.51e-201	570
NP_391300.1|BSU34200	NP_462230.1|STM3320	9.79e-68	220	4.39e-69	224
NP_391308.1|BSU34280	NP_462607.1|STM3707	4.43e-34	125	5.31e-34	125
NP_391319.1|BSU34390	NP_460582.1|STM1623	3.16e-70	229	4.58e-73	236
NP_391323.1|BSU34430	NP_463369.1|STM4510	5.80e-21	85.1	1.95e-22	89.0
NP_391330.1|BSU34500	NP_463202.1|STM4338	1.90e-23	84.0	3.74e-22	80.5
NP_391334.1|BSU34540	NP_459444.1|STM0448	8.94e-96	274	1.15e-95	274
NP_391335.1|BSU34550	NP_461746.1|STM2820	1.51e-14	66.6	2.91e-18	76.3
NP_391341.1|BSU34610	NP_463094.3|STM4229	8.25e-41	146	1.29e-44	156
NP_391342.1|BSU34620	NP_459396.1|STM0401	2.49e-62	213	2.26e-65	221
NP_391346.1|BSU34660	NP_460737.3|STM1781	1.33e-88	280	8.69e-93	291
NP_391348.1|BSU34680	NP_462547.1|STM3646	2.50e-97	288	4.53e-94	279
NP_391352.1|BSU34720	NP_460201.1|STM1231	5.73e-39	132	2.04e-37	127
NP_391353.1|BSU34730	NP_460541.1|STM1582	3.60e-20	84.3	4.29e-18	78.6
NP_391354.1|BSU34740	NP_461366.1|STM2431	2.24e-20	74.7	2.74e-20	74.3
NP_391356.2|BSU34760	NP_459779.1|STM0801	5.82e-40	139	5.84e-36	128
NP_391357.1|BSU34770	NP_462233.1|STM3323	2.94e-70	216	2.44e-70	216
NP_391359.1|BSU34790	NP_459934.1|STM0958	1.44e-65	206	3.18e-66	207
NP_391362.1|BSU34820	NP_459959.1|STM0984	1.51e-91	290	7.94e-94	296
NP_391366.1|BSU34860	NP_461023.1|STM2078	7.24e-56	173	7.52e-57	176
NP_391367.1|BSU34870	NP_461022.1|STM2077	5.02e-75	226	2.38e-77	231
NP_391368.1|BSU34880	NP_461021.1|STM2076	2.39e-42	141	4.09e-42	140
NP_391369.1|BSU34890	NP_461020.3|STM2075	7.51e-32	112	2.15e-32	113
NP_391371.1|BSU34910	NP_461017.1|STM2072	4.46e-88	271	9.88e-89	273
NP_391372.1|BSU34920	NP_461016.1|STM2071	9.65e-24	93.2	1.63e-23	92.8
NP_391377.1|BSU34970	NP_462385.1|STM3482	1.80e-23	91.7	4.77e-24	93.2
NP_391379.1|BSU34990	NP_461919.1|STM3002	1.65e-28	107	1.46e-30	112
NP_391381.1|BSU35010	NP_459668.1|STM0683	3.97e-40	144	3.26e-42	149
NP_391382.1|BSU35020	NP_459669.1|STM0684	1.23e-61	191	7.28e-63	194
NP_391383.1|BSU35030	NP_462503.1|STM3602	2.42e-36	125	5.72e-36	124
NP_391396.1|BSU35160	NP_463119.1|STM4254	0.0	1140	0.0	1148
NP_391397.1|BSU35170	NP_459776.1|STM0798	2.65e-275	767	4.33e-278	774
NP_391405.1|BSU35250	NP_462470.1|STM3569	3.23e-15	72.0	8.40e-19	82.4
NP_391406.1|BSU35260	NP_462471.1|STM3570	8.68e-64	195	3.92e-66	201
NP_391409.1|BSU35290	NP_461957.3|STM3041	3.03e-96	285	6.46e-98	289
NP_391410.1|BSU35300	NP_459141.1|STM0136	1.47e-288	816	7.11e-286	810
NP_391413.1|BSU35330	NP_460914.1|STM1961	4.74e-18	72.0	4.15e-18	72.0
NP_391416.1|BSU35360	NP_460912.1|STM1959	3.20e-35	130	4.04e-33	124
NP_391417.1|BSU35370	NP_461747.1|STM2826	1.68e-15	61.2	9.80e-15	58.9
NP_391429.1|BSU35490	NP_461189.1|STM2246	8.05e-44	144	1.84e-43	142
NP_391431.1|BSU35510	NP_462870.1|STM3985	5.72e-27	99.8	4.29e-28	102
NP_391433.1|BSU35530	NP_462808.1|STM3918	1.46e-28	111	2.03e-31	119
NP_391438.1|BSU35580	NP_461025.1|STM2080	1.15e-42	152	2.21e-41	148
NP_391440.1|BSU35600	NP_461047.1|STM2102	7.98e-64	212	3.26e-66	218
NP_391446.1|BSU35660	NP_462810.1|STM3920	1.10e-130	377	5.74e-132	380
NP_391447.1|BSU35670	NP_460711.1|STM1752	6.33e-73	223	2.82e-73	224
NP_391456.1|BSU35750	NP_462819.1|STM3929	1.18e-30	111	9.74e-31	111
NP_391464.2|BSU35830	NP_462007.1|STM3091	2.85e-93	287	1.16e-97	298
NP_391473.1|BSU35920	NP_462692.1|STM3793	2.03e-54	176	6.73e-58	185
NP_391473.1|BSU35920	NP_462784.1|STM3885	2.68e-52	171	3.78e-51	167
NP_391474.1|BSU35930	NP_462780.1|STM3881	3.27e-35	115	1.49e-35	116
NP_391475.1|BSU35940	NP_462781.1|STM3882	2.46e-151	438	1.45e-154	446
NP_391476.1|BSU35950	NP_462782.1|STM3883	7.17e-98	289	3.71e-94	279
NP_391477.1|BSU35960	NP_462783.1|STM3884	8.51e-94	277	2.19e-95	281
NP_391480.1|BSU35990	NP_462362.1|STM3458	2.72e-42	137	3.78e-44	141
NP_391483.1|BSU36020	NP_462036.1|STM3121	4.26e-59	188	1.57e-57	184
NP_391497.1|BSU36160	NP_461579.1|STM2644	1.76e-37	132	2.88e-38	134
NP_391498.2|BSU36170	NP_463037.1|STM4168	9.37e-23	89.7	5.43e-23	90.1
NP_391504.1|BSU36230	NP_461025.1|STM2080	2.03e-40	145	1.11e-40	146
NP_391504.1|BSU36230	NP_462811.1|STM3921	1.75e-37	138	2.14e-39	143
NP_391510.1|BSU36290	NP_462847.1|STM3962	2.96e-23	93.2	1.24e-23	94.0
NP_391511.1|BSU36300	NP_462425.1|STM3523	1.21e-37	130	1.32e-38	132
NP_391517.1|BSU36360	NP_462314.1|STM3410	4.17e-40	128	2.46e-43	136
NP_391518.2|BSU36370	NP_459232.1|STM0227	2.69e-44	139	1.00e-43	138
NP_391526.1|BSU36450	NP_461222.1|STM2280	9.70e-87	266	6.65e-92	279
NP_391528.1|BSU36470	NP_459517.1|STM0522	9.67e-109	327	1.87e-106	321
NP_391530.2|BSU36490	NP_460859.1|STM1902	3.87e-52	162	5.82e-53	164
NP_391532.1|BSU36510	NP_459459.1|STM0463	5.18e-97	293	7.47e-99	298
NP_391533.1|BSU36520	NP_461496.1|STM2561	9.42e-28	95.5	6.37e-27	93.2
NP_391534.1|BSU36530	NP_459842.1|STM0865	6.57e-19	77.8	1.20e-17	74.3
NP_391540.1|BSU36590	NP_460698.1|STM1739	2.17e-59	200	1.21e-62	208
NP_391551.1|BSU36700	NP_459780.1|STM0802	5.08e-51	169	1.52e-51	171
NP_391552.1|BSU36710	NP_462918.1|STM4038	1.62e-25	99.0	2.06e-25	98.6
NP_391557.1|BSU36760	NP_462217.1|STM3307	2.07e-130	380	1.15e-133	388
NP_391561.1|BSU36800	NP_462763.1|STM3864	6.41e-19	74.3	2.34e-21	80.5
NP_391562.1|BSU36810	NP_462764.1|STM3865	1.95e-212	591	5.42e-211	587
NP_391563.1|BSU36820	NP_462765.1|STM3866	1.15e-62	196	3.95e-62	195
NP_391564.1|BSU36830	NP_462766.1|STM3867	2.64e-194	548	1.89e-193	546
NP_391567.1|BSU36860	NP_462769.1|STM3870	2.27e-10	48.5	5.49e-11	50.1
NP_391568.1|BSU36870	NP_462770.1|STM3871	1.82e-20	84.7	4.50e-19	80.9
NP_391570.1|BSU36890	NP_461433.1|STM2498	2.41e-75	223	3.91e-73	217
NP_391571.1|BSU36900	NP_461490.1|STM2555	1.23e-168	476	6.11e-168	474
NP_391574.1|BSU36930	NP_461062.1|STM2117	2.16e-12	58.2	3.62e-12	57.4
NP_391575.1|BSU36940	NP_460790.1|STM1834	8.32e-12	58.5	1.15e-16	71.6
NP_391581.1|BSU37000	NP_460731.1|STM1775	4.29e-34	122	6.24e-36	127
NP_391582.1|BSU37010	NP_460732.1|STM1776	8.09e-118	342	7.60e-120	347
NP_391583.1|BSU37020	NP_459240.1|STM0235	3.27e-56	168	8.53e-58	172
NP_391586.1|BSU37050	NP_460525.1|STM1566	2.27e-162	472	7.37e-165	478
NP_391588.1|BSU37070	NP_462977.1|STM4096	1.51e-22	79.0	6.85e-23	79.7
NP_391589.2|BSU37080	NP_462807.1|STM3917	1.69e-162	461	7.61e-165	467
NP_391590.1|BSU37090	NP_462966.1|STM4085	1.01e-108	317	3.97e-110	320
NP_391592.3|BSU37110	NP_462990.1|STM4109	8.40e-46	148	5.37e-43	141
NP_391593.1|BSU37120	NP_462166.1|STM3253	6.90e-77	233	7.37e-78	235
NP_391596.1|BSU37150	NP_461874.1|STM2953	3.13e-224	627	1.18e-225	630
NP_391604.1|BSU37230	NP_459959.1|STM0984	3.04e-99	310	3.37e-96	302
NP_391605.1|BSU37240	NP_460698.1|STM1739	1.31e-56	193	1.02e-59	201
NP_391606.1|BSU37250	NP_460539.1|STM1580	7.82e-39	131	1.66e-36	125
NP_391606.1|BSU37250	NP_460717.1|STM1761	6.16e-41	136	3.80e-41	137
NP_391608.1|BSU37270	NP_460537.1|STM1578	3.64e-227	631	8.18e-228	633
NP_391608.1|BSU37270	NP_460719.1|STM1763	2.23e-232	644	1.65e-231	642
NP_391609.2|BSU37280	NP_460536.1|STM1577	0.0	1310	0.0	1315
NP_391609.2|BSU37280	NP_460720.1|STM1764	0.0	1347	0.0	1353
NP_391613.2|BSU37320	NP_460535.1|STM1576	4.41e-28	112	6.06e-28	111
NP_391613.2|BSU37320	NP_460721.1|STM1765	2.89e-27	109	1.50e-29	116
NP_391614.1|BSU37330	NP_460866.1|STM1909	1.70e-41	154	2.08e-41	154
NP_391628.1|BSU37480	NP_463408.1|STM4549	1.88e-46	145	1.10e-46	146
NP_391629.1|BSU37490	NP_461994.1|STM3078	3.85e-50	165	2.99e-48	160
NP_391630.1|BSU37500	NP_459171.1|STM0166	4.32e-65	202	4.36e-64	199
NP_391631.2|BSU37510	NP_459195.1|STM0190	8.26e-69	238	8.08e-73	249
NP_391631.2|BSU37510	NP_462396.3|STM3493	7.31e-65	227	4.29e-69	239
NP_391636.2|BSU37560	NP_460299.1|STM1333	2.84e-208	594	2.15e-209	597
NP_391637.1|BSU37570	NP_460533.1|STM1574	3.47e-38	142	4.51e-35	133
NP_391645.1|BSU37650	NP_461146.1|STM2201	1.68e-41	142	2.36e-43	147
NP_391646.1|BSU37660	NP_461401.1|STM2466	2.55e-78	239	1.63e-78	240
NP_391656.1|BSU37760	NP_461145.1|STM2200	2.97e-124	368	5.21e-127	375
NP_391659.2|BSU37790	NP_460751.1|STM1795	6.36e-121	356	4.18e-118	348
NP_391661.3|BSU37820	NP_461041.1|STM2096	2.67e-46	154	1.73e-46	155
NP_391662.1|BSU37830	NP_461042.1|STM2097	2.56e-103	304	5.81e-102	300
NP_391662.1|BSU37830	NP_462812.1|STM3922	1.14e-105	310	3.60e-104	306
NP_391663.1|BSU37840	NP_461040.1|STM2095	4.18e-64	199	3.43e-63	196
NP_391668.1|BSU37890	NP_461239.3|STM2297	1.55e-106	316	2.90e-108	320
NP_391672.2|BSU37930	NP_461900.1|STM2981	4.42e-18	71.6	4.06e-18	71.6
NP_391673.2|BSU37940	NP_459519.1|STM0524	3.35e-34	129	7.93e-35	131
NP_391676.1|BSU37970	NP_461582.1|STM2647	4.58e-77	229	4.95e-78	231
NP_391685.1|BSU38060	NP_462379.1|STM3476	1.73e-37	130	1.45e-38	132
NP_391690.1|BSU38110	NP_459851.1|STM0874	4.21e-58	182	9.60e-61	188
NP_391694.1|BSU38150	NP_459437.1|STM0441	1.18e-58	180	6.68e-57	176
NP_391695.1|BSU38160	NP_459438.1|STM0442	1.08e-231	655	6.71e-232	655
NP_391696.2|BSU38170	NP_459439.1|STM0443	9.64e-45	152	6.11e-49	163
NP_391699.1|BSU38200	NP_459753.1|STM0774	2.60e-93	282	7.78e-94	283
NP_391703.2|BSU38240	NP_463138.1|STM4273	5.82e-140	412	2.37e-141	415
NP_391708.1|BSU38290	NP_463032.1|STM4163	2.86e-20	82.4	3.18e-21	84.7
NP_391709.1|BSU38300	NP_461091.1|STM2147	7.49e-44	147	1.63e-40	138
NP_391710.1|BSU38310	NP_463135.1|STM4270	1.14e-62	197	1.53e-61	194
NP_391711.1|BSU38320	NP_463136.1|STM4271	1.82e-16	67.8	1.07e-17	70.9
NP_391712.2|BSU38330	NP_461127.1|STM2182	1.70e-39	133	5.38e-40	134
NP_391715.1|BSU38360	NP_460054.1|STM1080	1.15e-51	175	4.37e-55	184
NP_391716.1|BSU38370	NP_460398.1|STM1435	6.60e-12	55.8	1.20e-11	55.1
NP_391718.1|BSU38390	NP_460279.1|STM1313	1.06e-65	214	5.40e-64	210
NP_391728.1|BSU38490	NP_462971.1|STM4090	1.54e-17	78.6	3.45e-20	85.9
NP_391735.1|BSU38560	NP_460282.1|STM1316	2.88e-165	470	1.10e-166	473
NP_391736.1|BSU38570	NP_460280.1|STM1314	6.58e-22	80.5	1.83e-23	84.3
NP_391737.1|BSU38580	NP_460279.1|STM1313	1.16e-67	220	2.94e-66	216
NP_391738.1|BSU38590	NP_460278.1|STM1312	4.13e-19	72.8	1.30e-19	73.9
NP_391739.1|BSU38600	NP_463309.1|STM4448	9.84e-65	222	4.49e-66	225
NP_391752.1|BSU38730	NP_459932.1|STM0956	2.54e-68	228	1.20e-63	216
NP_391753.1|BSU38740	NP_459933.1|STM0957	1.12e-77	253	2.37e-80	260
NP_391754.1|BSU38750	NP_459726.1|STM0741	8.42e-63	201	1.38e-60	196
NP_391755.1|BSU38760	NP_459725.1|STM0740	1.51e-105	321	6.43e-104	317
NP_391755.1|BSU38760	NP_460748.1|STM1792	4.77e-105	319	3.57e-104	317
NP_391759.1|BSU38800	NP_459301.1|STM0303	1.19e-14	69.3	4.43e-16	73.2
NP_391760.1|BSU38810	NP_462455.1|STM3554	2.95e-114	333	2.85e-113	331
NP_391765.1|BSU38860	NP_459755.1|STM0776	5.87e-145	410	5.85e-144	407
NP_391771.1|BSU38920	NP_460197.1|STM1227	1.07e-151	432	9.83e-154	437
NP_391780.1|BSU39010	NP_460791.1|STM1835	6.02e-34	121	3.74e-33	119
NP_391784.2|BSU39050	NP_460284.1|STM1318	2.85e-263	740	1.44e-265	746
NP_391790.2|BSU39110	NP_459798.1|STM0820	6.92e-88	273	2.58e-89	277
NP_391790.2|BSU39110	NP_460614.1|STM1655	1.91e-88	275	6.51e-91	281
NP_391814.1|BSU39350	NP_459769.1|STM0791	7.11e-140	410	1.78e-136	401
NP_391816.1|BSU39370	NP_459766.1|STM0787	5.28e-87	268	1.11e-87	269
NP_391819.2|BSU39400	NP_463424.1|STM4568	4.75e-106	318	4.16e-106	318
NP_391820.2|BSU39410	NP_461350.1|STM2409	3.70e-143	410	2.14e-141	405
NP_391821.2|BSU39420	NP_463423.1|STM4567	2.72e-23	91.7	6.92e-26	98.6
NP_391822.1|BSU39430	NP_462954.1|STM4073	1.94e-27	106	1.74e-28	108
NP_391824.1|BSU39450	NP_461395.1|STM2460	1.47e-93	283	2.24e-89	272
NP_391827.1|BSU39480	NP_460904.1|STM1951	3.79e-82	243	8.70e-85	250
NP_391829.1|BSU39500	NP_460907.1|STM1954	3.36e-43	145	5.27e-44	147
NP_391834.1|BSU39550	NP_462731.1|STM3831	4.80e-88	260	3.49e-87	258
NP_391847.1|BSU39680	NP_463288.1|STM4427	1.22e-43	147	1.58e-46	154
NP_391848.1|BSU39690	NP_463297.1|STM4436	1.17e-86	258	1.02e-86	258
NP_391849.2|BSU39700	NP_463286.1|STM4425	1.16e-128	369	2.26e-127	365
NP_391851.1|BSU39720	NP_463285.3|STM4424	1.30e-132	375	2.47e-134	380
NP_391852.2|BSU39730	NP_453702.1|STM4431	9.64e-248	695	6.36e-250	700
NP_391854.2|BSU39750	NP_463281.1|STM4420	1.25e-80	241	5.32e-81	242
NP_391855.1|BSU39760	NP_463282.1|STM4421	3.81e-154	445	5.47e-153	442
NP_391861.1|BSU39820	NP_459482.3|STM0487	5.17e-135	406	2.97e-142	424
NP_391877.2|BSU39970	NP_461137.1|STM2192	3.29e-31	119	5.09e-31	119
NP_391882.3|BSU40022	NP_461127.1|STM2182	1.14e-41	139	4.36e-40	134
NP_391884.2|BSU40040	NP_461880.1|STM2959	2.99e-154	437	1.20e-152	432
NP_391884.2|BSU40040	NP_462160.1|STM3247	3.64e-148	421	1.19e-145	415
NP_391885.1|BSU40050	NP_462267.1|STM3357	3.13e-10	55.5	2.78e-11	58.2
NP_391887.1|BSU40070	NP_462415.1|STM3512	3.44e-147	424	2.90e-147	424
NP_391887.1|BSU40070	NP_463342.1|STM4482	9.37e-145	417	7.92e-145	417
NP_391889.1|BSU40090	NP_459600.1|STM0608	3.55e-95	271	1.77e-94	270
NP_391890.1|BSU40100	NP_459601.1|STM0609	1.26e-203	573	1.69e-205	577
NP_391891.1|BSU40110	NP_461967.1|STM3051	3.12e-243	670	6.61e-244	672
NP_391903.1|BSU40230	NP_459633.1|STM0641	1.83e-23	87.4	4.40e-26	94.0
NP_391914.1|BSU40340	NP_462132.3|STM3218	2.79e-69	222	5.54e-68	218
NP_391915.1|BSU40350	NP_461303.1|STM2361	2.36e-89	277	8.64e-92	283
NP_391916.1|BSU40360	NP_462259.1|STM3349	4.79e-37	135	9.88e-39	139
NP_391921.1|BSU40410	NP_462940.1|STM4059	1.28e-59	185	3.99e-57	178
NP_391922.1|BSU40420	NP_463227.1|STM4366	1.80e-143	413	2.38e-145	418
NP_391924.2|BSU40440	NP_463111.1|STM4246	3.81e-127	374	9.33e-130	380
NP_391928.1|BSU40480	NP_460244.1|STM1278	1.11e-89	273	3.29e-84	259
NP_391930.1|BSU40500	NP_463255.1|STM4394	1.15e-16	69.3	1.97e-16	68.6
NP_391946.1|BSU40660	NP_460446.1|STM1486	1.81e-103	310	4.03e-104	311
NP_391947.2|BSU40670	NP_463004.1|STM4125	4.22e-41	141	1.77e-37	132
NP_391948.1|BSU40680	NP_461254.1|STM2312	1.60e-11	55.8	2.01e-11	55.5
NP_391952.1|BSU40720	NP_463046.1|STM4181	7.40e-06	40.4	3.29e-06	41.2
NP_391960.1|BSU40800	NP_462316.1|STM3412	1.12e-09	50.4	7.08e-10	50.8
NP_391964.2|BSU40840	NP_461124.1|STM2179	4.54e-43	154	5.55e-44	157
NP_391965.1|BSU40850	NP_459467.1|STM0472	1.33e-67	201	8.55e-70	207
NP_391968.1|BSU40880	NP_460268.1|STM1302	2.83e-33	119	1.85e-33	119
NP_391969.2|BSU40890	NP_463254.2|STM4393	2.61e-25	86.7	8.68e-25	85.1
NP_391972.1|BSU40920	NP_460740.1|STM1784	4.51e-138	394	6.22e-142	404
NP_391973.1|BSU40930	NP_459603.1|STM0611	6.65e-99	317	5.38e-103	328
NP_391980.1|BSU41000	NP_462772.3|STM3873	5.34e-32	113	3.34e-34	119
NP_391981.1|BSU41010	NP_462773.1|STM3874	9.23e-214	607	2.45e-215	611
NP_391982.1|BSU41020	NP_462743.1|STM3843	6.26e-79	249	3.80e-79	250
NP_391986.1|BSU41060	NP_462739.1|STM3839	5.67e-13	53.1	1.78e-13	54.3
YP_003097675.1|BSU03651	NP_461844.1|STM2923	5.14e-20	73.2	8.00e-21	75.1
YP_003097779.1|BSU31959	NP_459579.1|STM0587	1.28e-15	61.6	5.72e-16	62.4
YP_054571.2|BSU04090	NP_459698.1|STM0713	3.85e-58	187	6.10e-58	186
YP_054572.1|BSU06860	NP_460183.1|STM1213	1.63e-15	68.9	1.07e-13	63.9
YP_054574.1|BSU08720	NP_461426.1|STM2491	4.50e-38	124	1.92e-38	125
YP_054577.2|BSU13420	NP_462298.1|STM3388	5.61e-119	372	5.14e-116	364
YP_054590.1|BSU27730	NP_460851.1|STM1894	2.61e-144	408	1.59e-144	408
