# Supplementary material for: Homology-based reconstruction of regulatory networks for bacterial and archaeal genomes
Source: Front Microbiol. 2022 Jul 19;13:923105. doi: 10.3389/fmicb.2022.923105 (PMC9344073; doi:10.3389/fmicb.2022.923105)
Supplement: Supplementary file 1 [file Data_Sheet_1.ZIP › network/proteinortho/Bacsu/GCF_000005845.2_E_coli_K12_genomic.faa_Bacsu.blast-graph]

# file_a	file_b
# a	b	evalue_ab	bitscore_ab	evalue_ba	bitscore_ba
# GCF_000009045.1_ASM904v1_B_subtilis_168_genomic.faa	GCF_000005845.2_E_coli_K12_genomic.faa
# 1.165e-60	190	5.33e-61	193.5
NP_387882.1|BSU00010	NP_418157.1|b3702	6.70e-127	373	1.05e-125	370
NP_387883.1|BSU00020	NP_418156.1|b3701	3.88e-46	159	5.09e-45	155
NP_387887.1|BSU00060	YP_026241.1|b3699	1.75e-241	685	8.45e-246	696
NP_387888.1|BSU00070	NP_416734.1|b2231	6.13e-262	747	8.60e-262	746
NP_387890.1|BSU00090	NP_417003.1|b2508	9.52e-182	515	8.86e-177	502
NP_387894.1|BSU00130	NP_415413.1|b0893	9.08e-139	401	3.44e-138	399
NP_387899.1|BSU00180	NP_417054.2|b2559	3.13e-41	133	5.29e-42	135
NP_387901.1|BSU00200	NP_415004.1|b0471	2.24e-11	53.1	3.81e-12	55.1
NP_387902.1|BSU00210	NP_415005.1|b0472	1.14e-58	180	1.24e-57	177
NP_387909.2|BSU00280	NP_415616.1|b1098	1.55e-34	119	1.60e-33	116
NP_387916.1|BSU00350	NP_417624.1|b3155	3.60e-12	54.7	1.33e-14	60.8
NP_387917.1|BSU00360	NP_417615.1|b3146	9.65e-59	186	2.79e-60	190
NP_387919.1|BSU00380	NP_416617.1|b2114	5.78e-86	280	9.26e-90	290
NP_387920.1|BSU00390	NP_415618.1|b1100	3.37e-64	198	7.15e-66	202
NP_387923.1|BSU00420	NP_414593.1|b0051	2.41e-37	130	3.58e-39	135
NP_387927.1|BSU00460	NP_415726.1|b1208	3.78e-31	114	4.95e-30	111
NP_387929.1|BSU00480	NP_417583.4|b3113	2.38e-38	123	6.51e-38	122
NP_387929.1|BSU00480	NP_418664.2|b4243	1.63e-38	123	1.55e-38	123
NP_387931.1|BSU00500	NP_418186.1|b3730	1.71e-107	323	6.32e-107	322
NP_387932.1|BSU00510	NP_415725.1|b1207	2.49e-105	307	2.84e-106	310
NP_387934.1|BSU00530	NP_415722.1|b1204	1.56e-38	128	1.50e-38	128
NP_387936.1|BSU00550	NP_415632.1|b1114	6.34e-224	671	4.11e-235	700
NP_387949.1|BSU00680	NP_414667.4|b0125	1.34e-57	176	2.65e-59	180
NP_387950.1|BSU00690	NP_417645.1|b3178	1.96e-200	574	3.07e-204	584
NP_387954.1|BSU00730	NP_416909.1|b2414	1.64e-100	295	5.60e-101	296
NP_387955.1|BSU00740	NP_416326.1|b1812	9.96e-76	241	5.29e-74	237
NP_387956.1|BSU00750	NP_417819.1|b3360	6.19e-88	253	5.54e-88	253
NP_387957.1|BSU00760	NP_415614.1|b1096	8.71e-22	89.4	9.32e-20	83.6
NP_387958.1|BSU00770	NP_417644.4|b3177	7.67e-64	199	1.12e-62	196
NP_387959.1|BSU00780	NP_417530.2|b3058	1.80e-09	48.9	1.29e-08	46.6
NP_387960.1|BSU00790	NP_414684.1|b0142	7.64e-34	114	3.82e-33	112
NP_387962.1|BSU00810	NP_417726.1|b3260	8.04e-72	223	8.07e-71	220
NP_387963.1|BSU00820	NP_417366.1|b2890	1.03e-180	513	8.43e-182	516
NP_387963.1|BSU00820	NP_418553.1|b4129	3.15e-182	517	3.65e-183	520
NP_387967.1|BSU00860	NP_417083.1|b2592	1.19e-251	719	1.59e-254	727
NP_387968.1|BSU00870	NP_418806.1|b4389	9.25e-142	411	1.40e-140	408
NP_387971.1|BSU00900	NP_417227.1|b2747	9.74e-38	129	6.53e-38	129
NP_387972.1|BSU00910	NP_417226.1|b2746	1.21e-67	199	1.07e-65	194
NP_387973.1|BSU00920	NP_416899.1|b2400	3.62e-112	337	4.13e-113	339
NP_387975.1|BSU00940	NP_415059.1|b0526	1.16e-139	406	1.33e-140	408
NP_387977.1|BSU00960	NP_418601.1|b4180	8.74e-55	173	7.02e-56	176
NP_387982.1|BSU01010	NP_418409.1|b3982	1.88e-52	162	2.72e-54	167
NP_387983.2|BSU01020	NP_418410.1|b3983	3.25e-64	189	1.51e-64	190
NP_387984.2|BSU01030	NP_418411.1|b3984	9.80e-79	233	2.81e-75	224
NP_387985.2|BSU01040	NP_418412.1|b3985	1.98e-26	95.5	1.44e-25	93.2
NP_387986.1|BSU01050	NP_418413.1|b3986	1.78e-33	110	7.08e-30	101
NP_387988.2|BSU01070	NP_418414.1|b3987	0.0	1100	0.0	1103
NP_387989.2|BSU01080	NP_418415.1|b3988	0.0	1191	0.0	1189
NP_387991.2|BSU01100	NP_417801.1|b3342	3.46e-59	176	2.89e-59	176
NP_387992.2|BSU01110	NP_417800.1|b3341	1.92e-63	189	2.04e-63	189
NP_387993.2|BSU01120	NP_417799.1|b3340	5.81e-297	824	8.29e-299	829
NP_387994.1|BSU01130	NP_417798.1|b3339	2.85e-227	623	2.76e-229	628
NP_387994.1|BSU01130	NP_418407.1|b3980	2.85e-227	623	5.57e-229	627
NP_387996.1|BSU01150	NP_417780.1|b3321	3.01e-44	136	9.84e-45	137
NP_387997.1|BSU01160	NP_417779.1|b3320	6.67e-60	184	1.54e-60	185
NP_387998.1|BSU01170	NP_417778.1|b3319	3.06e-45	146	2.15e-47	151
NP_387999.2|BSU01180	NP_417777.1|b3318	6.81e-08	43.5	1.69e-08	45.1
NP_388000.2|BSU01190	NP_417776.1|b3317	2.53e-114	327	7.66e-113	323
NP_388001.1|BSU01200	NP_417775.1|b3316	3.40e-43	132	4.49e-43	132
NP_388002.1|BSU01210	NP_417774.1|b3315	5.42e-35	113	4.90e-35	113
NP_388003.2|BSU01220	NP_417773.1|b3314	4.41e-88	256	6.21e-88	256
NP_388004.1|BSU01230	NP_417772.1|b3313	3.86e-53	161	5.58e-52	158
NP_388005.1|BSU01240	NP_417771.1|b3312	2.19e-11	50.4	1.29e-09	45.8
NP_388006.1|BSU01250	NP_417770.1|b3311	1.48e-25	87.8	9.80e-28	93.2
NP_388007.1|BSU01260	NP_417769.1|b3310	2.10e-51	155	3.41e-52	157
NP_388008.1|BSU01270	NP_417768.1|b3309	1.16e-25	89.4	1.09e-25	89.4
NP_388009.1|BSU01280	NP_417767.1|b3308	1.31e-81	236	6.03e-82	237
NP_388011.2|BSU01300	NP_417765.1|b3306	3.91e-39	125	5.08e-39	125
NP_388012.1|BSU01310	NP_417764.1|b3305	2.06e-51	160	1.16e-52	163
NP_388013.2|BSU01320	NP_417763.1|b3304	5.79e-28	96.3	9.16e-29	98.2
NP_388014.1|BSU01330	NP_417762.1|b3303	1.71e-59	179	1.06e-57	175
NP_388015.1|BSU01340	NP_417761.1|b3302	2.64e-12	52.4	4.94e-12	51.6
NP_388016.1|BSU01350	NP_417760.1|b3301	1.64e-29	102	4.27e-29	100
NP_388017.1|BSU01360	NP_417759.1|b3300	5.75e-98	297	7.77e-101	305
NP_388018.1|BSU01370	NP_415007.1|b0474	1.72e-68	206	6.36e-68	204
NP_388019.1|BSU01380	NP_414710.1|b0168	8.55e-76	228	1.05e-76	230
NP_388020.1|BSU01390	NP_415404.1|b0884	2.93e-35	111	5.49e-35	110
NP_388021.1|BSU01400	NP_417758.1|b3299	4.56e-11	47.8	3.06e-11	48.1
NP_388022.2|BSU01410	NP_417757.1|b3298	6.06e-45	139	2.72e-45	140
NP_388023.1|BSU01420	NP_417756.1|b3297	1.14e-54	164	1.89e-57	171
NP_388024.1|BSU01430	NP_417754.1|b3295	2.02e-83	252	1.34e-86	260
NP_388025.1|BSU01440	NP_417753.1|b3294	3.51e-26	92.0	6.93e-26	91.3
NP_388029.2|BSU01480	NP_416821.1|b2318	4.90e-48	157	1.26e-48	158
NP_388030.2|BSU01490	NP_417698.1|b3231	5.97e-61	181	2.21e-60	180
NP_388031.1|BSU01500	NP_417697.1|b3230	5.01e-44	137	1.89e-43	136
NP_388035.1|BSU01540	NP_416616.4|b2113	2.00e-57	187	7.35e-53	176
NP_388048.2|BSU01670	NP_416925.2|b2430	1.66e-164	467	1.51e-164	467
NP_388049.3|BSU01680	NP_416924.1|b2429	9.58e-78	247	1.55e-79	251
NP_388050.1|BSU01690	NP_416367.1|b1853	6.39e-34	122	1.73e-32	118
NP_388051.1|BSU01700	NP_416923.1|b2428	1.24e-95	281	6.47e-95	280
NP_388054.1|BSU01730	NP_417068.1|b2573	9.97e-26	95.1	4.36e-27	98.6
NP_388058.1|BSU01770	NP_417643.1|b3176	1.53e-120	356	5.46e-123	362
NP_388059.1|BSU01780	NP_418185.1|b3729	1.08e-138	414	8.10e-141	419
NP_388061.1|BSU01800	NP_416572.1|b2068	5.50e-19	82.0	6.53e-19	81.6
NP_388088.1|BSU02060	YP_026258.1|b3795	1.11e-208	581	4.81e-207	577
NP_388096.1|BSU02140	NP_416743.1|b2240	7.95e-202	563	3.23e-203	566
NP_388105.1|BSU02230	NP_416363.1|b1849	8.12e-145	413	6.69e-146	416
NP_388111.1|BSU02290	NP_418584.1|b4160	5.18e-21	87.4	1.24e-22	92.0
NP_388115.1|BSU02330	NP_415573.1|b1055	2.10e-48	162	2.27e-47	160
NP_388117.1|BSU02350	NP_415205.1|b0679	1.39e-155	459	2.10e-151	449
NP_388121.1|BSU02390	YP_026247.1|b3770	1.71e-38	136	3.88e-37	132
NP_388122.1|BSU02400	NP_414794.4|b0260	2.41e-211	588	5.18e-210	585
NP_388123.1|BSU02410	NP_414795.1|b0261	2.78e-110	320	1.93e-107	312
NP_388124.2|BSU02420	NP_414548.1|b0007	2.84e-114	342	2.63e-114	342
NP_388130.2|BSU02480	NP_417269.1|b2789	2.69e-207	577	4.29e-208	579
NP_388131.2|BSU02490	NP_417267.1|b2787	6.71e-247	677	2.14e-247	678
NP_388132.2|BSU02500	NP_417693.3|b3226	7.92e-18	77.0	4.17e-17	75.1
NP_388133.2|BSU02510	NP_417597.1|b3128	1.36e-239	664	3.51e-237	658
NP_388151.1|BSU02690	NP_417432.1|b2957	1.75e-105	311	8.60e-105	309
NP_388159.1|BSU02770	NP_416285.1|b1771	3.48e-55	179	2.19e-56	182
NP_388165.1|BSU02830	NP_417378.1|b2902	9.12e-46	150	2.05e-46	152
NP_388168.1|BSU02860	NP_416372.1|b1858	1.06e-32	116	7.06e-34	119
NP_388169.1|BSU02870	NP_416373.1|b1859	1.17e-22	91.3	1.00e-26	102
NP_388177.1|BSU02950	NP_414887.2|b0353	3.23e-32	122	1.28e-29	115
NP_388177.1|BSU02950	NP_418699.4|b4279	1.20e-31	121	9.99e-36	132
NP_388180.2|BSU02980	NP_417163.1|b2677	5.75e-128	372	3.91e-130	377
NP_388181.1|BSU02990	NP_417164.1|b2678	1.87e-78	239	2.18e-78	239
NP_388184.2|BSU03020	NP_416801.2|b2298	1.56e-51	179	2.12e-54	187
NP_388195.1|BSU03130	NP_416254.1|b1740	1.39e-93	274	8.54e-97	282
NP_388197.2|BSU03150	YP_026215.2|b3390	4.88e-25	92.8	7.07e-23	87.0
NP_388198.2|BSU03160	NP_414746.1|b0210	3.64e-36	124	2.15e-35	122
NP_388199.2|BSU03170	NP_418396.1|b3961	2.10e-37	132	1.42e-35	127
NP_388204.2|BSU03220	NP_415535.1|b1015	1.78e-171	489	6.17e-172	490
NP_388212.1|BSU03300	NP_417824.1|b3365	2.10e-157	477	5.08e-162	489
NP_388218.1|BSU03360	NP_418772.4|b4352	2.24e-24	99.4	3.74e-26	103
NP_388219.1|BSU03370	NP_416428.1|b1918	4.63e-65	198	1.13e-67	204
NP_388228.1|BSU03460	NP_418617.1|b4196	1.30e-24	93.6	7.19e-28	102
NP_388229.2|BSU03470	NP_418633.4|b4212	1.63e-21	80.1	3.59e-20	76.6
NP_388233.2|BSU03510	NP_415118.1|b0586	3.54e-101	348	8.38e-99	341
NP_388238.1|BSU03560	NP_415956.1|b1439	1.49e-38	142	2.01e-38	142
NP_388241.2|BSU03590	NP_416427.1|b1917	1.51e-85	252	3.05e-87	256
NP_388242.1|BSU03600	NP_416428.1|b1918	9.96e-64	195	3.34e-66	201
NP_388243.2|BSU03610	NP_416430.1|b1920	4.27e-48	157	1.27e-49	161
NP_388245.1|BSU03630	NP_416814.1|b2311	1.49e-60	184	6.37e-61	185
NP_388246.1|BSU03640	NP_418285.1|b3843	1.14e-56	192	2.00e-59	200
NP_388249.2|BSU03670	NP_416151.1|b1634	2.08e-64	214	2.52e-66	219
NP_388249.2|BSU03670	NP_417953.1|b3496	1.26e-62	209	3.18e-62	207
NP_388257.1|BSU03750	NP_417864.1|b3405	5.37e-52	165	2.97e-51	163
NP_388258.1|BSU03760	NP_418816.1|b4399	8.65e-15	73.2	6.28e-17	79.7
NP_388269.1|BSU03870	NP_416035.1|b1518	4.05e-09	46.6	6.80e-10	48.5
NP_388272.1|BSU03900	NP_415818.1|b1302	2.25e-124	364	2.02e-124	364
NP_388272.1|BSU03900	NP_417148.1|b2662	3.02e-123	362	4.23e-125	366
NP_388273.1|BSU03910	NP_417147.1|b2661	6.94e-171	486	5.46e-170	484
NP_388280.2|BSU03981	NP_418056.1|b3599	1.36e-197	560	2.77e-201	570
NP_388281.2|BSU03990	NP_418057.1|b3600	1.95e-104	310	2.40e-102	304
NP_388282.3|BSU04000	NP_416314.1|b1800	3.38e-126	363	2.42e-128	369
NP_388287.3|BSU04050	NP_415241.1|b0713	1.10e-86	255	1.48e-83	247
NP_388290.2|BSU04080	NP_415239.1|b0711	1.14e-49	159	6.05e-51	162
NP_388291.2|BSU04100	NP_414806.1|b0272	3.20e-38	131	1.95e-39	134
NP_388295.1|BSU04140	NP_415168.1|b0635	3.45e-45	167	3.88e-49	179
NP_388296.1|BSU04150	YP_025305.1|b1647	4.69e-102	298	3.77e-103	300
NP_388302.1|BSU04210	NP_415944.1|b1427	1.51e-19	78.6	2.86e-18	75.1
NP_388307.1|BSU04260	NP_416277.1|b1763	6.63e-104	329	8.46e-108	339
NP_388315.1|BSU04340	NP_415392.1|b0871	1.79e-122	370	6.39e-119	360
NP_388317.1|BSU04360	NP_416893.1|b2392	2.38e-129	376	1.51e-129	377
NP_388327.1|BSU04460	NP_415153.1|b0620	3.24e-41	137	2.42e-43	142
NP_388328.1|BSU04470	NP_417985.1|b3528	3.75e-154	440	1.01e-148	426
NP_388337.1|BSU04560	NP_414915.1|b0381	9.10e-96	286	4.93e-95	284
NP_388338.1|BSU04570	NP_414628.1|b0086	4.68e-72	231	1.80e-65	214
NP_388339.2|BSU04580	NP_417631.2|b3162	2.31e-114	348	4.90e-115	350
NP_388343.1|BSU04620	NP_417058.1|b2563	4.29e-19	73.9	1.04e-19	75.5
NP_388345.1|BSU04640	NP_415708.1|b1190	2.89e-46	159	3.12e-48	164
NP_388359.2|BSU04780	NP_417866.4|b3407	6.41e-179	527	1.79e-187	549
NP_388393.1|BSU05120	NP_418012.1|b3556	9.18e-28	92.0	3.15e-28	93.2
NP_388397.1|BSU05160	NP_418116.1|b3660	4.73e-49	163	2.41e-43	148
NP_388411.1|BSU05300	NP_417810.1|b3351	9.98e-40	131	3.83e-41	134
NP_388415.1|BSU05340	NP_417959.4|b3502	2.08e-167	474	1.44e-169	479
NP_388417.1|BSU05360	NP_416468.1|b1959	1.34e-15	72.8	4.82e-14	68.2
NP_388418.1|BSU05370	NP_418760.1|b4340	4.09e-44	158	5.62e-48	169
NP_388443.1|BSU05620	NP_418629.1|b4208	1.98e-166	474	1.33e-166	474
NP_388449.1|BSU05680	NP_416687.1|b2182	3.27e-55	184	1.88e-57	190
NP_388455.2|BSU05740	NP_414917.2|b0383	1.98e-43	156	2.68e-44	158
NP_388464.1|BSU05830	NP_416251.1|b1737	1.58e-62	206	3.22e-66	216
NP_388466.1|BSU05850	NP_418139.1|b3684	4.18e-30	109	8.18e-29	105
NP_388471.1|BSU05900	NP_414951.1|b0417	2.71e-51	169	4.20e-53	174
NP_388472.1|BSU05910	NP_418589.1|b4168	3.96e-24	89.0	2.81e-23	86.7
NP_388474.1|BSU05930	NP_418790.1|b4373	1.75e-22	84.3	4.47e-22	83.2
NP_388475.1|BSU05940	NP_417536.1|b3064	9.89e-92	275	5.08e-91	273
NP_388477.1|BSU05960	NP_415304.1|b0783	4.85e-49	153	4.91e-48	150
NP_388480.1|BSU05990	NP_418282.1|b3839	1.91e-35	124	1.99e-38	132
NP_388483.2|BSU06020	NP_418566.1|b4142	7.42e-23	81.6	1.65e-21	78.2
NP_388484.1|BSU06030	NP_418567.1|b4143	3.45e-221	620	3.23e-221	620
NP_388496.1|BSU06150	NP_416288.1|b1774	6.40e-86	260	3.30e-85	258
NP_388497.1|BSU06160	NP_418114.4|b3657	5.80e-64	211	2.80e-69	224
NP_388499.1|BSU06180	NP_415820.1|b1304	2.62e-16	72.0	2.09e-13	63.9
NP_388511.1|BSU06300	NP_414665.1|b0123	6.12e-33	128	2.28e-33	129
NP_388512.2|BSU06310	NP_417149.1|b2663	7.27e-135	394	1.47e-136	398
NP_388517.2|BSU06360	NP_417002.1|b2507	1.95e-194	550	1.40e-196	555
NP_388524.1|BSU06420	NP_415056.1|b0523	5.01e-63	188	9.78e-63	187
NP_388525.2|BSU06430	NP_415055.1|b0522	1.96e-41	146	8.47e-43	149
NP_388526.1|BSU06440	NP_415649.1|b1131	7.27e-25	103	1.57e-25	105
NP_388527.1|BSU06450	NP_416971.1|b2476	9.26e-62	191	1.14e-64	198
NP_388531.2|BSU06490	NP_416815.1|b2312	5.89e-99	303	5.80e-99	303
NP_388532.2|BSU06500	NP_416994.1|b2499	6.34e-113	329	1.80e-114	333
NP_388533.2|BSU06510	NP_416995.1|b2500	4.98e-34	117	1.99e-33	115
NP_388534.2|BSU06520	NP_418434.1|b4006	8.69e-184	523	2.55e-185	526
NP_388535.1|BSU06530	NP_418433.1|b4005	5.65e-144	414	5.74e-146	419
NP_388537.2|BSU06550	NP_418565.1|b4141	4.00e-31	120	2.67e-31	120
NP_388543.1|BSU06610	NP_418258.1|b3813	6.01e-177	521	1.91e-183	537
NP_388544.1|BSU06620	NP_416906.1|b2411	1.12e-214	613	8.01e-217	618
NP_388547.1|BSU06650	NP_417965.1|b3508	5.84e-25	95.1	1.83e-25	96.3
NP_388548.1|BSU06660	NP_415535.1|b1015	6.88e-161	462	2.34e-166	476
NP_388553.2|BSU06710	NP_416579.1|b2075	7.29e-73	259	3.03e-81	283
NP_388553.2|BSU06710	NP_416580.1|b2076	6.96e-77	270	5.29e-90	308
NP_388554.1|BSU06720	NP_416590.1|b2086	7.74e-38	133	9.93e-38	132
NP_388555.1|BSU06730	NP_417265.1|b2785	3.23e-61	202	2.02e-61	203
NP_388566.3|BSU06840	NP_416490.1|b1983	4.54e-92	268	6.32e-94	272
NP_388579.1|BSU06980	NP_417909.1|b3452	2.49e-35	126	2.45e-32	118
NP_388613.1|BSU07320	NP_415012.1|b0479	9.17e-99	297	5.37e-97	293
NP_388614.1|BSU07330	NP_418791.1|b4374	1.60e-29	107	3.65e-30	108
NP_388618.1|BSU07370	NP_415469.1|b0949	3.95e-118	362	2.88e-117	360
NP_388626.1|BSU07450	NP_415966.6|b1449	1.91e-102	302	3.93e-104	306
NP_388631.1|BSU07500	NP_418708.1|b4288	9.69e-84	253	1.38e-82	250
NP_388632.1|BSU07510	NP_418709.1|b4289	8.24e-62	197	2.72e-62	198
NP_388633.1|BSU07520	NP_418710.4|b4290	1.33e-59	190	9.27e-59	187
NP_388638.1|BSU07570	NP_415291.1|b0770	8.29e-111	333	3.43e-109	329
NP_388640.1|BSU07590	NP_415153.1|b0620	1.63e-41	138	3.41e-43	142
NP_388645.1|BSU07640	NP_415488.1|b0968	5.47e-16	63.9	5.87e-15	61.2
NP_388646.1|BSU07650	NP_418346.2|b3910	3.73e-44	144	7.85e-43	141
NP_388651.1|BSU07700	NP_415205.1|b0679	9.25e-157	456	7.92e-155	451
NP_388655.2|BSU07735	NP_417752.1|b3293	9.61e-13	57.8	3.52e-15	63.9
NP_388661.1|BSU07800	NP_418661.1|b4240	1.74e-118	352	2.60e-117	349
NP_388662.1|BSU07810	NP_418660.1|b4239	4.62e-229	640	1.70e-228	639
NP_388664.1|BSU07830	NP_415110.1|b0578	8.09e-18	75.9	5.31e-18	76.3
NP_388666.1|BSU07850	NP_417622.2|b3153	1.59e-74	218	1.80e-75	220
NP_388667.1|BSU07860	NP_416206.6|b1691	3.53e-73	231	7.59e-72	228
NP_388669.1|BSU07880	NP_415502.4|b0982	4.04e-14	62.8	1.44e-12	58.5
NP_388680.2|BSU07990	NP_418318.1|b3882	3.19e-33	120	3.75e-36	128
NP_388691.1|BSU08100	NP_415719.2|b1201	8.27e-48	174	9.06e-49	177
NP_388693.1|BSU08120	NP_416099.1|b1582	3.64e-19	73.2	4.33e-17	67.8
NP_388703.1|BSU08220	NP_415434.1|b0914	7.44e-97	305	7.42e-100	312
NP_388704.1|BSU08230	NP_417038.4|b2543	3.57e-06	40.8	9.40e-07	42.4
NP_388712.2|BSU08310	NP_414669.1|b0127	1.23e-54	177	1.31e-56	182
NP_388726.1|BSU08450	NP_415122.1|b0590	7.86e-63	200	8.96e-61	194
NP_388727.1|BSU08460	NP_415121.1|b0589	5.17e-55	180	4.57e-51	169
NP_388728.1|BSU08470	NP_415981.1|b1464	8.78e-46	153	1.07e-46	155
NP_388732.1|BSU08510	NP_416807.1|b2304	4.58e-56	180	2.10e-56	181
NP_388739.1|BSU08590	NP_414883.5|b0349	5.59e-10	55.8	1.59e-10	57.4
NP_388743.1|BSU08630	NP_417436.1|b2961	3.33e-59	192	6.85e-61	196
NP_388749.2|BSU08690	NP_415434.1|b0914	2.31e-99	310	1.18e-98	308
NP_388759.2|BSU08790	NP_418422.1|b3994	2.49e-299	823	3.71e-301	828
NP_388763.3|BSU08830	NP_414900.1|b0366	1.29e-61	191	6.77e-61	189
NP_388764.1|BSU08840	NP_415456.4|b0936	1.27e-37	134	9.90e-41	142
NP_388765.1|BSU08850	NP_415454.4|b0934	1.51e-70	215	1.03e-72	221
NP_388766.2|BSU08860	NP_415455.1|b0935	3.56e-175	489	3.35e-175	489
NP_388768.1|BSU08880	NP_417766.1|b3307	1.12e-21	78.6	8.85e-24	84.0
NP_388772.2|BSU08910	NP_418587.1|b4166	7.37e-50	169	2.45e-50	170
NP_388774.2|BSU08930	NP_418063.1|b3606	2.25e-41	133	5.10e-42	134
NP_388778.1|BSU08970	NP_416297.1|b1783	2.95e-80	263	1.25e-84	275
NP_388780.1|BSU08990	NP_416047.4|b1530	1.59e-08	47.8	3.69e-09	49.3
NP_388782.1|BSU09010	NP_416868.1|b2367	7.29e-50	176	1.89e-53	186
NP_388782.1|BSU09010	NP_417171.1|b2686	5.42e-51	179	5.15e-57	195
NP_388783.1|BSU09020	NP_415524.1|b1004	1.30e-24	92.0	4.40e-22	85.5
NP_388791.1|BSU09100	NP_415156.1|b0623	6.30e-26	87.4	2.10e-26	88.6
NP_388791.1|BSU09100	NP_416337.1|b1823	2.67e-27	90.9	2.56e-27	90.9
NP_388794.1|BSU09130	NP_416243.1|b1729	9.01e-139	404	1.04e-139	406
NP_388805.1|BSU09240	NP_416241.1|b1727	2.25e-20	82.8	5.57e-21	84.3
NP_388808.1|BSU09270	NP_417248.1|b2768	1.29e-31	110	1.03e-29	105
NP_388809.1|BSU09280	NP_418362.1|b3927	4.01e-35	124	7.06e-36	126
NP_388810.2|BSU09290	NP_418361.1|b3926	9.58e-236	653	1.57e-236	655
NP_388811.2|BSU09300	NP_417884.1|b3426	2.66e-61	207	8.09e-63	211
NP_388812.2|BSU09310	NP_415214.1|b0688	8.76e-20	89.7	4.01e-18	84.3
NP_388814.1|BSU09330	NP_415739.1|b1221	3.77e-43	141	2.81e-42	139
NP_388819.1|BSU09380	NP_418599.1|b4178	3.66e-38	124	9.34e-38	122
NP_388821.1|BSU09400	NP_415706.1|b1188	2.60e-55	189	5.16e-54	186
NP_388822.2|BSU09410	NP_414917.2|b0383	5.54e-46	163	3.73e-45	160
NP_388824.2|BSU09430	NP_415939.2|b1422	3.13e-23	94.0	3.07e-23	94.0
NP_388834.1|BSU09530	NP_416285.1|b1771	3.00e-56	182	6.97e-57	184
NP_388840.1|BSU09590	YP_026171.3|b4461	2.13e-39	144	3.34e-38	140
NP_388842.1|BSU09610	NP_415157.1|b0624	1.42e-13	60.1	2.53e-13	59.3
NP_388843.1|BSU09620	NP_417906.1|b3449	3.23e-34	120	1.43e-35	124
NP_388846.1|BSU09650	NP_415638.3|b1120	2.76e-27	103	7.37e-29	107
NP_388852.1|BSU09710	NP_414982.1|b0448	3.24e-149	439	4.34e-146	431
NP_388853.1|BSU09720	NP_414983.1|b0449	3.39e-113	350	2.34e-111	345
NP_388869.3|BSU09880	NP_415912.1|b1394	3.49e-33	118	1.36e-36	127
NP_388883.1|BSU10020	NP_415427.1|b0907	2.30e-94	283	5.39e-95	284
NP_388884.1|BSU10030	NP_415621.3|b1103	8.15e-15	63.5	3.71e-13	58.9
NP_388888.2|BSU10070	NP_415854.4|b1338	9.03e-38	138	1.55e-34	129
NP_388892.2|BSU10110	NP_417855.4|b3396	9.39e-65	227	4.04e-65	228
NP_388893.1|BSU10120	NP_418425.1|b3997	1.62e-79	244	1.51e-79	244
NP_388896.1|BSU10150	NP_414997.1|b0464	6.60e-11	56.2	2.46e-10	54.7
NP_388903.1|BSU10220	NP_418501.1|b4077	3.87e-148	425	9.09e-149	427
NP_388906.1|BSU10250	NP_418803.1|b4386	8.91e-55	179	8.45e-55	179
NP_388913.1|BSU10320	NP_417719.1|b3253	3.42e-98	290	2.21e-98	290
NP_388915.1|BSU10340	NP_418812.1|b4395	5.67e-25	94.0	3.20e-24	92.0
NP_388924.1|BSU10430	NP_417476.1|b3003	9.09e-135	380	1.18e-134	380
NP_388938.1|BSU10570	NP_415243.4|b0715	9.90e-14	68.6	8.64e-13	65.5
NP_388945.3|BSU10640	NP_414932.1|b0398	4.00e-34	127	2.85e-35	130
NP_388962.1|BSU10820	NP_416491.3|b1985	3.44e-41	151	8.34e-43	155
NP_388963.1|BSU10830	NP_414606.1|b0064	1.95e-12	63.2	6.47e-14	67.4
NP_388964.1|BSU10840	NP_416175.1|b1658	1.35e-56	184	4.56e-57	185
NP_388967.1|BSU10870	NP_417398.1|b2923	1.91e-16	72.0	6.28e-19	78.6
NP_388972.1|BSU10910	NP_417230.1|b2750	4.67e-73	216	1.44e-71	213
NP_388983.1|BSU11020	NP_414960.2|b0426	3.36e-19	76.6	1.00e-16	70.1
NP_388995.1|BSU11140	NP_415287.1|b0766	1.69e-33	120	1.13e-33	120
NP_388996.1|BSU11150	NP_418611.1|b4190	1.27e-28	106	1.45e-30	111
NP_389001.2|BSU11190	NP_418393.1|b3958	5.16e-64	203	5.90e-65	206
NP_389003.1|BSU11210	NP_418394.3|b3959	7.14e-37	128	8.60e-38	130
NP_389004.2|BSU11220	NP_416262.1|b1748	1.20e-89	273	1.32e-91	278
NP_389004.2|BSU11220	NP_417818.1|b3359	8.46e-93	281	3.69e-94	285
NP_389007.1|BSU11250	NP_414807.1|b0273	5.65e-62	197	1.21e-60	194
NP_389007.1|BSU11250	NP_418675.1|b4254	2.56e-63	201	1.54e-61	196
NP_389015.1|BSU11330	NP_415609.1|b1091	7.11e-86	258	5.89e-87	260
NP_389016.1|BSU11340	NP_415613.1|b1095	6.70e-159	451	1.55e-154	440
NP_389018.1|BSU11360	NP_417998.1|b3541	4.59e-96	285	4.25e-96	285
NP_389018.1|BSU11360	YP_025300.1|b1246	1.95e-97	288	2.12e-96	286
NP_389019.2|BSU11370	NP_415763.1|b1247	1.56e-111	324	2.96e-111	323
NP_389019.2|BSU11370	NP_417997.1|b3540	3.85e-107	313	4.48e-108	315
NP_389021.2|BSU11390	NP_415352.1|b0831	8.35e-72	221	4.71e-73	224
NP_389021.2|BSU11390	NP_418000.1|b3543	1.11e-71	222	6.20e-71	220
NP_389022.1|BSU11400	NP_415353.1|b0832	3.95e-59	188	6.55e-60	190
NP_389022.1|BSU11400	NP_416002.1|b1485	1.22e-59	189	8.80e-59	187
NP_389022.1|BSU11400	NP_417999.1|b3542	1.46e-61	194	3.81e-64	201
NP_389024.1|BSU11420	NP_417843.1|b3384	9.26e-121	348	1.87e-122	352
NP_389025.1|BSU11430	NP_415759.1|b1243	2.87e-88	279	8.19e-91	286
NP_389025.1|BSU11430	NP_415845.2|b1329	1.15e-89	283	1.26e-91	288
NP_389026.1|BSU11440	NP_415760.1|b1244	1.95e-98	289	2.89e-97	286
NP_389027.1|BSU11450	NP_415761.1|b1245	1.52e-79	241	3.95e-79	239
NP_389028.1|BSU11460	YP_025300.1|b1246	1.21e-98	293	3.42e-97	289
NP_389051.1|BSU11690	NP_418418.2|b3991	1.16e-73	222	7.00e-72	218
NP_389052.1|BSU11700	NP_418420.4|b3992	5.50e-38	133	1.30e-39	137
NP_389053.1|BSU11710	NP_416606.1|b2103	3.09e-58	184	1.99e-58	184
NP_389054.2|BSU11720	NP_415804.1|b1288	1.45e-86	255	1.37e-86	255
NP_389071.1|BSU11890	NP_415584.1|b1066	4.79e-29	103	6.72e-29	103
NP_389088.1|BSU12060	NP_415014.1|b0481	4.67e-33	112	2.70e-34	115
NP_389090.2|BSU12080	NP_414962.1|b0428	1.50e-64	203	1.58e-65	205
NP_389098.1|BSU12160	NP_418503.1|b4079	1.54e-142	439	2.05e-142	439
NP_389106.1|BSU12240	NP_415024.4|b0491	3.90e-45	149	2.73e-48	157
NP_389111.1|BSU12290	NP_415627.1|b1109	6.07e-45	157	8.68e-45	157
NP_389112.1|BSU12300	NP_417563.1|b3092	1.82e-178	505	3.88e-177	502
NP_389113.1|BSU12310	NP_418313.4|b3877	2.39e-97	297	1.15e-103	313
NP_389113.1|BSU12310	YP_026275.1|b3876	1.30e-101	308	5.56e-106	320
NP_389114.1|BSU12320	NP_415050.1|b0517	1.12e-85	259	9.55e-87	262
NP_389115.1|BSU12330	NP_416097.1|b1580	1.30e-79	243	3.80e-81	247
NP_389116.1|BSU12340	NP_418742.1|b4322	2.36e-72	227	5.29e-71	224
NP_389118.1|BSU12360	NP_418776.1|b4356	1.31e-56	190	1.24e-63	208
NP_389119.1|BSU12370	NP_418209.1|b3753	5.95e-54	177	2.77e-54	177
NP_389120.1|BSU12380	YP_025302.1|b1521	3.72e-142	414	1.97e-141	412
NP_389121.2|BSU12390	NP_417562.1|b3091	1.32e-217	607	1.73e-217	606
NP_389167.2|BSU12840	NP_417461.1|b2987	2.91e-33	125	4.71e-31	119
NP_389167.2|BSU12840	NP_417950.1|b3493	2.69e-32	122	1.21e-30	118
NP_389169.1|BSU12860	NP_417829.2|b3370	3.97e-43	154	2.59e-41	149
NP_389172.2|BSU12890	NP_416852.1|b2351	6.32e-79	240	3.15e-78	238
NP_389173.2|BSU12900	NP_417701.1|b3234	2.23e-51	177	2.80e-53	182
NP_389178.1|BSU12950	YP_025300.1|b1246	1.59e-103	304	6.82e-102	300
NP_389180.2|BSU12970	NP_415710.1|b1192	2.93e-33	121	4.91e-34	123
NP_389181.1|BSU12980	NP_415841.4|b1325	6.18e-22	92.0	2.69e-22	92.8
NP_389183.2|BSU13000	NP_415763.1|b1247	2.38e-118	342	6.39e-118	340
NP_389184.1|BSU13010	NP_415288.1|b0767	4.98e-33	122	1.63e-32	120
NP_389186.2|BSU13030	NP_415769.1|b1253	2.30e-13	60.8	6.28e-13	59.3
NP_389187.1|BSU13040	NP_417047.1|b2552	5.55e-95	287	3.16e-99	298
NP_389194.2|BSU13110	NP_415748.1|b1232	1.67e-77	234	1.58e-79	239
NP_389195.2|BSU13120	NP_414777.1|b0242	3.93e-81	249	3.28e-82	252
NP_389196.2|BSU13130	NP_414778.1|b0243	1.91e-116	343	2.30e-114	338
NP_389197.1|BSU13140	NP_415999.1|b1482	7.22e-13	58.9	5.14e-12	56.6
NP_389199.1|BSU13160	NP_415999.1|b1482	2.44e-12	57.4	3.33e-12	57.0
NP_389201.2|BSU13180	NP_418273.1|b3829	1.39e-210	609	6.80e-216	622
NP_389205.2|BSU13220	NP_415350.2|b0829	2.25e-41	154	2.05e-38	146
NP_389208.1|BSU13250	NP_415103.1|b0571	7.61e-55	172	1.24e-55	174
NP_389208.1|BSU13250	NP_416478.2|b1969	7.40e-57	177	1.18e-57	179
NP_389232.1|BSU13490	NP_416343.1|b1829	2.81e-70	216	1.02e-69	215
NP_389237.1|BSU13540	NP_415851.1|b1335	3.57e-28	100	1.54e-29	103
NP_389240.1|BSU13570	NP_414754.1|b0219	2.13e-39	134	1.95e-39	134
NP_389241.1|BSU13580	NP_416880.1|b2379	1.74e-91	278	2.37e-91	278
NP_389251.1|BSU13680	NP_416403.1|b1889	1.07e-10	57.8	4.77e-11	58.9
NP_389252.1|BSU13690	NP_416404.1|b1890	4.79e-18	79.0	3.99e-16	73.6
NP_389255.1|BSU13720	NP_414978.1|b0444	1.30e-89	260	3.63e-89	259
NP_389256.1|BSU13730	NP_417245.1|b2765	4.39e-16	67.0	4.24e-17	69.3
NP_389272.1|BSU13890	NP_415205.1|b0679	2.93e-146	438	6.21e-144	432
NP_389272.1|BSU13890	NP_415619.1|b1101	7.25e-142	421	1.45e-143	424
NP_389274.2|BSU13910	NP_416911.1|b2416	1.54e-185	531	3.32e-184	528
NP_389279.1|BSU13960	NP_417594.3|b3125	4.27e-61	192	4.54e-60	190
NP_389283.2|BSU14000	NP_415133.1|b0600	3.18e-46	160	7.64e-47	161
NP_389288.2|BSU14050	NP_414706.2|b0164	2.78e-30	112	1.29e-29	110
NP_389300.2|BSU14170	NP_418198.1|b3742	1.12e-08	48.1	7.09e-11	53.9
NP_389310.1|BSU14270	NP_418420.4|b3992	8.97e-42	143	8.66e-42	142
NP_389311.1|BSU14280	NP_415348.1|b0827	1.08e-51	176	2.61e-51	175
NP_389313.1|BSU14300	NP_415306.1|b0785	6.85e-21	80.5	1.54e-21	82.0
NP_389314.1|BSU14310	NP_415305.1|b0784	2.29e-09	46.2	7.89e-10	47.4
NP_389315.1|BSU14320	NP_415434.1|b0914	2.41e-96	303	1.13e-96	303
NP_389322.1|BSU14390	NP_416237.3|b1723	1.70e-39	137	2.51e-37	132
NP_389322.1|BSU14390	NP_416673.1|b2168	9.27e-40	138	8.87e-40	138
NP_389323.1|BSU14400	NP_416672.1|b2167	1.41e-105	328	4.48e-101	316
NP_389326.1|BSU14430	NP_415341.1|b0820	6.38e-176	504	1.34e-174	500
NP_389335.2|BSU14520	NP_418121.1|b3665	1.27e-103	322	1.00e-105	327
NP_389343.1|BSU14600	NP_414657.1|b0115	3.91e-65	217	3.53e-67	223
NP_389344.1|BSU14610	NP_414658.1|b0116	6.05e-136	397	3.52e-137	400
NP_389346.1|BSU14630	NP_414728.1|b0186	1.64e-29	119	3.42e-32	127
NP_389346.1|BSU14630	NP_418555.1|b4131	2.29e-28	115	2.99e-29	119
NP_389350.1|BSU14670	NP_417028.1|b2533	4.23e-44	147	4.35e-43	144
NP_389360.1|BSU14770	YP_026274.1|b3871	2.63e-238	668	1.82e-240	674
NP_389366.1|BSU14830	NP_416041.1|b1524	9.94e-72	221	2.89e-73	225
NP_389384.2|BSU15010	NP_417922.1|b3465	2.49e-23	89.0	3.86e-26	96.3
NP_389385.1|BSU15020	NP_418091.1|b3634	7.10e-46	144	6.52e-46	144
NP_389394.1|BSU15110	NP_414959.1|b0425	7.27e-17	76.3	1.98e-17	77.8
NP_389396.1|BSU15130	NP_414623.1|b0081	8.46e-25	90.1	3.33e-24	88.6
NP_389397.1|BSU15140	NP_414624.1|b0082	2.03e-81	246	9.48e-82	247
NP_389400.2|BSU15170	NP_414626.1|b0084	1.37e-61	212	2.37e-64	219
NP_389401.1|BSU15180	NP_414627.1|b0085	5.48e-99	304	4.61e-100	306
NP_389402.2|BSU15190	NP_414629.1|b0087	2.28e-84	256	9.19e-87	262
NP_389403.1|BSU15200	NP_414630.1|b0088	1.07e-54	185	9.32e-56	188
NP_389404.1|BSU15210	NP_414631.1|b0089	1.09e-77	242	4.66e-80	248
NP_389405.2|BSU15220	NP_414632.1|b0090	2.75e-47	161	2.91e-44	153
NP_389406.1|BSU15230	NP_418403.1|b3972	2.00e-18	81.3	6.58e-23	94.0
NP_389411.2|BSU15280	NP_414636.1|b0094	1.91e-71	228	1.56e-72	231
NP_389412.2|BSU15290	NP_414637.1|b0095	2.22e-111	328	1.82e-112	330
NP_389420.1|BSU15370	NP_417084.1|b2593	8.54e-32	115	3.53e-32	115
NP_389421.1|BSU15380	NP_417426.1|b2951	4.10e-31	111	3.88e-31	111
NP_389426.2|BSU15430	NP_414567.1|b0026	8.10e-276	788	1.05e-278	796
NP_389428.1|BSU15450	NP_414568.1|b0027	6.18e-21	80.9	7.83e-22	83.2
NP_389429.3|BSU15460	NP_417085.1|b2594	2.68e-77	236	1.09e-73	226
NP_389431.2|BSU15480	NP_416992.1|b2497	9.78e-117	345	1.04e-112	335
NP_389432.2|BSU15490	NP_418666.1|b4245	8.22e-42	144	2.02e-42	145
NP_389434.1|BSU15510	NP_414573.1|b0032	6.53e-103	305	1.12e-103	307
NP_389435.1|BSU15520	NP_414574.1|b0033	0.0	1009	0.0	1002
NP_389437.1|BSU15540	NP_415465.1|b0945	2.44e-15	72.4	1.58e-16	75.9
NP_389438.1|BSU15550	NP_415797.1|b1281	1.21e-49	160	5.75e-50	160
NP_389440.1|BSU15570	NP_417242.1|b2762	9.53e-28	103	1.30e-27	102
NP_389448.1|BSU15650	NP_418663.1|b4242	9.14e-93	310	3.70e-101	332
NP_389449.1|BSU15660	NP_418101.1|b3644	1.18e-37	132	9.60e-34	121
NP_389450.2|BSU15680	NP_418105.1|b3648	3.50e-50	159	1.32e-49	157
NP_389452.1|BSU15700	NP_418096.4|b3639	4.75e-92	280	9.87e-91	276
NP_389453.1|BSU15710	NP_418370.1|b3935	5.22e-133	410	8.14e-138	422
NP_389454.1|BSU15720	NP_417745.1|b3287	4.18e-39	127	1.02e-39	129
NP_389455.1|BSU15730	NP_417746.1|b3288	5.61e-86	258	5.17e-86	258
NP_389456.1|BSU15740	NP_417747.1|b3289	1.23e-59	198	1.10e-59	198
NP_389457.1|BSU15750	NP_417012.1|b2517	3.01e-78	242	5.90e-78	241
NP_389460.1|BSU15780	NP_418585.4|b4161	1.05e-48	162	9.77e-51	168
NP_389461.1|BSU15790	NP_417845.1|b3386	3.20e-76	226	4.37e-76	226
NP_389464.1|BSU15820	NP_418094.1|b3637	4.98e-09	44.7	4.11e-09	45.1
NP_389469.1|BSU15870	NP_418109.1|b3652	9.73e-128	391	3.29e-128	392
NP_389471.1|BSU15890	NP_415608.2|b1090	2.34e-64	204	4.61e-64	204
NP_389472.1|BSU15900	NP_415610.1|b1092	5.49e-82	248	5.81e-78	237
NP_389473.1|BSU15910	NP_415611.1|b1093	1.71e-80	239	8.39e-78	232
NP_389474.1|BSU15920	NP_415612.1|b1094	3.29e-23	81.3	8.85e-23	80.1
NP_389475.1|BSU15930	NP_417062.1|b2567	2.60e-40	135	1.55e-40	136
NP_389480.1|BSU15980	NP_417101.1|b2610	2.69e-159	455	3.60e-159	454
NP_389481.1|BSU15990	NP_417100.1|b2609	7.65e-19	70.9	4.57e-19	71.2
NP_389484.1|BSU16020	NP_417099.4|b2608	1.18e-20	81.3	5.37e-22	84.7
NP_389485.1|BSU16030	NP_417098.1|b2607	8.20e-78	232	9.87e-79	234
NP_389486.2|BSU16040	NP_417097.1|b2606	7.98e-41	128	3.01e-40	127
NP_389488.1|BSU16060	NP_414725.1|b0183	7.25e-50	159	4.63e-51	162
NP_389491.1|BSU16090	NP_415256.1|b0728	3.34e-153	434	5.90e-151	429
NP_389492.1|BSU16100	NP_415257.1|b0729	2.03e-130	369	2.22e-131	372
NP_389494.1|BSU16120	NP_415790.1|b1274	9.22e-160	479	4.60e-165	493
NP_389497.1|BSU16150	NP_418367.1|b3932	8.01e-59	179	1.55e-60	183
NP_389498.1|BSU16160	NP_418366.1|b3931	3.28e-153	440	8.86e-155	444
NP_389500.1|BSU16180	NP_415591.1|b1073	2.23e-08	46.6	2.87e-10	51.6
NP_389501.1|BSU16190	NP_415592.1|b1074	1.30e-27	97.1	5.40e-28	97.8
NP_389504.1|BSU16220	NP_416449.1|b1939	4.20e-56	182	8.88e-58	187
NP_389506.2|BSU16240	NP_416451.1|b1941	5.02e-130	380	1.11e-128	377
NP_389511.2|BSU16290	NP_415596.1|b1078	3.65e-50	162	1.07e-54	174
NP_389513.1|BSU16310	NP_416455.1|b1945	9.45e-36	129	9.89e-42	145
NP_389515.1|BSU16330	NP_416396.1|b1882	5.61e-20	76.3	5.60e-20	76.3
NP_389517.1|BSU16350	NP_416458.1|b1948	3.01e-67	204	2.06e-70	212
NP_389518.1|BSU16360	NP_416459.1|b1949	8.61e-24	83.6	3.24e-23	82.0
NP_389519.2|BSU16370	NP_416460.1|b1950	2.80e-21	87.0	3.43e-19	81.3
NP_389520.1|BSU16380	NP_416394.1|b1880	1.08e-70	223	5.36e-71	223
NP_389521.2|BSU16390	NP_416393.1|b1879	1.51e-164	486	1.61e-163	483
NP_389524.2|BSU16420	NP_416397.1|b1883	8.93e-79	242	2.03e-76	236
NP_389525.2|BSU16430	NP_416402.1|b1888	3.01e-118	365	1.24e-123	379
NP_389529.1|BSU16470	NP_416432.3|b1922	5.80e-47	153	6.41e-48	155
NP_389531.1|BSU16490	NP_414711.1|b0169	2.90e-83	246	4.91e-86	253
NP_389532.1|BSU16500	NP_414712.1|b0170	1.79e-78	237	8.02e-79	238
NP_389533.2|BSU16510	NP_414713.1|b0171	8.17e-74	221	8.19e-76	226
NP_389534.1|BSU16520	NP_414714.1|b0172	1.07e-54	169	2.15e-56	173
NP_389535.1|BSU16530	NP_414716.1|b0174	3.94e-72	218	4.07e-71	216
NP_389536.1|BSU16540	NP_414717.2|b0175	6.58e-31	113	8.28e-33	118
NP_389537.2|BSU16550	NP_414715.1|b0173	1.92e-97	293	1.07e-93	283
NP_389538.1|BSU16560	NP_414718.1|b0176	3.13e-45	159	7.92e-50	172
NP_389539.1|BSU16570	NP_414736.1|b0194	4.64e-190	542	9.48e-192	546
NP_389541.1|BSU16590	NP_417639.6|b3170	2.72e-23	86.7	4.34e-24	88.6
NP_389547.1|BSU16650	NP_417636.1|b3167	1.10e-22	83.2	1.16e-22	83.2
NP_389548.1|BSU16660	NP_417635.1|b3166	7.55e-54	175	1.90e-57	184
NP_389549.1|BSU16670	NP_414566.1|b0025	1.09e-51	170	1.51e-54	177
NP_389550.1|BSU16680	NP_417634.1|b3165	2.12e-31	102	1.14e-30	100
NP_389551.1|BSU16690	NP_417633.4|b3164	4.94e-228	650	8.13e-229	652
NP_389557.1|BSU16750	NP_416822.1|b2319	3.11e-52	173	2.17e-51	171
NP_389559.1|BSU16770	NP_416973.1|b2478	2.54e-82	247	2.58e-84	252
NP_389563.1|BSU16810	NP_416604.1|b2101	3.92e-24	94.0	6.83e-26	98.6
NP_389574.2|BSU16920	NP_416422.1|b1912	8.73e-27	97.8	7.65e-27	97.8
NP_389576.2|BSU16940	NP_417179.1|b2699	7.41e-144	408	3.19e-147	416
NP_389581.1|BSU16990	NP_418073.1|b3616	7.11e-114	331	4.58e-114	332
NP_389582.1|BSU17000	NP_418074.1|b3617	4.07e-99	297	3.40e-100	300
NP_389583.1|BSU17010	NP_415194.1|b0661	2.23e-124	369	6.84e-125	370
NP_389586.2|BSU17040	NP_417213.1|b2733	9.36e-191	565	1.00e-195	578
NP_389589.1|BSU17080	NP_414847.3|b0313	1.02e-12	61.2	2.50e-14	65.5
NP_389611.1|BSU17290	NP_415075.1|b0543	1.05e-23	85.1	9.18e-24	85.1
NP_389615.2|BSU17330	NP_418592.1|b4171	2.07e-62	197	1.94e-62	197
NP_389619.1|BSU17370	NP_417160.1|b2674	9.03e-17	68.6	8.78e-17	68.6
NP_389620.1|BSU17380	NP_417161.1|b2675	4.41e-207	596	5.01e-211	606
NP_389621.1|BSU17390	NP_417162.1|b2676	1.36e-85	258	6.93e-85	256
NP_389625.2|BSU17430	NP_418594.1|b4173	8.88e-83	257	2.99e-83	258
NP_389628.1|BSU17460	NP_418306.1|b3870	1.08e-105	318	2.66e-106	320
NP_389634.1|BSU17520	NP_416101.1|b1584	2.14e-10	53.9	1.14e-10	54.7
NP_389639.2|BSU17570	NP_416133.1|b1616	2.18e-88	274	2.43e-86	269
NP_389640.2|BSU17580	NP_414805.1|b0271	4.64e-218	611	1.64e-215	604
NP_389642.2|BSU17600	NP_418022.1|b3565	1.55e-162	462	5.76e-162	461
NP_389643.1|BSU17610	NP_418021.1|b3564	2.59e-98	302	1.75e-94	292
NP_389646.1|BSU17640	NP_418477.1|b4053	3.34e-47	162	2.83e-47	162
NP_389668.1|BSU17850	NP_418467.1|b4043	1.16e-32	114	9.56e-34	116
NP_389672.1|BSU17890	NP_416960.1|b2465	5.46e-206	590	4.61e-212	606
NP_389672.1|BSU17890	YP_026188.1|b2935	2.91e-215	614	3.42e-221	629
NP_389683.1|BSU18000	NP_415792.1|b1276	0.0	1020	0.0	1017
NP_389684.1|BSU18010	NP_416699.1|b2195	4.21e-13	61.2	3.01e-14	64.3
NP_389689.1|BSU18070	NP_417531.1|b3059	1.76e-18	76.6	1.08e-21	85.1
NP_389690.1|BSU18080	NP_415485.4|b0965	1.20e-27	96.7	5.66e-28	97.4
NP_389694.1|BSU18120	NP_414548.1|b0007	1.87e-111	334	9.93e-114	340
NP_389700.1|BSU18180	NP_415752.1|b1236	1.57e-71	220	8.40e-71	218
NP_389704.1|BSU18220	NP_415911.1|b1393	5.46e-47	154	7.02e-47	154
NP_389707.1|BSU18250	NP_416216.5|b1701	7.28e-79	255	2.40e-80	259
NP_389708.1|BSU18260	NP_416210.4|b1695	3.18e-57	188	3.07e-61	199
NP_389710.1|BSU18280	NP_416008.1|b1491	2.25e-106	322	3.59e-106	321
NP_389712.1|BSU18300	NP_415118.1|b0586	1.22e-104	358	4.09e-100	345
NP_389717.1|BSU18350	NP_417649.1|b3182	1.68e-36	137	3.69e-39	145
NP_389723.1|BSU18410	NP_417904.1|b3447	1.82e-131	394	4.15e-129	387
NP_389725.1|BSU18430	NP_418475.1|b4051	6.29e-18	80.1	9.16e-17	76.6
NP_389726.2|BSU18440	NP_417680.1|b3213	2.64e-89	278	6.95e-92	285
NP_389727.2|BSU18450	NP_417679.2|b3212	0.0	1172	0.0	1182
NP_389730.2|BSU18480	NP_414920.1|b0386	6.72e-42	142	9.26e-40	137
NP_389737.1|BSU18550	NP_417283.2|b2803	9.48e-29	115	4.65e-29	116
NP_389738.1|BSU18560	NP_417388.1|b2913	6.53e-34	126	7.23e-34	126
NP_389739.2|BSU18570	NP_415414.4|b0894	6.18e-77	259	1.38e-78	264
NP_389747.1|BSU18660	YP_025310.1|b1931	3.73e-18	77.0	4.71e-19	79.3
NP_389758.1|BSU18770	NP_418378.4|b3943	8.42e-29	108	5.80e-29	109
NP_389801.1|BSU19200	NP_418125.1|b3669	8.68e-29	103	3.30e-31	109
NP_389803.1|BSU19220	YP_026263.3|b3822	2.56e-143	425	1.09e-144	429
NP_389804.1|BSU19230	NP_415930.1|b1412	4.18e-30	107	5.29e-30	107
NP_389813.1|BSU19310	NP_414846.1|b0312	1.11e-141	413	1.32e-139	408
NP_389813.1|BSU19310	NP_415816.1|b1300	1.35e-138	405	2.60e-135	397
NP_389813.1|BSU19310	NP_415903.4|b1385	2.02e-144	421	1.73e-142	416
NP_389818.2|BSU19360	NP_415255.1|b0727	5.45e-108	321	1.53e-109	325
NP_389819.3|BSU19370	NP_415254.1|b0726	2.15e-217	639	2.79e-217	639
NP_389822.1|BSU19400	NP_416163.1|b1646	6.03e-13	61.2	3.56e-13	61.6
NP_389826.1|BSU19440	YP_025307.1|b1663	1.16e-84	264	2.07e-88	274
NP_389830.2|BSU19480	YP_026262.1|b3819	8.68e-70	215	3.20e-69	214
NP_389833.1|BSU19520	YP_026217.1|b3415	2.20e-141	409	1.50e-138	401
NP_389844.1|BSU19630	NP_418801.1|b4384	1.61e-93	271	2.67e-94	273
NP_389852.1|BSU19710	NP_418392.1|b3957	9.52e-25	102	1.22e-23	98.6
NP_389854.1|BSU19730	NP_416725.1|b2221	1.97e-69	209	1.33e-71	214
NP_389931.1|BSU20490	YP_025310.1|b1931	2.47e-16	72.0	4.47e-19	79.3
NP_390051.1|BSU21680	NP_416292.1|b1778	3.33e-42	134	3.15e-44	139
NP_390052.1|BSU21690	NP_418640.1|b4219	5.44e-43	139	6.84e-42	137
NP_390060.1|BSU21770	NP_418220.1|b3772	5.07e-78	248	1.13e-77	247
NP_390062.1|BSU21790	NP_417375.1|b2899	2.10e-59	183	1.08e-61	189
NP_390064.1|BSU21810	NP_414590.1|b0048	3.69e-45	143	1.85e-44	141
NP_390065.1|BSU21820	NP_417304.1|b2827	4.72e-135	379	3.09e-135	379
NP_390070.2|BSU21870	YP_026248.1|b3771	5.86e-182	523	8.92e-179	515
NP_390072.1|BSU21890	NP_416471.1|b1962	3.36e-22	87.4	3.64e-21	84.7
NP_390073.1|BSU21900	NP_416225.1|b1710	3.99e-45	143	4.24e-45	143
NP_390074.2|BSU21910	NP_418437.1|b4013	1.41e-101	297	2.04e-103	301
NP_390081.1|BSU21980	NP_417928.1|b3471	1.98e-11	58.5	8.90e-09	50.8
NP_390082.1|BSU21990	NP_414750.1|b0214	3.03e-09	49.3	1.19e-10	53.1
NP_390088.1|BSU22060	NP_417364.2|b2888	3.65e-111	333	9.35e-112	334
NP_390091.1|BSU22090	NP_418345.2|b3909	1.29e-111	324	8.93e-109	317
NP_390092.1|BSU22100	NP_416364.1|b1850	1.00e-26	98.6	1.31e-27	100
NP_390093.1|BSU22110	NP_416286.4|b1772	5.18e-25	99.8	8.90e-25	99.0
NP_390095.1|BSU22130	NP_417320.1|b2843	4.54e-91	268	4.89e-90	265
NP_390096.1|BSU22140	NP_417319.1|b2842	9.32e-87	255	1.31e-88	260
NP_390105.1|BSU22230	NP_416912.1|b2417	2.76e-39	128	5.89e-38	125
NP_390113.1|BSU22320	NP_417855.4|b3396	9.54e-63	225	1.82e-65	233
NP_390115.1|BSU22340	NP_416150.1|b1633	3.94e-54	169	1.76e-54	170
NP_390117.1|BSU22360	NP_415450.1|b0930	1.75e-86	268	1.60e-87	271
NP_390118.1|BSU22370	NP_416793.1|b2290	4.63e-47	162	6.18e-47	162
NP_390121.1|BSU22400	NP_416322.1|b1808	2.12e-69	240	2.76e-70	242
NP_390122.1|BSU22410	NP_414673.1|b0131	1.19e-33	111	6.26e-33	109
NP_390123.1|BSU22420	NP_414675.1|b0133	5.03e-68	210	1.02e-69	214
NP_390124.1|BSU22430	NP_414676.1|b0134	3.97e-79	237	2.48e-79	238
NP_390125.1|BSU22440	NP_418404.1|b3973	2.43e-28	108	1.17e-29	112
NP_390127.1|BSU22460	NP_416548.1|b2044	1.61e-14	71.2	3.59e-16	76.3
NP_390129.1|BSU22480	NP_415483.2|b0963	7.84e-40	128	3.26e-39	126
NP_390130.1|BSU22490	NP_414572.1|b0031	1.06e-27	104	5.47e-25	97.4
NP_390141.1|BSU22600	NP_415428.1|b0908	4.01e-38	140	1.36e-37	138
NP_390143.2|BSU22620	NP_416525.1|b2021	1.39e-36	132	6.62e-37	133
NP_390144.1|BSU22630	NP_415776.1|b1260	2.36e-40	137	6.13e-40	136
NP_390145.2|BSU22640	NP_415777.1|b1261	2.44e-149	426	6.42e-149	424
NP_390149.1|BSU22680	NP_415780.1|b1264	1.40e-66	221	2.36e-68	225
NP_390151.1|BSU22700	NP_417848.1|b3389	9.73e-80	245	1.28e-79	245
NP_390152.3|BSU22710	NP_416832.1|b2329	3.89e-55	182	1.36e-58	191
NP_390153.2|BSU22720	NP_416398.1|b1884	7.00e-30	110	4.75e-32	116
NP_390154.1|BSU22730	NP_417013.1|b2518	4.60e-45	141	2.35e-44	139
NP_390155.1|BSU22740	NP_417654.1|b3187	4.54e-52	172	1.09e-51	171
NP_390156.1|BSU22750	YP_026269.1|b3833	1.31e-48	157	1.16e-52	167
NP_390159.1|BSU22780	NP_416658.1|b2153	6.04e-33	114	5.93e-34	117
NP_390160.1|BSU22790	NP_414974.1|b0440	1.49e-32	105	9.08e-31	101
NP_390160.1|BSU22790	NP_418428.1|b4000	5.20e-33	107	1.11e-31	103
NP_390164.1|BSU22830	NP_418065.1|b3608	1.96e-83	253	2.53e-83	253
NP_390165.1|BSU22840	NP_417006.2|b2511	6.15e-105	317	5.09e-104	315
NP_390170.1|BSU22890	NP_415430.1|b0910	1.17e-55	174	6.01e-58	180
NP_390177.2|BSU22960	NP_416275.1|b1761	4.56e-47	164	6.21e-45	159
NP_390189.1|BSU23080	NP_416208.1|b1693	1.76e-84	249	6.51e-84	248
NP_390193.2|BSU23120	NP_414933.1|b0399	2.67e-56	176	8.36e-57	177
NP_390193.2|BSU23120	NP_416583.1|b2079	6.70e-54	171	6.23e-54	171
NP_390197.2|BSU23160	NP_415785.1|b1269	1.62e-39	135	3.54e-43	145
NP_390197.2|BSU23160	NP_418446.1|b4022	9.39e-38	130	1.48e-41	140
NP_390206.1|BSU23250	NP_414949.1|b0415	3.39e-56	170	2.00e-52	160
NP_390208.1|BSU23270	NP_416179.1|b1662	3.38e-34	118	2.90e-38	129
NP_390209.1|BSU23280	NP_414948.1|b0414	4.62e-93	280	6.79e-95	284
NP_390219.1|BSU23380	NP_417315.1|b2838	7.78e-54	182	6.92e-54	182
NP_390229.1|BSU23480	NP_415360.1|b0839	6.04e-62	201	3.21e-65	210
NP_390230.1|BSU23490	NP_416902.1|b2407	5.26e-81	242	8.75e-82	244
NP_390231.2|BSU23500	NP_418800.1|b4383	2.74e-105	313	3.28e-106	316
NP_390232.2|BSU23510	NP_417370.1|b2894	6.10e-81	244	7.39e-79	238
NP_390233.2|BSU23520	NP_415209.1|b0683	2.57e-21	81.3	1.51e-22	84.3
NP_390238.2|BSU23570	NP_418562.4|b4139	1.53e-154	445	5.02e-155	446
NP_390239.1|BSU23580	NP_416281.1|b1767	2.14e-51	170	1.30e-48	163
NP_390242.1|BSU23610	NP_416962.1|b2467	1.22e-15	68.6	7.53e-19	77.0
NP_390252.1|BSU23710	NP_415702.1|b1184	4.24e-27	108	2.17e-27	109
NP_390257.2|BSU23760	NP_418405.1|b3974	1.10e-99	293	6.25e-101	296
NP_390258.2|BSU23770	NP_416867.1|b2366	4.28e-166	472	3.18e-165	469
NP_390259.1|BSU23780	NP_415026.1|b0493	3.82e-30	110	2.76e-29	108
NP_390259.1|BSU23780	NP_416057.1|b1539	1.16e-31	114	4.23e-30	110
NP_390261.1|BSU23800	NP_414920.1|b0386	1.54e-41	141	8.27e-40	136
NP_390263.1|BSU23820	NP_416167.1|b1650	2.31e-42	147	1.59e-43	150
NP_390265.1|BSU23840	NP_416771.4|b2268	4.36e-101	296	8.68e-103	300
NP_390266.2|BSU23850	NP_416366.1|b1852	1.79e-119	356	2.97e-120	358
NP_390267.2|BSU23860	NP_416533.1|b2029	1.56e-240	662	4.15e-240	661
NP_390268.2|BSU23870	NP_414766.1|b0231	9.27e-62	200	7.30e-62	200
NP_390276.1|BSU23960	NP_415330.1|b0809	2.50e-92	268	3.03e-95	276
NP_390276.1|BSU23960	NP_416427.1|b1917	4.37e-88	258	2.24e-90	264
NP_390277.1|BSU23970	NP_415186.1|b0653	1.23e-41	138	2.34e-41	137
NP_390278.1|BSU23980	NP_415332.1|b0811	6.07e-39	133	7.44e-43	143
NP_390292.1|BSU24120	NP_414865.1|b0331	1.46e-74	228	2.36e-75	229
NP_390293.2|BSU24130	NP_414868.1|b0334	6.53e-211	588	2.51e-210	587
NP_390294.1|BSU24140	NP_414867.1|b0333	3.20e-75	235	8.04e-79	244
NP_390295.2|BSU24150	NP_414581.1|b0039	1.04e-52	176	1.57e-55	184
NP_390297.1|BSU24170	NP_416728.1|b2224	2.63e-110	326	4.49e-108	320
NP_390297.1|BSU24170	NP_417321.2|b2844	1.16e-108	322	1.53e-108	321
NP_390299.2|BSU24190	NP_416930.1|b2435	3.35e-21	85.9	6.09e-22	88.2
NP_390304.2|BSU24240	YP_026172.1|b2616	1.19e-92	292	1.06e-92	292
NP_390305.1|BSU24250	NP_417704.1|b3237	2.30e-11	55.5	3.12e-11	55.1
NP_390307.1|BSU24270	NP_414954.1|b0420	4.37e-184	531	3.20e-183	529
NP_390308.2|BSU24280	NP_414955.1|b0421	5.07e-66	206	6.73e-66	205
NP_390309.2|BSU24290	NP_414956.1|b0422	7.28e-15	60.5	3.69e-14	58.5
NP_390311.1|BSU24310	NP_415062.1|b0529	6.84e-95	278	3.97e-96	281
NP_390312.2|BSU24320	NP_414950.1|b0416	3.66e-20	77.4	9.08e-21	79.0
NP_390314.2|BSU24340	NP_417722.1|b3256	7.08e-177	499	4.01e-178	503
NP_390315.1|BSU24350	NP_417721.1|b3255	1.58e-27	97.8	1.81e-25	92.4
NP_390325.2|BSU24450	NP_418571.1|b4147	8.65e-47	149	4.07e-47	149
NP_390326.1|BSU24460	NP_416886.1|b2385	3.47e-86	261	1.86e-85	259
NP_390337.2|BSU24570	NP_417381.1|b2905	5.18e-80	246	4.31e-81	249
NP_390357.2|BSU24770	NP_416990.1|b2495	1.59e-12	57.0	6.43e-14	60.5
NP_390359.1|BSU24790	NP_415447.1|b0927	3.73e-42	139	8.86e-43	140
NP_390365.2|BSU24850	NP_417689.4|b3222	4.74e-31	115	1.50e-30	114
NP_390369.1|BSU24890	NP_417387.3|b2912	1.13e-25	94.7	3.11e-24	90.9
NP_390374.1|BSU24950	NP_418181.1|b3725	1.27e-101	293	4.08e-102	295
NP_390375.1|BSU24960	NP_418181.1|b3725	1.15e-104	301	1.02e-104	301
NP_390376.2|BSU24970	NP_418182.1|b3726	1.12e-28	108	7.56e-27	103
NP_390377.2|BSU24980	NP_418183.1|b3727	2.30e-32	119	8.16e-33	120
NP_390381.3|BSU25020	NP_418344.3|b3908	4.09e-83	242	9.56e-84	244
NP_390386.1|BSU25070	NP_417010.1|b2515	4.24e-110	324	1.20e-111	328
NP_390392.1|BSU25130	NP_416664.1|b2159	2.78e-41	141	6.86e-41	140
NP_390395.2|BSU25160	NP_414570.1|b0029	6.92e-57	183	2.09e-58	187
NP_390399.2|BSU25200	NP_417221.1|b2741	1.97e-73	228	6.52e-76	234
NP_390401.2|BSU25230	NP_414921.2|b0387	7.10e-15	65.1	5.75e-16	67.8
NP_390402.1|BSU25240	NP_416218.1|b1703	2.16e-19	82.4	1.08e-19	83.2
NP_390404.2|BSU25260	NP_418016.1|b3559	7.75e-132	401	2.87e-131	400
NP_390405.1|BSU25270	NP_418017.1|b3560	6.14e-134	379	4.79e-133	376
NP_390407.1|BSU25290	NP_417061.1|b2566	6.63e-77	234	3.08e-77	234
NP_390410.2|BSU25320	NP_415192.1|b0659	1.39e-21	82.4	5.02e-21	80.9
NP_390412.2|BSU25340	NP_415193.2|b0660	2.07e-91	273	6.45e-93	277
NP_390422.1|BSU25440	NP_417421.4|b2946	4.37e-28	104	3.26e-31	112
NP_390423.2|BSU25450	NP_417725.1|b3259	1.45e-39	137	1.88e-38	134
NP_390424.2|BSU25460	NP_414556.1|b0015	1.27e-101	302	3.35e-101	301
NP_390425.1|BSU25470	NP_414555.1|b0014	1.99e-230	649	1.46e-232	655
NP_390428.2|BSU25500	NP_417430.1|b2955	4.13e-56	185	3.96e-60	196
NP_390429.1|BSU25510	NP_417064.1|b2569	9.86e-261	725	2.04e-264	734
NP_390433.2|BSU25550	NP_414564.1|b0023	2.29e-13	57.0	4.57e-15	61.2
NP_390435.1|BSU25570	NP_415433.4|b0913	1.72e-21	96.7	4.90e-29	120
NP_390440.1|BSU25620	NP_415170.4|b0637	4.74e-24	85.9	7.87e-24	85.1
NP_390442.1|BSU25640	NP_415172.1|b0639	5.41e-38	127	3.18e-37	125
NP_390443.1|BSU25650	NP_417647.1|b3180	9.89e-19	71.2	9.29e-19	71.2
NP_390444.2|BSU25660	NP_416207.1|b1692	1.33e-45	152	1.39e-44	149
NP_390518.2|BSU26410	NP_418454.1|b4030	4.18e-26	92.8	1.91e-26	93.6
NP_390524.2|BSU26470	NP_414588.1|b0046	1.04e-39	130	1.38e-39	129
NP_390524.2|BSU26470	NP_417810.1|b3351	1.84e-39	129	2.80e-41	134
NP_390527.1|BSU26500	NP_417927.1|b3470	7.52e-10	47.4	2.14e-09	46.2
NP_390542.1|BSU26650	NP_415273.1|b0752	3.50e-68	212	8.22e-69	214
NP_390544.2|BSU26670	NP_416043.1|b1526	9.88e-52	169	6.44e-52	169
NP_390549.1|BSU26720	NP_415409.1|b0889	1.29e-27	98.2	6.28e-28	99.0
NP_390560.1|BSU26830	NP_416482.1|b1973	2.74e-61	189	5.46e-62	191
NP_390561.1|BSU26840	NP_418713.1|b4293	2.71e-09	50.8	1.30e-09	51.6
NP_390562.2|BSU26850	NP_414953.2|b0419	2.29e-53	175	5.39e-54	176
NP_390565.2|BSU26880	NP_415290.1|b0769	1.05e-67	214	2.12e-69	218
NP_390574.2|BSU26970	NP_415141.1|b0608	1.10e-98	296	1.12e-98	296
NP_390579.2|BSU27010	NP_414859.1|b0325	1.42e-118	343	2.15e-117	340
NP_390582.1|BSU27040	NP_416333.4|b1819	4.29e-117	334	2.50e-118	337
NP_390583.1|BSU27050	NP_416332.1|b1818	1.51e-92	271	1.12e-91	269
NP_390584.1|BSU27060	NP_417602.4|b3133	1.59e-28	100	1.13e-30	105
NP_390588.1|BSU27100	NP_416312.1|b1798	1.08e-19	80.5	4.81e-22	86.7
NP_390598.1|BSU27200	NP_415424.1|b0904	8.52e-31	113	4.51e-30	111
NP_390598.1|BSU27200	NP_416987.1|b2492	5.96e-30	110	2.30e-28	106
NP_390600.1|BSU27220	NP_418503.1|b4079	2.06e-136	423	1.96e-136	423
NP_390603.1|BSU27250	NP_418374.1|b3939	2.56e-99	297	1.89e-101	302
NP_390605.1|BSU27270	NP_414701.1|b0159	8.05e-87	254	4.58e-88	257
NP_390610.1|BSU27320	NP_417648.4|b3181	3.57e-37	122	3.62e-39	127
NP_390611.1|BSU27330	NP_416570.2|b2066	3.27e-74	220	1.32e-75	224
NP_390612.1|BSU27340	NP_416585.1|b2081	1.02e-66	216	4.78e-68	220
NP_390615.1|BSU27370	NP_415615.1|b1097	5.31e-36	130	3.15e-39	139
NP_390617.1|BSU27390	NP_417424.1|b2949	2.83e-21	80.5	1.86e-21	80.9
NP_390618.1|BSU27410	NP_417177.1|b2697	9.16e-261	746	1.03e-253	728
NP_390620.1|BSU27430	NP_415185.1|b0652	2.03e-99	286	6.20e-98	283
NP_390620.1|BSU27430	NP_417737.1|b3271	6.64e-103	296	6.80e-105	301
NP_390621.1|BSU27440	NP_415384.1|b0863	7.99e-31	112	1.62e-32	116
NP_390627.3|BSU27500	NP_415651.4|b1133	1.26e-144	411	1.43e-145	414
NP_390629.2|BSU27510	YP_026169.1|b2530	7.14e-98	294	5.65e-97	291
NP_390630.2|BSU27520	NP_417026.1|b2531	7.84e-20	77.4	3.37e-19	75.9
NP_390631.1|BSU27530	NP_415412.1|b0892	7.02e-88	271	6.04e-86	266
NP_390632.3|BSU27540	NP_417292.1|b2812	1.86e-49	160	6.48e-50	162
NP_390633.1|BSU27550	NP_416380.1|b1866	3.76e-211	598	4.94e-211	597
NP_390634.1|BSU27560	NP_417009.1|b2514	8.89e-119	350	2.06e-119	351
NP_390637.2|BSU27590	NP_418323.1|b3887	5.69e-37	120	3.56e-38	123
NP_390638.2|BSU27600	NP_418107.1|b3650	1.82e-181	531	4.93e-189	551
NP_390639.1|BSU27610	NP_415002.1|b0469	1.89e-58	177	6.63e-59	179
NP_390640.1|BSU27620	NP_417368.1|b2892	8.91e-77	256	8.40e-80	264
NP_390648.2|BSU27700	NP_414941.1|b0407	1.08e-09	48.1	3.52e-09	47.0
NP_390649.1|BSU27710	NP_414940.1|b0406	1.83e-153	434	1.36e-152	432
NP_390650.1|BSU27720	NP_414939.1|b0405	1.58e-99	295	1.08e-99	295
NP_390652.1|BSU27740	NP_416375.1|b1861	1.40e-29	105	2.38e-30	107
NP_390660.1|BSU27820	NP_416378.1|b1864	5.06e-71	214	9.11e-74	221
NP_390664.1|BSU27860	NP_414651.1|b0109	8.56e-62	194	3.25e-61	193
NP_390665.1|BSU27870	NP_417069.1|b2574	1.53e-90	285	1.03e-94	295
NP_390668.1|BSU27900	NP_417090.1|b2599	1.51e-34	125	9.90e-34	124
NP_390670.1|BSU27920	NP_417650.1|b3183	1.82e-102	307	1.54e-102	307
NP_390672.1|BSU27940	NP_417652.1|b3185	1.47e-27	93.2	3.54e-27	92.0
NP_390674.1|BSU27960	NP_417653.1|b3186	6.63e-27	92.4	3.09e-27	93.2
NP_390677.1|BSU27990	NP_415693.1|b1175	2.97e-75	227	4.28e-77	232
NP_390681.2|BSU28030	NP_417717.2|b3251	1.71e-128	368	4.04e-129	370
NP_390682.1|BSU28040	NP_418095.4|b3638	3.86e-46	150	1.37e-45	148
NP_390683.1|BSU28050	NP_417714.1|b3248	2.83e-48	153	3.13e-47	150
NP_390685.2|BSU28070	NP_417446.4|b2972	3.55e-15	70.1	9.39e-21	85.5
NP_390686.1|BSU28080	NP_416818.1|b2315	4.24e-44	156	1.99e-45	159
NP_390687.2|BSU28090	NP_418679.1|b4258	6.94e-264	757	1.91e-266	763
NP_390690.1|BSU28120	NP_414696.1|b0154	1.56e-167	474	8.78e-169	477
NP_390691.1|BSU28130	NP_414903.4|b0369	2.12e-100	295	2.25e-99	293
NP_390693.1|BSU28150	YP_026260.1|b3805	5.61e-82	248	2.28e-83	251
NP_390695.1|BSU28170	NP_415728.1|b1210	1.51e-85	265	1.42e-84	263
NP_390697.1|BSU28190	NP_418301.3|b3865	1.53e-38	129	2.70e-36	123
NP_390698.1|BSU28200	NP_414973.1|b0439	2.18e-301	842	5.07e-302	843
NP_390700.2|BSU28220	NP_414972.1|b0438	1.03e-179	504	1.08e-183	514
NP_390701.1|BSU28230	NP_414970.1|b0436	7.29e-60	198	2.52e-65	212
NP_390703.1|BSU28250	NP_414613.1|b0071	2.75e-62	189	1.04e-61	187
NP_390704.1|BSU28260	NP_414614.1|b0072	5.20e-206	575	2.58e-203	568
NP_390705.2|BSU28270	NP_414615.4|b0073	1.53e-120	350	1.23e-121	352
NP_390706.1|BSU28280	NP_414616.1|b0074	2.41e-144	422	4.53e-144	421
NP_390708.2|BSU28300	NP_414620.1|b0078	2.89e-30	105	1.00e-32	111
NP_390709.1|BSU28310	YP_025294.2|b0077	1.86e-187	536	4.30e-188	538
NP_390711.1|BSU28330	NP_416442.1|b1932	1.10e-54	166	1.87e-55	168
NP_390714.1|BSU28360	NP_417429.1|b2954	6.50e-52	162	5.25e-53	165
NP_390715.1|BSU28370	YP_009518822.1|b3643	3.39e-86	253	8.35e-86	251
NP_390717.2|BSU28390	NP_418402.2|b3967	1.33e-31	115	2.63e-30	112
NP_390721.1|BSU28430	NP_418577.1|b4153	1.43e-29	108	9.17e-30	108
NP_390722.2|BSU28440	NP_418578.1|b4154	5.90e-91	289	6.81e-88	281
NP_390725.1|BSU28470	NP_418448.1|b4024	4.86e-36	134	2.86e-38	140
NP_390727.2|BSU28490	NP_416423.4|b1913	2.63e-117	358	1.88e-120	366
NP_390728.1|BSU28500	NP_418228.2|b3781	1.24e-33	109	4.21e-34	110
NP_390730.1|BSU28520	NP_416213.1|b1698	2.07e-46	156	4.18e-44	150
NP_390731.1|BSU28530	NP_414583.2|b0041	4.53e-19	80.9	7.23e-17	74.7
NP_390731.1|BSU28530	NP_416212.1|b1697	8.04e-18	77.4	3.68e-17	75.5
NP_390732.1|BSU28540	NP_415911.1|b1393	1.18e-51	166	3.80e-49	159
NP_390734.1|BSU28560	NP_416319.1|b1805	1.18e-122	369	9.63e-121	364
NP_390741.1|BSU28630	NP_416228.1|b1713	2.35e-175	521	1.21e-174	520
NP_390742.1|BSU28640	NP_416229.1|b1714	2.80e-109	319	2.00e-108	317
NP_390745.2|BSU28670	NP_414704.4|b0162	3.81e-34	127	3.78e-35	129
NP_390746.1|BSU28680	NP_417453.1|b2979	9.57e-104	315	1.71e-107	325
NP_390747.1|BSU28690	YP_026190.1|b4467	6.23e-55	185	1.51e-53	181
NP_390749.2|BSU28710	NP_415130.1|b0598	1.16e-152	452	8.91e-150	445
NP_390749.2|BSU28710	NP_418774.2|b4354	5.63e-148	441	3.98e-149	444
NP_390752.1|BSU28740	NP_415827.1|b1311	5.87e-30	112	3.67e-30	112
NP_390756.1|BSU28780	NP_414603.1|b0061	5.55e-96	277	3.17e-97	280
NP_390756.1|BSU28780	NP_418040.1|b3583	1.06e-93	271	1.21e-94	273
NP_390756.1|BSU28780	NP_418619.1|b4198	3.16e-92	267	4.15e-92	267
NP_390757.1|BSU28790	NP_414605.1|b0063	1.88e-89	283	4.88e-89	282
NP_390758.2|BSU28800	NP_414604.1|b0062	4.68e-197	555	1.42e-200	563
NP_390760.1|BSU28820	NP_418334.1|b3898	4.64e-93	279	3.01e-93	280
NP_390763.1|BSU28850	NP_416231.1|b1716	1.31e-43	135	1.99e-42	132
NP_390764.1|BSU28860	NP_416232.3|b1717	1.03e-14	58.9	3.31e-15	60.1
NP_390765.1|BSU28870	NP_416233.1|b1718	2.08e-55	170	5.73e-55	169
NP_390770.1|BSU28920	NP_416882.1|b2381	1.50e-41	139	6.40e-43	142
NP_390771.1|BSU28930	NP_416630.1|b2126	1.90e-99	310	3.57e-98	307
NP_390778.1|BSU29000	NP_414947.1|b0413	4.68e-42	134	3.22e-44	139
NP_390782.1|BSU29040	NP_416174.1|b1657	2.59e-67	215	2.30e-71	226
NP_390783.1|BSU29050	NP_417485.4|b3012	4.79e-81	243	1.17e-83	249
NP_390784.1|BSU29060	NP_414645.1|b0103	3.68e-39	130	2.00e-41	136
NP_390786.2|BSU29080	NP_418092.1|b3635	3.14e-60	189	2.52e-61	192
NP_390787.1|BSU29090	NP_418300.1|b3863	1.06e-197	586	2.18e-203	601
NP_390790.1|BSU29120	NP_417703.1|b3236	2.07e-25	100	2.43e-23	94.7
NP_390791.1|BSU29130	NP_415654.1|b1136	2.30e-201	559	3.64e-202	561
NP_390792.1|BSU29140	NP_414867.1|b0333	1.48e-79	246	5.16e-83	255
NP_390793.1|BSU29150	NP_416303.1|b1789	9.64e-23	85.1	4.81e-22	83.2
NP_390796.1|BSU29180	NP_416191.1|b1676	6.11e-165	475	1.04e-163	472
NP_390797.1|BSU29190	NP_418351.1|b3916	1.08e-125	359	1.23e-126	362
NP_390798.1|BSU29200	NP_414727.1|b0185	1.43e-107	313	9.90e-110	319
NP_390799.2|BSU29210	NP_416819.1|b2316	1.09e-78	238	1.51e-78	238
NP_390801.1|BSU29230	NP_414726.1|b0184	3.04e-241	714	4.76e-243	719
NP_390814.1|BSU29360	NP_415331.1|b0810	2.61e-35	122	9.24e-38	128
NP_390822.1|BSU29440	NP_418395.1|b3960	3.64e-149	430	2.37e-149	430
NP_390823.1|BSU29450	NP_417640.1|b3172	4.50e-37	137	1.68e-36	135
NP_390824.1|BSU29460	NP_415303.1|b0782	2.23e-36	121	1.04e-36	122
NP_390825.1|BSU29470	NP_416799.1|b2296	2.93e-103	308	4.86e-104	310
NP_390825.1|BSU29470	NP_417585.2|b3115	2.35e-108	321	2.22e-108	321
NP_390827.1|BSU29490	NP_415840.1|b1324	4.94e-42	135	9.27e-42	134
NP_390832.1|BSU29540	NP_417105.1|b2615	1.53e-12	63.2	2.88e-14	68.2
NP_390836.2|BSU29580	NP_414957.1|b0423	1.95e-37	138	6.04e-38	140
NP_390838.1|BSU29600	NP_414935.1|b0401	3.99e-107	321	5.82e-106	318
NP_390842.2|BSU29640	NP_416346.4|b1832	3.41e-53	163	4.84e-55	168
NP_390844.1|BSU29660	NP_417755.1|b3296	1.25e-59	182	4.48e-57	176
NP_390845.1|BSU29670	NP_416154.1|b1637	1.79e-161	458	2.70e-165	468
NP_390846.1|BSU29680	NP_418493.1|b4069	1.39e-112	347	6.21e-115	353
NP_390852.1|BSU29740	NP_418369.1|b3934	1.04e-68	215	2.78e-68	214
NP_390857.1|BSU29790	NP_414633.1|b0091	1.06e-54	186	5.76e-55	187
NP_390866.1|BSU29880	NP_415996.2|b1479	9.08e-168	485	1.05e-168	488
NP_390868.1|BSU29900	NP_417435.1|b2960	2.54e-16	72.0	2.72e-18	77.4
NP_390877.1|BSU29990	NP_418120.2|b3664	1.22e-103	312	1.04e-101	307
NP_390877.1|BSU29990	NP_418170.1|b3714	6.32e-101	305	6.78e-100	302
NP_390882.2|BSU30035	NP_416688.1|b2183	1.15e-46	152	4.60e-48	155
NP_390884.2|BSU30060	NP_417949.1|b3492	6.31e-59	194	1.03e-59	196
NP_390885.1|BSU30070	NP_416315.1|b1801	1.17e-63	212	4.58e-67	221
NP_390898.1|BSU30200	NP_415296.1|b0775	7.35e-57	185	7.05e-57	185
NP_390899.1|BSU30210	NP_415299.1|b0778	7.26e-30	108	1.82e-29	107
NP_390901.1|BSU30230	NP_415295.1|b0774	2.73e-80	252	6.51e-84	261
NP_390904.1|BSU30260	NP_417546.1|b3075	1.47e-57	186	3.31e-58	188
NP_390908.1|BSU30300	NP_418543.1|b4119	7.77e-142	410	6.58e-143	412
NP_390910.1|BSU30320	NP_415175.1|b0642	8.72e-240	689	9.83e-239	686
NP_390926.1|BSU30480	NP_417678.1|b3211	1.34e-78	239	5.41e-77	235
NP_390930.1|BSU30520	NP_417738.4|b3279	4.69e-19	77.0	8.64e-20	79.0
NP_390931.1|BSU30530	NP_414936.1|b0402	3.76e-172	488	3.45e-172	488
NP_390932.1|BSU30540	NP_415200.1|b0674	1.58e-49	178	3.90e-51	182
NP_390933.1|BSU30550	NP_417417.1|b2942	3.97e-162	457	6.55e-165	464
NP_390934.2|BSU30560	NP_417862.1|b3403	5.79e-168	483	4.45e-167	481
NP_390945.1|BSU30670	NP_417172.1|b2687	1.94e-31	108	4.91e-32	109
NP_390946.1|BSU30680	YP_588472.1|b4557	3.23e-33	106	1.38e-32	105
NP_390948.1|BSU30700	NP_414830.1|b0296	1.85e-13	57.0	4.52e-14	58.5
NP_390958.1|BSU30800	NP_416765.1|b2262	2.75e-136	383	1.09e-135	381
NP_390959.1|BSU30810	NP_416766.1|b2263	1.67e-25	98.6	7.48e-25	96.7
NP_390960.1|BSU30820	NP_416767.1|b2264	1.74e-70	234	6.17e-68	227
NP_390972.1|BSU30940	NP_417886.1|b3428	1.59e-232	669	1.06e-232	669
NP_390973.1|BSU30950	NP_417887.1|b3429	4.88e-92	285	8.04e-93	287
NP_390975.1|BSU30970	NP_417888.1|b3430	5.96e-89	272	5.61e-90	275
NP_390976.1|BSU30980	NP_417890.1|b3432	2.33e-179	523	4.46e-180	525
NP_390983.2|BSU31050	YP_026233.1|b3589	1.12e-65	211	2.14e-64	207
NP_390993.1|BSU31150	NP_417529.1|b3057	9.87e-74	224	1.74e-76	231
NP_390995.1|BSU31170	NP_417558.2|b3087	1.96e-100	296	3.19e-101	298
NP_390996.1|BSU31180	YP_026276.1|b3903	1.46e-186	522	3.83e-186	521
NP_390997.1|BSU31190	NP_418337.1|b3901	1.24e-39	124	3.47e-41	128
NP_390998.1|BSU31200	NP_418340.1|b3904	2.35e-118	353	6.93e-120	357
NP_390999.1|BSU31210	NP_416284.1|b1770	5.05e-43	144	4.29e-47	154
NP_390999.1|BSU31210	NP_417187.1|b2707	1.94e-40	137	1.91e-43	145
NP_391015.1|BSU31370	NP_417484.1|b3011	1.63e-85	262	3.39e-87	266
NP_391018.2|BSU31400	NP_415133.1|b0600	9.87e-47	161	8.04e-50	169
NP_391022.1|BSU31440	NP_416139.1|b1622	1.23e-79	247	4.56e-79	245
NP_391026.2|BSU31480	NP_415571.1|b1053	4.41e-83	256	9.45e-82	253
NP_391030.1|BSU31520	NP_418549.1|b4125	8.06e-107	327	1.42e-110	337
NP_391031.1|BSU31530	NP_418548.1|b4124	1.29e-60	187	4.29e-61	189
NP_391045.2|BSU31670	NP_416201.1|b1686	1.06e-28	99.0	1.15e-30	103
NP_391054.1|BSU31760	NP_416282.4|b1768	3.73e-07	45.4	1.17e-07	47.0
NP_391058.1|BSU31800	NP_416988.1|b2493	2.01e-22	94.0	8.73e-25	100
NP_391077.1|BSU31970	NP_415127.1|b0595	4.08e-98	288	6.06e-99	290
NP_391078.1|BSU31980	NP_415126.1|b0594	1.36e-168	485	2.87e-167	482
NP_391079.2|BSU31990	NP_415125.1|b0593	5.55e-78	243	4.88e-75	235
NP_391080.2|BSU32000	NP_415128.1|b0596	5.11e-61	190	3.51e-63	195
NP_391085.1|BSU32050	NP_418681.1|b4260	1.17e-83	265	9.24e-86	270
NP_391093.2|BSU32130	NP_414646.1|b0104	7.91e-49	164	4.26e-48	162
NP_391096.1|BSU32160	NP_414698.1|b0156	1.23e-26	92.8	1.90e-27	94.7
NP_391097.1|BSU32170	NP_418254.2|b3809	4.64e-54	174	2.09e-54	174
NP_391098.1|BSU32180	NP_416666.1|b2161	2.55e-105	314	2.75e-104	311
NP_391098.1|BSU32180	NP_416669.1|b2164	5.87e-101	303	4.97e-102	306
NP_391104.1|BSU32240	NP_414544.1|b0003	1.01e-26	103	3.55e-27	105
NP_391109.1|BSU32290	NP_415201.1|b0675	1.26e-42	142	2.27e-42	142
NP_391113.2|BSU32330	NP_415161.1|b0628	9.18e-97	285	1.74e-99	292
NP_391121.1|BSU32410	NP_415045.1|b0512	5.62e-99	301	1.88e-99	302
NP_391123.1|BSU32430	NP_417364.2|b2888	3.73e-105	318	1.18e-106	322
NP_391126.2|BSU32460	NP_416479.1|b1970	3.94e-20	76.6	1.97e-18	72.4
NP_391127.1|BSU32470	NP_417344.1|b2868	5.82e-35	117	2.48e-35	118
NP_391128.1|BSU32480	NP_417342.1|b2866	9.13e-87	286	4.39e-88	290
NP_391133.1|BSU32530	NP_415049.1|b0516	1.03e-129	377	1.67e-130	379
NP_391135.1|BSU32550	NP_417907.2|b3450	7.89e-117	340	4.06e-116	338
NP_391135.1|BSU32550	NP_418459.1|b4035	3.59e-111	326	1.92e-110	324
NP_391136.3|BSU32560	NP_417834.6|b3375	8.13e-62	191	1.07e-61	191
NP_391137.1|BSU32570	NP_417833.1|b3374	8.49e-36	126	4.18e-34	121
NP_391138.1|BSU32580	NP_415828.1|b1312	9.76e-46	153	1.08e-42	145
NP_391139.1|BSU32590	NP_417909.1|b3452	1.22e-34	124	6.12e-34	122
NP_391141.1|BSU32610	NP_417830.4|b3371	1.28e-37	134	6.13e-39	137
NP_391146.1|BSU32670	NP_416198.2|b1683	3.65e-119	355	7.10e-122	362
NP_391147.1|BSU32680	NP_417024.1|b2529	7.51e-15	63.9	6.08e-15	63.9
NP_391148.1|BSU32690	NP_416195.1|b1680	6.76e-143	410	3.85e-144	413
NP_391150.1|BSU32710	NP_416197.1|b1682	5.08e-87	256	2.23e-87	257
NP_391152.1|BSU32730	NP_414739.1|b0197	1.52e-36	128	6.59e-38	131
NP_391154.1|BSU32750	NP_414741.1|b0199	1.92e-102	302	4.84e-105	308
NP_391159.1|BSU32800	NP_417380.1|b2904	1.04e-37	121	6.91e-38	122
NP_391162.1|BSU32830	NP_416728.1|b2224	1.65e-105	313	1.12e-102	306
NP_391162.1|BSU32830	YP_026272.1|b3845	9.81e-111	327	1.59e-111	328
NP_391171.1|BSU32920	NP_416043.1|b1526	4.57e-49	162	1.07e-49	163
NP_391173.1|BSU32940	NP_415120.1|b0588	7.22e-96	280	1.75e-98	286
NP_391184.1|BSU33040	NP_416128.1|b1611	1.12e-207	579	3.89e-210	585
NP_391188.1|BSU33080	NP_415739.1|b1221	1.91e-39	132	4.58e-40	133
NP_391188.1|BSU33080	NP_416424.1|b1914	1.60e-38	129	5.45e-39	130
NP_391188.1|BSU33080	NP_416697.1|b2193	2.63e-39	131	1.25e-39	132
NP_391198.1|BSU33180	NP_414700.1|b0158	3.38e-23	93.6	5.36e-25	98.2
NP_391202.2|BSU33221	NP_418818.1|b4401	1.02e-42	142	1.34e-42	141
NP_391208.2|BSU33270	NP_415635.4|b1117	1.80e-65	199	3.42e-65	199
NP_391210.1|BSU33290	NP_418707.1|b4287	3.18e-79	237	1.98e-79	237
NP_391214.1|BSU33330	NP_416122.1|b1605	1.60e-59	199	2.13e-58	196
NP_391215.1|BSU33350	NP_416242.6|b1728	3.77e-15	66.6	6.98e-19	76.6
NP_391218.1|BSU33380	NP_415284.1|b0763	2.41e-42	142	2.01e-43	145
NP_391219.3|BSU33390	NP_415285.1|b0764	5.05e-42	139	1.49e-43	143
NP_391220.1|BSU33400	NP_417485.4|b3012	1.20e-85	254	1.70e-87	259
NP_391223.1|BSU33430	NP_417243.1|b2763	2.51e-211	597	7.10e-213	600
NP_391224.1|BSU33440	NP_417244.1|b2764	4.60e-168	489	2.04e-171	497
NP_391226.1|BSU33460	NP_418103.4|b3646	1.23e-23	90.5	4.77e-22	86.3
NP_391229.3|BSU33490	NP_417926.1|b3469	3.28e-124	384	5.04e-118	367
NP_391230.2|BSU33500	NP_415017.1|b0484	9.22e-179	531	3.08e-176	525
NP_391232.1|BSU33520	NP_414891.4|b0357	1.90e-07	42.4	2.24e-07	42.0
NP_391233.1|BSU33530	NP_416141.4|b1624	1.91e-94	282	3.30e-97	289
NP_391240.1|BSU33600	NP_417110.1|b2620	7.95e-39	126	9.38e-40	129
NP_391241.1|BSU33610	NP_418600.4|b4179	2.26e-163	490	4.10e-167	500
NP_391253.1|BSU33730	NP_416633.1|b2129	6.07e-84	255	8.07e-85	257
NP_391261.1|BSU33810	NP_416635.1|b2131	1.45e-23	95.1	1.13e-20	87.0
NP_391262.1|BSU33820	NP_416632.1|b2128	5.38e-34	119	3.35e-32	114
NP_391263.1|BSU33830	NP_416633.1|b2129	3.26e-86	261	1.08e-87	264
NP_391265.1|BSU33850	NP_415758.1|b1242	5.39e-28	102	3.63e-28	102
NP_391270.1|BSU33900	NP_417259.1|b2779	2.91e-186	522	1.96e-181	509
NP_391271.1|BSU33910	NP_418069.1|b3612	2.11e-170	488	2.79e-170	488
NP_391272.1|BSU33920	NP_418354.1|b3919	1.36e-60	189	7.22e-60	187
NP_391273.1|BSU33930	NP_417401.1|b2926	3.99e-116	340	1.59e-117	344
NP_391274.1|BSU33940	NP_416293.1|b1779	1.28e-133	380	2.05e-134	382
NP_391276.1|BSU33960	NP_418455.1|b4031	2.22e-104	317	6.96e-106	320
NP_391278.1|BSU33980	NP_417629.1|b3160	5.16e-122	351	3.88e-121	349
NP_391279.1|BSU33990	NP_415791.1|b1275	3.40e-29	110	2.52e-29	110
NP_391283.1|BSU34030	NP_414842.4|b0308	1.84e-42	141	2.02e-40	135
NP_391284.1|BSU34040	NP_414841.1|b0307	4.99e-186	525	2.81e-187	528
NP_391285.1|BSU34050	NP_414840.1|b0306	3.06e-85	250	1.23e-86	254
NP_391294.1|BSU34140	NP_418456.1|b4032	1.16e-42	145	4.37e-42	143
NP_391296.1|BSU34160	NP_418458.1|b4034	1.04e-37	138	3.51e-44	155
NP_391298.2|BSU34180	NP_414655.1|b0113	1.19e-26	100	4.67e-27	101
NP_391299.1|BSU34190	NP_417449.1|b2975	4.04e-203	575	2.82e-200	568
NP_391299.1|BSU34190	NP_418060.1|b3603	2.95e-198	562	4.36e-197	559
NP_391300.1|BSU34200	NP_417669.1|b3202	2.19e-69	224	1.05e-70	228
NP_391330.1|BSU34500	NP_418572.4|b4148	4.07e-22	80.5	9.85e-20	74.3
NP_391334.1|BSU34540	NP_414971.1|b0437	2.38e-95	273	2.32e-95	273
NP_391335.1|BSU34550	NP_415833.1|b1317	7.60e-58	179	2.99e-59	183
NP_391337.1|BSU34570	NP_415832.1|b1316	4.72e-72	247	3.47e-74	253
NP_391341.1|BSU34610	NP_418458.1|b4034	3.75e-42	150	8.64e-45	157
NP_391342.1|BSU34620	NP_414937.2|b0403	6.10e-69	231	4.12e-70	234
NP_391346.1|BSU34660	NP_415724.2|b1206	5.31e-97	302	2.41e-98	305
NP_391348.1|BSU34680	NP_418009.2|b3553	8.83e-100	294	1.73e-96	285
NP_391353.1|BSU34730	NP_415980.1|b1463	3.45e-21	87.0	6.56e-20	83.6
NP_391354.1|BSU34740	NP_416910.1|b2415	2.08e-20	74.7	2.74e-20	74.3
NP_391356.2|BSU34760	NP_415301.1|b0780	2.92e-39	137	8.16e-36	128
NP_391357.1|BSU34770	NP_417672.1|b3205	1.37e-70	217	1.73e-70	216
NP_391359.1|BSU34790	NP_415408.1|b0888	1.83e-65	206	4.35e-66	207
NP_391366.1|BSU34860	NP_416530.1|b2026	8.33e-57	176	3.27e-58	179
NP_391367.1|BSU34870	NP_416529.1|b2025	1.25e-77	232	4.50e-80	238
NP_391368.1|BSU34880	NP_416528.2|b2024	5.05e-44	145	6.62e-44	145
NP_391369.1|BSU34890	NP_416527.1|b2023	4.82e-32	112	1.48e-32	113
NP_391371.1|BSU34910	NP_416524.1|b2020	3.35e-90	277	3.52e-89	274
NP_391372.1|BSU34920	NP_416523.1|b2019	1.73e-23	92.4	8.44e-23	90.9
NP_391379.1|BSU34990	NP_417305.1|b2828	2.91e-29	109	1.46e-30	112
NP_391381.1|BSU35010	NP_415203.1|b0677	2.39e-44	155	4.05e-45	157
NP_391382.1|BSU35020	NP_415204.1|b0678	4.15e-59	185	1.50e-59	186
NP_391383.1|BSU35030	NP_415258.1|b0730	7.55e-38	129	8.89e-39	132
NP_391396.1|BSU35160	NP_418482.1|b4058	0.0	1140	0.0	1147
NP_391397.1|BSU35170	NP_415300.1|b0779	3.03e-276	769	7.55e-279	776
NP_391405.1|BSU35250	NP_417919.1|b3462	5.52e-15	71.2	1.87e-17	78.6
NP_391406.1|BSU35260	NP_417920.1|b3463	8.06e-64	195	3.92e-66	201
NP_391409.1|BSU35290	NP_417367.1|b2891	1.11e-105	312	3.45e-109	321
NP_391410.1|BSU35300	NP_414640.1|b0098	1.04e-290	822	9.56e-289	817
NP_391413.1|BSU35330	NP_416435.1|b1925	3.54e-17	69.7	3.71e-16	67.0
NP_391417.1|BSU35370	NP_417176.1|b2696	1.56e-15	61.2	9.80e-15	58.9
NP_391420.1|BSU35400	NP_415601.1|b1083	3.72e-18	80.1	5.29e-22	90.9
NP_391425.2|BSU35450	NP_417872.2|b3413	2.94e-08	49.7	2.15e-07	47.0
NP_391429.1|BSU35490	NP_416697.1|b2193	2.64e-41	137	3.62e-40	134
NP_391433.1|BSU35530	NP_418231.1|b3784	5.16e-29	112	4.17e-34	126
NP_391438.1|BSU35580	NP_416532.1|b2028	1.06e-46	163	2.25e-45	159
NP_391440.1|BSU35600	NP_416550.1|b2046	2.11e-62	208	3.10e-67	221
NP_391446.1|BSU35660	YP_026253.1|b3786	4.41e-132	380	6.16e-134	385
NP_391447.1|BSU35670	NP_415752.1|b1236	6.65e-72	221	2.26e-72	222
NP_391456.1|BSU35750	NP_418242.1|b3794	1.35e-32	116	1.20e-32	116
NP_391464.2|BSU35830	NP_417418.1|b2943	3.74e-93	286	1.82e-96	295
NP_391473.1|BSU35920	NP_418208.1|b3752	6.52e-49	162	2.73e-47	157
NP_391474.1|BSU35930	NP_418204.2|b3748	1.41e-33	111	7.92e-33	109
NP_391475.1|BSU35940	NP_418205.1|b3749	7.41e-150	434	1.66e-153	444
NP_391476.1|BSU35950	NP_418206.1|b3750	7.61e-97	286	6.83e-92	273
NP_391477.1|BSU35960	NP_418207.1|b3751	6.39e-93	275	3.55e-94	278
NP_391480.1|BSU35990	NP_417810.1|b3351	1.19e-40	132	4.46e-43	139
NP_391483.1|BSU36020	NP_416112.1|b1595	1.81e-58	186	1.17e-58	187
NP_391497.1|BSU36160	NP_417072.4|b2577	5.51e-37	130	5.12e-37	130
NP_391498.2|BSU36170	NP_418426.2|b3998	1.64e-23	91.7	2.68e-24	93.6
NP_391504.1|BSU36230	NP_416532.1|b2028	1.90e-43	154	1.56e-43	154
NP_391510.1|BSU36290	YP_026267.1|b3826	7.45e-25	97.4	4.65e-25	97.8
NP_391517.1|BSU36360	NP_417749.1|b3291	4.34e-39	125	1.57e-41	131
NP_391518.2|BSU36370	NP_414722.1|b0180	5.02e-44	139	2.02e-43	137
NP_391525.1|BSU36440	NP_416159.2|b1642	7.84e-07	42.7	7.66e-09	48.1
NP_391528.1|BSU36470	NP_415044.4|b0511	6.52e-124	367	3.04e-121	360
NP_391530.2|BSU36490	NP_416381.2|b1867	8.26e-51	159	5.39e-51	159
NP_391532.1|BSU36510	NP_414985.1|b0451	5.77e-107	319	5.53e-110	327
NP_391533.1|BSU36520	NP_417048.1|b2553	8.75e-28	95.5	6.37e-27	93.2
NP_391534.1|BSU36530	NP_415362.1|b0841	2.07e-19	79.0	7.81e-18	74.7
NP_391537.1|BSU36560	NP_415965.1|b1448	1.21e-17	72.8	3.28e-17	71.6
NP_391540.1|BSU36590	NP_415765.1|b1249	3.92e-59	199	8.99e-62	206
NP_391551.1|BSU36700	NP_415302.1|b0781	9.32e-51	169	4.23e-51	169
NP_391552.1|BSU36710	NP_418331.1|b3895	1.98e-27	103	2.71e-27	103
NP_391557.1|BSU36760	NP_417656.1|b3189	3.85e-130	379	2.31e-133	387
NP_391561.1|BSU36800	NP_418187.1|b3731	1.50e-19	75.9	4.16e-22	82.4
NP_391562.1|BSU36810	NP_418188.1|b3732	9.02e-213	592	3.82e-211	588
NP_391563.1|BSU36820	NP_418189.1|b3733	1.20e-61	194	8.85e-61	191
NP_391564.1|BSU36830	NP_418190.1|b3734	5.68e-193	545	2.18e-192	543
NP_391567.1|BSU36860	NP_418193.1|b3737	2.11e-10	48.5	5.49e-11	50.1
NP_391568.1|BSU36870	NP_418194.1|b3738	3.25e-20	84.0	3.12e-18	78.6
NP_391570.1|BSU36890	NP_416993.2|b2498	2.75e-76	225	4.81e-74	219
NP_391571.1|BSU36900	NP_417046.1|b2551	2.11e-171	483	4.58e-170	479
NP_391573.1|BSU36920	NP_418514.1|b4090	5.16e-43	136	1.57e-41	132
NP_391574.1|BSU36930	NP_415502.4|b0982	2.62e-13	60.5	2.52e-12	57.8
NP_391574.1|BSU36930	NP_416565.1|b2061	2.70e-12	57.8	2.46e-12	57.8
NP_391575.1|BSU36940	NP_416335.4|b1821	2.30e-13	62.4	1.02e-17	73.9
NP_391581.1|BSU37000	NP_415730.1|b1212	6.35e-31	114	2.08e-31	115
NP_391582.1|BSU37010	NP_415729.1|b1211	5.71e-120	348	3.29e-121	351
NP_391583.1|BSU37020	NP_414729.4|b0187	1.44e-54	164	3.31e-55	166
NP_391585.1|BSU37040	NP_416873.1|b2372	5.76e-23	94.0	2.37e-27	105
NP_391586.1|BSU37050	NP_415996.2|b1479	1.36e-160	468	3.68e-165	479
NP_391588.1|BSU37070	NP_418371.1|b3936	2.33e-21	75.9	4.62e-21	75.1
NP_391589.2|BSU37080	NP_418230.1|b3783	7.83e-163	462	2.67e-165	468
NP_391590.1|BSU37090	NP_418360.1|b3925	1.16e-109	319	2.80e-110	321
NP_391592.3|BSU37110	NP_418381.1|b3946	4.40e-45	146	5.37e-43	141
NP_391593.1|BSU37120	NP_416599.2|b2096	6.08e-72	220	6.38e-71	217
NP_391593.1|BSU37120	NP_417606.1|b3137	4.15e-70	215	5.47e-70	215
NP_391596.1|BSU37150	NP_417260.1|b2780	5.49e-222	621	1.58e-223	625
NP_391604.1|BSU37230	NP_415434.1|b0914	1.21e-101	316	2.05e-98	308
NP_391605.1|BSU37240	NP_415765.1|b1249	1.69e-56	192	5.40e-59	199
NP_391606.1|BSU37250	NP_415745.1|b1227	1.79e-39	132	5.97e-40	134
NP_391606.1|BSU37250	NP_415982.1|b1465	1.44e-38	130	2.35e-36	124
NP_391608.1|BSU37270	NP_415743.1|b1225	1.43e-230	640	2.29e-229	637
NP_391608.1|BSU37270	NP_415984.1|b1467	4.14e-228	634	5.76e-228	633
NP_391609.2|BSU37280	NP_415742.1|b1224	0.0	1342	0.0	1347
NP_391609.2|BSU37280	NP_415985.1|b1468	0.0	1306	0.0	1312
NP_391613.2|BSU37320	NP_415741.1|b1223	7.68e-28	111	2.24e-30	118
NP_391614.1|BSU37330	NP_416390.1|b1876	5.64e-44	161	1.02e-43	160
NP_391629.1|BSU37490	NP_417412.1|b2937	7.77e-49	161	1.28e-46	155
NP_391630.1|BSU37500	NP_414663.1|b0121	7.54e-66	204	1.46e-65	203
NP_391631.2|BSU37510	NP_414691.1|b0149	2.89e-68	236	1.45e-70	243
NP_391631.2|BSU37510	NP_417855.4|b3396	3.00e-64	225	3.28e-67	234
NP_391636.2|BSU37560	NP_416234.1|b1719	2.30e-209	597	1.16e-211	603
NP_391637.1|BSU37570	NP_418210.1|b3754	1.00e-32	126	3.05e-34	130
NP_391643.1|BSU37630	NP_415334.1|b0813	1.20e-12	63.9	7.35e-11	58.5
NP_391645.1|BSU37650	NP_416662.1|b2157	4.66e-42	144	1.99e-43	147
NP_391646.1|BSU37660	NP_416953.1|b2458	6.68e-78	238	2.30e-78	239
NP_391659.2|BSU37790	NP_416275.1|b1761	1.98e-52	179	1.55e-47	166
NP_391661.3|BSU37820	NP_416544.1|b2040	3.19e-47	157	5.66e-48	159
NP_391662.1|BSU37830	YP_026255.1|b3788	1.71e-104	306	2.05e-103	304
NP_391663.1|BSU37840	NP_416543.1|b2039	1.60e-63	197	2.83e-62	194
NP_391663.1|BSU37840	NP_418236.1|b3789	3.12e-66	204	4.31e-67	206
NP_391668.1|BSU37890	NP_416756.6|b2253	4.08e-106	315	8.22e-108	319
NP_391672.2|BSU37930	NP_417287.1|b2807	7.17e-16	65.9	3.57e-16	66.6
NP_391673.2|BSU37940	NP_415046.4|b0513	4.00e-33	126	1.18e-31	122
NP_391676.1|BSU37970	NP_417075.1|b2580	3.41e-81	239	1.97e-82	242
NP_391685.1|BSU38060	YP_026212.2|b3367	6.11e-37	128	1.09e-37	130
NP_391690.1|BSU38110	NP_415372.1|b0851	7.58e-61	189	5.25e-63	194
NP_391694.1|BSU38150	NP_414964.1|b0430	1.10e-58	180	9.47e-57	175
NP_391695.1|BSU38160	NP_414965.1|b0431	2.67e-234	662	1.02e-233	660
NP_391696.2|BSU38170	NP_414966.1|b0432	2.30e-44	151	4.32e-48	160
NP_391699.1|BSU38200	NP_415278.1|b0757	7.69e-92	278	6.21e-93	281
NP_391703.2|BSU38240	NP_418491.1|b4067	9.55e-141	414	5.77e-145	424
NP_391705.1|BSU38260	NP_415538.1|b1019	2.14e-78	246	3.29e-80	250
NP_391708.1|BSU38290	NP_418421.1|b3993	1.40e-19	80.5	1.73e-19	80.1
NP_391709.1|BSU38300	NP_416607.1|b2104	2.77e-49	160	6.05e-47	154
NP_391710.1|BSU38310	NP_414872.3|b0338	2.30e-45	152	1.45e-41	142
NP_391712.2|BSU38330	NP_416647.1|b2142	2.01e-40	135	1.72e-41	138
NP_391715.1|BSU38360	NP_415487.4|b0967	5.82e-54	181	3.20e-57	189
NP_391716.1|BSU38370	NP_416168.1|b1651	2.38e-11	54.3	2.36e-11	54.3
NP_391718.1|BSU38390	NP_416251.1|b1737	3.82e-65	213	1.49e-63	209
NP_391735.1|BSU38560	NP_416248.1|b1734	4.86e-163	464	1.31e-162	463
NP_391736.1|BSU38570	NP_416250.1|b1736	1.78e-21	79.3	6.15e-22	80.5
NP_391737.1|BSU38580	NP_416251.1|b1737	3.38e-65	213	1.80e-63	209
NP_391738.1|BSU38590	NP_416252.1|b1738	6.73e-20	74.7	6.50e-20	74.7
NP_391752.1|BSU38730	NP_415406.1|b0886	2.97e-72	239	2.91e-70	233
NP_391753.1|BSU38740	NP_415407.1|b0887	5.30e-78	254	2.25e-81	263
NP_391754.1|BSU38750	NP_415262.1|b0734	4.59e-65	207	3.20e-62	200
NP_391755.1|BSU38760	NP_415261.2|b0733	2.26e-107	325	2.06e-105	320
NP_391755.1|BSU38760	NP_415497.1|b0978	5.03e-107	324	4.52e-105	319
NP_391760.1|BSU38810	NP_417907.2|b3450	2.54e-112	328	1.62e-112	329
NP_391765.1|BSU38860	NP_415280.3|b0759	5.15e-143	405	5.51e-142	402
NP_391770.1|BSU38910	NP_416697.1|b2193	4.68e-42	139	2.69e-40	134
NP_391771.1|BSU38920	NP_415645.1|b1127	2.73e-151	431	5.80e-155	441
NP_391777.1|BSU38980	NP_416726.1|b2222	3.20e-81	238	3.15e-83	243
NP_391778.1|BSU38990	NP_416725.1|b2221	1.67e-70	212	1.77e-71	214
NP_391784.2|BSU39050	YP_025308.1|b1732	1.56e-260	733	1.05e-263	741
NP_391787.2|BSU39080	NP_418179.1|b3723	3.69e-75	228	2.88e-79	238
NP_391790.2|BSU39110	NP_415318.1|b0797	3.56e-87	271	6.55e-90	278
NP_391790.2|BSU39110	NP_415859.1|b1343	1.77e-88	275	4.62e-91	281
NP_391805.2|BSU39260	NP_418177.1|b3721	3.76e-218	606	9.12e-221	612
NP_391806.2|BSU39270	NP_418178.1|b3722	2.83e-133	400	4.83e-134	402
NP_391819.2|BSU39400	NP_418799.1|b4382	4.90e-108	323	1.85e-107	322
NP_391820.2|BSU39410	NP_416894.1|b2393	4.23e-144	412	9.25e-143	409
NP_391821.2|BSU39420	NP_418798.1|b4381	3.08e-24	94.0	8.07e-27	100
NP_391822.1|BSU39430	NP_418715.2|b4295	3.31e-45	153	3.00e-46	156
NP_391824.1|BSU39450	NP_416947.1|b2452	2.73e-93	282	7.10e-88	268
NP_391826.2|BSU39470	NP_415854.4|b1338	2.29e-36	134	2.00e-32	123
NP_391834.1|BSU39550	NP_418152.1|b3697	1.55e-88	261	2.35e-87	258
NP_391853.1|BSU39740	NP_417983.2|b3526	1.48e-16	75.9	1.73e-18	81.3
NP_391861.1|BSU39820	NP_415006.1|b0473	3.87e-138	414	2.33e-145	432
NP_391863.2|BSU39840	NP_416136.1|b1619	6.38e-46	152	7.80e-46	151
NP_391877.2|BSU39970	NP_416657.1|b2152	7.39e-29	113	1.35e-29	115
NP_391879.2|BSU39990	NP_416166.3|b1649	5.16e-10	53.5	2.44e-09	51.6
NP_391882.3|BSU40022	NP_416647.1|b2142	2.40e-43	143	2.50e-42	140
NP_391884.2|BSU40040	NP_417593.4|b3124	1.91e-152	432	2.89e-151	429
NP_391887.1|BSU40070	NP_418716.1|b4296	1.55e-165	471	1.25e-166	473
NP_391889.1|BSU40090	NP_415138.1|b0605	9.44e-95	270	3.57e-94	269
NP_391890.1|BSU40100	NP_415139.2|b0606	2.18e-206	580	3.86e-209	587
NP_391891.1|BSU40110	NP_417377.1|b2901	2.32e-245	676	3.22e-247	680
NP_391903.1|BSU40230	NP_415169.1|b0636	4.77e-23	86.3	4.92e-25	91.3
NP_391915.1|BSU40350	NP_416724.1|b2220	5.75e-78	247	1.25e-79	251
NP_391916.1|BSU40360	NP_417702.1|b3235	4.36e-37	135	9.67e-38	136
NP_391921.1|BSU40410	NP_418348.1|b3912	1.04e-60	187	1.24e-58	182
NP_391922.1|BSU40420	NP_418598.1|b4177	9.54e-143	411	1.36e-144	416
NP_391924.2|BSU40440	NP_418476.1|b4052	9.68e-130	380	2.55e-132	387
NP_391928.1|BSU40480	NP_416305.1|b1791	1.78e-90	275	3.60e-86	264
NP_391930.1|BSU40500	NP_418624.1|b4203	5.42e-17	70.1	1.40e-16	68.9
NP_391946.1|BSU40660	NP_416113.1|b1596	3.46e-97	293	1.64e-100	302
NP_391947.2|BSU40670	NP_418396.1|b3961	1.99e-41	142	1.77e-37	132
NP_391948.1|BSU40680	NP_416770.1|b2267	2.08e-11	55.5	1.03e-11	56.2
NP_391960.1|BSU40800	NP_415020.1|b0487	1.19e-11	55.5	1.52e-11	55.1
NP_391964.2|BSU40840	NP_416283.1|b1769	1.62e-49	172	4.01e-44	157
NP_391965.1|BSU40850	NP_414992.1|b0459	3.43e-72	213	5.50e-73	215
NP_391968.1|BSU40880	NP_416263.1|b1749	4.19e-36	126	1.06e-36	127
NP_391969.2|BSU40890	NP_418623.1|b4202	2.42e-25	86.7	8.68e-25	85.1
NP_391972.1|BSU40920	NP_415721.1|b1203	2.37e-142	405	2.85e-145	412
NP_391980.1|BSU41000	NP_418196.1|b3740	3.53e-32	114	3.34e-34	119
NP_391981.1|BSU41010	NP_418197.1|b3741	3.73e-215	611	7.51e-217	615
NP_391982.1|BSU41020	NP_418162.1|b3706	5.81e-79	249	2.09e-78	248
NP_391986.1|BSU41060	NP_418158.1|b3703	5.27e-13	53.1	1.78e-13	54.3
YP_003097779.1|BSU31959	YP_588441.1|b4511	2.39e-15	60.8	9.41e-15	59.3
YP_054571.2|BSU04090	NP_415240.1|b0712	1.00e-57	186	4.33e-58	187
YP_054572.1|BSU06860	NP_415629.4|b1111	3.98e-16	70.5	4.00e-16	70.5
YP_054574.1|BSU08720	NP_416975.1|b2480	4.18e-38	124	2.72e-38	125
YP_054590.1|BSU27730	NP_416374.1|b1860	1.71e-144	408	1.95e-145	410
YP_054595.1|BSU37810	NP_416542.1|b2038	1.89e-13	61.6	5.82e-13	60.5
