# Supplementary material for: Homology-based reconstruction of regulatory networks for bacterial and archaeal genomes
Source: Front Microbiol. 2022 Jul 19;13:923105. doi: 10.3389/fmicb.2022.923105 (PMC9344073; doi:10.3389/fmicb.2022.923105)
Supplement: Supplementary file 1 [file Data_Sheet_1.ZIP › network/proteinortho/Ecoli/GCF_000006945.2_ASM694v2_S_enterica_LT2_genomic.faa_Ecoli.proteinortho-graph]

# file_a	file_b
# a	b	evalue_ab	bitscore_ab	evalue_ba	bitscore_ba
# GCF_000005845.2_E_coli_K12_genomic.faa	GCF_000006945.2_ASM694v2_S_enterica_LT2_genomic.faa
# 1.66e-175	482	9.42e-176	484
NP_414543.1|b0002	NP_459007.1|STM0002	0.0	1520	0.0	1519
NP_414544.1|b0003	NP_459008.1|STM0003	5.21e-215	585	4.82e-215	585
NP_414545.1|b0004	NP_459009.1|STM0004	1.16e-296	801	3.09e-296	800
NP_414547.1|b0006	NP_459010.1|STM0005	8.51e-163	448	3.74e-161	444
NP_414548.1|b0007	NP_459011.1|STM0006	1.05e-261	717	1.96e-261	716
NP_414549.1|b0008	NP_459012.1|STM0007	3.03e-220	598	8.06e-220	597
NP_414550.1|b0009	NP_459013.1|STM0008	3.21e-125	348	3.00e-125	348
NP_414551.1|b0010	NP_459014.1|STM0009	3.53e-123	342	1.62e-123	343
NP_414552.1|b0011	NP_459015.1|STM0010	2.83e-144	400	2.25e-145	402
NP_414554.1|b0013	NP_459016.1|STM0011	1.54e-75	218	2.89e-75	217
NP_414555.1|b0014	NP_459017.1|STM0012	0.0	1176	0.0	1177
NP_414556.1|b0015	NP_459018.1|STM0013	5.08e-231	631	2.87e-232	634
NP_414560.1|b0019	NP_459044.1|STM0039	3.98e-254	690	1.11e-255	694
NP_414561.1|b0020	NP_459045.1|STM0040	2.02e-205	560	1.53e-204	557
NP_414564.1|b0023	NP_459048.1|STM0043	3.13e-53	157	1.44e-53	158
NP_414565.1|b0024	NP_459049.1|STM0044	6.43e-28	92.8	8.37e-28	92.4
NP_414566.1|b0025	NP_459050.1|STM0045	7.50e-205	559	1.63e-203	556
NP_414567.1|b0026	NP_459051.1|STM0046	0.0	1696	0.0	1695
NP_414568.1|b0027	NP_459052.1|STM0047	1.88e-109	306	4.34e-110	307
NP_414569.1|b0028	NP_459053.1|STM0048	8.99e-98	275	1.69e-97	274
NP_414570.1|b0029	NP_459054.1|STM0049	6.05e-215	585	5.38e-213	580
NP_414571.1|b0030	NP_459056.1|STM0051	1.29e-176	487	3.45e-176	486
NP_414572.1|b0031	NP_459069.1|STM0064	4.21e-173	476	1.59e-172	474
NP_414573.1|b0032	NP_459071.1|STM0066	2.33e-275	743	1.52e-275	744
NP_414574.1|b0033	NP_459072.1|STM0067	0.0	2061	0.0	2065
NP_414576.4|b0034	NP_459073.1|STM0068	1.32e-70	205	1.23e-70	205
NP_414577.2|b0035	NP_459074.1|STM0069	5.82e-115	322	3.84e-115	323
NP_414578.2|b0036	NP_459075.1|STM0070	9.47e-180	491	2.16e-180	493
NP_414579.4|b0037	NP_459076.1|STM0071	0.0	910	0.0	915
NP_414580.1|b0038	NP_459077.1|STM0072	2.55e-302	813	1.17e-302	814
NP_414581.1|b0039	NP_459078.1|STM0073	3.91e-282	760	1.80e-282	761
NP_414582.1|b0040	NP_459079.1|STM0074	0.0	991	0.0	992
NP_414583.2|b0041	NP_459080.1|STM0075	9.42e-157	433	1.58e-159	440
NP_414584.1|b0042	NP_459081.1|STM0076	1.99e-191	525	9.15e-192	526
NP_414585.1|b0043	NP_459082.1|STM0077	6.11e-276	749	3.99e-276	749
NP_414586.1|b0044	NP_459083.1|STM0078	4.92e-65	188	6.49e-65	187
NP_414587.1|b0045	NP_459084.1|STM0079	1.68e-279	759	7.78e-280	760
NP_414588.1|b0046	NP_459090.1|STM0085	1.42e-123	342	9.29e-124	343
NP_414589.1|b0047	NP_459091.1|STM0086	0.0	1053	0.0	1056
NP_414590.1|b0048	NP_459092.1|STM0087	3.47e-118	327	4.57e-118	327
NP_414591.1|b0049	NP_459093.1|STM0088	2.19e-204	555	2.39e-203	553
NP_414592.1|b0050	NP_459094.1|STM0089	9.71e-86	243	1.28e-85	242
NP_414593.1|b0051	NP_459095.1|STM0090	5.95e-189	516	5.53e-189	516
NP_414594.1|b0052	NP_459096.1|STM0091	3.96e-222	604	1.82e-222	605
NP_414595.1|b0053	NP_459097.1|STM0092	1.72e-282	765	4.10e-285	772
NP_414596.1|b0054	NP_459098.1|STM0093	0.0	1510	0.0	1499
NP_414597.1|b0055	NP_459099.1|STM0094	4.71e-187	511	1.52e-187	512
NP_414600.1|b0058	NP_459100.1|STM0095	2.37e-159	436	2.20e-159	436
NP_414601.1|b0059	NP_459101.1|STM0096	0.0	1800	0.0	1801
NP_414602.1|b0060	NP_459102.1|STM0097	0.0	1478	0.0	1480
NP_414603.1|b0061	NP_459106.1|STM0101	1.80e-169	463	2.37e-169	462
NP_414604.1|b0062	NP_459107.1|STM0102	0.0	1002	0.0	1002
NP_414605.1|b0063	NP_459108.1|STM0103	0.0	1052	0.0	1054
NP_414606.1|b0064	NP_459109.1|STM0104	1.40e-203	554	1.25e-203	554
NP_414607.1|b0065	NP_459110.1|STM0105	6.04e-166	456	1.97e-166	457
NP_414608.1|b0066	NP_459111.1|STM0106	8.53e-135	375	3.98e-135	376
NP_414609.1|b0067	NP_459112.1|STM0107	0.0	948	0.0	949
NP_414610.1|b0068	NP_459113.1|STM0108	2.50e-224	610	1.99e-225	612
NP_414611.1|b0069	NP_459114.1|STM0109	0.0	998	0.0	1002
NP_414613.1|b0071	NP_459115.1|STM0110	1.32e-138	382	8.65e-139	383
NP_414614.1|b0072	NP_459116.1|STM0111	0.0	884	0.0	884
NP_414615.4|b0073	NP_459117.1|STM0112	1.35e-253	687	1.25e-253	687
NP_414616.1|b0074	NP_459118.1|STM0113	0.0	957	0.0	957
NP_414617.1|b0075	NP_459119.1|STM0114	1.91e-09	43.1	1.07e-10	46.2
NP_414618.4|b0076	NP_459120.1|STM0115	1.02e-205	561	2.34e-206	563
NP_414620.1|b0078	NP_459122.1|STM0117	3.84e-108	302	2.51e-108	303
NP_414622.1|b0080	NP_459123.1|STM0118	5.41e-243	657	2.49e-243	658
NP_414623.1|b0081	NP_459124.1|STM0119	5.18e-103	288	2.78e-102	286
NP_414624.1|b0082	NP_459125.1|STM0120	1.67e-215	586	2.21e-215	586
NP_414625.1|b0083	NP_459126.1|STM0121	7.80e-81	230	7.24e-81	230
NP_414626.1|b0084	NP_459127.1|STM0122	0.0	1125	0.0	1124
NP_414627.1|b0085	NP_459128.1|STM0123	0.0	907	0.0	904
NP_414628.1|b0086	NP_459129.1|STM0124	2.58e-280	762	3.56e-282	766
NP_414629.1|b0087	NP_459130.1|STM0125	8.18e-258	697	3.76e-258	698
NP_414630.1|b0088	NP_459131.1|STM0126	4.57e-299	808	6.03e-299	808
NP_414631.1|b0089	NP_459132.1|STM0127	2.45e-268	728	1.96e-269	731
NP_414632.1|b0090	NP_459133.1|STM0128	7.59e-240	651	3.00e-241	655
NP_414633.1|b0091	NP_459134.1|STM0129	0.0	920	0.0	916
NP_414634.1|b0092	NP_459135.1|STM0130	1.02e-201	551	2.72e-201	550
NP_414635.1|b0093	NP_459136.1|STM0131	6.89e-185	506	3.86e-186	509
NP_414636.1|b0094	NP_459137.1|STM0132	5.20e-305	822	3.40e-305	822
NP_414637.1|b0095	NP_459138.1|STM0133	1.43e-265	719	4.63e-266	720
NP_414638.1|b0096	NP_459139.1|STM0134	1.84e-224	608	1.71e-224	608
NP_414639.2|b0097	NP_459140.3|STM0135	7.96e-66	195	1.02e-64	192
NP_414640.1|b0098	NP_459141.1|STM0136	0.0	1664	0.0	1664
NP_414641.1|b0099	NP_459142.1|STM0137	1.76e-79	227	6.75e-79	226
NP_414643.1|b0101	NP_459143.1|STM0138	8.09e-39	119	2.97e-38	118
NP_414644.1|b0102	NP_459144.1|STM0139	1.97e-165	454	1.75e-163	449
NP_414645.1|b0103	NP_459145.1|STM0140	3.02e-126	352	1.39e-126	352
NP_414646.1|b0104	NP_459146.1|STM0141	2.11e-242	657	1.96e-242	657
NP_414648.1|b0106	NP_459147.1|STM0142	3.13e-199	552	3.56e-200	555
NP_414649.1|b0107	NP_459148.1|STM0143	5.24e-238	655	5.95e-239	658
NP_414650.1|b0108	NP_459149.1|STM0144	7.48e-93	262	1.02e-94	267
NP_414651.1|b0109	NP_459150.1|STM0145	1.03e-185	509	5.79e-187	513
NP_414652.1|b0110	NP_459151.1|STM0146	5.85e-125	347	3.91e-125	347
NP_414653.1|b0111	NP_459152.1|STM0147	1.51e-176	485	4.03e-176	484
NP_414654.1|b0112	NP_459155.1|STM0150	2.19e-302	818	4.99e-303	820
NP_414655.1|b0113	NP_459156.1|STM0151	2.70e-171	469	3.56e-171	469
NP_414656.1|b0114	NP_459157.1|STM0152	0.0	1745	0.0	1742
NP_414657.1|b0115	NP_459158.2|STM0153	0.0	996	0.0	1004
NP_414658.1|b0116	NP_459159.1|STM0154	0.0	929	0.0	929
NP_414659.1|b0117	NP_459162.2|STM0157	1.72e-167	486	1.53e-169	491
NP_414660.1|b0118	NP_459163.1|STM0158	0.0	1677	0.0	1674
NP_414661.2|b0119	NP_459165.1|STM0160	1.92e-76	219	6.21e-77	220
NP_414662.1|b0120	NP_459170.1|STM0165	8.26e-196	532	3.13e-195	531
NP_414663.1|b0121	NP_459171.1|STM0166	2.30e-209	568	1.74e-208	566
NP_414664.4|b0122	NP_459172.1|STM0167	1.68e-79	226	7.71e-80	227
NP_414665.1|b0123	NP_459173.1|STM0168	0.0	878	0.0	876
NP_414666.1|b0124	NP_459174.1|STM0169	0.0	1479	0.0	1486
NP_414667.4|b0125	NP_459175.1|STM0170	6.74e-123	341	1.26e-122	340
NP_414668.1|b0126	NP_459176.1|STM0171	3.44e-148	408	9.56e-150	412
NP_414669.1|b0127	NP_459177.1|STM0172	1.00e-209	571	4.60e-210	572
NP_414670.1|b0128	NP_459178.1|STM0173	2.31e-173	475	1.24e-172	473
NP_414671.1|b0129	NP_459183.1|STM0178	2.66e-84	241	1.74e-84	241
NP_414672.1|b0130	NP_459184.1|STM0179	2.56e-256	697	1.13e-254	693
NP_414673.1|b0131	NP_459185.1|STM0180	3.00e-85	241	2.78e-85	241
NP_414675.1|b0133	NP_459186.1|STM0181	3.07e-178	489	1.42e-178	490
NP_414676.1|b0134	NP_459187.1|STM0182	2.48e-174	478	2.30e-174	478
NP_414682.1|b0140	NP_459334.1|STM0339	1.82e-50	162	4.90e-50	161
NP_414684.1|b0142	NP_459188.1|STM0183	1.28e-95	270	8.38e-96	271
NP_414685.4|b0143	NP_459189.1|STM0184	1.15e-312	845	7.62e-313	845
NP_414686.3|b0144	NP_459190.3|STM0185	9.55e-184	506	6.35e-184	506
NP_414687.1|b0145	NP_459191.1|STM0186	1.23e-105	295	8.02e-106	295
NP_414688.1|b0146	NP_459192.1|STM0187	1.24e-141	393	4.70e-141	391
NP_414689.4|b0147	NP_459193.1|STM0188	1.04e-100	285	1.60e-99	281
NP_414690.4|b0148	NP_459194.1|STM0189	0.0	1337	0.0	1332
NP_414691.1|b0149	NP_459195.1|STM0190	0.0	1455	0.0	1459
NP_414692.1|b0150	NP_459196.1|STM0191	0.0	1098	0.0	1093
NP_414693.1|b0151	NP_459197.1|STM0192	1.10e-180	494	2.07e-180	493
NP_414694.1|b0152	NP_459198.1|STM0193	3.33e-186	511	3.10e-186	511
NP_414695.1|b0153	NP_459199.1|STM0194	0.0	1123	0.0	1116
NP_414696.1|b0154	NP_459207.1|STM0202	9.86e-313	842	9.16e-313	842
NP_414697.1|b0155	NP_459208.1|STM0203	1.68e-261	716	1.10e-261	716
NP_414698.1|b0156	NP_459209.3|STM0204	2.65e-81	231	2.79e-81	231
NP_414699.1|b0157	NP_459210.1|STM0205	7.29e-139	384	1.37e-138	383
NP_414700.1|b0158	NP_459211.1|STM0206	1.42e-156	433	1.08e-155	431
NP_414701.1|b0159	NP_459212.1|STM0207	8.14e-162	444	3.08e-161	442
NP_414702.1|b0160	NP_459213.1|STM0208	0.0	911	0.0	910
NP_414703.1|b0161	NP_459214.1|STM0209	2.18e-304	825	7.09e-305	826
NP_414704.4|b0162	NP_459215.1|STM0210	3.02e-268	726	2.30e-267	723
NP_414705.1|b0163	NP_459216.1|STM0211	2.10e-86	244	1.67e-87	247
NP_414708.1|b0166	NP_459218.1|STM0213	1.66e-175	482	1.08e-175	482
NP_414709.1|b0167	NP_459219.1|STM0214	0.0	1668	0.0	1669
NP_414710.1|b0168	NP_459220.1|STM0215	1.69e-179	491	6.41e-179	489
NP_414711.1|b0169	NP_459221.1|STM0216	1.16e-170	467	2.17e-170	466
NP_414712.1|b0170	NP_459222.1|STM0217	1.57e-189	518	2.52e-190	520
NP_414713.1|b0171	NP_459223.1|STM0218	6.70e-170	465	6.23e-170	465
NP_414714.1|b0172	NP_459224.1|STM0219	6.09e-118	329	2.30e-117	327
NP_414715.1|b0173	NP_459225.1|STM0220	8.60e-254	690	3.96e-254	691
NP_414716.1|b0174	NP_459226.1|STM0221	4.35e-174	476	1.40e-174	478
NP_414717.2|b0175	NP_459227.1|STM0222	1.12e-199	544	1.48e-199	543
NP_414718.1|b0176	NP_459228.1|STM0223	5.03e-293	794	5.45e-292	791
NP_414719.1|b0177	NP_459229.1|STM0224	0.0	1512	0.0	1512
NP_414720.1|b0178	NP_459230.1|STM0225	5.80e-93	264	1.88e-93	265
NP_414721.1|b0179	NP_459231.1|STM0226	1.67e-190	525	3.28e-192	530
NP_414722.1|b0180	NP_459232.1|STM0227	3.13e-108	301	4.14e-108	301
NP_414723.1|b0181	NP_459233.1|STM0228	3.93e-145	404	1.04e-144	403
NP_414724.1|b0182	NP_459234.1|STM0229	9.72e-268	724	1.05e-266	721
NP_414725.1|b0183	NP_459235.1|STM0230	2.66e-132	366	1.67e-130	362
NP_414726.1|b0184	NP_459236.1|STM0231	0.0	2258	0.0	2257
NP_414727.1|b0185	NP_459237.1|STM0232	1.99e-226	614	1.85e-226	614
NP_414728.1|b0186	NP_459239.1|STM0234	0.0	1361	0.0	1358
NP_414729.4|b0187	NP_459240.1|STM0235	6.47e-86	243	7.31e-87	246
NP_414730.1|b0188	NP_459241.1|STM0236	6.99e-242	663	2.62e-241	661
NP_414731.2|b0189	NP_459242.1|STM0237	3.40e-47	142	4.59e-47	142
NP_414732.1|b0190	NP_459244.1|STM0239	1.15e-120	335	1.52e-120	335
NP_414733.1|b0191	NP_459245.1|STM0240	1.49e-62	185	3.57e-65	192
NP_414736.1|b0194	NP_459246.1|STM0242	0.0	1082	0.0	1080
NP_414737.1|b0195	NP_459247.1|STM0243	3.15e-156	430	7.19e-157	431
NP_414738.1|b0196	NP_459248.1|STM0244	5.65e-87	246	3.70e-87	247
NP_414739.1|b0197	NP_459249.1|STM0245	1.46e-188	514	3.34e-189	516
NP_414740.1|b0198	NP_459250.1|STM0246	2.89e-104	297	1.33e-104	298
NP_414741.1|b0199	NP_459251.1|STM0247	6.46e-235	638	1.72e-234	637
NP_414742.1|b0200	NP_459252.1|STM0248	2.96e-134	370	9.42e-135	372
NP_414743.1|b0207	NP_459253.1|STM0255	5.86e-177	485	5.44e-177	485
NP_414744.1|b0208	NP_459254.1|STM0256	2.68e-196	537	1.44e-195	535
NP_414745.1|b0209	NP_459256.1|STM0258	2.03e-184	503	6.39e-185	504
NP_414746.1|b0210	NP_459257.1|STM0259	1.82e-104	298	8.49e-104	297
NP_414747.1|b0211	NP_459258.1|STM0260	3.35e-302	817	2.69e-303	820
NP_414748.1|b0212	NP_459259.1|STM0261	4.34e-155	428	9.91e-156	430
NP_414749.2|b0213	NP_459260.1|STM0262	2.91e-159	438	1.15e-160	441
NP_414750.1|b0214	NP_459261.1|STM0263	4.59e-112	311	1.43e-110	308
NP_414751.1|b0215	NP_459262.1|STM0264	2.62e-168	461	6.96e-168	460
NP_414754.1|b0219	NP_459306.1|STM0308	1.08e-164	453	1.42e-164	452
NP_414756.2|b0221	NP_459307.1|STM0309	0.0	1561	0.0	1561
NP_414757.1|b0222	NP_459308.1|STM0310	3.40e-132	365	4.49e-132	365
NP_414758.1|b0223	NP_459309.1|STM0311	4.25e-189	514	6.81e-190	516
NP_414759.1|b0224	NP_459310.1|STM0312	3.29e-168	461	2.15e-168	461
NP_414760.1|b0225	NP_462419.1|STM3516	3.57e-52	155	1.34e-51	154
NP_414761.1|b0226	NP_462420.1|STM3517	7.45e-47	141	4.01e-46	139
NP_414766.1|b0231	NP_459311.1|STM0313	1.59e-239	650	4.24e-239	649
NP_414769.1|b0234	NP_462554.1|STM3653	2.65e-20	79.0	3.58e-20	78.6
NP_414772.1|b0237	NP_459313.1|STM0316	0.0	902	0.0	904
NP_414773.1|b0238	NP_459314.1|STM0317	8.97e-113	313	4.13e-113	314
NP_414774.1|b0239	NP_459315.1|STM0318	3.57e-293	791	7.80e-292	788
NP_414776.1|b0241	NP_459317.1|STM0320	3.86e-233	634	3.74e-235	639
NP_414777.1|b0242	NP_459318.1|STM0321	4.71e-256	693	1.53e-256	694
NP_414778.1|b0243	NP_459319.1|STM0322	4.62e-249	680	4.70e-253	690
NP_414783.1|b0249	NP_490555.1|PSLT067	3.47e-24	84.0	1.62e-24	84.7
NP_414802.2|b0268	NP_462433.1|STM3532	1.11e-94	279	2.07e-94	278
NP_414803.1|b0269	NP_462432.1|STM3531	8.36e-92	293	2.94e-89	286
NP_414807.1|b0273	NP_463329.1|STM4469	2.42e-214	585	1.51e-212	580
NP_414822.1|b0288	NP_460692.1|STM1733	7.15e-63	184	1.41e-63	186
NP_414830.1|b0296	NP_459464.1|STM0469	1.57e-46	140	2.91e-46	140
NP_414833.1|b0299	NP_459321.1|STM0325	4.15e-150	418	8.36e-149	414
NP_414835.2|b0301	NP_459558.1|STM0566	3.27e-114	320	5.54e-112	314
NP_414837.2|b0303	NP_459557.1|STM0565	7.42e-23	80.5	6.56e-21	75.5
NP_414838.2|b0304	NP_459556.1|STM0564	7.02e-240	659	1.13e-240	660
NP_414839.1|b0305	NP_459555.1|STM0563	1.93e-142	399	2.96e-141	396
NP_414846.1|b0312	NP_460075.1|STM1102	3.27e-114	343	2.40e-113	340
NP_414862.1|b0328	NP_459360.1|STM0365	7.84e-132	367	1.19e-132	369
NP_414863.1|b0329	NP_459361.1|STM0366	1.33e-40	126	2.60e-42	130
NP_414864.1|b0330	NP_459362.1|STM0367	6.21e-295	806	1.46e-295	807
NP_414865.1|b0331	NP_459363.1|STM0368	6.78e-188	515	1.04e-186	512
NP_414867.1|b0333	NP_459364.1|STM0369	2.03e-284	767	6.29e-283	763
NP_414868.1|b0334	NP_459365.1|STM0370	0.0	923	0.0	922
NP_414869.1|b0335	NP_459366.1|STM0371	0.0	1165	0.0	1166
NP_414870.1|b0336	NP_462243.1|STM3333	7.03e-247	674	1.18e-249	681
NP_414871.1|b0337	NP_462244.1|STM3334	9.58e-270	733	1.26e-269	733
NP_414884.2|b0350	NP_460078.1|STM1105	7.92e-43	144	1.45e-42	143
NP_414887.2|b0353	NP_461124.1|STM2179	6.29e-62	203	8.42e-68	219
NP_414888.4|b0354	NP_463057.1|STM4192	6.65e-80	232	4.55e-75	220
NP_414890.1|b0356	NP_460586.1|STM1627	4.02e-229	625	1.60e-230	629
NP_414891.4|b0357	NP_460587.1|STM1628	1.18e-27	93.6	5.42e-28	94.4
NP_414903.4|b0369	NP_459367.1|STM0372	5.43e-222	603	7.17e-222	603
NP_414906.1|b0372	NP_459321.1|STM0325	4.15e-150	418	8.36e-149	414
NP_414909.2|b0375	NP_459369.1|STM0374	1.86e-109	309	2.45e-109	309
NP_414910.1|b0376	NP_459370.3|STM0375	1.66e-256	696	7.45e-257	696
NP_414911.1|b0377	NP_459371.1|STM0376	3.71e-275	745	1.20e-275	746
NP_414912.1|b0378	NP_459372.1|STM0377	3.48e-229	625	3.77e-228	622
NP_414913.1|b0379	NP_459373.1|STM0378	4.74e-64	186	1.31e-65	190
NP_414914.2|b0380	NP_459374.1|STM0379	9.39e-43	130	6.23e-43	130
NP_414915.1|b0381	NP_459375.1|STM0380	6.19e-239	650	9.95e-240	652
NP_414916.1|b0382	NP_459378.3|STM0383	1.08e-44	136	8.44e-44	134
NP_414919.1|b0385	NP_459380.1|STM0385	1.32e-204	563	1.17e-202	558
NP_414920.1|b0386	NP_459381.1|STM0386	7.44e-181	495	4.17e-182	498
NP_414921.2|b0387	NP_459382.1|STM0387	8.94e-97	273	5.81e-97	273
NP_414922.1|b0388	NP_459383.1|STM0388	7.46e-90	257	1.77e-90	259
NP_414923.1|b0389	NP_459384.1|STM0389	5.42e-41	125	1.75e-41	126
NP_414924.1|b0390	NP_459385.1|STM0390	3.29e-121	340	3.55e-120	338
NP_414925.1|b0391	NP_459386.1|STM0391	1.32e-55	164	1.22e-55	164
NP_414927.1|b0393	NP_459387.1|STM0392	1.47e-204	558	1.36e-204	558
NP_414928.2|b0394	NP_459388.1|STM0393	2.20e-194	532	2.90e-194	531
NP_414930.3|b0396	NP_459389.1|STM0394	5.96e-235	642	1.35e-235	644
NP_414931.1|b0397	NP_459390.1|STM0395	0.0	1282	0.0	1289
NP_414932.1|b0398	NP_459391.1|STM0396	2.51e-247	674	8.13e-248	675
NP_414933.1|b0399	NP_459392.1|STM0397	3.34e-164	449	2.18e-164	450
NP_414934.1|b0400	NP_459393.1|STM0398	5.12e-297	802	1.36e-296	801
NP_414935.1|b0401	NP_459394.1|STM0399	5.27e-294	795	4.90e-294	795
NP_414936.1|b0402	NP_459395.1|STM0400	2.12e-318	858	5.37e-316	852
NP_414937.2|b0403	NP_459396.1|STM0401	0.0	1079	0.0	1086
NP_414938.1|b0404	NP_459398.1|STM0403	1.05e-131	364	1.39e-131	364
NP_414939.1|b0405	NP_459399.1|STM0404	2.13e-246	668	3.26e-245	665
NP_414940.1|b0406	NP_459400.1|STM0405	4.76e-285	767	8.92e-285	766
NP_414941.1|b0407	NP_459401.1|STM0406	8.18e-71	204	5.34e-71	204
NP_414942.1|b0408	NP_459402.1|STM0407	0.0	1105	0.0	1105
NP_414943.1|b0409	NP_459403.1|STM0408	7.64e-217	590	7.09e-217	590
NP_414944.1|b0410	NP_459406.1|STM0411	1.61e-86	244	1.49e-86	244
NP_414945.1|b0411	NP_459408.1|STM0413	2.82e-189	518	7.65e-191	522
NP_414946.4|b0412	NP_459409.1|STM0414	9.42e-87	249	1.76e-86	249
NP_414947.1|b0413	NP_459410.1|STM0415	7.14e-104	290	3.29e-104	291
NP_414948.1|b0414	NP_459411.1|STM0416	1.02e-250	680	9.04e-249	675
NP_414949.1|b0415	NP_459412.1|STM0417	5.92e-95	268	5.50e-95	268
NP_414950.1|b0416	NP_459413.1|STM0418	5.58e-94	265	1.05e-93	264
NP_414951.1|b0417	NP_459414.1|STM0419	3.79e-218	594	2.03e-217	592
NP_414952.1|b0418	NP_459415.1|STM0420	2.39e-131	362	4.46e-131	361
NP_414953.2|b0419	NP_459416.1|STM0421	4.66e-223	606	3.71e-224	609
NP_414954.1|b0420	NP_459417.1|STM0422	0.0	1211	0.0	1207
NP_414955.1|b0421	NP_459418.1|STM0423	3.53e-194	531	9.39e-194	530
NP_414956.1|b0422	NP_459419.1|STM0424	2.24e-43	132	7.24e-44	133
NP_414957.1|b0423	NP_459420.1|STM0425	0.0	929	0.0	930
NP_414958.4|b0424	NP_459428.1|STM0433	7.98e-133	367	1.82e-133	369
NP_414959.1|b0425	NP_459429.1|STM0434	7.27e-205	558	1.17e-205	560
NP_414960.2|b0426	NP_459430.3|STM0435	3.99e-100	282	1.63e-101	286
NP_414961.4|b0427	NP_459431.3|STM0436	3.59e-273	744	1.15e-273	745
NP_414962.1|b0428	NP_459435.1|STM0439	1.65e-202	552	6.52e-204	555
NP_414963.1|b0429	NP_459436.1|STM0440	6.25e-70	201	2.02e-70	202
NP_414964.1|b0430	NP_459437.1|STM0441	9.32e-145	398	6.10e-145	399
NP_414965.1|b0431	NP_459438.1|STM0442	0.0	1291	0.0	1293
NP_414966.1|b0432	NP_459439.1|STM0443	1.82e-223	607	4.90e-223	605
NP_414967.1|b0433	NP_459440.1|STM0444	4.59e-319	863	1.23e-318	862
NP_414968.4|b0434	NP_459441.3|STM0445	4.76e-118	330	6.87e-118	330
NP_414969.4|b0435	NP_459442.1|STM0446	6.63e-70	201	4.33e-70	201
NP_414970.1|b0436	NP_459443.1|STM0447	4.64e-289	782	1.06e-289	784
NP_414971.1|b0437	NP_459444.1|STM0448	2.57e-148	407	3.39e-148	407
NP_414972.1|b0438	NP_459445.1|STM0449	9.31e-303	816	2.47e-302	815
NP_414973.1|b0439	NP_459446.1|STM0450	0.0	1503	0.0	1505
NP_414974.1|b0440	NP_459447.1|STM0451	4.90e-56	165	4.55e-56	165
NP_414975.1|b0441	NP_459448.1|STM0452	0.0	978	0.0	974
NP_414976.1|b0442	NP_459449.1|STM0453	4.53e-63	185	2.56e-64	188
NP_414977.1|b0443	NP_459450.1|STM0454	1.99e-86	245	1.11e-87	248
NP_414978.1|b0444	NP_459451.1|STM0455	4.55e-163	447	4.22e-163	447
NP_414979.1|b0445	NP_459452.1|STM0456	0.0	948	0.0	951
NP_414980.2|b0446	NP_459453.1|STM0457	6.46e-172	473	2.85e-170	468
NP_414981.4|b0447	NP_459455.1|STM0459	9.31e-106	295	1.23e-105	295
NP_414982.1|b0448	NP_459456.1|STM0460	0.0	1022	0.0	1018
NP_414983.1|b0449	NP_459457.1|STM0461	0.0	989	0.0	991
NP_414984.1|b0450	NP_459458.1|STM0462	1.40e-72	208	2.62e-72	207
NP_414985.1|b0451	NP_459459.1|STM0463	4.92e-259	706	7.56e-258	703
NP_414986.1|b0452	NP_459460.1|STM0464	2.85e-198	540	1.86e-198	541
NP_414987.3|b0453	NP_459461.1|STM0465	6.89e-108	304	1.56e-108	305
NP_414988.1|b0454	NP_459462.1|STM0466	3.72e-76	219	4.21e-77	221
NP_414990.2|b0457	NP_459463.1|STM0468	1.23e-259	715	4.01e-260	716
NP_414991.4|b0458	NP_459466.1|STM0471	1.05e-88	253	6.87e-89	253
NP_414992.1|b0459	NP_459467.1|STM0472	1.78e-93	267	7.04e-95	270
NP_414993.1|b0460	NP_459468.1|STM0473	4.08e-49	146	2.67e-49	146
NP_414994.1|b0461	NP_459469.1|STM0474	1.18e-90	255	2.22e-90	254
NP_414995.1|b0462	NP_459470.1|STM0475	0.0	1898	0.0	1897
NP_414996.1|b0463	NP_459471.1|STM0476	9.71e-255	692	6.35e-255	693
NP_414997.1|b0464	NP_459472.1|STM0477	1.61e-135	376	1.76e-134	373
NP_414998.1|b0465	NP_459473.1|STM0478	0.0	1893	0.0	1887
NP_414999.1|b0466	NP_459475.1|STM0480	5.82e-21	73.9	7.97e-21	73.6
NP_415000.1|b0467	NP_459476.1|STM0481	7.93e-83	239	3.57e-83	240
NP_415001.1|b0468	NP_459477.1|STM0482	2.10e-71	206	1.37e-71	207
NP_415002.1|b0469	NP_459478.1|STM0483	1.03e-124	346	5.74e-126	349
NP_415003.1|b0470	NP_459479.1|STM0484	0.0	1120	0.0	1122
NP_415004.1|b0471	NP_459480.1|STM0485	2.98e-68	197	2.77e-68	197
NP_415005.1|b0472	NP_459481.1|STM0486	3.95e-140	386	1.49e-139	385
NP_415006.1|b0473	NP_459482.3|STM0487	0.0	1178	0.0	1177
NP_415007.1|b0474	NP_459483.1|STM0488	1.79e-147	406	1.94e-146	403
NP_415008.1|b0475	NP_459484.1|STM0489	1.66e-214	584	1.32e-215	587
NP_415009.1|b0476	NP_459485.1|STM0490	4.04e-188	518	7.66e-188	517
NP_415010.1|b0477	NP_459486.1|STM0491	4.53e-313	843	2.09e-313	844
NP_415011.1|b0478	NP_459487.1|STM0492	0.0	969	0.0	971
NP_415012.1|b0479	NP_459488.1|STM0493	4.03e-263	714	1.25e-261	711
NP_415013.1|b0480	NP_459489.1|STM0494	0.0	999	0.0	1002
NP_415014.1|b0481	NP_459490.1|STM0495	6.91e-100	281	1.84e-99	280
NP_415015.1|b0482	NP_459491.1|STM0496	3.08e-129	364	1.49e-131	370
NP_415017.1|b0484	NP_459493.1|STM0498	0.0	1459	0.0	1466
NP_415020.1|b0487	NP_459494.1|STM0499	3.47e-89	252	8.10e-90	254
NP_415021.2|b0488	NP_459495.1|STM0500	6.53e-92	260	2.97e-92	261
NP_415022.1|b0489	NP_459496.1|STM0501	6.20e-154	430	1.65e-153	429
NP_415023.1|b0490	NP_459497.1|STM0502	9.86e-123	344	1.30e-122	344
NP_415024.4|b0491	NP_459498.1|STM0503	7.27e-151	418	2.87e-152	422
NP_415025.4|b0492	NP_459499.1|STM0504	6.88e-189	516	2.72e-190	520
NP_415026.1|b0493	NP_459500.1|STM0505	2.52e-169	465	1.91e-170	468
NP_415027.1|b0494	NP_459501.1|STM0506	1.32e-136	378	2.95e-137	379
NP_415028.1|b0495	NP_459502.1|STM0507	7.71e-149	410	7.16e-149	410
NP_415029.1|b0496	NP_459503.1|STM0508	0.0	1347	0.0	1348
NP_415036.1|b0503	NP_459508.1|STM0513	1.78e-215	590	2.01e-216	593
NP_415037.1|b0504	NP_459509.1|STM0514	4.64e-199	544	6.13e-199	544
NP_415038.1|b0505	NP_459510.1|STM0515	4.18e-106	297	1.92e-106	298
NP_415039.1|b0506	NP_459511.1|STM0516	2.76e-175	481	1.09e-176	484
NP_415040.1|b0507	NP_459512.1|STM0517	0.0	1142	0.0	1142
NP_415041.1|b0508	NP_459513.1|STM0518	1.94e-166	457	1.48e-165	455
NP_415042.1|b0509	NP_459514.1|STM0519	1.69e-193	529	1.11e-193	529
NP_415044.4|b0511	NP_459517.1|STM0522	4.61e-290	787	1.11e-289	786
NP_415045.1|b0512	NP_459518.1|STM0523	0.0	878	0.0	878
NP_415046.4|b0513	NP_459519.1|STM0524	4.07e-244	669	9.75e-247	675
NP_415047.1|b0514	NP_459520.1|STM0525	4.73e-215	591	6.25e-215	590
NP_415048.1|b0515	NP_459521.1|STM0526	2.75e-188	513	4.24e-187	510
NP_415049.1|b0516	NP_459522.1|STM0527	6.24e-281	760	1.66e-280	759
NP_415050.1|b0517	NP_459523.1|STM0528	3.66e-228	621	9.75e-228	620
NP_415051.1|b0518	NP_459524.1|STM0529	0.0	880	0.0	885
NP_415053.1|b0520	NP_459526.1|STM0531	1.68e-129	365	1.09e-129	365
NP_415054.1|b0521	NP_459527.1|STM0532	1.71e-184	506	3.34e-186	511
NP_415055.1|b0522	NP_459528.1|STM0533	8.85e-239	649	8.22e-239	649
NP_415056.1|b0523	NP_459529.1|STM0534	3.24e-112	313	1.23e-111	311
NP_415057.1|b0524	NP_459530.1|STM0535	5.75e-150	414	9.24e-151	416
NP_415058.1|b0525	NP_459531.1|STM0536	1.84e-120	333	1.40e-119	331
NP_415059.1|b0526	NP_459532.1|STM0537	0.0	895	0.0	897
NP_415060.1|b0527	NP_459535.1|STM0540	4.25e-114	318	1.01e-114	320
NP_415061.2|b0528	NP_459536.1|STM0541	1.30e-42	129	5.97e-43	130
NP_415062.1|b0529	NP_459537.1|STM0542	1.48e-201	549	1.13e-200	546
NP_415063.4|b0530	NP_459538.3|STM0543	2.29e-77	226	1.46e-75	221
NP_415064.1|b0531	NP_459540.1|STM0545	9.52e-100	286	1.08e-100	289
NP_415065.1|b0532	NP_459541.1|STM0546	0.0	1280	0.0	1280
NP_415066.2|b0533	NP_459542.1|STM0547	1.00e-165	462	1.16e-166	464
NP_415067.1|b0534	NP_459543.1|STM0548	2.53e-64	192	4.49e-62	186
NP_415068.1|b0535	NP_459544.1|STM0549	1.73e-104	297	1.96e-105	299
NP_415073.1|b0541	NP_459321.1|STM0325	4.15e-150	418	8.36e-149	414
NP_415075.1|b0543	NP_460612.1|STM1653	3.54e-38	121	2.59e-35	114
NP_415077.1|b0545	NP_460055.1|STM1081	1.80e-74	219	5.02e-76	223
NP_415078.1|b0546	NP_460056.1|STM1082	1.86e-44	148	2.38e-44	147
NP_415083.1|b0551	NP_461182.1|STM2239	1.40e-34	113	4.38e-35	114
NP_415087.1|b0555	NP_460003.1|STM1028	5.44e-23	86.3	7.16e-22	83.2
NP_415087.1|b0555	NP_461548.1|STM2612	8.48e-22	83.2	5.59e-21	80.9
NP_415088.1|b0556	NP_459885.1|STM0908	2.80e-61	183	2.73e-61	183
NP_415088.1|b0556	NP_460004.1|STM1029	4.09e-58	175	3.22e-57	173
NP_415092.1|b0560	NP_461545.2|STM2609	2.60e-66	198	3.42e-66	197
NP_415097.1|b0565	NP_461336.1|STM2395	2.26e-103	302	4.46e-105	306
NP_415104.1|b0572	NP_459345.3|STM0350	9.80e-88	274	3.94e-87	272
NP_415108.1|b0576	NP_459560.1|STM0568	4.40e-304	823	1.96e-302	818
NP_415109.1|b0577	NP_459561.1|STM0569	2.31e-262	713	9.15e-264	717
NP_415110.1|b0578	NP_459570.1|STM0578	9.41e-140	387	6.15e-140	387
NP_415111.1|b0579	NP_459571.1|STM0579	7.69e-68	197	3.54e-68	198
NP_415112.1|b0580	NP_459574.1|STM0582	3.80e-45	137	2.49e-45	137
NP_415113.1|b0581	NP_459575.1|STM0583	1.53e-243	662	5.78e-243	660
NP_415115.2|b0583	NP_459576.1|STM0584	2.17e-66	201	2.62e-65	198
NP_415116.1|b0584	NP_459577.1|STM0585	0.0	1244	0.0	1240
NP_415117.2|b0585	NP_459578.1|STM0586	2.21e-228	626	3.59e-229	628
NP_415118.1|b0586	NP_459580.1|STM0588	0.0	2059	0.0	2063
NP_415119.1|b0587	NP_459581.1|STM0589	1.42e-193	536	4.88e-196	542
NP_415120.1|b0588	NP_459582.1|STM0590	3.06e-177	486	7.92e-177	484
NP_415121.1|b0589	NP_459583.1|STM0591	3.31e-189	521	1.37e-192	530
NP_415122.1|b0590	NP_459584.1|STM0592	3.20e-194	534	2.10e-194	535
NP_415123.1|b0591	NP_459585.1|STM0593	4.07e-256	697	2.17e-255	696
NP_415124.1|b0592	NP_459586.1|STM0594	5.15e-178	492	8.29e-179	494
NP_415125.1|b0593	NP_459587.1|STM0595	9.83e-245	667	5.77e-248	675
NP_415126.1|b0594	NP_459588.1|STM0596	0.0	929	0.0	934
NP_415127.1|b0595	NP_459589.1|STM0597	2.83e-193	528	2.25e-194	530
NP_415128.1|b0596	NP_459590.1|STM0598	2.43e-158	436	3.24e-158	436
NP_415129.1|b0597	NP_459591.1|STM0599	5.00e-96	270	1.89e-95	268
NP_415130.1|b0598	NP_459592.1|STM0600	0.0	1295	0.0	1294
NP_415132.1|b0599	NP_459594.1|STM0602	5.08e-214	587	1.16e-214	588
NP_415133.1|b0600	NP_459595.1|STM0603	8.92e-250	679	4.11e-250	680
NP_415134.1|b0601	NP_459596.1|STM0604	4.56e-117	328	1.19e-116	327
NP_415135.1|b0602	NP_459597.1|STM0605	2.12e-273	741	9.46e-272	736
NP_415136.1|b0603	NP_459598.1|STM0606	9.28e-113	325	8.62e-113	325
NP_415137.2|b0604	NP_459599.1|STM0607	6.67e-153	422	2.07e-151	419
NP_415138.1|b0605	NP_459600.1|STM0608	1.07e-137	379	1.41e-137	379
NP_415139.2|b0606	NP_459601.1|STM0609	0.0	991	0.0	989
NP_415140.1|b0607	NP_459606.1|STM0614	3.72e-89	253	9.91e-89	251
NP_415141.1|b0608	NP_459607.1|STM0615	3.81e-287	776	4.31e-288	778
NP_415143.1|b0610	NP_459608.1|STM0616	1.68e-89	253	5.22e-88	249
NP_415144.1|b0611	NP_459609.1|STM0617	1.06e-152	424	3.27e-151	420
NP_415145.1|b0612	NP_459610.1|STM0618	0.0	912	0.0	914
NP_415146.1|b0613	NP_459611.1|STM0619	4.32e-163	452	1.75e-164	456
NP_415147.1|b0614	NP_459612.1|STM0620	3.59e-93	266	2.73e-92	264
NP_415148.1|b0615	NP_459613.1|STM0621	0.0	891	0.0	892
NP_415149.4|b0616	NP_459614.1|STM0622	6.73e-205	558	2.54e-204	557
NP_415150.1|b0617	NP_459615.1|STM0623	3.84e-59	173	2.51e-59	174
NP_415151.4|b0618	NP_459616.1|STM0624	4.52e-225	614	3.15e-227	619
NP_415152.1|b0619	NP_459617.1|STM0625	0.0	884	0.0	883
NP_415153.1|b0620	NP_459618.1|STM0626	3.76e-139	386	4.74e-137	380
NP_415154.1|b0621	NP_459619.1|STM0627	2.52e-287	780	2.86e-288	783
NP_415155.1|b0622	NP_459620.1|STM0628	4.01e-113	317	1.62e-114	320
NP_415156.1|b0623	NP_459621.1|STM0629	2.24e-47	141	2.96e-47	141
NP_415157.1|b0624	NP_459622.1|STM0630	1.32e-84	240	2.88e-83	236
NP_415160.1|b0627	NP_459624.1|STM0632	3.06e-33	105	4.04e-33	105
NP_415161.1|b0628	NP_459625.1|STM0633	2.02e-236	640	4.61e-237	641
NP_415162.4|b0629	NP_459626.1|STM0634	2.64e-161	449	2.00e-160	447
NP_415163.2|b0630	NP_459627.3|STM0635	1.27e-130	362	3.04e-130	361
NP_415164.1|b0631	NP_459628.1|STM0636	2.03e-58	171	1.33e-58	171
NP_415165.1|b0632	NP_459629.1|STM0637	1.27e-285	771	4.13e-286	772
NP_415166.1|b0633	NP_459630.1|STM0638	1.78e-193	535	7.45e-195	539
NP_415167.1|b0634	NP_459631.1|STM0639	1.99e-254	689	7.52e-254	688
NP_415168.1|b0635	NP_459632.1|STM0640	0.0	1246	0.0	1246
NP_415169.1|b0636	NP_459633.1|STM0641	4.77e-114	317	1.09e-114	318
NP_415170.4|b0637	NP_459634.1|STM0642	1.98e-71	205	1.83e-71	205
NP_415171.1|b0638	NP_459635.1|STM0643	8.85e-115	322	9.53e-114	320
NP_415172.1|b0639	NP_459637.1|STM0645	3.59e-142	392	1.36e-141	391
NP_415173.1|b0640	NP_459638.1|STM0646	8.59e-224	610	3.96e-224	610
NP_415174.1|b0641	NP_459639.1|STM0647	5.71e-107	302	5.15e-105	297
NP_415175.1|b0642	NP_459640.1|STM0648	0.0	1692	0.0	1687
NP_415176.1|b0643	NP_459645.1|STM0653	3.77e-106	297	4.87e-106	296
NP_415178.1|b0645	NP_459647.1|STM0655	1.54e-110	314	4.30e-112	318
NP_415179.1|b0646	NP_459648.1|STM0656	1.21e-135	397	2.47e-137	401
NP_415181.1|b0648	NP_459649.1|STM0657	5.17e-108	308	1.16e-108	309
NP_415182.1|b0649	NP_459650.1|STM0658	1.83e-186	527	3.99e-185	523
NP_415183.1|b0650	NP_459651.1|STM0659	0.0	924	0.0	922
NP_415184.1|b0651	NP_459653.1|STM0661	3.68e-218	593	5.66e-217	590
NP_415185.1|b0652	NP_459654.1|STM0662	1.28e-142	396	3.55e-144	400
NP_415186.1|b0653	NP_459655.1|STM0663	1.50e-144	399	1.97e-144	399
NP_415187.1|b0654	NP_459656.1|STM0664	3.29e-168	461	4.35e-168	461
NP_415188.1|b0655	NP_459657.1|STM0665	3.57e-206	562	1.18e-206	563
NP_415190.1|b0657	NP_459658.1|STM0666	0.0	934	0.0	938
NP_415191.1|b0658	NP_459659.1|STM0667	5.37e-206	560	3.51e-206	561
NP_415192.1|b0659	NP_459660.1|STM0668	1.51e-97	275	2.01e-97	275
NP_415193.2|b0660	NP_459661.3|STM0669	3.42e-242	657	1.64e-242	658
NP_415194.1|b0661	NP_459662.1|STM0670	0.0	939	0.0	939
NP_415195.1|b0662	NP_459663.1|STM0671	4.38e-248	675	4.07e-248	675
NP_415200.1|b0674	NP_459665.1|STM0680	0.0	1085	0.0	1082
NP_415201.1|b0675	NP_459666.1|STM0681	7.01e-181	493	1.31e-180	493
NP_415202.1|b0676	NP_459667.1|STM0682	3.87e-277	750	8.46e-276	746
NP_415203.1|b0677	NP_459668.1|STM0683	3.91e-263	712	1.55e-264	716
NP_415204.1|b0678	NP_459669.1|STM0684	5.14e-191	520	8.25e-192	522
NP_415205.1|b0679	NP_459670.1|STM0685	0.0	1155	0.0	1155
NP_415206.1|b0680	NP_459671.1|STM0686	0.0	1108	0.0	1106
NP_415207.1|b0681	NP_459672.1|STM0687	0.0	913	0.0	914
NP_415208.1|b0682	NP_459673.1|STM0688	1.07e-61	181	2.48e-62	182
NP_415209.1|b0683	NP_459678.1|STM0693	1.88e-108	302	3.58e-108	301
NP_415210.1|b0684	NP_459679.1|STM0694	1.17e-131	363	7.67e-132	363
NP_415211.2|b0685	NP_459680.1|STM0695	5.70e-56	165	3.19e-57	168
NP_415212.1|b0686	NP_459681.1|STM0696	3.53e-172	472	1.91e-171	470
NP_415213.1|b0687	NP_459682.1|STM0697	3.15e-111	311	7.14e-112	313
NP_415214.1|b0688	NP_459683.1|STM0698	0.0	1053	0.0	1053
NP_415219.1|b0692	NP_459685.1|STM0700	1.11e-295	800	3.45e-294	796
NP_415220.1|b0693	NP_459686.1|STM0701	0.0	1389	0.0	1387
NP_415222.1|b0694	NP_459687.1|STM0702	9.49e-153	420	4.37e-153	421
NP_415223.1|b0695	NP_459688.1|STM0703	0.0	1591	0.0	1588
NP_415224.1|b0696	NP_459689.1|STM0704	3.54e-102	290	1.59e-100	285
NP_415225.1|b0697	NP_459690.1|STM0705	0.0	1178	0.0	1177
NP_415226.1|b0698	NP_459691.1|STM0706	0.0	921	0.0	922
NP_415228.1|b0699	NP_459693.1|STM0708	3.02e-38	118	1.39e-38	119
NP_415236.1|b0708	NP_459694.1|STM0709	9.99e-293	795	9.29e-293	795
NP_415237.1|b0709	NP_459695.1|STM0710	0.0	878	0.0	878
NP_415238.1|b0710	NP_459696.1|STM0711	6.49e-180	491	8.57e-180	490
NP_415239.1|b0711	NP_459697.1|STM0712	1.57e-143	396	1.03e-143	397
NP_415240.1|b0712	NP_459698.1|STM0713	8.57e-196	536	4.60e-195	534
NP_415241.1|b0713	NP_459699.1|STM0714	2.94e-138	385	2.46e-141	393
NP_415242.1|b0714	NP_459713.1|STM0728	7.14e-176	482	9.42e-176	481
NP_415243.4|b0715	NP_459714.1|STM0729	4.91e-191	527	2.38e-186	515
NP_415245.1|b0717	NP_461944.1|STM3027	9.55e-51	163	3.21e-51	164
NP_415246.2|b0718	NP_461945.1|STM3028	1.42e-202	593	1.20e-200	588
NP_415247.1|b0719	NP_461946.3|STM3029	1.06e-17	75.1	8.92e-18	75.5
NP_415248.1|b0720	NP_459715.1|STM0730	4.53e-314	845	4.91e-313	842
NP_415249.1|b0721	NP_459717.1|STM0732	2.34e-79	227	1.86e-80	229
NP_415250.1|b0722	NP_459718.1|STM0733	2.29e-68	198	7.41e-69	199
NP_415251.1|b0723	NP_459719.1|STM0734	0.0	1176	0.0	1176
NP_415252.1|b0724	NP_459720.1|STM0735	1.60e-178	486	1.05e-178	487
NP_415254.1|b0726	NP_459721.1|STM0736	0.0	1811	0.0	1815
NP_415255.1|b0727	NP_459722.1|STM0737	8.20e-264	716	1.86e-264	717
NP_415256.1|b0728	NP_459723.1|STM0738	1.77e-273	739	5.72e-274	740
NP_415257.1|b0729	NP_459724.1|STM0739	1.86e-200	546	1.22e-200	546
NP_415258.1|b0730	NP_462684.1|STM3785	1.38e-26	100	4.58e-28	104
NP_415261.2|b0733	NP_459725.1|STM0740	0.0	969	0.0	971
NP_415262.1|b0734	NP_459726.1|STM0741	1.94e-261	708	2.19e-262	710
NP_415263.1|b0735	NP_459728.1|STM0743	1.06e-57	169	3.99e-59	173
NP_415264.1|b0736	NP_459729.1|STM0744	4.14e-89	252	5.47e-89	251
NP_415265.1|b0737	NP_459730.1|STM0745	2.51e-155	427	1.64e-155	427
NP_415266.1|b0738	NP_459731.1|STM0746	9.42e-83	236	8.75e-83	236
NP_415268.1|b0740	NP_459733.1|STM0748	9.81e-204	566	1.29e-203	566
NP_415269.1|b0741	NP_459734.1|STM0749	4.35e-110	308	4.95e-111	310
NP_415270.1|b0742	NP_459735.1|STM0750	3.44e-111	318	4.93e-108	310
NP_415271.1|b0750	NP_459736.1|STM0756	1.98e-231	629	5.27e-231	628
NP_415272.1|b0751	NP_459737.1|STM0757	2.64e-150	415	7.03e-150	414
NP_415273.1|b0752	NP_459738.1|STM0758	1.21e-194	533	6.48e-194	531
NP_415275.1|b0754	NP_459740.1|STM0760	2.49e-247	670	3.29e-247	669
NP_415276.1|b0755	NP_459751.1|STM0772	1.87e-185	505	1.22e-185	505
NP_415277.1|b0756	NP_459752.1|STM0773	9.50e-234	635	6.21e-234	635
NP_415278.1|b0757	NP_459753.1|STM0774	4.93e-261	707	2.65e-260	705
NP_415279.1|b0758	NP_459754.1|STM0775	7.87e-259	699	7.31e-259	699
NP_415280.3|b0759	NP_459755.1|STM0776	1.51e-251	679	1.40e-251	679
NP_415281.1|b0760	NP_459757.1|STM0778	1.71e-316	857	1.18e-318	862
NP_415282.1|b0761	NP_459758.1|STM0779	2.17e-165	455	1.42e-165	456
NP_415283.1|b0762	NP_459759.1|STM0780	4.42e-23	79.0	8.30e-23	78.2
NP_415284.1|b0763	NP_459760.1|STM0781	2.24e-160	442	7.27e-161	443
NP_415285.1|b0764	NP_459761.1|STM0782	1.83e-152	420	4.87e-152	419
NP_415286.1|b0765	NP_459762.1|STM0783	6.01e-240	651	3.23e-239	649
NP_415287.1|b0766	NP_459763.1|STM0784	1.73e-176	484	6.84e-178	488
NP_415288.1|b0767	NP_459764.1|STM0785	1.72e-233	633	1.59e-233	633
NP_415291.1|b0770	NP_462081.3|STM3166	1.28e-88	276	3.65e-91	283
NP_415293.1|b0772	NP_459765.1|STM0786	6.19e-280	759	2.34e-279	757
NP_415294.1|b0773	NP_459770.1|STM0792	6.23e-116	322	5.79e-116	322
NP_415295.1|b0774	NP_459771.1|STM0793	1.56e-290	786	1.02e-290	786
NP_415296.1|b0775	NP_459772.1|STM0794	2.04e-244	662	2.69e-244	662
NP_415297.1|b0776	NP_459773.1|STM0795	7.55e-225	616	7.37e-227	621
NP_415298.1|b0777	NP_459774.1|STM0796	1.37e-128	361	1.27e-128	361
NP_415299.1|b0778	NP_459775.1|STM0797	2.31e-124	348	3.09e-124	348
NP_415300.1|b0779	NP_459776.1|STM0798	0.0	1233	0.0	1234
NP_415301.1|b0780	NP_459779.1|STM0801	1.14e-196	538	1.06e-196	538
NP_415302.1|b0781	NP_459780.1|STM0802	2.84e-231	627	1.86e-231	628
NP_415303.1|b0782	NP_459781.1|STM0803	4.62e-117	325	1.75e-116	324
NP_415304.1|b0783	NP_459782.1|STM0804	3.30e-108	302	1.25e-107	301
NP_415305.1|b0784	NP_459783.3|STM0805	2.75e-47	142	9.11e-48	143
NP_415306.1|b0785	NP_459784.1|STM0806	3.66e-102	286	4.14e-103	288
NP_415307.1|b0786	NP_459785.1|STM0807	3.80e-136	379	2.48e-136	379
NP_415308.1|b0787	NP_459786.1|STM0808	8.49e-18	76.6	8.87e-14	65.5
NP_415309.1|b0788	NP_459789.1|STM0811	5.01e-204	558	1.15e-204	559
NP_415310.1|b0789	NP_459790.1|STM0812	5.98e-280	758	7.89e-280	757
NP_415311.1|b0790	NP_459791.1|STM0813	2.31e-169	464	4.31e-169	464
NP_415312.1|b0791	NP_459792.1|STM0814	9.22e-78	223	4.24e-78	224
NP_415313.1|b0792	NP_459793.1|STM0815	2.12e-248	674	3.41e-249	676
NP_415314.1|b0793	NP_459794.1|STM0816	1.46e-241	657	1.35e-241	657
NP_415315.4|b0794	NP_459795.1|STM0817	0.0	1062	0.0	1065
NP_415316.1|b0795	NP_459796.1|STM0818	3.51e-178	493	1.32e-177	492
NP_415317.4|b0796	NP_459797.1|STM0819	1.26e-138	384	2.04e-139	386
NP_415318.1|b0797	NP_459798.1|STM0820	2.47e-279	759	1.32e-278	758
NP_415320.1|b0799	NP_459799.1|STM0821	0.0	1308	0.0	1313
NP_415321.1|b0800	NP_459800.1|STM0822	1.21e-201	552	2.80e-202	553
NP_415323.1|b0802	NP_459801.1|STM0823	1.18e-34	110	7.37e-33	106
NP_415324.1|b0803	NP_459802.1|STM0825	1.37e-52	156	1.27e-52	156
NP_415328.4|b0807	NP_459803.1|STM0826	2.20e-197	540	1.44e-197	540
NP_415329.4|b0808	NP_459804.1|STM0827	0.0	1221	0.0	1214
NP_415330.1|b0809	NP_459805.1|STM0828	2.33e-165	453	4.36e-165	452
NP_415331.1|b0810	NP_459806.1|STM0829	7.20e-145	400	4.71e-145	400
NP_415332.1|b0811	NP_459807.1|STM0830	1.52e-174	477	1.41e-174	477
NP_415333.1|b0812	NP_459808.1|STM0831	3.96e-112	313	2.59e-112	313
NP_415334.1|b0813	NP_459809.1|STM0832	7.26e-185	507	2.35e-185	508
NP_415335.1|b0814	NP_459810.1|STM0833	2.77e-114	318	1.05e-113	317
NP_415336.1|b0815	NP_459811.1|STM0834	0.0	907	0.0	908
NP_415338.1|b0817	NP_459812.1|STM0835	1.29e-98	278	8.55e-99	278
NP_415339.1|b0818	NP_459813.1|STM0836	3.00e-222	608	1.60e-221	606
NP_415340.1|b0819	NP_459814.1|STM0837	1.38e-215	586	9.04e-216	586
NP_415341.1|b0820	NP_459815.1|STM0838	0.0	1012	0.0	1012
NP_415342.1|b0821	NP_459818.1|STM0841	1.27e-285	773	9.69e-285	770
NP_415343.1|b0822	NP_459819.1|STM0842	7.73e-179	490	2.90e-178	488
NP_415344.1|b0823	NP_459820.1|STM0843	0.0	1580	0.0	1580
NP_415345.2|b0824	NP_459821.1|STM0844	9.23e-206	560	2.46e-205	559
NP_415347.1|b0826	NP_459822.1|STM0845	1.62e-165	454	4.30e-165	453
NP_415348.1|b0827	NP_459823.3|STM0846	2.98e-268	728	2.38e-269	731
NP_415349.1|b0828	NP_459824.1|STM0847	4.65e-199	545	2.96e-199	545
NP_415350.2|b0829	NP_459825.1|STM0848	0.0	1006	0.0	1007
NP_415351.1|b0830	NP_459826.1|STM0849	0.0	920	0.0	923
NP_415352.1|b0831	NP_459827.1|STM0850	2.51e-202	552	1.64e-202	553
NP_415353.1|b0832	NP_459828.1|STM0851	4.19e-188	516	2.35e-189	519
NP_415356.1|b0835	NP_459829.1|STM0852	0.0	878	0.0	878
NP_415357.1|b0836	NP_459830.1|STM0853	1.75e-64	189	3.43e-66	193
NP_415359.4|b0838	NP_459839.1|STM0862	1.15e-131	365	5.28e-132	366
NP_415360.1|b0839	NP_459840.1|STM0863	3.03e-271	734	1.20e-272	738
NP_415361.1|b0840	NP_459841.1|STM0864	4.20e-158	436	3.20e-157	434
NP_415362.1|b0841	NP_459842.1|STM0865	1.25e-115	324	6.87e-115	322
NP_415363.1|b0842	NP_459843.1|STM0866	1.16e-264	719	1.31e-265	721
NP_415365.4|b0844	NP_459844.1|STM0867	7.44e-166	457	1.62e-164	454
NP_415366.1|b0845	NP_459845.1|STM0868	2.16e-240	657	7.03e-241	658
NP_415367.1|b0846	NP_459846.1|STM0869	6.08e-98	279	4.60e-98	279
NP_415368.1|b0847	NP_459847.1|STM0870	0.0	1045	0.0	1045
NP_415369.1|b0848	NP_459848.1|STM0871	1.93e-67	196	1.47e-66	194
NP_415370.1|b0849	NP_459849.1|STM0872	1.05e-46	141	1.72e-47	143
NP_415371.1|b0850	NP_459850.1|STM0873	7.11e-31	102	1.91e-30	100
NP_415372.1|b0851	NP_459851.1|STM0874	2.60e-162	446	5.93e-163	447
NP_415373.1|b0852	NP_459852.1|STM0875	4.16e-198	541	3.31e-199	544
NP_415374.1|b0853	NP_459853.1|STM0876	5.89e-96	271	1.57e-95	270
NP_415375.1|b0854	NP_459854.1|STM0877	1.74e-264	715	4.62e-264	714
NP_415376.4|b0855	NP_459855.1|STM0878	1.93e-260	705	8.90e-261	706
NP_415377.1|b0856	NP_459856.1|STM0879	9.28e-215	585	2.12e-215	586
NP_415378.1|b0857	NP_459857.1|STM0880	5.01e-185	506	2.69e-184	504
NP_415379.1|b0858	NP_459858.1|STM0881	1.14e-87	250	2.51e-88	252
NP_415380.1|b0859	NP_459859.1|STM0882	3.79e-248	674	2.48e-248	674
NP_415381.1|b0860	NP_459863.1|STM0887	4.85e-164	450	1.83e-163	449
NP_415382.1|b0861	NP_459864.1|STM0888	1.79e-135	376	1.30e-132	369
NP_415383.1|b0862	NP_459865.1|STM0889	2.91e-158	435	9.44e-159	436
NP_415384.1|b0863	NP_459866.1|STM0890	9.13e-169	462	3.45e-168	461
NP_415385.1|b0864	NP_459867.1|STM0891	2.83e-167	458	2.63e-167	458
NP_415386.1|b0865	NP_459868.1|STM0892	1.58e-104	294	2.08e-104	293
NP_415387.1|b0866	NP_459907.1|STM0930	2.20e-69	200	2.04e-69	200
NP_415388.1|b0867	NP_459908.1|STM0931	8.38e-170	468	4.50e-169	466
NP_415389.2|b0868	NP_459909.1|STM0932	6.28e-239	647	2.89e-239	648
NP_415390.4|b0869	NP_459910.1|STM0933	6.26e-305	826	2.37e-304	825
NP_415391.1|b0870	NP_459911.1|STM0934	3.12e-221	602	2.49e-222	605
NP_415392.1|b0871	NP_459912.1|STM0935	0.0	1072	0.0	1075
NP_415393.1|b0872	NP_459913.1|STM0936	4.14e-223	606	7.78e-223	605
NP_415394.4|b0873	NP_459914.1|STM0937	0.0	1090	0.0	1090
NP_415395.2|b0874	NP_459915.1|STM0938	2.32e-183	504	4.14e-181	498
NP_415397.1|b0876	NP_459916.2|STM0939	0.0	998	0.0	996
NP_415398.1|b0877	NP_459917.1|STM0940	1.40e-127	365	2.56e-127	364
NP_415399.4|b0878	NP_459918.1|STM0941	9.97e-212	582	2.79e-213	585
NP_415400.1|b0879	NP_459919.1|STM0942	0.0	1036	0.0	1038
NP_415401.1|b0880	NP_459920.1|STM0943	1.59e-49	147	5.08e-50	148
NP_415402.1|b0881	NP_459921.1|STM0944	1.89e-74	213	5.03e-74	211
NP_415403.1|b0882	NP_459922.1|STM0945	0.0	1431	0.0	1432
NP_415404.1|b0884	NP_459929.1|STM0953	4.08e-49	146	3.79e-49	146
NP_415405.1|b0885	NP_459931.1|STM0955	2.57e-150	415	6.83e-150	414
NP_415406.1|b0886	NP_459932.1|STM0956	0.0	948	0.0	941
NP_415407.1|b0887	NP_459933.1|STM0957	0.0	1042	0.0	1038
NP_415408.1|b0888	NP_459934.1|STM0958	3.73e-230	624	4.94e-230	624
NP_415409.1|b0889	NP_459935.1|STM0959	1.40e-115	321	1.30e-115	321
NP_415410.1|b0890	NP_459936.1|STM0960	0.0	1864	0.0	1845
NP_415411.2|b0891	NP_459937.1|STM0961	1.43e-141	390	1.09e-140	388
NP_415412.1|b0892	NP_459938.1|STM0962	2.52e-319	860	6.59e-319	859
NP_415413.1|b0893	NP_459939.1|STM0963	8.00e-305	822	1.75e-303	818
NP_415414.4|b0894	NP_459940.1|STM0964	0.0	1585	0.0	1583
NP_415415.1|b0895	NP_459941.1|STM0965	1.19e-161	441	1.10e-161	441
NP_415415.1|b0895	NP_460457.1|STM1497	3.41e-161	440	2.23e-161	440
NP_415416.1|b0896	NP_459942.1|STM0966	2.38e-186	510	5.42e-187	512
NP_415417.1|b0897	NP_459926.1|STM0950	6.46e-59	182	1.37e-55	173
NP_415417.1|b0897	NP_462660.1|STM3761	1.66e-59	183	8.77e-57	176
NP_415418.1|b0898	NP_459943.1|STM0968	1.91e-242	660	2.52e-242	660
NP_415419.2|b0899	NP_459944.1|STM0969	0.0	870	0.0	872
NP_415422.1|b0902	NP_459945.3|STM0970	4.86e-188	512	7.14e-188	512
NP_415423.1|b0903	NP_459948.1|STM0973	0.0	1476	0.0	1475
NP_415424.1|b0904	NP_459949.1|STM0974	8.23e-202	549	3.11e-201	548
NP_415425.4|b0905	NP_459950.1|STM0975	0.0	1120	0.0	1125
NP_415426.1|b0906	NP_459951.1|STM0976	1.07e-140	390	2.34e-139	387
NP_415427.1|b0907	NP_459952.1|STM0977	3.27e-249	676	1.51e-249	676
NP_415428.1|b0908	NP_459953.1|STM0978	1.25e-279	758	1.65e-279	758
NP_415429.2|b0909	NP_459954.1|STM0979	4.27e-124	350	1.13e-123	349
NP_415430.1|b0910	NP_459955.1|STM0980	7.78e-153	421	1.46e-152	420
NP_415431.1|b0911	NP_459956.1|STM0981	0.0	1069	0.0	1071
NP_415432.1|b0912	NP_459957.1|STM0982	1.94e-66	191	1.80e-66	191
NP_415433.4|b0913	NP_459958.1|STM0983	0.0	1091	0.0	1098
NP_415434.1|b0914	NP_459959.1|STM0984	0.0	1068	0.0	1070
NP_415435.1|b0915	NP_459960.1|STM0985	4.73e-199	546	1.77e-198	544
NP_415436.1|b0916	NP_459961.1|STM0986	7.74e-240	656	9.73e-238	650
NP_415437.1|b0917	NP_459962.1|STM0987	5.16e-40	122	4.79e-40	122
NP_415438.1|b0918	NP_459963.1|STM0988	1.20e-171	470	1.84e-170	467
NP_415439.1|b0919	NP_459964.1|STM0989	1.49e-210	572	6.86e-211	573
NP_415440.1|b0920	NP_459965.1|STM0990	4.45e-170	467	1.44e-170	468
NP_415441.1|b0921	NP_459966.1|STM0991	1.35e-169	466	1.82e-169	466
NP_415442.1|b0922	NP_459967.1|STM0992	5.56e-317	853	7.34e-317	853
NP_415443.2|b0923	NP_459968.1|STM0993	4.20e-165	452	5.55e-165	452
NP_415444.1|b0924	NP_459969.1|STM0994	0.0	2625	0.0	2625
NP_415445.1|b0925	NP_459970.1|STM0995	0.0	1035	0.0	1035
NP_415446.1|b0926	NP_459971.1|STM0996	7.26e-129	356	6.74e-129	356
NP_415447.1|b0927	NP_459972.1|STM0997	1.95e-156	429	2.57e-156	428
NP_415448.1|b0928	NP_459973.1|STM0998	4.08e-283	764	6.56e-284	766
NP_415449.1|b0929	NP_459974.1|STM0999	3.05e-147	417	3.29e-146	415
NP_415450.1|b0930	NP_459975.1|STM1000	0.0	897	0.0	898
NP_415451.1|b0931	NP_459979.1|STM1004	2.43e-277	750	1.59e-277	750
NP_415452.1|b0932	NP_460031.1|STM1057	0.0	1658	0.0	1660
NP_415458.2|b0938	NP_459026.1|STM0021	8.67e-33	112	2.03e-33	114
NP_415459.1|b0939	NP_459027.1|STM0022	8.81e-64	195	2.60e-62	191
NP_415460.1|b0940	NP_459028.1|STM0023	8.61e-313	878	1.32e-316	888
NP_415462.1|b0942	NP_459030.1|STM0025	5.07e-38	126	1.34e-37	125
NP_415463.2|b0943	NP_459031.1|STM0026	4.28e-32	110	5.04e-30	105
NP_415464.4|b0944	NP_459032.1|STM0027	2.96e-58	182	2.73e-61	189
NP_415465.1|b0945	NP_460032.1|STM1058	1.37e-237	644	2.56e-237	643
NP_415466.4|b0946	NP_460033.1|STM1059	8.79e-120	333	2.85e-120	334
NP_415467.1|b0947	NP_460034.1|STM1060	4.94e-243	660	1.67e-245	667
NP_415468.1|b0948	NP_460035.1|STM1061	0.0	1329	0.0	1326
NP_415469.1|b0949	NP_460036.1|STM1062	0.0	1140	0.0	1143
NP_415470.1|b0950	NP_460037.1|STM1063	3.04e-275	746	2.42e-276	749
NP_415471.1|b0951	NP_460038.1|STM1064	0.0	963	0.0	961
NP_415472.2|b0952	NP_460039.1|STM1065	5.82e-117	327	1.09e-116	326
NP_415473.1|b0953	NP_460040.1|STM1066	3.31e-34	107	1.52e-34	108
NP_415474.1|b0954	NP_460041.1|STM1067	1.96e-128	354	6.35e-129	355
NP_415475.1|b0955	NP_460042.1|STM1068	0.0	1014	0.0	1012
NP_415476.1|b0956	NP_460043.1|STM1069	7.64e-95	268	5.83e-94	265
NP_415477.1|b0957	NP_460044.1|STM1070	1.71e-237	645	5.60e-238	646
NP_415478.1|b0958	NP_460045.1|STM1071	1.17e-89	256	3.78e-90	257
NP_415479.1|b0959	NP_460046.1|STM1072	3.45e-111	313	4.38e-111	313
NP_415480.2|b0960	NP_460047.1|STM1073	0.0	1260	0.0	1261
NP_415481.1|b0961	NP_460048.1|STM1074	6.86e-97	273	5.24e-96	270
NP_415482.1|b0962	NP_460049.1|STM1075	0.0	1172	0.0	1166
NP_415483.2|b0963	NP_460050.1|STM1076	3.95e-107	299	7.40e-107	298
NP_415484.1|b0964	NP_460051.1|STM1077	2.00e-131	366	3.92e-133	370
NP_415485.4|b0965	NP_460052.1|STM1078	3.93e-91	257	1.05e-90	256
NP_415486.4|b0966	NP_460053.1|STM1079	4.49e-68	196	2.93e-68	197
NP_415487.4|b0967	NP_460054.1|STM1080	3.67e-274	742	2.44e-274	742
NP_415488.1|b0968	NP_460057.1|STM1083	9.32e-53	157	1.77e-52	156
NP_415489.4|b0969	NP_460058.1|STM1084	3.10e-70	202	7.06e-71	204
NP_415490.1|b0970	NP_460059.1|STM1085	3.00e-137	380	6.56e-136	377
NP_415491.1|b0972	NP_460742.1|STM1786	7.39e-267	721	2.29e-265	717
NP_415492.1|b0973	NP_460743.1|STM1787	0.0	1172	0.0	1173
NP_415493.1|b0974	NP_460744.1|STM1788	3.17e-151	417	1.29e-152	421
NP_415494.1|b0975	NP_460745.1|STM1789	1.91e-122	341	5.16e-122	340
NP_415495.1|b0976	NP_460746.1|STM1790	1.02e-68	200	1.18e-69	202
NP_415496.1|b0977	NP_460747.1|STM1791	1.31e-156	435	4.21e-157	436
NP_415497.1|b0978	NP_460748.1|STM1792	0.0	930	0.0	931
NP_415498.1|b0979	NP_460749.1|STM1793	6.24e-223	610	2.36e-222	609
NP_415509.1|b0989	NP_460213.1|STM1243	4.92e-38	118	3.22e-38	118
NP_415510.1|b0990	NP_460947.1|STM1996	1.25e-40	124	2.35e-40	124
NP_415513.2|b0993	NP_462726.1|STM3826	0.0	1031	0.0	1038
NP_415514.1|b0994	NP_462725.1|STM3825	6.18e-164	458	2.49e-165	462
NP_415515.1|b0995	NP_462724.1|STM3824	5.66e-136	378	3.70e-136	379
NP_415516.1|b0996	NP_462723.1|STM3823	3.12e-269	729	1.69e-268	727
NP_415517.1|b0997	NP_462722.1|STM3822	0.0	1583	0.0	1585
NP_415518.1|b0998	NP_462721.1|STM3821	1.57e-83	243	5.89e-81	237
NP_415519.1|b0999	NP_460084.1|STM1111	2.44e-52	156	5.35e-51	153
NP_415520.1|b1000	NP_460085.1|STM1112	1.52e-203	555	2.84e-203	555
NP_415522.1|b1002	NP_460090.1|STM1117	2.31e-261	711	7.15e-260	707
NP_415523.1|b1003	NP_460091.1|STM1118	4.86e-47	141	3.18e-47	141
NP_415524.1|b1004	NP_460092.1|STM1119	2.89e-136	376	3.82e-136	376
NP_415527.4|b1007	NP_460071.1|STM1098	4.44e-43	138	1.59e-40	131
NP_415533.1|b1013	NP_460094.1|STM1122	1.93e-125	350	3.62e-125	349
NP_415534.1|b1014	NP_447555.1|STM1124	0.0	2379	0.0	2377
NP_415535.1|b1015	NP_460097.1|STM1125	0.0	935	0.0	932
NP_415539.1|b1020	NP_447557.1|STM1126	1.05e-185	511	3.87e-186	512
NP_415545.1|b1026	NP_459321.1|STM0325	4.15e-150	418	8.36e-149	414
NP_415551.2|b1033	NP_460106.1|STM1135	8.33e-188	516	1.90e-188	518
NP_415552.1|b1034	NP_460107.1|STM1136	4.33e-168	461	1.15e-167	459
NP_415553.1|b1035	NP_460108.1|STM1137	3.04e-122	340	4.89e-123	342
NP_415554.4|b1036	NP_460109.1|STM1138	2.69e-95	270	8.07e-97	274
NP_415555.1|b1037	NP_460110.1|STM1139	1.78e-192	525	3.89e-191	521
NP_415556.1|b1038	NP_460111.1|STM1140	1.37e-89	253	2.57e-89	253
NP_415557.1|b1039	NP_460112.1|STM1141	8.08e-85	241	4.41e-84	239
NP_415558.1|b1040	NP_460113.1|STM1142	3.45e-146	403	1.59e-146	404
NP_415561.1|b1043	NP_460116.1|STM1145	1.12e-54	163	2.92e-54	162
NP_415562.1|b1044	NP_460117.1|STM1146	6.06e-19	72.4	1.26e-20	76.6
NP_415563.1|b1045	NP_460118.1|STM1147	7.75e-97	275	2.08e-96	274
NP_415564.2|b1046	NP_460119.3|STM1148	2.53e-289	787	8.17e-288	783
NP_415565.1|b1047	NP_460120.1|STM1149	1.18e-228	625	4.45e-228	624
NP_415566.1|b1048	NP_460121.1|STM1150	0.0	1008	0.0	1009
NP_415567.1|b1049	NP_460122.1|STM1151	0.0	1620	0.0	1621
NP_415568.1|b1050	NP_460123.1|STM1152	1.76e-49	147	8.08e-50	148
NP_415569.4|b1051	NP_460124.1|STM1153	4.29e-84	238	2.31e-83	236
NP_415571.1|b1053	NP_460125.1|STM1154	5.85e-256	696	6.56e-257	699
NP_415572.1|b1054	NP_460126.1|STM1155	9.16e-205	558	1.72e-204	558
NP_415573.1|b1055	NP_460127.1|STM1156	1.19e-229	625	9.03e-229	623
NP_415574.1|b1056	NP_460128.1|STM1157	2.05e-128	356	3.83e-128	355
NP_415575.1|b1057	NP_460129.1|STM1158	3.72e-114	320	1.36e-111	313
NP_415576.1|b1058	NP_460130.1|STM1159	1.05e-12	52.4	5.52e-13	52.8
NP_415577.1|b1059	NP_460131.1|STM1160	8.45e-241	655	2.74e-241	656
NP_415578.3|b1060	NP_460132.3|STM1161	3.18e-56	165	2.08e-56	165
NP_415579.1|b1061	NP_460133.1|STM1162	2.13e-46	140	1.39e-46	140
NP_415580.1|b1062	NP_460134.1|STM1163	8.90e-240	650	3.36e-239	649
NP_415581.1|b1063	NP_460135.1|STM1164	1.55e-116	325	2.48e-117	327
NP_415582.1|b1064	NP_460136.1|STM1165	1.10e-137	381	1.77e-138	383
NP_415583.4|b1065	NP_460137.1|STM1166	3.53e-271	734	5.68e-272	736
NP_415584.1|b1066	NP_460138.1|STM1167	4.33e-145	398	1.15e-144	397
NP_415585.1|b1067	NP_460139.1|STM1168	1.18e-132	369	4.44e-132	367
NP_415586.1|b1068	NP_460140.1|STM1169	2.95e-190	522	7.85e-190	521
NP_415587.1|b1069	NP_460141.1|STM1170	0.0	900	0.0	901
NP_415588.1|b1070	NP_460142.1|STM1171	1.49e-73	213	1.63e-72	210
NP_415589.1|b1071	NP_460143.1|STM1172	1.89e-45	139	1.06e-46	142
NP_415590.1|b1072	NP_460144.1|STM1173	3.18e-109	310	3.79e-112	317
NP_415591.1|b1073	NP_460145.1|STM1174	1.07e-77	223	2.44e-78	225
NP_415592.1|b1074	NP_460146.1|STM1175	5.43e-85	241	1.02e-84	241
NP_415593.1|b1075	NP_460147.1|STM1176	5.78e-132	368	1.39e-134	375
NP_415594.1|b1076	NP_460148.1|STM1177	3.37e-244	666	5.19e-243	663
NP_415595.1|b1077	NP_460149.1|STM1178	1.02e-153	425	1.91e-153	424
NP_415596.1|b1078	NP_460150.1|STM1179	1.11e-182	499	7.28e-183	499
NP_415597.1|b1079	NP_460151.1|STM1180	5.05e-156	429	1.29e-153	423
NP_415598.3|b1080	NP_460152.1|STM1181	5.02e-234	637	8.07e-235	639
NP_415599.1|b1081	NP_460153.1|STM1182	3.89e-185	509	1.56e-186	513
NP_415600.1|b1082	NP_460154.1|STM1183	1.67e-300	821	2.58e-299	818
NP_415601.1|b1083	NP_460155.1|STM1184	3.03e-181	500	8.06e-181	499
NP_415602.1|b1084	NP_460156.1|STM1185	0.0	1377	0.0	1376
NP_415604.1|b1086	NP_460157.1|STM1187	3.69e-222	603	5.92e-223	605
NP_415605.2|b1087	NP_460159.1|STM1189	6.76e-124	345	4.42e-124	345
NP_415606.1|b1088	NP_460160.1|STM1190	2.11e-119	332	9.69e-120	332
NP_415607.1|b1089	NP_460161.1|STM1191	2.36e-37	115	2.19e-37	115
NP_415608.2|b1090	NP_460162.1|STM1192	7.20e-237	644	3.34e-237	645
NP_415609.1|b1091	NP_460163.1|STM1193	1.44e-218	594	6.62e-219	595
NP_415610.1|b1092	NP_460164.1|STM1194	6.97e-206	561	2.75e-207	565
NP_415611.1|b1093	NP_460165.1|STM1195	2.28e-158	436	4.28e-158	435
NP_415612.1|b1094	NP_460166.1|STM1196	3.62e-48	144	3.36e-48	144
NP_415613.1|b1095	NP_460167.1|STM1197	4.80e-286	773	3.14e-286	773
NP_415614.1|b1096	NP_460168.1|STM1198	1.16e-138	388	5.33e-139	389
NP_415615.1|b1097	NP_460169.1|STM1199	1.63e-215	588	6.46e-217	592
NP_415616.1|b1098	NP_460170.1|STM1200	1.44e-132	368	1.89e-132	368
NP_415617.1|b1099	NP_460171.1|STM1201	9.15e-203	556	1.15e-200	550
NP_415618.1|b1100	NP_460172.1|STM1202	8.46e-185	504	1.59e-184	504
NP_415619.1|b1101	NP_460173.1|STM1203	0.0	903	0.0	902
NP_415620.1|b1102	NP_460174.1|STM1204	0.0	1221	0.0	1221
NP_415621.3|b1103	NP_460175.1|STM1205	9.93e-83	234	2.65e-82	233
NP_415622.1|b1104	NP_460176.1|STM1206	3.37e-70	203	8.90e-70	202
NP_415623.1|b1105	NP_460177.1|STM1207	5.03e-119	334	1.09e-117	330
NP_415624.1|b1106	NP_460178.1|STM1208	5.04e-140	392	1.10e-138	389
NP_415625.1|b1107	NP_460179.1|STM1209	1.77e-231	629	2.33e-231	629
NP_415626.4|b1108	NP_460180.1|STM1210	1.94e-132	365	4.42e-133	367
NP_415627.1|b1109	NP_460181.1|STM1211	1.11e-313	845	1.47e-313	844
NP_415628.1|b1110	NP_460182.1|STM1212	8.04e-111	310	1.29e-111	312
NP_415629.4|b1111	NP_460183.1|STM1213	2.24e-121	340	9.89e-120	335
NP_415630.1|b1112	NP_460184.1|STM1214	4.34e-50	149	1.16e-49	148
NP_415631.1|b1113	NP_460185.1|STM1215	1.26e-200	549	1.67e-200	549
NP_415632.1|b1114	NP_460186.1|STM1216	0.0	2185	0.0	2187
NP_415634.1|b1116	NP_460187.3|STM1217	2.71e-255	696	1.94e-255	696
NP_415635.4|b1117	NP_460188.1|STM1218	1.40e-158	436	6.43e-159	436
NP_415636.1|b1118	NP_460189.1|STM1219	5.34e-256	697	2.21e-259	706
NP_415637.1|b1119	NP_460190.1|STM1220	7.40e-214	581	8.01e-213	578
NP_415638.3|b1120	NP_460191.1|STM1221	2.96e-186	509	1.89e-186	509
NP_415641.1|b1123	NP_460192.1|STM1222	6.94e-253	684	2.25e-253	685
NP_415642.1|b1124	NP_460193.1|STM1223	1.89e-168	463	1.21e-168	463
NP_415643.3|b1125	NP_460195.1|STM1225	2.83e-184	504	1.36e-184	505
NP_415644.1|b1126	NP_460196.1|STM1226	4.04e-258	699	2.64e-258	700
NP_415645.1|b1127	NP_460197.1|STM1227	5.01e-288	778	2.21e-286	773
NP_415646.4|b1128	NP_460199.1|STM1229	1.46e-278	751	6.73e-279	751
NP_415647.1|b1129	NP_460200.1|STM1230	2.14e-301	818	8.49e-303	822
NP_415648.1|b1130	NP_460201.1|STM1231	1.40e-151	417	6.47e-152	418
NP_415649.1|b1131	NP_460202.1|STM1232	0.0	875	0.0	876
NP_415650.1|b1132	NP_460203.1|STM1233	3.17e-141	390	2.97e-141	390
NP_415651.4|b1133	NP_460204.3|STM1234	2.44e-269	728	1.17e-269	728
NP_415652.1|b1134	NP_460205.1|STM1235	5.36e-101	283	3.50e-101	284
NP_415653.4|b1135	NP_460207.1|STM1237	2.24e-132	368	3.01e-132	368
NP_415654.1|b1136	NP_460208.1|STM1238	2.20e-304	820	1.01e-304	820
NP_415658.1|b1140	NP_448287.1|STM1871	6.23e-54	177	1.65e-54	178
NP_415676.1|b1158	NP_461630.1|STM2702	2.78e-116	325	1.06e-115	323
NP_415678.1|b1160	NP_460083.1|STM1110	1.77e-34	112	1.30e-34	112
NP_415679.1|b1161	NP_460812.1|STM1856	3.33e-34	113	4.28e-34	112
NP_415684.1|b1166	NP_460233.1|STM1267	4.11e-08	43.5	6.32e-09	45.4
NP_415686.2|b1168	NP_459338.1|STM0343	4.58e-54	187	3.11e-52	182
NP_415692.1|b1174	NP_460772.1|STM1816	8.57e-56	164	3.94e-56	165
NP_415693.1|b1175	NP_460771.1|STM1815	9.14e-187	510	8.48e-187	510
NP_415694.1|b1176	NP_460770.1|STM1814	8.05e-142	393	3.77e-142	394
NP_415695.1|b1177	NP_459882.1|STM0905	3.84e-35	115	3.35e-36	117
NP_415696.1|b1178	NP_461546.1|STM2610	5.58e-73	211	2.57e-73	212
NP_415697.5|b1179	NP_460769.1|STM1813	6.43e-63	184	3.52e-62	182
NP_415698.1|b1180	NP_460768.1|STM1812	2.31e-141	391	1.06e-141	392
NP_415699.5|b1181	NP_460767.3|STM1811	1.13e-111	310	3.66e-112	311
NP_415701.1|b1183	NP_460949.1|STM1998	1.05e-73	213	1.19e-74	216
NP_415702.1|b1184	NP_460948.1|STM1997	1.85e-267	727	1.72e-267	727
NP_415703.3|b1185	NP_460763.1|STM1807	1.41e-114	320	2.26e-115	322
NP_415704.1|b1186	NP_460762.1|STM1806	0.0	898	0.0	905
NP_415705.1|b1187	NP_460761.1|STM1805	5.35e-175	478	4.97e-175	478
NP_415706.1|b1188	NP_460760.3|STM1804	0.0	1023	0.0	1025
NP_415707.1|b1189	NP_460759.1|STM1803	5.06e-293	792	4.70e-293	792
NP_415708.1|b1190	NP_460758.1|STM1802	2.06e-233	635	5.47e-233	634
NP_415709.2|b1191	NP_460757.1|STM1801	0.0	1021	0.0	1028
NP_415710.1|b1192	NP_460756.1|STM1800	1.02e-184	508	1.34e-184	507
NP_415711.2|b1193	NP_460755.1|STM1799	1.80e-137	380	1.67e-137	380
NP_415712.1|b1194	NP_460754.1|STM1798	1.81e-125	353	8.36e-126	353
NP_415713.1|b1195	NP_460753.1|STM1797	1.93e-48	145	1.47e-47	143
NP_415715.1|b1197	NP_460752.1|STM1796	0.0	951	0.0	936
NP_415721.1|b1203	NP_460740.1|STM1784	4.03e-255	691	4.55e-256	693
NP_415722.1|b1204	NP_460739.3|STM1783	5.49e-134	370	5.31e-134	370
NP_415723.1|b1205	NP_460738.1|STM1782	6.34e-62	180	2.05e-62	181
NP_415724.2|b1206	NP_460737.3|STM1781	0.0	913	0.0	919
NP_415725.1|b1207	NP_460736.1|STM1780	4.01e-224	608	5.29e-224	608
NP_415726.1|b1208	NP_460735.1|STM1779	4.68e-191	522	6.18e-191	521
NP_415727.1|b1209	NP_460734.1|STM1778	9.64e-144	396	2.20e-144	397
NP_415728.1|b1210	NP_460733.1|STM1777	2.94e-278	754	7.83e-278	753
NP_415729.1|b1211	NP_460732.1|STM1776	1.14e-248	674	1.29e-249	676
NP_415730.1|b1212	NP_460731.1|STM1775	9.75e-158	437	3.86e-159	441
NP_415731.1|b1213	NP_460730.1|STM1774	8.20e-62	182	7.22e-60	177
NP_415732.1|b1214	NP_460729.1|STM1773	1.64e-168	464	1.03e-166	459
NP_415733.1|b1215	NP_460728.1|STM1772	3.72e-193	527	3.45e-193	527
NP_415734.1|b1216	NP_460727.1|STM1771	6.04e-231	630	1.68e-232	634
NP_415735.1|b1217	NP_460726.1|STM1770	5.03e-45	136	5.67e-46	138
NP_415737.1|b1219	NP_460725.1|STM1769	7.33e-75	214	1.37e-74	214
NP_415738.2|b1220	NP_460724.3|STM1768	3.69e-249	684	5.77e-248	681
NP_415739.1|b1221	NP_460723.1|STM1767	4.03e-145	400	5.32e-145	400
NP_415740.1|b1222	NP_460722.1|STM1766	0.0	1002	0.0	995
NP_415741.1|b1223	NP_460721.1|STM1765	0.0	865	1.41e-320	864
NP_415742.1|b1224	NP_460720.1|STM1764	0.0	2504	0.0	2506
NP_415743.1|b1225	NP_460719.1|STM1763	0.0	1006	0.0	1006
NP_415744.1|b1226	NP_460718.1|STM1762	1.22e-149	413	7.95e-150	414
NP_415745.1|b1227	NP_460717.1|STM1761	2.00e-154	424	2.63e-154	424
NP_415748.1|b1232	NP_460715.1|STM1756	5.59e-202	549	1.05e-201	548
NP_415749.1|b1233	NP_460714.1|STM1755	1.94e-98	277	6.30e-99	278
NP_415750.2|b1234	NP_460713.1|STM1754	2.65e-190	521	1.49e-191	525
NP_415751.1|b1235	NP_460712.1|STM1753	9.36e-225	612	7.45e-226	614
NP_415752.1|b1236	NP_460711.1|STM1752	2.39e-214	582	3.15e-214	582
NP_415753.1|b1237	NP_460710.1|STM1751	3.23e-83	237	2.46e-82	235
NP_415754.1|b1238	NP_460709.1|STM1750	2.55e-138	382	8.26e-139	383
NP_415757.1|b1241	NP_460708.1|STM1749	0.0	1691	0.0	1691
NP_415758.1|b1242	NP_460707.1|STM1748	7.42e-136	377	4.16e-137	380
NP_415759.1|b1243	NP_460705.3|STM1746	0.0	972	0.0	973
NP_415760.1|b1244	NP_460704.1|STM1745	9.37e-198	541	5.25e-199	544
NP_415761.1|b1245	NP_460703.1|STM1744	5.87e-183	503	2.22e-182	501
NP_415763.1|b1247	NP_460701.1|STM1742	9.61e-237	642	1.80e-236	641
NP_415764.4|b1248	NP_448158.1|STM1740	2.09e-77	220	1.37e-77	221
NP_415765.1|b1249	NP_460698.1|STM1739	0.0	934	0.0	934
NP_415767.2|b1251	NP_460697.1|STM1738	4.85e-62	181	3.17e-62	181
NP_415768.1|b1252	NP_460696.1|STM1737	4.80e-105	301	1.22e-102	295
NP_415769.1|b1253	NP_460695.1|STM1736	5.89e-86	244	1.11e-85	243
NP_415770.1|b1254	NP_460694.1|STM1735	9.78e-112	313	2.60e-111	311
NP_415771.1|b1255	NP_460693.1|STM1734	1.06e-137	384	8.43e-139	387
NP_415772.1|b1256	NP_460691.1|STM1732	3.88e-141	390	6.23e-142	392
NP_415773.1|b1257	NP_460689.1|STM1730	1.47e-103	291	5.57e-103	290
NP_415774.1|b1258	NP_460688.1|STM1729	1.35e-96	273	2.54e-96	273
NP_415776.1|b1260	NP_460686.1|STM1727	1.25e-167	461	5.50e-166	457
NP_415777.1|b1261	NP_460685.1|STM1726	5.61e-286	771	1.23e-284	768
NP_415778.3|b1262	NP_460684.1|STM1725	5.84e-291	789	9.37e-292	791
NP_415779.1|b1263	NP_460683.1|STM1724	0.0	1014	0.0	1015
NP_415780.1|b1264	NP_460682.1|STM1723	0.0	924	0.0	924
NP_415782.1|b1266	NP_460680.1|STM1721	2.43e-198	541	4.55e-198	540
NP_415783.6|b1267	NP_460679.1|STM1720	2.56e-143	395	6.82e-143	394
NP_415785.1|b1269	NP_460678.1|STM1719	1.05e-207	565	3.39e-208	566
NP_415786.1|b1270	NP_460677.1|STM1718	3.49e-127	353	7.62e-126	350
NP_415787.1|b1271	NP_460676.1|STM1717	2.11e-165	454	9.75e-166	455
NP_415788.1|b1272	NP_460675.1|STM1716	9.12e-208	570	1.70e-207	569
NP_415789.1|b1273	NP_460674.1|STM1715	2.75e-52	155	8.91e-53	156
NP_415790.1|b1274	NP_460673.1|STM1714	0.0	1670	0.0	1672
NP_415791.1|b1275	NP_460672.1|STM1713	3.06e-228	619	5.74e-228	619
NP_415792.1|b1276	NP_460671.1|STM1712	0.0	1674	0.0	1674
NP_415793.1|b1277	NP_460670.1|STM1711	5.22e-138	380	9.79e-138	380
NP_415794.1|b1278	NP_460669.1|STM1710	3.09e-161	444	4.07e-161	444
NP_415795.1|b1279	NP_460668.1|STM1709	1.79e-59	174	1.66e-59	174
NP_415796.1|b1280	NP_460667.1|STM1708	2.04e-268	726	9.40e-269	727
NP_415797.1|b1281	NP_460666.1|STM1707	5.31e-153	422	1.41e-152	421
NP_415798.2|b1282	NP_460665.1|STM1706	2.88e-70	202	1.32e-70	203
NP_415799.1|b1283	NP_460664.1|STM1705	2.48e-41	126	3.28e-41	126
NP_415800.1|b1284	NP_460663.1|STM1704	5.95e-143	397	1.59e-142	396
NP_415801.1|b1285	NP_460662.1|STM1703	0.0	1037	0.0	1041
NP_415802.1|b1286	NP_460661.1|STM1702	0.0	1192	0.0	1191
NP_415803.2|b1287	NP_460660.1|STM1701	5.05e-100	296	1.02e-100	298
NP_415804.1|b1288	NP_460659.1|STM1700	1.65e-185	506	1.53e-185	506
NP_415806.1|b1290	NP_460654.1|STM1696	2.01e-189	516	3.76e-189	516
NP_415807.1|b1291	NP_460653.1|STM1695	3.96e-243	657	4.29e-242	655
NP_415808.1|b1292	NP_460652.1|STM1694	1.07e-198	542	8.49e-200	545
NP_415809.1|b1293	NP_460651.1|STM1693	3.24e-217	591	1.01e-215	587
NP_415810.1|b1294	NP_460650.1|STM1692	0.0	1001	0.0	998
NP_415816.1|b1300	NP_460075.1|STM1102	1.21e-112	339	1.11e-112	339
NP_415817.1|b1301	NP_462043.1|STM3128	6.59e-87	268	1.24e-86	268
NP_415819.4|b1303	NP_460649.1|STM1691	4.99e-205	561	4.44e-203	556
NP_415820.1|b1304	NP_460648.1|STM1690	3.16e-129	360	2.06e-129	361
NP_415821.1|b1305	NP_460647.1|STM1689	3.47e-42	129	2.27e-42	129
NP_415822.1|b1306	NP_460646.1|STM1688	2.41e-65	191	3.88e-66	192
NP_415823.1|b1307	NP_460645.1|STM1687	1.10e-42	130	1.73e-43	132
NP_415824.1|b1308	NP_460644.1|STM1686	4.30e-52	156	1.63e-51	154
NP_415837.1|b1321	NP_460643.3|STM1685	0.0	905	0.0	905
NP_415838.1|b1322	NP_460642.1|STM1684	1.66e-226	617	1.27e-225	615
NP_415839.1|b1323	NP_460641.1|STM1683	0.0	946	0.0	944
NP_415840.1|b1324	NP_460640.1|STM1682	6.26e-105	295	4.09e-105	295
NP_415841.4|b1325	NP_460639.1|STM1681	2.65e-200	548	1.00e-199	547
NP_415842.2|b1326	NP_460638.1|STM1680	4.55e-173	473	1.47e-173	474
NP_415845.2|b1329	NP_460637.1|STM1679	0.0	1028	0.0	1027
NP_415846.1|b1330	NP_460622.1|STM1663	2.15e-187	518	6.97e-188	519
NP_415848.1|b1332	NP_460621.1|STM1662	1.59e-45	138	1.46e-45	138
NP_415849.1|b1333	NP_460620.1|STM1661	6.45e-228	618	1.47e-228	619
NP_415850.1|b1334	NP_460619.3|STM1660	2.36e-180	493	6.64e-180	491
NP_415851.1|b1335	NP_460618.1|STM1659	1.43e-116	324	4.44e-115	320
NP_415856.1|b1340	NP_460617.1|STM1658	1.56e-121	338	3.55e-122	340
NP_415858.1|b1342	NP_460615.1|STM1656	9.49e-229	621	8.82e-229	621
NP_415859.1|b1343	NP_460614.1|STM1655	4.77e-290	787	1.80e-289	785
NP_415860.1|b1344	NP_460613.1|STM1654	1.10e-219	597	5.06e-220	597
NP_415861.1|b1345	NP_459869.1|STM0893	5.20e-108	322	4.05e-110	328
NP_415861.1|b1345	NP_459980.1|STM1005	1.63e-109	326	1.09e-112	334
NP_415866.1|b1350	NP_459984.1|STM1009	2.89e-83	284	1.69e-84	288
NP_415866.1|b1350	NP_461567.1|STM2632	2.89e-83	284	1.69e-84	288
NP_415878.1|b1360	NP_459990.1|STM1015	9.66e-97	280	1.04e-95	278
NP_415878.1|b1360	NP_461560.1|STM2625	9.66e-97	280	1.04e-95	278
NP_415890.2|b1372	NP_459903.1|STM0926	5.44e-74	259	9.50e-67	237
NP_415890.2|b1372	NP_460024.1|STM1049	1.94e-75	263	1.44e-68	243
NP_415890.2|b1372	NP_461524.1|STM2588	4.00e-74	259	1.37e-68	243
NP_415891.1|b1373	NP_459904.1|STM0927	1.17e-81	238	5.39e-82	238
NP_415891.1|b1373	NP_460025.1|STM1050	9.79e-86	248	2.63e-85	247
NP_415891.1|b1373	NP_461522.1|STM2586	1.91e-85	247	3.59e-85	246
NP_415894.4|b1376	NP_460611.1|STM1652	1.51e-89	254	6.93e-90	254
NP_415895.1|b1377	NP_460434.1|STM1473	9.01e-227	620	3.40e-226	619
NP_415896.1|b1378	NP_460610.1|STM1651	0.0	2192	0.0	2190
NP_415897.1|b1379	NP_460607.1|STM1648	9.67e-65	191	1.44e-63	187
NP_415898.1|b1380	NP_460606.1|STM1647	1.84e-227	618	1.20e-227	618
NP_415899.1|b1381	NP_460605.1|STM1646	0.0	1450	0.0	1452
NP_415900.1|b1382	NP_460604.1|STM1645	3.87e-27	90.1	1.06e-26	89.0
NP_415901.2|b1383	NP_460603.1|STM1644	1.52e-49	150	4.01e-49	149
NP_415903.4|b1385	NP_462044.1|STM3129	7.79e-142	414	1.01e-141	414
NP_415930.1|b1412	NP_460601.1|STM1642	3.58e-127	353	3.33e-127	353
NP_415931.4|b1413	NP_460600.3|STM1641	0.0	2476	0.0	2472
NP_415932.1|b1414	NP_460599.1|STM1640	1.68e-141	395	2.58e-140	392
NP_415935.2|b1418	NP_460598.1|STM1639	1.06e-109	307	8.46e-111	310
NP_415938.1|b1421	NP_460585.2|STM1626	1.19e-183	524	9.36e-180	514
NP_415939.2|b1422	NP_460584.1|STM1625	1.90e-186	512	3.40e-184	506
NP_415940.1|b1423	NP_460583.1|STM1624	4.17e-295	799	1.65e-296	802
NP_415941.5|b1424	NP_460581.1|STM1622	0.0	1041	0.0	1040
NP_415944.1|b1427	NP_460570.1|STM1611	1.99e-88	254	1.52e-87	251
NP_415945.1|b1428	NP_460569.1|STM1610	1.62e-138	392	1.85e-139	395
NP_415946.1|b1429	NP_460568.1|STM1609	2.21e-212	580	9.91e-211	576
NP_415947.1|b1430	NP_460567.1|STM1608	3.58e-123	343	1.17e-123	344
NP_415948.1|b1431	NP_460566.1|STM1607	7.95e-139	385	1.28e-139	387
NP_415949.2|b1432	NP_461535.1|STM2599	8.70e-49	167	5.78e-51	173
NP_415950.4|b1433	NP_460565.1|STM1606	7.46e-203	561	6.60e-201	556
NP_415951.1|b1434	NP_460564.1|STM1605	2.72e-97	276	6.21e-98	278
NP_415952.2|b1435	NP_460563.1|STM1604	0.0	1221	0.0	1221
NP_415953.1|b1436	NP_460562.1|STM1603	4.86e-34	108	3.71e-33	106
NP_415956.1|b1439	NP_460557.1|STM1598	1.68e-297	807	3.89e-298	808
NP_415961.1|b1444	NP_460556.3|STM1597	3.54e-300	814	2.87e-301	817
NP_415963.1|b1446	NP_460551.1|STM1592	1.01e-40	125	9.39e-41	125
NP_415964.1|b1447	NP_460550.1|STM1591	1.16e-84	242	3.09e-84	241
NP_415965.1|b1448	NP_460549.1|STM1590	2.65e-110	308	4.23e-111	310
NP_415966.6|b1449	NP_460548.1|STM1589	1.41e-228	622	1.92e-228	622
NP_415967.2|b1450	NP_460547.1|STM1588	1.49e-82	242	9.72e-83	243
NP_415968.1|b1451	NP_460546.1|STM1587	0.0	1236	0.0	1238
NP_415969.1|b1452	NP_460545.1|STM1586	1.57e-208	572	1.02e-208	572
NP_415970.4|b1453	NP_460543.1|STM1584	0.0	887	0.0	886
NP_415980.1|b1463	NP_460541.1|STM1582	7.52e-164	453	5.73e-163	451
NP_415981.1|b1464	NP_460540.1|STM1581	2.32e-182	501	1.02e-180	497
NP_415982.1|b1465	NP_460539.1|STM1580	6.00e-161	441	3.92e-161	441
NP_415983.1|b1466	NP_460538.1|STM1579	2.72e-139	387	1.52e-140	390
NP_415984.1|b1467	NP_460537.1|STM1578	0.0	1038	0.0	1040
NP_415985.1|b1468	NP_460536.1|STM1577	0.0	2410	0.0	2410
NP_415986.1|b1469	NP_460535.1|STM1576	6.03e-291	790	1.13e-290	789
NP_415990.5|b1473	NP_460530.3|STM1571	1.08e-169	468	2.30e-170	469
NP_415991.1|b1474	NP_460529.1|STM1570	0.0	1979	0.0	1982
NP_415992.1|b1475	NP_460528.1|STM1569	1.19e-219	595	7.81e-220	595
NP_415993.1|b1476	NP_460527.1|STM1568	6.76e-156	427	4.44e-156	428
NP_415995.4|b1478	NP_460526.1|STM1567	7.76e-228	619	8.78e-229	622
NP_415996.2|b1479	NP_460525.1|STM1566	0.0	1059	0.0	1053
NP_415997.1|b1480	NP_460524.1|STM1565	2.94e-22	76.6	2.85e-22	76.6
NP_415998.4|b1481	NP_460523.1|STM1564	4.00e-42	128	5.27e-42	128
NP_415999.1|b1482	NP_460522.1|STM1563	3.06e-93	263	1.65e-92	261
NP_416014.4|b1497	NP_460253.1|STM1287	1.06e-119	350	7.19e-120	350
NP_416015.2|b1498	NP_459040.1|STM0035	3.59e-33	129	1.01e-36	139
NP_416028.3|b1511	NP_462953.1|STM4072	0.0	895	0.0	890
NP_416029.1|b1512	NP_462954.1|STM4073	5.71e-161	449	1.96e-163	455
NP_416030.1|b1513	NP_462955.1|STM4074	4.71e-271	743	9.76e-275	753
NP_416031.1|b1514	NP_462956.1|STM4075	4.08e-202	555	1.34e-202	556
NP_416032.1|b1515	NP_462957.1|STM4076	6.02e-186	513	1.62e-185	512
NP_416033.1|b1516	NP_462958.1|STM4077	6.35e-213	582	3.41e-212	580
NP_416034.1|b1517	NP_462959.1|STM4078	1.23e-190	521	5.67e-191	522
NP_416035.1|b1518	NP_462960.3|STM4079	7.94e-56	165	2.40e-55	164
NP_416037.2|b1520	NP_460487.1|STM1527	9.17e-186	511	8.83e-186	511
NP_416040.1|b1523	NP_460486.1|STM1526	1.35e-71	206	1.08e-72	209
NP_416041.1|b1524	NP_460485.1|STM1525	5.53e-207	564	7.30e-207	564
NP_416042.2|b1525	NP_460484.1|STM1524	3.92e-280	762	4.48e-274	747
NP_416043.1|b1526	NP_460483.1|STM1523	8.45e-180	494	3.85e-180	495
NP_416045.1|b1528	NP_460482.1|STM1522	9.26e-241	657	7.39e-242	660
NP_416046.1|b1529	NP_460481.1|STM1521	5.79e-136	377	2.29e-137	381
NP_416047.4|b1530	NP_460480.1|STM1520	2.42e-95	268	5.52e-96	270
NP_416048.2|b1531	NP_460479.4|STM1519	3.43e-86	244	2.54e-86	245
NP_416049.1|b1532	NP_460478.1|STM1518	7.63e-13	54.7	1.22e-13	56.6
NP_416050.4|b1533	NP_460477.1|STM1517	3.50e-169	468	2.19e-167	463
NP_416051.1|b1534	NP_460476.1|STM1516	7.59e-214	589	5.77e-213	587
NP_416054.1|b1536	NP_460475.1|STM1515	4.68e-75	216	1.24e-74	215
NP_416055.1|b1537	NP_460474.1|STM1514	1.20e-70	208	9.75e-72	211
NP_416056.1|b1538	NP_460472.1|STM1512	0.0	1090	0.0	1089
NP_416057.1|b1539	NP_460471.1|STM1511	3.53e-164	451	1.89e-163	449
NP_416058.1|b1540	NP_460470.1|STM1510	2.88e-144	399	2.67e-144	399
NP_416059.1|b1541	NP_460469.1|STM1509	1.84e-34	108	5.95e-35	110
NP_416060.1|b1542	NP_460468.1|STM1508	2.90e-290	790	2.33e-291	793
NP_416064.1|b1546	NP_459904.1|STM0927	3.35e-81	236	3.11e-81	236
NP_416064.1|b1546	NP_460025.1|STM1050	2.80e-85	247	1.51e-84	245
NP_416064.1|b1546	NP_461522.1|STM2586	5.45e-85	246	2.07e-84	244
NP_416070.1|b1552	NP_460947.1|STM1996	4.52e-43	130	5.97e-43	130
NP_416071.1|b1553	NP_460825.1|STM1869	1.01e-65	196	1.66e-64	192
NP_416077.4|b1559	NP_459880.1|STM0903	2.14e-41	140	4.67e-40	136
NP_416077.4|b1559	NP_459997.1|STM1022	7.24e-41	138	3.05e-39	134
NP_416078.4|b1560	NP_461183.1|STM2240	1.88e-134	383	2.48e-136	388
NP_416081.1|b1563	NP_463311.1|STM4450	1.03e-41	129	2.84e-43	133
NP_416082.1|b1564	NP_463310.1|STM4449	7.00e-24	83.2	9.34e-24	82.8
NP_416097.1|b1580	NP_460466.1|STM1506	1.22e-198	546	1.87e-197	543
NP_416098.1|b1581	NP_460465.1|STM1505	2.99e-305	821	6.82e-306	822
NP_416099.1|b1582	NP_460464.1|STM1504	3.36e-69	199	1.27e-68	198
NP_416100.1|b1583	NP_460463.1|STM1503	6.83e-60	176	2.58e-59	175
NP_416101.1|b1584	NP_460462.1|STM1502	1.10e-125	348	1.77e-126	350
NP_416102.2|b1585	NP_460461.3|STM1501	1.11e-125	353	6.03e-125	351
NP_416103.2|b1586	NP_460460.1|STM1500	7.75e-47	142	2.08e-46	141
NP_416104.1|b1587	NP_460459.1|STM1499	0.0	1474	0.0	1476
NP_416105.4|b1588	NP_460458.1|STM1498	0.0	1537	0.0	1536
NP_416106.1|b1589	NP_459941.1|STM0965	7.43e-156	426	9.80e-156	426
NP_416106.1|b1589	NP_460457.1|STM1497	2.13e-155	425	1.98e-155	425
NP_416107.1|b1590	NP_460456.1|STM1496	5.39e-161	446	2.04e-160	444
NP_416108.2|b1591	NP_460455.1|STM1495	4.60e-120	336	1.49e-120	337
NP_416109.2|b1592	NP_460450.3|STM1490	3.04e-232	638	1.18e-231	636
NP_416110.4|b1593	NP_460449.1|STM1489	5.70e-157	431	6.18e-156	429
NP_416111.1|b1594	NP_460448.1|STM1488	6.85e-271	734	9.03e-271	734
NP_416112.1|b1595	NP_460447.1|STM1487	1.87e-177	489	3.52e-177	488
NP_416113.1|b1596	NP_460446.1|STM1486	2.14e-252	688	3.83e-250	682
NP_416115.1|b1598	NP_460444.1|STM1484	6.48e-161	445	1.04e-161	447
NP_416116.1|b1599	NP_460443.1|STM1483	6.49e-63	184	7.33e-64	186
NP_416117.1|b1600	NP_460442.1|STM1482	1.43e-60	179	1.88e-60	178
NP_416118.1|b1601	NP_460441.1|STM1481	1.47e-190	526	1.44e-192	531
NP_416119.1|b1602	NP_460440.1|STM1480	2.84e-312	843	1.78e-310	839
NP_416120.1|b1603	NP_460439.1|STM1479	0.0	904	0.0	898
NP_416121.1|b1604	NP_460438.1|STM1478	2.30e-202	553	1.06e-202	554
NP_416122.1|b1605	NP_460437.1|STM1477	3.36e-303	820	3.64e-302	818
NP_416124.1|b1607	NP_460436.1|STM1476	6.16e-62	181	2.00e-62	182
NP_416125.2|b1608	NP_460435.1|STM1475	1.97e-146	405	9.21e-147	406
NP_416126.1|b1609	NP_460432.1|STM1471	1.13e-262	716	1.05e-262	716
NP_416127.1|b1610	NP_460431.1|STM1470	3.49e-183	504	4.82e-185	509
NP_416128.1|b1611	NP_460430.1|STM1469	4.58e-316	853	7.04e-315	850
NP_416129.1|b1612	NP_460429.2|STM1468	0.0	1065	0.0	1063
NP_416130.3|b1613	NP_460428.1|STM1467	6.22e-248	675	3.34e-247	673
NP_416131.1|b1614	NP_460427.1|STM1466	4.97e-301	818	1.08e-299	815
NP_416139.1|b1622	NP_460516.1|STM1557	1.45e-68	219	1.38e-68	219
NP_416140.1|b1623	NP_460426.1|STM1463	1.48e-219	598	1.18e-220	601
NP_416141.4|b1624	NP_460425.3|STM1462	2.46e-242	658	4.95e-242	657
NP_416142.1|b1625	NP_460424.3|STM1461	1.44e-44	134	3.85e-44	133
NP_416143.2|b1626	NP_460423.1|STM1460	2.55e-82	236	8.27e-83	237
NP_416144.1|b1627	NP_460422.1|STM1459	5.15e-123	342	1.67e-123	343
NP_416145.1|b1628	NP_460421.1|STM1458	3.60e-118	330	4.07e-119	332
NP_416146.1|b1629	NP_460420.1|STM1457	0.0	945	0.0	946
NP_416147.1|b1630	NP_460419.1|STM1456	5.88e-231	629	5.46e-231	629
NP_416148.1|b1631	NP_460418.1|STM1455	2.13e-126	352	8.40e-128	355
NP_416149.1|b1632	NP_460417.1|STM1454	7.04e-144	398	4.58e-144	399
NP_416150.1|b1633	NP_460416.1|STM1453	7.65e-152	417	5.00e-152	417
NP_416151.1|b1634	NP_460415.1|STM1452	0.0	894	0.0	897
NP_416152.1|b1635	NP_460414.1|STM1451	1.98e-124	347	1.07e-123	345
NP_416153.1|b1636	NP_460413.1|STM1450	1.06e-191	524	1.20e-192	526
NP_416154.1|b1637	NP_460412.1|STM1449	5.45e-309	832	7.19e-309	832
NP_416155.1|b1638	NP_460411.1|STM1448	9.60e-154	422	1.27e-153	422
NP_416156.4|b1639	NP_460410.1|STM1447	2.35e-65	190	2.19e-65	190
NP_416157.1|b1640	NP_460409.1|STM1446	4.11e-236	643	3.86e-236	643
NP_416159.2|b1642	NP_460407.3|STM1444	5.39e-88	250	2.52e-88	251
NP_416160.1|b1643	NP_460406.1|STM1443	1.32e-41	127	4.26e-42	129
NP_416161.4|b1644	NP_460405.1|STM1442	3.19e-177	488	1.08e-177	489
NP_416162.1|b1645	NP_460404.1|STM1441	0.0	1127	0.0	1132
NP_416163.1|b1646	NP_460403.1|STM1440	1.76e-102	289	8.09e-103	290
NP_416165.2|b1648	NP_460401.1|STM1438	1.11e-47	143	5.12e-48	144
NP_416166.3|b1649	NP_460400.1|STM1437	1.28e-119	334	9.79e-119	332
NP_416167.1|b1650	NP_460399.1|STM1436	2.14e-251	681	1.99e-251	681
NP_416168.1|b1651	NP_460398.1|STM1435	1.33e-90	256	2.50e-90	255
NP_416169.1|b1652	NP_460397.1|STM1434	2.94e-142	393	1.58e-141	391
NP_416171.1|b1654	NP_460396.1|STM1433	1.74e-81	231	1.14e-81	231
NP_416172.1|b1655	NP_460395.1|STM1432	1.70e-123	350	1.12e-128	363
NP_416173.1|b1656	NP_460394.1|STM1431	2.61e-141	389	9.86e-141	387
NP_416174.1|b1657	NP_459255.1|STM0257	3.72e-83	256	2.20e-84	259
NP_416175.1|b1658	NP_460393.1|STM1430	7.99e-244	660	4.29e-243	658
NP_416176.1|b1659	NP_460392.1|STM1429	1.02e-219	597	3.30e-220	598
NP_416178.1|b1661	NP_460390.1|STM1427	5.25e-272	735	3.43e-272	735
NP_416179.1|b1662	NP_460389.1|STM1426	1.63e-138	383	1.52e-138	383
NP_416182.1|b1667	NP_462364.1|STM3461	1.61e-46	142	4.37e-46	140
NP_416185.1|b1670	NP_461008.1|STM2063	6.19e-90	264	1.72e-86	255
NP_416186.4|b1671	NP_461009.1|STM2064	1.66e-70	211	6.21e-69	206
NP_416190.1|b1675	NP_460353.1|STM1388	4.72e-38	118	6.32e-38	117
NP_416191.1|b1676	NP_460343.1|STM1378	0.0	869	0.0	867
NP_416192.1|b1677	NP_460342.1|STM1377	8.87e-31	100	2.02e-31	102
NP_416193.1|b1678	NP_460340.1|STM1375	1.23e-209	573	2.81e-210	575
NP_416194.1|b1679	NP_460339.1|STM1374	8.53e-84	239	3.36e-85	242
NP_416195.1|b1680	NP_460338.1|STM1373	2.29e-269	730	5.22e-270	732
NP_416196.1|b1681	NP_460337.1|STM1372	7.23e-247	675	6.72e-247	675
NP_416197.1|b1682	NP_460336.1|STM1371	2.59e-166	456	1.69e-166	457
NP_416198.2|b1683	NP_460335.1|STM1370	0.0	976	0.0	978
NP_416199.1|b1684	NP_460334.1|STM1369	2.81e-79	226	1.84e-79	226
NP_416200.2|b1685	NP_460332.1|STM1367	1.12e-35	112	6.21e-36	112
NP_416201.1|b1686	NP_460331.1|STM1366	5.00e-91	257	5.43e-90	254
NP_416202.1|b1687	NP_460330.1|STM1365	0.0	1857	0.0	1861
NP_416203.1|b1688	NP_460329.1|STM1364	6.52e-233	635	5.81e-231	630
NP_416204.2|b1689	NP_460328.1|STM1362	5.11e-53	159	3.22e-51	155
NP_416205.1|b1690	NP_460327.1|STM1361	2.91e-220	606	5.43e-220	605
NP_416206.6|b1691	NP_460326.1|STM1360	9.06e-249	679	1.17e-248	679
NP_416207.1|b1692	NP_460325.1|STM1359	3.05e-194	530	5.72e-194	530
NP_416208.1|b1693	NP_460324.1|STM1358	1.38e-140	392	9.05e-141	392
NP_416209.1|b1694	NP_460323.3|STM1357	0.0	977	0.0	977
NP_416210.4|b1695	NP_460322.1|STM1356	1.25e-275	744	8.16e-276	744
NP_416211.1|b1696	NP_460321.1|STM1355	1.49e-177	489	5.51e-177	488
NP_416212.1|b1697	NP_460320.1|STM1354	2.92e-143	399	2.71e-143	399
NP_416213.1|b1698	NP_460319.1|STM1353	5.83e-160	446	1.62e-161	449
NP_416214.1|b1699	NP_460318.1|STM1352	1.04e-251	687	5.57e-251	686
NP_416215.1|b1700	NP_460317.1|STM1351	1.57e-62	182	1.46e-62	182
NP_416216.5|b1701	NP_460316.1|STM1350	0.0	932	0.0	937
NP_416217.1|b1702	NP_460315.1|STM1349	0.0	1527	0.0	1526
NP_416218.1|b1703	NP_460314.1|STM1348	2.64e-194	530	1.42e-193	528
NP_416219.1|b1704	NP_460313.1|STM1347	1.26e-239	650	9.64e-239	648
NP_416220.1|b1705	NP_460312.1|STM1346	2.25e-22	78.2	4.23e-22	77.4
NP_416221.1|b1706	NP_460311.1|STM1345	1.33e-298	810	3.06e-299	812
NP_416222.1|b1707	NP_460310.1|STM1344	7.81e-88	257	1.37e-85	251
NP_416223.1|b1708	NP_460309.1|STM1343	2.45e-102	287	1.60e-102	287
NP_416224.1|b1709	NP_460308.1|STM1342	2.84e-143	398	9.23e-144	399
NP_416225.1|b1710	NP_460307.1|STM1341	9.06e-119	331	4.17e-119	332
NP_416226.1|b1711	NP_460306.1|STM1340	1.70e-210	575	4.53e-210	573
NP_416227.1|b1712	NP_460305.1|STM1339	2.89e-68	196	5.43e-68	196
NP_416228.1|b1713	NP_460304.1|STM1338	0.0	1482	0.0	1486
NP_416229.1|b1714	NP_460303.1|STM1337	1.13e-236	641	7.36e-237	641
NP_416231.1|b1716	NP_460302.1|STM1336	3.91e-75	215	3.63e-75	215
NP_416232.3|b1717	NP_460301.1|STM1335	4.54e-43	130	4.21e-43	130
NP_416233.1|b1718	NP_460300.3|STM1334	5.33e-97	274	3.96e-97	274
NP_416234.1|b1719	NP_460299.1|STM1333	0.0	1288	0.0	1285
NP_416236.1|b1722	NP_460293.1|STM1327	1.10e-169	465	1.77e-170	467
NP_416237.3|b1723	NP_460292.1|STM1326	8.43e-205	559	1.12e-204	558
NP_416238.1|b1724	NP_460291.1|STM1325	2.15e-46	141	9.89e-47	142
NP_416239.1|b1725	NP_460290.1|STM1324	1.82e-210	571	1.19e-210	572
NP_416240.1|b1726	NP_460289.1|STM1323	2.78e-106	299	2.48e-104	294
NP_416241.1|b1727	NP_460288.1|STM1322	2.13e-143	396	5.67e-143	395
NP_416242.6|b1728	NP_460287.3|STM1321	3.23e-135	374	1.24e-134	372
NP_416243.1|b1729	NP_460286.1|STM1320	1.09e-305	827	1.68e-304	824
NP_416245.2|b1731	NP_460285.1|STM1319	2.82e-46	139	2.24e-47	142
NP_416247.1|b1733	NP_460283.1|STM1317	9.49e-145	402	2.56e-144	401
NP_416248.1|b1734	NP_460282.1|STM1316	8.70e-308	831	1.20e-309	836
NP_416249.1|b1735	NP_460281.1|STM1315	1.66e-178	490	9.29e-180	493
NP_416250.1|b1736	NP_460280.1|STM1314	2.19e-64	188	2.46e-65	190
NP_416251.1|b1737	NP_460279.1|STM1313	2.15e-295	800	4.02e-295	799
NP_416252.1|b1738	NP_460278.1|STM1312	6.86e-68	196	3.16e-68	197
NP_416253.1|b1739	NP_460277.1|STM1311	1.90e-77	221	2.53e-77	220
NP_416254.1|b1740	NP_460276.1|STM1310	2.78e-179	491	1.28e-179	492
NP_416255.1|b1741	NP_460275.1|STM1309	3.87e-177	488	2.59e-177	488
NP_416257.1|b1743	NP_460274.1|STM1308	3.81e-98	277	2.39e-96	272
NP_416258.1|b1744	NP_460273.1|STM1307	2.84e-170	473	3.56e-168	467
NP_416259.1|b1745	NP_460272.1|STM1306	5.33e-275	748	4.95e-275	748
NP_416260.1|b1746	NP_460271.1|STM1305	6.83e-310	840	1.28e-309	839
NP_416261.1|b1747	NP_460270.1|STM1304	4.59e-240	651	3.00e-240	651
NP_416262.1|b1748	NP_460269.1|STM1303	5.30e-264	717	3.48e-264	717
NP_416263.1|b1749	NP_460268.1|STM1302	6.00e-191	520	1.60e-190	519
NP_416273.1|b1759	NP_460267.1|STM1301	5.85e-72	209	2.03e-74	215
NP_416274.1|b1760	NP_460266.1|STM1300	5.05e-47	142	6.74e-47	142
NP_416275.1|b1761	NP_460265.1|STM1299	1.10e-306	828	4.15e-306	827
NP_416277.1|b1763	NP_460264.1|STM1298	0.0	1243	0.0	1244
NP_416278.1|b1764	NP_460263.1|STM1297	4.08e-240	651	5.38e-240	651
NP_416279.1|b1765	NP_460262.1|STM1296	1.91e-120	335	7.21e-120	333
NP_416280.1|b1766	NP_460261.1|STM1295	0.0	1067	0.0	1068
NP_416281.1|b1767	NP_460260.1|STM1294	2.76e-238	646	8.95e-239	647
NP_416282.4|b1768	NP_460259.1|STM1293	4.21e-133	370	1.63e-132	368
NP_416291.4|b1777	NP_460258.1|STM1292	3.53e-54	160	6.76e-54	159
NP_416292.1|b1778	NP_460257.1|STM1291	5.77e-95	267	8.16e-95	267
NP_416293.1|b1779	NP_460256.1|STM1290	1.43e-241	654	2.68e-241	653
NP_416294.4|b1780	NP_460255.1|STM1289	2.99e-188	516	2.38e-189	518
NP_416295.1|b1781	NP_460254.1|STM1288	2.41e-164	454	9.56e-166	458
NP_416296.1|b1782	NP_460252.1|STM1286	9.04e-167	457	2.93e-167	459
NP_416297.1|b1783	NP_460251.1|STM1285	0.0	1276	0.0	1275
NP_416298.1|b1784	NP_460250.1|STM1284	3.88e-281	762	4.91e-279	756
NP_416300.2|b1786	NP_460249.1|STM1283	1.03e-248	686	5.82e-250	689
NP_416301.1|b1787	NP_460248.1|STM1282	1.89e-102	288	8.98e-103	289
NP_416302.2|b1788	NP_460247.1|STM1281	6.34e-06	34.7	2.11e-06	35.8
NP_416303.1|b1789	NP_460246.2|STM1280	1.81e-92	261	2.91e-93	263
NP_416304.1|b1790	NP_460245.1|STM1279	3.58e-142	397	7.90e-143	399
NP_416305.1|b1791	NP_460244.1|STM1278	1.17e-221	608	3.12e-221	607
NP_416306.2|b1792	NP_460243.1|STM1277	8.23e-62	181	3.11e-61	180
NP_416307.1|b1793	NP_460241.1|STM1275	5.15e-37	116	8.17e-38	118
NP_416309.1|b1795	NP_460240.1|STM1274	7.35e-52	154	1.38e-51	153
NP_416310.1|b1796	NP_460238.1|STM1272	1.48e-39	121	1.38e-39	121
NP_416311.1|b1797	NP_460237.1|STM1271	6.42e-77	220	2.98e-77	221
NP_416312.1|b1798	NP_460236.1|STM1270	1.66e-126	353	6.26e-126	351
NP_416313.4|b1799	NP_459328.1|STM0333	1.66e-84	254	2.50e-86	259
NP_416318.1|b1804	NP_460773.1|STM1817	1.09e-249	678	5.86e-249	676
NP_416319.1|b1805	NP_460774.1|STM1818	0.0	1059	0.0	1061
NP_416320.1|b1806	NP_460775.1|STM1819	1.23e-130	362	3.27e-130	360
NP_416321.1|b1807	NP_460776.1|STM1820	1.32e-146	405	4.98e-146	404
NP_416322.1|b1808	NP_460777.1|STM1821	0.0	1200	0.0	1199
NP_416323.4|b1809	NP_460778.1|STM1822	6.87e-74	212	1.10e-74	214
NP_416324.2|b1810	NP_459322.1|STM0327	3.95e-45	138	1.96e-45	139
NP_416325.1|b1811	NP_460779.1|STM1823	5.96e-32	102	1.36e-32	103
NP_416326.1|b1812	NP_460780.1|STM1824	2.98e-252	691	6.83e-253	692
NP_416327.1|b1813	NP_460781.1|STM1825	1.53e-119	333	1.22e-120	336
NP_416328.1|b1814	NP_460782.1|STM1826	0.0	866	0.0	866
NP_416329.4|b1815	NP_460783.3|STM1827	1.15e-295	809	3.78e-294	805
NP_416330.1|b1816	NP_460784.2|STM1828	0.0	901	0.0	895
NP_416331.1|b1817	NP_460786.1|STM1830	1.27e-217	592	1.67e-217	592
NP_416332.1|b1818	NP_460787.1|STM1831	2.16e-167	461	2.45e-168	463
NP_416333.4|b1819	NP_460788.1|STM1832	1.44e-188	516	9.48e-189	516
NP_416334.1|b1820	NP_460789.1|STM1833	8.01e-92	260	2.19e-91	259
NP_416335.4|b1821	NP_460790.1|STM1834	7.75e-122	340	1.94e-122	341
NP_416336.1|b1822	NP_460791.1|STM1835	3.86e-167	460	2.94e-166	458
NP_416337.1|b1823	NP_460793.1|STM1837	2.72e-48	144	2.53e-48	144
NP_416338.1|b1824	NP_460794.1|STM1838	5.04e-28	91.3	1.34e-27	90.1
NP_416339.1|b1825	NP_460795.1|STM1839	1.24e-40	126	9.88e-42	129
NP_416340.1|b1826	NP_460796.1|STM1840	3.54e-28	91.7	2.32e-28	92.0
NP_416341.1|b1827	NP_460798.1|STM1842	1.57e-179	491	1.03e-179	491
NP_416342.4|b1828	NP_460799.1|STM1843	2.51e-285	775	2.01e-286	778
NP_416343.1|b1829	NP_460800.1|STM1844	5.47e-195	533	8.78e-196	535
NP_416344.1|b1830	NP_460801.1|STM1845	0.0	1246	0.0	1252
NP_416346.4|b1832	NP_460803.1|STM1847	1.77e-100	284	6.73e-101	285
NP_416347.1|b1833	NP_460804.1|STM1848	1.89e-274	745	2.90e-273	742
NP_416348.2|b1834	NP_460805.1|STM1849	0.0	1583	0.0	1580
NP_416349.2|b1835	NP_460806.1|STM1850	2.86e-316	855	3.77e-316	855
NP_416350.4|b1836	NP_460807.1|STM1851	6.91e-53	156	1.54e-51	152
NP_416351.2|b1837	NP_460808.1|STM1852	3.25e-42	128	5.21e-43	130
NP_416352.4|b1838	NP_460809.1|STM1853	2.26e-108	307	2.42e-107	305
NP_416353.1|b1839	NP_460830.1|STM1873	2.82e-62	182	7.78e-62	181
NP_416354.1|b1840	NP_460831.1|STM1874	2.07e-133	377	1.93e-133	377
NP_416355.1|b1841	NP_460832.1|STM1875	8.16e-64	187	6.22e-63	185
NP_416356.1|b1842	NP_460833.1|STM1876	2.49e-45	137	1.63e-45	137
NP_416357.1|b1843	NP_460834.1|STM1877	1.14e-106	303	4.31e-106	301
NP_416358.1|b1844	NP_460835.1|STM1878	7.32e-155	426	6.14e-156	428
NP_416359.1|b1845	NP_460836.1|STM1879	0.0	1272	0.0	1278
NP_416360.1|b1846	NP_460837.1|STM1880	1.85e-131	366	1.72e-131	366
NP_416361.2|b1847	NP_460838.1|STM1881	3.46e-62	182	2.61e-61	180
NP_416362.1|b1848	NP_460839.1|STM1882	9.12e-48	144	3.45e-47	143
NP_416363.1|b1849	NP_460840.1|STM1883	2.01e-249	679	1.87e-249	679
NP_416364.1|b1850	NP_460841.1|STM1884	3.90e-146	402	7.31e-146	402
NP_416365.1|b1851	NP_460842.1|STM1885	0.0	1146	0.0	1144
NP_416366.1|b1852	NP_460843.1|STM1886	0.0	974	0.0	973
NP_416367.1|b1853	NP_460844.1|STM1887	1.67e-187	513	3.13e-187	513
NP_416368.1|b1854	NP_460845.1|STM1888	0.0	900	0.0	901
NP_416369.1|b1855	NP_460846.1|STM1889	3.35e-236	639	1.80e-235	637
NP_416370.2|b1856	NP_460847.1|STM1890	6.26e-300	810	1.66e-299	809
NP_416371.4|b1857	NP_460848.3|STM1891	2.32e-194	533	1.34e-193	531
NP_416372.1|b1858	NP_460849.3|STM1892	6.16e-175	479	1.75e-174	478
NP_416373.1|b1859	NP_460850.1|STM1893	8.53e-167	459	1.95e-167	460
NP_416374.1|b1860	NP_460851.1|STM1894	3.75e-235	638	2.86e-234	635
NP_416375.1|b1861	NP_460852.1|STM1895	4.23e-136	376	6.80e-137	378
NP_416376.2|b1862	NP_460854.1|STM1897	3.01e-116	326	4.13e-118	330
NP_416377.1|b1863	NP_460855.1|STM1898	1.22e-118	330	5.61e-119	330
NP_416378.1|b1864	NP_460856.1|STM1899	3.20e-175	479	1.47e-175	479
NP_416379.1|b1865	NP_460857.1|STM1900	2.38e-98	276	5.42e-99	278
NP_416380.1|b1866	NP_460858.1|STM1901	0.0	1116	0.0	1116
NP_416381.2|b1867	NP_460859.1|STM1902	1.92e-111	313	6.23e-112	314
NP_416382.1|b1868	NP_460860.1|STM1903	1.27e-178	489	1.68e-178	489
NP_416383.4|b1869	NP_460861.1|STM1904	2.73e-88	249	7.26e-88	248
NP_416384.1|b1870	NP_460862.1|STM1905	5.50e-172	471	2.08e-171	469
NP_416385.1|b1871	NP_460863.1|STM1906	1.12e-234	635	7.34e-235	636
NP_416389.4|b1875	NP_460865.1|STM1908	8.61e-122	339	5.66e-122	339
NP_416390.1|b1876	NP_460866.1|STM1909	0.0	1099	0.0	1100
NP_416392.1|b1878	NP_460869.1|STM1912	2.48e-70	204	4.86e-72	208
NP_416393.1|b1879	NP_460870.1|STM1913	0.0	1235	0.0	1235
NP_416394.1|b1880	NP_460871.1|STM1914	2.53e-245	667	1.42e-246	671
NP_416395.1|b1881	NP_460872.1|STM1915	1.97e-135	375	6.38e-136	377
NP_416396.1|b1882	NP_460873.1|STM1916	7.87e-87	246	5.14e-87	246
NP_416397.1|b1883	NP_460874.1|STM1917	1.52e-236	642	2.86e-236	642
NP_416398.1|b1884	NP_460875.1|STM1918	2.37e-186	510	2.58e-185	508
NP_416400.1|b1886	NP_460876.1|STM1919	1.93e-234	654	6.29e-235	655
NP_416401.1|b1887	NP_460877.1|STM1920	4.57e-102	287	2.99e-102	288
NP_416402.1|b1888	NP_460878.1|STM1921	0.0	1057	0.0	1048
NP_416403.1|b1889	NP_460879.1|STM1922	4.82e-199	544	1.10e-199	546
NP_416404.1|b1890	NP_460880.1|STM1923	4.79e-190	520	7.70e-191	522
NP_416405.1|b1891	NP_460881.3|STM1924	7.38e-132	365	4.17e-133	368
NP_416406.4|b1892	NP_460882.1|STM1925	2.02e-67	196	4.61e-68	197
NP_416409.1|b1895	NP_460884.1|STM1927	1.37e-75	218	7.36e-75	216
NP_416410.1|b1896	NP_460885.1|STM1928	2.28e-317	857	1.73e-316	855
NP_416411.1|b1897	NP_460886.1|STM1929	7.09e-141	394	1.89e-140	392
NP_416415.1|b1902	NP_460888.1|STM1932	1.37e-87	251	1.33e-89	256
NP_416417.1|b1904	NP_460890.1|STM1934	4.56e-40	126	1.88e-41	129
NP_416418.1|b1905	NP_460891.1|STM1935	2.80e-111	310	3.70e-111	310
NP_416419.1|b1906	NP_460892.1|STM1936	1.85e-46	140	7.01e-46	138
NP_416420.1|b1907	NP_460893.1|STM1937	4.03e-250	681	1.37e-252	687
NP_416421.1|b1908	NP_460894.1|STM1938	6.32e-140	387	1.01e-140	389
NP_416422.1|b1912	NP_460898.1|STM1945	3.32e-125	347	4.38e-125	347
NP_416423.4|b1913	NP_460899.1|STM1946	0.0	1153	0.0	1154
NP_416424.1|b1914	NP_460900.1|STM1947	1.03e-148	409	2.35e-149	411
NP_416425.1|b1915	NP_460902.1|STM1949	2.35e-40	124	1.08e-40	125
NP_416426.1|b1916	NP_460903.1|STM1950	9.49e-126	353	3.23e-128	359
NP_416427.1|b1917	NP_460904.1|STM1951	2.77e-162	446	1.81e-162	447
NP_416428.1|b1918	NP_460905.1|STM1952	2.22e-145	401	2.41e-144	399
NP_416429.4|b1919	NP_460906.1|STM1953	3.22e-216	589	1.48e-216	590
NP_416430.1|b1920	NP_460907.1|STM1954	1.49e-174	479	3.96e-174	478
NP_416431.2|b1921	NP_460908.1|STM1955	1.11e-103	293	5.95e-103	291
NP_416432.3|b1922	NP_460909.1|STM1956	4.46e-158	435	2.05e-158	436
NP_416433.1|b1923	NP_460912.1|STM1959	1.12e-127	378	4.06e-130	384
NP_416433.1|b1923	NP_461698.1|STM2771	2.56e-123	367	3.32e-129	382
NP_416434.1|b1924	NP_460913.1|STM1960	1.31e-116	347	2.75e-129	380
NP_416435.1|b1925	NP_460914.1|STM1961	7.62e-49	150	8.60e-50	152
NP_416436.1|b1926	NP_460915.1|STM1962	2.36e-18	72.0	1.39e-19	75.1
NP_416437.1|b1927	NP_460916.1|STM1963	0.0	942	0.0	940
NP_416438.1|b1928	NP_460917.1|STM1964	1.50e-82	236	1.43e-82	236
NP_416439.1|b1929	NP_460918.3|STM1965	9.43e-285	769	2.63e-284	768
NP_416440.1|b1930	NP_460919.1|STM1966	3.21e-55	162	2.98e-55	162
NP_416447.1|b1937	NP_460921.1|STM1968	6.64e-56	166	8.76e-56	165
NP_416448.1|b1938	NP_460922.1|STM1969	0.0	921	0.0	924
NP_416449.1|b1939	NP_460923.1|STM1970	2.20e-220	600	7.12e-221	601
NP_416450.2|b1940	NP_460924.1|STM1971	4.91e-98	282	4.06e-99	285
NP_416451.1|b1941	NP_460925.1|STM1972	3.99e-307	830	4.50e-308	832
NP_416452.1|b1942	NP_460926.1|STM1973	1.81e-87	249	1.44e-88	251
NP_416453.1|b1943	NP_460927.1|STM1974	2.02e-85	262	5.63e-82	253
NP_416454.1|b1944	NP_460928.1|STM1975	7.18e-77	223	2.24e-75	219
NP_416455.1|b1945	NP_460929.1|STM1976	8.24e-238	644	1.88e-238	646
NP_416456.1|b1946	NP_460930.1|STM1977	2.27e-83	238	1.81e-84	240
NP_416457.4|b1947	NP_460931.3|STM1978	2.97e-47	145	2.46e-48	148
NP_416458.1|b1948	NP_460932.1|STM1979	7.21e-151	417	9.52e-151	417
NP_416459.1|b1949	NP_460933.1|STM1980	1.47e-52	156	1.37e-52	156
NP_416460.1|b1950	NP_460934.1|STM1981	3.77e-157	434	1.24e-157	436
NP_416461.1|b1951	NP_460935.1|STM1982	9.75e-128	355	7.77e-129	358
NP_416463.4|b1953	NP_460936.1|STM1984	1.91e-44	134	1.78e-44	134
NP_416464.1|b1955	NP_460937.1|STM1986	2.93e-156	433	2.73e-156	433
NP_416465.2|b1956	NP_460938.1|STM1987	3.55e-280	771	3.52e-282	776
NP_416466.1|b1957	NP_460939.3|STM1988	9.61e-33	104	1.71e-32	104
NP_416467.1|b1958	NP_460940.1|STM1989	5.70e-175	483	3.88e-177	488
NP_416468.1|b1959	NP_460941.1|STM1990	5.35e-181	498	3.67e-183	504
NP_416469.1|b1960	NP_460942.1|STM1991	2.01e-102	287	1.86e-102	287
NP_416470.1|b1961	NP_460943.1|STM1992	6.37e-299	811	1.08e-301	818
NP_416471.1|b1962	NP_460944.1|STM1993	8.08e-118	332	5.55e-120	338
NP_416472.2|b1963	NP_460945.1|STM1994	1.03e-30	102	5.50e-31	103
NP_416477.1|b1968	NP_447527.1|STM1095	1.99e-166	473	3.49e-164	468
NP_416478.2|b1969	NP_460069.3|STM1096	4.55e-119	336	3.31e-119	336
NP_416479.1|b1970	NP_460070.1|STM1097	3.14e-67	197	3.37e-66	194
NP_416480.1|b1971	NP_462287.1|STM3377	3.15e-226	615	7.20e-227	617
NP_416481.1|b1972	NP_462288.1|STM3378	1.53e-121	340	2.21e-120	337
NP_416482.1|b1973	NP_460229.3|STM1263	3.27e-121	340	8.65e-121	338
NP_416483.4|b1974	NP_460220.1|STM1253	6.20e-86	247	4.95e-87	250
NP_416484.2|b1976	NP_460951.1|STM2001	5.49e-165	454	5.10e-165	454
NP_416488.1|b1981	NP_459217.1|STM0212	4.57e-97	295	2.33e-93	285
NP_416489.1|b1982	NP_460956.1|STM2009	0.0	904	0.0	903
NP_416490.1|b1983	NP_463358.3|STM4499	8.68e-163	447	8.16e-163	447
NP_416491.3|b1985	NP_460959.1|STM2013	1.88e-287	785	1.99e-290	793
NP_416493.1|b1988	NP_459677.1|STM0692	2.19e-42	145	3.50e-44	150
NP_416494.1|b1990	NP_460960.1|STM2015	4.43e-184	506	4.10e-184	506
NP_416495.1|b1991	NP_460961.1|STM2016	2.47e-198	546	1.08e-196	542
NP_416496.1|b1992	NP_460962.1|STM2017	2.45e-143	398	1.31e-142	396
NP_416497.1|b1993	NP_460963.1|STM2018	6.30e-109	306	1.01e-109	308
NP_416511.4|b2007	NP_461004.1|STM2059	1.06e-66	193	1.43e-66	193
NP_416512.1|b2008	NP_461005.1|STM2060	7.54e-211	578	1.64e-209	574
NP_416513.1|b2009	NP_461006.1|STM2061	5.60e-84	241	5.13e-84	241
NP_416514.4|b2010	NP_461007.1|STM2062	9.03e-256	694	2.82e-254	691
NP_416515.1|b2011	NP_461012.1|STM2067	0.0	916	0.0	914
NP_416518.2|b2014	NP_461013.1|STM2068	0.0	865	0.0	865
NP_416519.4|b2015	NP_461014.1|STM2069	1.09e-194	533	2.86e-194	532
NP_416520.1|b2016	NP_461015.1|STM2070	1.77e-186	509	1.15e-186	510
NP_416523.1|b2019	NP_461016.1|STM2071	3.22e-206	561	1.04e-206	563
NP_416524.1|b2020	NP_461017.1|STM2072	2.35e-283	768	4.60e-285	772
NP_416525.1|b2021	NP_461018.1|STM2073	9.79e-235	639	6.45e-235	639
NP_416526.4|b2022	NP_461019.1|STM2074	6.74e-259	699	2.55e-258	698
NP_416527.1|b2023	NP_461020.3|STM2075	2.12e-135	374	2.81e-135	374
NP_416528.2|b2024	NP_461021.1|STM2076	7.18e-167	457	9.48e-167	457
NP_416529.1|b2025	NP_461022.1|STM2077	5.52e-182	497	7.28e-182	496
NP_416530.1|b2026	NP_461023.1|STM2078	1.27e-137	380	3.37e-137	379
NP_416531.4|b2027	NP_461024.1|STM2079	7.58e-161	449	3.51e-161	450
NP_416532.1|b2028	NP_461025.1|STM2080	1.21e-248	676	5.59e-249	677
NP_416533.1|b2029	NP_461026.1|STM2081	0.0	896	0.0	895
NP_416540.1|b2036	NP_459704.1|STM0719	1.43e-89	271	2.21e-88	268
NP_416542.1|b2038	NP_461039.1|STM2094	3.04e-83	241	6.53e-82	238
NP_416543.1|b2039	NP_461040.1|STM2095	5.74e-199	543	2.64e-199	543
NP_416544.1|b2040	NP_461041.1|STM2096	6.10e-195	533	3.99e-195	533
NP_416545.1|b2041	NP_461042.1|STM2097	4.80e-246	667	3.66e-245	665
NP_416546.1|b2042	NP_461043.1|STM2098	4.38e-203	553	1.66e-202	552
NP_416547.1|b2043	NP_461044.1|STM2099	1.64e-269	736	3.08e-269	735
NP_416548.1|b2044	NP_461045.1|STM2100	1.37e-254	693	1.04e-253	691
NP_416549.1|b2045	NP_461046.1|STM2101	2.87e-215	595	3.10e-214	592
NP_416550.1|b2046	NP_461047.1|STM2102	7.39e-291	792	1.08e-287	784
NP_416551.1|b2047	NP_461048.1|STM2103	4.22e-315	851	2.37e-316	854
NP_416552.1|b2048	NP_461049.1|STM2104	1.78e-312	843	1.58e-310	838
NP_416553.1|b2049	NP_461050.3|STM2105	0.0	877	0.0	879
NP_416554.1|b2050	NP_461051.1|STM2106	2.52e-262	712	9.95e-264	716
NP_416555.2|b2051	NP_461052.3|STM2107	2.47e-88	252	2.27e-88	252
NP_416556.1|b2052	NP_461053.1|STM2108	7.97e-218	593	2.21e-219	597
NP_416557.1|b2053	NP_461054.1|STM2109	8.70e-271	731	4.00e-271	732
NP_416558.1|b2054	NP_461055.1|STM2110	3.82e-120	334	1.78e-120	335
NP_416559.1|b2055	NP_461056.1|STM2111	8.09e-131	367	1.59e-132	371
NP_416560.1|b2056	NP_461057.1|STM2112	1.95e-267	725	2.10e-266	723
NP_416561.1|b2057	NP_461058.1|STM2113	8.52e-253	688	2.27e-252	687
NP_416562.1|b2058	NP_461059.1|STM2114	1.14e-104	293	1.06e-104	293
NP_416563.1|b2059	NP_461060.1|STM2115	4.35e-192	524	9.54e-191	521
NP_416564.4|b2060	NP_461061.1|STM2116	0.0	1212	0.0	1217
NP_416565.1|b2061	NP_461062.1|STM2117	5.77e-89	253	1.10e-88	252
NP_416566.1|b2062	NP_461063.1|STM2118	7.37e-266	719	2.79e-265	717
NP_416567.4|b2063	NP_461064.1|STM2119	0.0	899	0.0	900
NP_416568.1|b2064	NP_461065.1|STM2120	0.0	948	0.0	948
NP_416569.1|b2065	NP_461066.1|STM2121	3.42e-137	378	1.57e-137	379
NP_416570.2|b2066	NP_461067.1|STM2122	3.34e-147	405	3.10e-147	405
NP_416571.1|b2067	NP_461068.1|STM2123	0.0	1422	0.0	1422
NP_416572.1|b2068	NP_461069.1|STM2124	1.35e-159	442	7.07e-157	436
NP_416573.4|b2069	NP_461070.1|STM2125	1.84e-295	800	2.95e-296	802
NP_416578.2|b2074	NP_461071.1|STM2126	9.61e-222	610	8.88e-222	610
NP_416579.1|b2075	NP_461072.1|STM2127	0.0	1779	0.0	1774
NP_416580.1|b2076	NP_461073.1|STM2128	0.0	1778	0.0	1780
NP_416581.1|b2077	NP_461074.1|STM2129	2.89e-284	773	3.63e-282	768
NP_416582.1|b2078	NP_461075.1|STM2130	6.63e-309	835	2.15e-309	837
NP_416583.1|b2079	NP_461076.1|STM2131	6.21e-170	465	2.86e-170	466
NP_416585.1|b2081	NP_461080.1|STM2136	0.0	897	0.0	897
NP_416586.1|b2082	NP_461622.1|STM2694	3.01e-24	83.6	4.84e-25	85.5
NP_416590.1|b2086	NP_461084.1|STM2140	3.23e-190	521	2.57e-191	524
NP_416593.1|b2089	NP_459321.1|STM0325	4.15e-150	418	8.36e-149	414
NP_416594.1|b2091	NP_462174.1|STM3261	7.60e-178	494	1.50e-179	498
NP_416596.1|b2093	NP_462172.1|STM3259	7.34e-53	157	2.78e-52	155
NP_416597.1|b2094	NP_462171.1|STM3258	1.48e-63	189	5.71e-63	187
NP_416598.1|b2095	NP_462170.1|STM3257	2.16e-224	618	6.08e-226	622
NP_416599.2|b2096	NP_462166.1|STM3253	6.73e-136	382	4.64e-138	388
NP_416600.4|b2097	NP_461085.1|STM2141	1.50e-248	673	1.40e-248	673
NP_416601.1|b2098	NP_461086.1|STM2142	4.04e-295	797	5.31e-295	796
NP_416602.1|b2099	NP_461087.1|STM2143	1.00e-206	566	4.62e-207	566
NP_416603.1|b2100	NP_461088.1|STM2144	2.37e-180	498	7.69e-181	499
NP_416604.1|b2101	NP_461089.1|STM2145	1.34e-168	462	4.34e-169	463
NP_416606.1|b2103	NP_461090.1|STM2146	1.49e-174	479	3.96e-174	478
NP_416607.1|b2104	NP_461091.1|STM2147	1.46e-122	347	4.53e-121	343
NP_416608.1|b2105	NP_461940.1|STM3023	5.95e-57	167	1.59e-56	166
NP_416609.1|b2106	NP_461941.1|STM3024	2.14e-142	399	8.49e-142	397
NP_416610.4|b2107	NP_461092.1|STM2148	6.26e-63	184	6.56e-64	186
NP_416611.1|b2108	NP_461093.1|STM2149	3.64e-107	314	5.43e-111	323
NP_416612.1|b2109	NP_461094.1|STM2150	0.0	1315	0.0	1318
NP_416613.1|b2110	NP_461095.1|STM2151	1.00e-105	302	5.10e-105	300
NP_416614.1|b2111	NP_461096.1|STM2152	3.63e-20	80.1	6.50e-20	79.3
NP_416615.1|b2112	NP_461097.1|STM2153	3.84e-27	92.4	1.12e-23	83.6
NP_416616.4|b2113	NP_461098.1|STM2154	1.32e-263	712	3.01e-264	714
NP_416617.1|b2114	NP_461099.1|STM2155	0.0	1328	0.0	1327
NP_416627.2|b2123	NP_461100.1|STM2156	3.44e-74	216	2.60e-73	213
NP_416628.1|b2124	NP_461102.1|STM2157	5.12e-98	276	3.32e-98	276
NP_416629.4|b2125	NP_461103.1|STM2158	2.41e-162	446	1.06e-160	441
NP_416630.1|b2126	NP_461104.1|STM2159	0.0	982	0.0	984
NP_416631.1|b2127	NP_461105.1|STM2160	3.14e-160	441	7.15e-161	442
NP_416632.1|b2128	NP_461107.1|STM2162	8.29e-133	371	5.42e-133	372
NP_416633.1|b2129	NP_461108.1|STM2163	7.80e-195	534	2.12e-194	533
NP_416634.1|b2130	NP_461109.1|STM2164	5.04e-201	556	5.78e-202	558
NP_416635.1|b2131	NP_461110.1|STM2165	6.51e-193	528	6.05e-193	528
NP_416636.1|b2132	NP_461111.1|STM2166	0.0	1431	0.0	1427
NP_416637.1|b2133	NP_461112.1|STM2167	0.0	1069	0.0	1071
NP_416638.4|b2134	NP_461113.1|STM2168	2.37e-201	550	1.84e-200	548
NP_416639.2|b2135	NP_461114.1|STM2169	5.83e-130	360	6.32e-129	357
NP_416640.2|b2136	NP_461115.1|STM2170	1.17e-113	319	7.52e-112	314
NP_416641.1|b2137	NP_461116.1|STM2171	5.38e-150	416	2.48e-150	416
NP_416645.1|b2140	NP_461119.1|STM2174	1.71e-206	563	4.52e-206	562
NP_416646.1|b2141	NP_461126.1|STM2181	7.21e-64	188	8.16e-65	190
NP_416647.1|b2142	NP_461127.1|STM2182	6.98e-142	393	3.75e-141	391
NP_416648.1|b2143	NP_461128.1|STM2183	9.36e-192	525	2.60e-193	528
NP_416649.1|b2144	NP_461129.1|STM2184	3.42e-162	445	3.87e-163	447
NP_416650.1|b2145	NP_461130.1|STM2185	2.47e-31	102	1.16e-31	102
NP_416651.1|b2146	NP_461131.1|STM2186	1.30e-253	691	3.63e-255	695
NP_416652.4|b2147	NP_461132.1|STM2187	9.44e-292	787	1.25e-291	787
NP_416653.1|b2148	NP_461133.1|STM2188	2.89e-223	608	1.09e-222	606
NP_416654.1|b2149	NP_461134.1|STM2189	0.0	956	0.0	957
NP_416655.1|b2150	NP_461135.1|STM2190	2.95e-230	625	9.55e-231	626
NP_416656.1|b2151	NP_461136.1|STM2191	1.78e-216	591	8.06e-217	592
NP_416657.1|b2152	NP_461137.1|STM2192	4.70e-241	657	2.49e-240	655
NP_416658.1|b2153	NP_461138.1|STM2193	1.25e-151	417	7.00e-153	420
NP_416659.1|b2154	NP_461139.2|STM2194	4.81e-190	519	1.60e-190	520
NP_416660.1|b2155	NP_461144.1|STM2199	0.0	1235	0.0	1236
NP_416661.1|b2156	NP_461145.1|STM2200	0.0	923	0.0	920
NP_416662.1|b2157	NP_461146.1|STM2201	3.45e-192	525	3.82e-193	528
NP_416663.1|b2158	NP_461147.1|STM2202	2.29e-215	589	1.43e-213	584
NP_416664.1|b2159	NP_461148.1|STM2203	3.16e-190	520	5.92e-190	519
NP_416672.1|b2167	NP_461149.1|STM2204	0.0	912	0.0	915
NP_416673.1|b2168	NP_461150.1|STM2205	1.41e-227	617	9.19e-228	617
NP_416674.1|b2169	NP_461151.1|STM2206	2.22e-238	649	2.40e-237	647
NP_416675.1|b2170	NP_461152.1|STM2207	4.50e-258	701	5.94e-258	700
NP_416676.4|b2171	NP_461155.3|STM2211	1.14e-133	372	2.12e-133	372
NP_416678.1|b2173	NP_461156.1|STM2212	2.37e-218	595	7.67e-219	596
NP_416679.4|b2174	NP_461157.1|STM2213	4.88e-134	374	1.12e-134	375
NP_416680.1|b2175	NP_461158.1|STM2214	3.79e-123	342	8.37e-122	339
NP_416681.1|b2176	NP_461159.1|STM2215	4.88e-286	782	2.61e-285	780
NP_416682.4|b2177	NP_461160.1|STM2216	0.0	1099	0.0	1099
NP_416683.1|b2178	NP_461161.1|STM2217	1.33e-249	677	3.04e-250	678
NP_416684.1|b2179	NP_461162.1|STM2218	2.74e-219	598	5.13e-219	597
NP_416685.1|b2180	NP_461163.1|STM2219	0.0	879	0.0	877
NP_416686.1|b2181	NP_461164.1|STM2220	1.19e-74	214	5.46e-75	214
NP_416687.1|b2182	NP_461165.1|STM2221	6.21e-262	711	1.36e-260	707
NP_416688.1|b2183	NP_461166.1|STM2222	1.93e-164	450	5.14e-164	449
NP_416689.1|b2184	NP_461167.1|STM2223	0.0	1155	0.0	1152
NP_416690.1|b2185	NP_461168.1|STM2224	3.49e-60	176	6.55e-60	175
NP_416691.1|b2186	NP_461170.1|STM2226	1.58e-231	629	2.96e-231	628
NP_416692.1|b2187	NP_461171.1|STM2227	1.11e-43	132	2.43e-42	129
NP_416693.1|b2188	NP_461172.1|STM2228	0.0	1049	0.0	1049
NP_416697.1|b2193	NP_461189.1|STM2246	4.79e-132	367	7.69e-133	369
NP_416698.1|b2194	NP_461190.1|STM2247	1.62e-180	501	1.73e-179	498
NP_416698.1|b2194	NP_462712.1|STM3812	1.88e-179	498	2.01e-178	495
NP_416699.1|b2195	NP_461191.1|STM2248	4.00e-123	342	1.84e-123	343
NP_416699.1|b2195	NP_462713.1|STM3813	4.00e-123	342	1.84e-123	343
NP_416700.1|b2196	NP_461192.1|STM2249	0.0	1105	0.0	1108
NP_416700.1|b2196	NP_462714.1|STM3814	0.0	1105	0.0	1108
NP_416701.1|b2197	NP_461193.1|STM2250	1.82e-95	270	5.65e-94	266
NP_416701.1|b2197	NP_462715.1|STM3815	1.82e-95	270	5.65e-94	266
NP_416702.1|b2198	NP_461194.1|STM2251	9.95e-31	99.8	3.82e-30	98.2
NP_416702.1|b2198	NP_462716.1|STM3816	9.95e-31	99.8	3.82e-30	98.2
NP_416703.1|b2199	NP_461195.1|STM2252	6.32e-161	442	3.54e-162	446
NP_416703.1|b2199	NP_462717.1|STM3817	6.32e-161	442	3.54e-162	446
NP_416704.1|b2200	NP_461196.1|STM2253	4.25e-105	299	6.48e-104	296
NP_416704.1|b2200	NP_462718.1|STM3818	4.25e-105	299	6.48e-104	296
NP_416705.2|b2201	NP_461197.1|STM2254	1.40e-115	325	3.70e-115	323
NP_416705.2|b2201	NP_462719.1|STM3819	9.89e-116	325	1.83e-115	324
NP_416706.1|b2202	NP_461198.1|STM2255	3.97e-144	396	6.37e-145	398
NP_416707.4|b2203	NP_461199.1|STM2256	6.11e-105	293	8.06e-105	293
NP_416708.1|b2204	NP_461200.1|STM2257	6.14e-194	530	3.32e-193	528
NP_416709.1|b2205	NP_461201.1|STM2258	4.74e-165	452	1.54e-165	453
NP_416710.1|b2206	NP_461202.1|STM2259	0.0	1636	0.0	1637
NP_416711.1|b2207	NP_461203.1|STM2260	1.33e-45	138	1.50e-46	140
NP_416712.1|b2208	NP_461204.1|STM2261	4.41e-96	272	5.78e-96	271
NP_416713.1|b2209	NP_461205.1|STM2262	8.14e-94	266	3.79e-94	267
NP_416715.1|b2211	NP_461206.1|STM2263	0.0	982	0.0	981
NP_416716.1|b2212	NP_461207.1|STM2264	7.66e-134	372	5.84e-133	369
NP_416717.1|b2213	NP_461208.1|STM2265	5.50e-193	533	9.78e-191	527
NP_416718.1|b2214	NP_461209.1|STM2266	7.48e-208	570	8.06e-207	567
NP_416719.1|b2215	NP_461210.1|STM2267	1.22e-217	597	3.90e-216	593
NP_416720.1|b2216	NP_461211.1|STM2269	0.0	1482	0.0	1489
NP_416721.1|b2217	NP_461212.1|STM2270	2.64e-150	413	3.49e-150	413
NP_416722.2|b2218	NP_461213.1|STM2271	0.0	1681	0.0	1677
NP_416734.1|b2231	NP_461214.1|STM2272	0.0	1484	0.0	1489
NP_416735.1|b2232	NP_461218.1|STM2276	2.61e-167	458	3.47e-167	458
NP_416737.1|b2234	NP_461219.1|STM2277	0.0	1389	0.0	1393
NP_416738.1|b2235	NP_461220.1|STM2278	2.16e-277	748	4.05e-277	747
NP_416739.1|b2236	NP_461221.1|STM2279	1.19e-60	176	1.57e-60	176
NP_416742.1|b2239	NP_461224.1|STM2282	1.61e-242	658	1.22e-241	656
NP_416743.1|b2240	NP_461225.1|STM2283	0.0	884	0.0	884
NP_416744.1|b2241	NP_461226.1|STM2284	0.0	1017	0.0	1018
NP_416745.1|b2242	NP_461227.1|STM2285	1.30e-254	694	4.90e-254	692
NP_416746.1|b2243	NP_461228.1|STM2286	3.21e-280	757	2.98e-280	757
NP_416748.1|b2245	NP_461231.1|STM2289	5.73e-168	462	1.53e-167	461
NP_416749.4|b2246	NP_461232.1|STM2290	5.32e-282	764	2.56e-284	770
NP_416750.2|b2247	NP_461233.1|STM2291	3.75e-303	815	2.47e-303	816
NP_416751.1|b2248	NP_461234.1|STM2292	2.17e-164	452	1.65e-163	450
NP_416752.1|b2249	NP_461235.1|STM2293	9.15e-261	708	8.46e-261	708
NP_416753.4|b2250	NP_461236.1|STM2294	1.12e-114	322	1.24e-114	322
NP_416754.1|b2251	NP_461237.1|STM2295	4.38e-92	260	2.86e-92	260
NP_416755.1|b2252	NP_461238.1|STM2296	1.00e-96	276	2.30e-97	278
NP_416756.6|b2253	NP_461239.3|STM2297	1.72e-235	643	1.12e-235	643
NP_416757.1|b2254	NP_461240.1|STM2298	5.12e-202	553	1.68e-202	554
NP_416758.1|b2255	NP_461241.1|STM2299	0.0	1109	0.0	1108
NP_416759.1|b2256	NP_461242.1|STM2300	8.19e-167	462	2.68e-167	463
NP_416760.1|b2257	NP_461243.1|STM2301	3.63e-292	800	3.90e-291	797
NP_416761.4|b2258	NP_461245.1|STM2303	6.13e-51	155	1.30e-49	151
NP_416762.2|b2259	NP_461246.1|STM2304	3.78e-29	97.1	8.33e-30	98.6
NP_416763.1|b2260	NP_461247.1|STM2305	3.11e-270	736	6.17e-272	741
NP_416764.1|b2261	NP_461248.1|STM2306	2.16e-210	574	6.71e-209	570
NP_416765.1|b2262	NP_461249.1|STM2307	1.23e-212	577	4.67e-212	575
NP_416766.1|b2263	NP_461250.1|STM2308	1.96e-140	391	9.05e-141	392
NP_416767.1|b2264	NP_461251.1|STM2309	0.0	1037	0.0	1040
NP_416768.4|b2265	NP_461252.1|STM2310	1.03e-250	685	2.03e-252	689
NP_416769.1|b2266	NP_461253.3|STM2311	3.18e-62	181	6.08e-62	181
NP_416770.1|b2267	NP_461254.1|STM2312	3.20e-93	264	5.99e-93	263
NP_416771.4|b2268	NP_461255.1|STM2313	2.53e-190	522	3.19e-188	516
NP_416772.1|b2269	NP_461229.3|STM2287	1.03e-29	114	8.08e-32	119
NP_416773.1|b2270	NP_461257.1|STM2315	5.41e-240	671	3.65e-240	671
NP_416779.2|b2276	NP_461258.3|STM2316	7.61e-284	771	4.36e-284	771
NP_416780.1|b2277	NP_461259.1|STM2317	0.0	965	0.0	964
NP_416781.1|b2278	NP_461260.1|STM2318	0.0	1145	0.0	1148
NP_416782.1|b2279	NP_461261.1|STM2319	3.79e-60	176	7.11e-60	175
NP_416783.1|b2280	NP_461262.1|STM2320	5.41e-116	324	2.49e-116	325
NP_416784.1|b2281	NP_461263.1|STM2321	1.36e-123	343	1.26e-123	343
NP_416785.1|b2282	NP_461264.1|STM2322	2.33e-228	620	3.21e-230	624
NP_416786.4|b2283	NP_461265.3|STM2323	0.0	1761	0.0	1755
NP_416787.1|b2284	NP_461266.1|STM2324	0.0	913	0.0	914
NP_416788.1|b2285	NP_461267.1|STM2325	1.51e-120	334	3.43e-121	335
NP_416789.2|b2286	NP_461268.1|STM2326	0.0	1178	0.0	1179
NP_416790.1|b2287	NP_461269.1|STM2327	1.01e-165	452	3.26e-166	454
NP_416791.3|b2288	NP_461270.1|STM2328	1.98e-100	281	9.10e-101	282
NP_416792.1|b2289	NP_461272.1|STM2330	5.77e-195	534	1.79e-193	530
NP_416793.1|b2290	NP_461273.1|STM2331	4.55e-298	803	1.04e-298	804
NP_416794.1|b2291	NP_461274.1|STM2332	8.24e-132	365	7.65e-132	365
NP_416795.1|b2292	NP_461275.1|STM2333	0.0	1034	0.0	1039
NP_416796.2|b2293	NP_461276.3|STM2334	1.28e-134	374	1.24e-134	374
NP_416797.2|b2294	NP_461277.1|STM2335	5.92e-117	325	5.50e-117	325
NP_416798.1|b2295	NP_461278.1|STM2336	3.81e-109	304	5.03e-109	303
NP_416799.1|b2296	NP_461279.1|STM2337	2.58e-288	778	1.69e-288	778
NP_416800.1|b2297	NP_461280.1|STM2338	0.0	1324	0.0	1331
NP_416801.2|b2298	NP_461281.1|STM2339	0.0	920	0.0	917
NP_416802.1|b2299	NP_461288.1|STM2346	6.10e-121	336	1.66e-120	335
NP_416803.3|b2300	NP_461289.1|STM2347	1.01e-113	318	4.63e-114	319
NP_416804.1|b2301	NP_461290.1|STM2348	2.74e-126	352	8.11e-123	343
NP_416805.1|b2302	NP_461291.1|STM2349	3.22e-130	362	1.22e-129	361
NP_416807.1|b2304	NP_461292.1|STM2350	3.16e-196	536	4.17e-196	536
NP_416808.1|b2305	NP_462411.1|STM3508	1.55e-149	418	2.20e-151	423
NP_416808.1|b2305	NP_462665.1|STM3766	2.22e-144	405	4.63e-146	410
NP_416809.1|b2306	NP_461293.1|STM2351	5.45e-175	479	2.52e-175	480
NP_416810.1|b2307	NP_461294.1|STM2352	4.84e-154	424	6.30e-154	424
NP_416811.1|b2308	NP_461295.1|STM2353	2.21e-148	409	2.39e-147	407
NP_416812.1|b2309	NP_461296.1|STM2354	1.35e-183	501	1.03e-182	499
NP_416813.1|b2310	NP_461297.1|STM2355	1.49e-171	471	2.40e-172	473
NP_416814.1|b2311	NP_461298.1|STM2356	1.81e-121	338	1.18e-121	338
NP_416815.1|b2312	NP_461304.1|STM2362	0.0	964	0.0	966
NP_416816.1|b2313	NP_461305.1|STM2363	6.89e-106	296	2.61e-105	295
NP_416817.2|b2314	NP_461306.1|STM2364	1.24e-112	318	2.89e-113	320
NP_416818.1|b2315	NP_461307.1|STM2365	5.55e-269	731	1.27e-269	732
NP_416819.1|b2316	NP_461308.1|STM2366	1.68e-215	585	1.10e-215	586
NP_416820.1|b2317	NP_461309.1|STM2367	1.58e-148	409	2.54e-149	411
NP_416821.1|b2318	NP_461310.1|STM2368	6.79e-198	538	1.27e-197	537
NP_416822.1|b2319	NP_461311.1|STM2369	9.99e-220	599	2.18e-218	595
NP_416823.1|b2320	NP_461312.1|STM2370	1.18e-250	681	1.10e-250	681
NP_416824.1|b2321	NP_461313.1|STM2371	3.14e-134	382	6.27e-136	386
NP_416825.1|b2322	NP_461314.1|STM2372	6.42e-246	670	1.71e-245	669
NP_416826.1|b2323	NP_461320.1|STM2378	3.51e-284	768	7.97e-285	769
NP_416827.4|b2324	NP_461321.3|STM2379	0.0	1103	0.0	1106
NP_416828.1|b2325	NP_461322.1|STM2380	1.46e-51	154	3.28e-52	155
NP_416829.1|b2326	NP_461323.1|STM2381	8.19e-135	371	2.18e-134	370
NP_416830.1|b2327	NP_461324.1|STM2382	2.97e-171	471	4.56e-170	468
NP_416831.1|b2328	NP_461325.1|STM2383	8.75e-187	510	3.31e-186	509
NP_416832.1|b2329	NP_461326.1|STM2384	7.26e-257	695	1.93e-256	694
NP_416833.4|b2330	NP_461327.1|STM2385	1.35e-224	609	3.07e-225	610
NP_416834.1|b2331	NP_461328.1|STM2386	3.19e-128	355	1.47e-128	355
NP_416835.2|b2332	NP_459206.1|STM0201	1.29e-61	193	1.22e-61	193
NP_416836.1|b2333	NP_459205.1|STM0200	3.61e-42	136	8.20e-43	138
NP_416837.1|b2334	NP_459204.1|STM0199	2.52e-44	140	1.85e-43	138
NP_416838.1|b2335	NP_459203.1|STM0198	8.41e-45	142	7.81e-45	142
NP_416839.1|b2336	NP_459202.1|STM0197	3.89e-104	299	1.03e-103	298
NP_416841.1|b2339	NP_459200.1|STM0195	5.08e-29	103	2.04e-27	99.4
NP_416842.1|b2340	NP_461329.1|STM2387	3.70e-105	295	2.42e-105	295
NP_416843.1|b2341	NP_461330.1|STM2388	0.0	1222	0.0	1217
NP_416844.1|b2342	NP_461331.2|STM2389	3.82e-290	785	1.76e-290	786
NP_416845.2|b2343	NP_461332.1|STM2390	3.63e-62	181	1.37e-61	179
NP_416846.2|b2344	NP_461333.1|STM2391	1.90e-302	817	1.48e-303	820
NP_416848.1|b2346	NP_461334.1|STM2392	5.79e-185	504	7.64e-185	503
NP_416849.1|b2347	NP_461335.1|STM2393	5.62e-188	516	1.11e-189	521
NP_416851.1|b2350	NP_459552.1|STM0559	1.70e-70	204	1.58e-70	204
NP_416852.1|b2351	NP_459551.1|STM0558	5.70e-204	556	1.60e-205	560
NP_416855.1|b2354	NP_461176.1|STM2233	1.01e-39	128	4.72e-40	129
NP_416865.1|b2364	NP_462701.1|STM3800	5.62e-212	577	3.11e-213	580
NP_416866.1|b2365	NP_462702.1|STM3801	1.41e-285	775	7.59e-285	773
NP_416867.1|b2366	NP_462703.1|STM3802	1.69e-291	789	2.22e-291	789
NP_416876.1|b2375	NP_461947.1|STM3030	1.91e-47	152	2.49e-47	152
NP_416878.1|b2377	NP_461341.1|STM2400	6.14e-32	103	2.42e-33	107
NP_416879.4|b2378	NP_461342.1|STM2401	1.27e-211	576	4.80e-211	574
NP_416880.1|b2379	NP_461343.1|STM2402	5.75e-298	803	3.76e-298	803
NP_416889.1|b2388	NP_461344.1|STM2403	2.95e-229	622	9.57e-230	623
NP_416890.1|b2389	NP_461345.1|STM2404	1.42e-235	645	3.71e-235	644
NP_416891.1|b2390	NP_461348.1|STM2407	4.03e-52	156	1.85e-52	157
NP_416893.1|b2392	NP_461349.1|STM2408	1.61e-270	734	7.42e-271	734
NP_416894.1|b2393	NP_461350.1|STM2409	1.53e-264	717	4.08e-264	716
NP_416896.4|b2395	NP_461351.1|STM2410	0.0	978	0.0	979
NP_416897.2|b2398	NP_461352.1|STM2413	1.26e-59	176	1.01e-58	174
NP_416898.3|b2399	NP_461353.1|STM2414	4.89e-61	181	9.16e-61	180
NP_416899.1|b2400	NP_461354.1|STM2415	0.0	925	0.0	928
NP_416900.1|b2405	NP_461355.1|STM2420	1.08e-174	481	1.22e-175	484
NP_416901.1|b2406	NP_461356.1|STM2421	1.17e-268	729	3.78e-269	731
NP_416902.1|b2407	NP_448816.1|STM2422	1.13e-179	493	1.81e-180	494
NP_416903.1|b2408	NP_461358.1|STM2423	9.08e-172	471	2.51e-173	474
NP_416904.1|b2409	NP_461359.1|STM2424	1.21e-171	475	3.74e-170	471
NP_416905.1|b2410	NP_461360.2|STM2425	6.22e-216	589	4.53e-213	582
NP_416906.1|b2411	NP_461362.1|STM2427	0.0	1228	0.0	1231
NP_416907.1|b2412	NP_461363.1|STM2428	1.24e-148	418	1.09e-146	413
NP_416908.1|b2413	NP_461364.1|STM2429	2.23e-174	477	1.46e-174	478
NP_416909.1|b2414	NP_461365.1|STM2430	2.33e-227	617	4.36e-227	616
NP_416910.1|b2415	NP_461366.1|STM2431	5.69e-55	162	5.28e-55	162
NP_416911.1|b2416	NP_461367.1|STM2432	0.0	1067	0.0	1066
NP_416912.1|b2417	NP_461368.1|STM2433	1.18e-114	319	5.43e-115	320
NP_416913.1|b2418	NP_461370.1|STM2435	4.07e-133	375	2.21e-132	374
NP_416914.1|b2419	NP_461373.2|STM2438	5.41e-51	155	3.60e-51	155
NP_416916.1|b2421	NP_461375.1|STM2440	1.43e-211	575	1.55e-210	573
NP_416917.1|b2422	NP_461376.1|STM2441	2.84e-256	694	3.08e-255	691
NP_416919.1|b2424	NP_461378.1|STM2443	1.44e-182	500	2.21e-181	497
NP_416920.1|b2425	NP_461379.1|STM2444	9.63e-239	647	2.56e-238	646
NP_416921.4|b2426	NP_461380.1|STM2445	1.32e-171	471	1.74e-171	471
NP_416923.1|b2428	NP_461506.1|STM2571	5.21e-106	308	1.58e-104	304
NP_416924.1|b2429	NP_461505.1|STM2570	4.53e-87	271	1.63e-82	259
NP_416925.2|b2430	NP_461413.1|STM2478	4.24e-244	669	1.44e-246	675
NP_416926.4|b2431	NP_461381.1|STM2446	1.28e-212	578	4.14e-213	579
NP_416927.1|b2432	NP_461382.1|STM2447	1.25e-113	318	4.92e-115	322
NP_416928.4|b2433	NP_461383.1|STM2448	8.73e-80	229	8.47e-82	234
NP_416929.4|b2434	NP_461384.3|STM2449	1.23e-97	275	1.44e-97	275
NP_416930.1|b2435	NP_461385.1|STM2450	3.16e-192	525	9.80e-191	521
NP_416931.1|b2436	NP_461386.1|STM2451	2.50e-219	595	5.71e-220	596
NP_416932.1|b2437	NP_461389.1|STM2454	1.18e-245	665	4.47e-245	664
NP_416933.4|b2438	NP_461390.1|STM2455	3.96e-86	247	2.10e-85	245
NP_416934.1|b2439	NP_461391.1|STM2456	6.17e-146	402	6.69e-145	400
NP_416935.1|b2440	NP_461392.1|STM2457	1.87e-190	521	3.03e-191	523
NP_416936.4|b2441	NP_461393.1|STM2458	0.0	891	0.0	893
NP_416946.1|b2451	NP_461394.1|STM2459	3.50e-304	823	1.32e-303	822
NP_416947.1|b2452	NP_461395.1|STM2460	4.53e-277	750	1.79e-278	753
NP_416948.4|b2453	NP_461396.1|STM2461	1.81e-242	661	9.72e-242	659
NP_416949.1|b2454	NP_461397.1|STM2462	2.91e-185	507	5.47e-185	506
NP_416950.1|b2455	NP_461398.1|STM2463	3.29e-309	836	2.62e-310	839
NP_416951.1|b2456	NP_461399.3|STM2464	2.56e-61	179	5.00e-61	178
NP_416952.2|b2457	NP_461400.1|STM2465	6.99e-59	172	4.52e-59	173
NP_416953.1|b2458	NP_461401.1|STM2466	2.08e-217	593	3.90e-217	592
NP_416954.1|b2459	NP_461402.1|STM2467	8.89e-172	472	1.74e-173	476
NP_416955.1|b2460	NP_461403.1|STM2468	3.98e-148	409	1.21e-146	405
NP_416956.1|b2461	NP_461404.1|STM2469	2.70e-97	275	7.18e-97	273
NP_416957.4|b2462	NP_461405.1|STM2470	3.88e-74	212	7.27e-74	211
NP_416958.1|b2463	NP_461407.1|STM2472	0.0	1400	0.0	1399
NP_416959.1|b2464	NP_461408.1|STM2473	2.16e-208	568	1.21e-209	572
NP_416960.1|b2465	NP_461409.1|STM2474	0.0	1279	0.0	1281
NP_416961.1|b2466	NP_461411.1|STM2476	4.69e-207	568	2.16e-207	568
NP_416962.1|b2467	NP_461412.1|STM2477	3.80e-124	345	7.11e-124	344
NP_416963.1|b2468	NP_461414.1|STM2479	0.0	1147	0.0	1149
NP_416964.1|b2469	NP_461415.1|STM2480	0.0	960	0.0	962
NP_416965.1|b2470	NP_461416.1|STM2481	0.0	1874	0.0	1872
NP_416966.1|b2471	NP_461417.1|STM2482	3.46e-69	200	1.12e-69	201
NP_416967.1|b2472	NP_461418.1|STM2483	4.83e-269	727	6.37e-269	726
NP_416969.1|b2474	NP_461420.1|STM2485	0.0	951	0.0	952
NP_416970.1|b2475	NP_461421.1|STM2486	5.80e-203	552	3.11e-202	550
NP_416971.1|b2476	NP_461422.1|STM2487	2.34e-168	461	3.09e-168	460
NP_416972.4|b2477	NP_461423.1|STM2488	4.50e-231	628	1.46e-231	629
NP_416973.1|b2478	NP_461424.1|STM2489	2.62e-197	538	6.97e-197	537
NP_416974.4|b2479	NP_461425.3|STM2490	2.09e-121	339	9.22e-123	342
NP_416975.1|b2480	NP_461426.1|STM2491	7.61e-116	321	4.97e-116	322
NP_416988.1|b2493	NP_461428.1|STM2493	2.22e-220	602	4.19e-220	601
NP_416989.1|b2494	NP_461429.1|STM2494	0.0	869	0.0	871
NP_416990.1|b2495	NP_461430.1|STM2495	4.53e-70	202	5.98e-70	202
NP_416991.2|b2496	NP_461431.1|STM2496	1.19e-170	466	8.04e-171	467
NP_416992.1|b2497	NP_461432.1|STM2497	9.37e-276	748	2.14e-276	750
NP_416993.2|b2498	NP_461433.1|STM2498	2.55e-144	397	1.67e-144	398
NP_416994.1|b2499	NP_461434.3|STM2499	1.48e-241	655	1.38e-241	655
NP_416995.1|b2500	NP_461435.1|STM2500	1.02e-136	379	1.35e-136	378
NP_416996.1|b2501	NP_461436.1|STM2501	0.0	1321	0.0	1320
NP_416997.1|b2502	NP_461437.1|STM2502	0.0	944	0.0	940
NP_416998.1|b2503	NP_461438.1|STM2503	0.0	1117	0.0	1120
NP_416999.1|b2504	NP_461441.1|STM2506	1.99e-34	108	1.30e-34	108
NP_417002.1|b2507	NP_461445.1|STM2510	0.0	1055	0.0	1053
NP_417003.1|b2508	NP_461446.1|STM2511	0.0	909	0.0	910
NP_417004.1|b2509	NP_461447.1|STM2512	4.84e-246	675	1.27e-245	674
NP_417005.2|b2510	NP_461453.1|STM2518	1.04e-33	107	2.86e-33	106
NP_417006.2|b2511	NP_461454.1|STM2519	0.0	936	0.0	939
NP_417007.1|b2512	NP_461455.1|STM2520	1.44e-242	661	1.90e-242	661
NP_417008.1|b2513	NP_461456.1|STM2521	4.48e-128	356	4.86e-127	353
NP_417009.1|b2514	NP_461457.1|STM2522	1.67e-303	818	8.98e-303	816
NP_417010.1|b2515	NP_461458.1|STM2523	1.53e-259	702	4.96e-260	704
NP_417011.1|b2516	NP_461459.1|STM2524	3.29e-157	441	1.42e-155	436
NP_417012.1|b2517	NP_461460.1|STM2525	3.69e-274	741	3.46e-274	741
NP_417013.1|b2518	NP_461461.1|STM2526	1.41e-98	276	4.56e-99	278
NP_417014.1|b2519	NP_461466.1|STM2531	0.0	1320	0.0	1318
NP_417015.1|b2520	NP_461467.1|STM2532	0.0	2716	0.0	2713
NP_417016.4|b2521	NP_461468.1|STM2533	1.76e-171	472	2.31e-171	472
NP_417017.4|b2522	NP_461470.3|STM2535	1.49e-173	476	1.20e-174	478
NP_417018.4|b2523	NP_461471.1|STM2536	7.23e-295	796	5.76e-296	799
NP_417019.1|b2524	NP_461472.1|STM2537	5.04e-45	135	2.32e-45	136
NP_417020.1|b2525	NP_461473.1|STM2538	5.09e-79	224	4.72e-79	224
NP_417021.1|b2526	NP_461474.1|STM2539	0.0	1095	0.0	1097
NP_417022.1|b2527	NP_461475.1|STM2540	3.47e-108	303	5.57e-109	305
NP_417023.1|b2528	NP_461476.1|STM2541	1.43e-74	213	1.89e-74	213
NP_417024.1|b2529	NP_461477.1|STM2542	1.86e-89	252	3.50e-89	251
NP_417026.1|b2531	NP_461479.1|STM2544	9.75e-111	309	6.45e-111	309
NP_417027.1|b2532	NP_461480.1|STM2545	3.75e-171	468	3.44e-171	468
NP_417028.1|b2533	NP_461481.1|STM2546	2.26e-190	519	1.48e-190	519
NP_417029.4|b2534	NP_461482.1|STM2547	7.35e-149	416	2.01e-148	414
NP_417030.2|b2535	NP_461488.1|STM2553	3.97e-229	630	9.05e-230	632
NP_417031.1|b2536	NP_461489.1|STM2554	1.88e-236	645	8.65e-237	645
NP_417046.1|b2551	NP_461490.1|STM2555	2.61e-292	789	5.95e-293	791
NP_417047.1|b2552	NP_461491.1|STM2556	8.09e-274	741	3.06e-273	739
NP_417048.1|b2553	NP_461496.1|STM2561	7.49e-77	219	6.95e-77	219
NP_417049.1|b2554	NP_461497.1|STM2562	6.36e-307	828	1.19e-306	828
NP_417050.1|b2555	NP_461498.1|STM2563	5.16e-102	293	2.20e-103	297
NP_417051.2|b2556	NP_461499.1|STM2564	2.58e-279	761	1.40e-278	759
NP_417053.2|b2558	NP_461502.1|STM2567	0.0	880	0.0	881
NP_417054.2|b2559	NP_461503.1|STM2568	2.81e-111	311	9.99e-112	312
NP_417055.4|b2560	NP_461504.1|STM2569	1.94e-145	400	1.54e-146	403
NP_417056.2|b2561	NP_461507.1|STM2572	5.46e-162	448	1.45e-161	447
NP_417057.1|b2562	NP_461511.1|STM2576	2.47e-63	183	6.58e-63	182
NP_417058.1|b2563	NP_461512.1|STM2577	2.47e-84	239	3.25e-84	239
NP_417059.1|b2564	NP_461513.1|STM2578	3.82e-161	443	1.68e-159	439
NP_417060.1|b2565	NP_461514.1|STM2579	2.23e-164	451	2.94e-164	451
NP_417061.1|b2566	NP_461515.1|STM2580	1.82e-213	580	5.88e-214	581
NP_417062.1|b2567	NP_461516.1|STM2581	8.17e-159	436	7.59e-159	436
NP_417063.1|b2568	NP_461517.1|STM2582	4.94e-234	634	9.26e-234	633
NP_417064.1|b2569	NP_461518.1|STM2583	0.0	1155	0.0	1153
NP_417065.1|b2570	NP_461572.1|STM2637	7.92e-90	256	1.27e-90	258
NP_417066.1|b2571	NP_461573.1|STM2638	4.86e-206	563	2.73e-207	566
NP_417067.1|b2572	NP_461574.1|STM2639	3.71e-125	350	1.71e-125	350
NP_417068.1|b2573	NP_461575.1|STM2640	2.70e-133	368	1.77e-133	369
NP_417069.1|b2574	NP_461576.1|STM2641	0.0	1004	0.0	1000
NP_417070.2|b2575	NP_461577.1|STM2642	5.31e-153	422	1.21e-153	424
NP_417071.1|b2576	NP_461578.1|STM2643	2.30e-279	759	1.18e-276	752
NP_417072.4|b2577	NP_461579.1|STM2644	8.88e-168	464	1.46e-168	466
NP_417073.1|b2578	NP_461580.1|STM2645	5.50e-119	332	2.53e-119	333
NP_417074.1|b2579	NP_461581.1|STM2646	1.95e-86	244	1.81e-86	244
NP_417075.1|b2580	NP_461582.1|STM2647	1.85e-161	442	7.01e-161	441
NP_417076.1|b2581	NP_461583.1|STM2648	3.50e-224	611	3.25e-224	611
NP_417077.1|b2582	NP_461584.1|STM2649	3.23e-102	285	2.11e-102	286
NP_417078.4|b2583	NP_461585.1|STM2650	2.22e-144	399	3.47e-145	401
NP_417079.1|b2584	NP_461586.1|STM2651	0.0	1623	0.0	1622
NP_417080.4|b2585	NP_461587.1|STM2652	0.0	865	0.0	865
NP_417081.2|b2586	NP_461588.1|STM2653	3.25e-62	182	3.67e-63	184
NP_417082.1|b2587	NP_461589.1|STM2654	3.68e-277	752	1.98e-276	750
NP_417083.1|b2592	NP_461591.1|STM2660	0.0	1590	0.0	1591
NP_417084.1|b2593	NP_461592.1|STM2661	4.34e-167	458	3.45e-168	461
NP_417085.1|b2594	NP_461593.1|STM2662	7.22e-228	619	3.32e-228	619
NP_417086.1|b2595	NP_461594.1|STM2663	6.98e-174	475	6.48e-174	475
NP_417088.1|b2597	NP_461595.1|STM2665	2.83e-70	202	3.70e-70	202
NP_417090.1|b2599	NP_461597.1|STM2667	1.61e-252	686	2.13e-252	686
NP_417091.1|b2600	NP_461599.1|STM2669	3.33e-259	702	8.87e-259	701
NP_417092.1|b2601	NP_461600.1|STM2670	1.06e-251	681	6.95e-252	682
NP_417094.1|b2603	NP_461601.1|STM2671	1.89e-78	228	7.14e-78	226
NP_417095.1|b2604	NP_461602.1|STM2672	4.63e-214	590	1.05e-214	592
NP_417097.1|b2606	NP_461603.1|STM2673	7.69e-76	217	5.02e-76	217
NP_417098.1|b2607	NP_461604.1|STM2674	3.21e-184	502	2.10e-184	503
NP_417099.4|b2608	NP_461605.1|STM2675	8.83e-130	358	2.86e-130	360
NP_417100.1|b2609	NP_461606.1|STM2676	5.37e-54	159	4.99e-54	159
NP_417101.1|b2610	NP_461607.1|STM2677	4.22e-314	847	1.12e-313	846
NP_417102.4|b2611	NP_461608.1|STM2678	7.14e-176	482	2.31e-176	483
NP_417104.1|b2614	NP_461611.1|STM2681	4.54e-121	338	2.42e-120	336
NP_417105.1|b2615	NP_461613.1|STM2683	9.69e-209	567	2.58e-208	566
NP_417107.2|b2617	NP_461615.1|STM2685	2.52e-73	210	6.65e-73	209
NP_417108.4|b2618	NP_461616.1|STM2686	5.31e-56	165	2.44e-56	166
NP_417109.1|b2619	NP_461617.1|STM2687	8.73e-98	276	9.87e-99	278
NP_417110.1|b2620	NP_461618.1|STM2688	1.58e-110	308	2.96e-110	307
NP_417111.1|b2622	NP_461667.1|STM2740	1.14e-107	318	3.19e-108	320
NP_417130.1|b2643	NP_490551.1|PSLT062	6.17e-16	67.4	6.45e-18	72.4
NP_417145.4|b2659	NP_461715.3|STM2789	2.73e-214	584	2.20e-215	587
NP_417146.2|b2660	NP_461716.1|STM2790	1.03e-280	760	1.30e-278	755
NP_417147.1|b2661	NP_461717.1|STM2791	9.36e-319	862	4.21e-319	862
NP_417148.1|b2662	NP_461718.1|STM2792	4.19e-280	759	6.16e-277	751
NP_417149.1|b2663	NP_461719.1|STM2793	6.53e-304	823	1.28e-305	827
NP_417150.4|b2664	NP_461720.1|STM2794	1.11e-136	379	1.74e-135	376
NP_417151.1|b2665	NP_461721.1|STM2795	6.59e-100	280	4.31e-100	281
NP_417152.1|b2666	NP_461722.1|STM2796	1.52e-31	100	1.41e-31	100
NP_417153.1|b2667	NP_461723.1|STM2797	9.36e-56	165	1.50e-56	167
NP_417154.1|b2668	NP_461724.1|STM2798	2.72e-93	266	1.26e-93	266
NP_417155.1|b2669	NP_461725.1|STM2799	3.75e-69	201	1.91e-66	194
NP_417156.1|b2670	NP_461726.1|STM2800	7.95e-92	260	6.06e-91	258
NP_417157.1|b2671	NP_461727.1|STM2801	7.33e-74	212	2.41e-74	213
NP_417158.4|b2672	NP_461728.1|STM2802	2.49e-63	185	2.37e-63	185
NP_417159.1|b2673	NP_461731.1|STM2805	5.64e-51	151	7.44e-51	151
NP_417160.1|b2674	NP_461732.1|STM2806	7.66e-86	244	8.66e-87	246
NP_417161.1|b2675	NP_461733.1|STM2807	0.0	1291	0.0	1291
NP_417162.1|b2676	NP_461734.1|STM2808	4.04e-210	573	1.86e-210	574
NP_417163.1|b2677	NP_461735.1|STM2809	7.44e-272	736	1.39e-271	735
NP_417164.1|b2678	NP_461736.1|STM2810	1.25e-210	577	4.93e-212	581
NP_417165.1|b2679	NP_461737.1|STM2811	7.52e-214	583	2.44e-214	585
NP_417169.1|b2684	NP_461739.1|STM2813	5.12e-117	326	8.22e-118	328
NP_417170.1|b2685	NP_461740.1|STM2814	1.01e-241	659	1.09e-240	656
NP_417171.1|b2686	NP_461741.1|STM2815	0.0	966	0.0	969
NP_417172.1|b2687	NP_461743.1|STM2817	6.31e-120	333	7.13e-121	335
NP_417173.1|b2688	NP_461744.1|STM2818	0.0	996	0.0	998
NP_417174.1|b2689	NP_461745.1|STM2819	2.64e-91	258	1.21e-91	259
NP_417175.1|b2690	NP_461746.1|STM2820	3.53e-123	342	8.05e-124	344
NP_417176.1|b2696	NP_461747.1|STM2826	1.26e-36	114	1.17e-36	114
NP_417177.1|b2697	NP_461748.1|STM2827	0.0	1649	0.0	1650
NP_417178.1|b2698	NP_461749.1|STM2828	4.81e-108	302	4.28e-106	297
NP_417179.1|b2699	NP_461750.1|STM2829	4.47e-247	669	5.89e-247	669
NP_417180.1|b2700	NP_461751.1|STM2830	1.05e-106	299	9.76e-107	299
NP_417181.1|b2701	NP_461752.1|STM2831	1.85e-254	689	3.45e-254	688
NP_417184.1|b2704	NP_461755.1|STM2834	2.24e-69	201	2.47e-70	203
NP_417185.1|b2705	NP_461756.1|STM2835	1.71e-181	496	5.54e-182	497
NP_417186.1|b2706	NP_461757.1|STM2836	2.16e-68	198	4.04e-68	197
NP_417187.1|b2707	NP_461758.1|STM2837	3.54e-173	474	4.68e-173	474
NP_417188.4|b2708	NP_461759.3|STM2838	1.48e-203	556	1.13e-204	559
NP_417189.2|b2709	NP_461760.1|STM2839	1.11e-319	866	6.23e-319	864
NP_417190.1|b2710	NP_461761.1|STM2840	0.0	932	0.0	932
NP_417191.1|b2711	NP_461762.1|STM2841	1.64e-229	627	1.07e-229	627
NP_417192.1|b2712	NP_461763.1|STM2842	0.0	1221	0.0	1218
NP_417193.1|b2713	NP_461764.1|STM2843	1.76e-127	352	2.41e-127	352
NP_417194.2|b2714	NP_461929.1|STM3012	8.88e-86	259	5.90e-86	259
NP_417197.1|b2717	NP_461766.1|STM2845	2.65e-107	300	1.73e-107	300
NP_417198.1|b2718	NP_461767.1|STM2846	8.31e-90	254	4.47e-89	252
NP_417199.1|b2719	NP_461768.1|STM2847	2.87e-187	510	2.66e-187	510
NP_417200.1|b2720	NP_461769.1|STM2848	1.98e-116	325	9.14e-117	325
NP_417201.1|b2721	NP_461770.1|STM2849	0.0	1136	0.0	1135
NP_417202.1|b2722	NP_461771.1|STM2850	1.67e-196	538	2.11e-194	532
NP_417203.1|b2723	NP_461772.2|STM2851	0.0	1039	0.0	1044
NP_417204.1|b2724	NP_461773.1|STM2852	2.29e-142	392	4.28e-142	391
NP_417205.1|b2725	NP_461774.1|STM2853	3.10e-100	281	4.78e-99	278
NP_417206.1|b2726	NP_461775.1|STM2854	8.83e-76	217	1.68e-75	216
NP_417207.1|b2727	NP_461776.1|STM2855	3.94e-207	563	2.12e-206	561
NP_417208.1|b2728	NP_461777.1|STM2856	1.63e-63	184	1.52e-63	184
NP_417209.1|b2729	NP_461778.2|STM2857	1.29e-272	736	1.70e-272	735
NP_417210.2|b2730	NP_461779.3|STM2858	1.96e-213	582	8.28e-212	578
NP_417211.1|b2731	NP_461780.1|STM2859	0.0	1225	0.0	1225
NP_417212.1|b2732	NP_461781.1|STM2860	4.68e-75	215	6.01e-75	214
NP_417213.1|b2733	NP_461830.1|STM2909	0.0	1576	0.0	1578
NP_417214.1|b2734	NP_461828.1|STM2907	9.20e-92	265	2.58e-93	269
NP_417215.2|b2735	NP_461840.1|STM2919	1.55e-152	422	7.13e-153	423
NP_417216.1|b2736	NP_461839.1|STM2918	1.08e-163	454	1.77e-164	456
NP_417217.1|b2737	NP_461838.1|STM2917	1.51e-215	594	8.74e-215	592
NP_417218.1|b2738	NP_461837.1|STM2916	1.89e-132	368	6.13e-133	369
NP_417219.1|b2739	NP_461836.1|STM2915	1.40e-159	440	2.05e-156	432
NP_417221.1|b2741	NP_461845.1|STM2924	5.94e-229	622	3.88e-229	622
NP_417222.1|b2742	NP_461846.1|STM2925	1.05e-207	572	2.05e-202	558
NP_417223.1|b2743	NP_461847.1|STM2926	3.63e-144	397	6.80e-144	396
NP_417224.1|b2744	NP_461848.1|STM2927	1.91e-175	480	1.78e-175	480
NP_417225.1|b2745	NP_461849.1|STM2928	2.70e-230	627	8.74e-231	628
NP_417226.1|b2746	NP_461850.1|STM2929	9.18e-114	316	4.94e-113	314
NP_417227.1|b2747	NP_461851.1|STM2930	2.50e-158	435	1.34e-157	433
NP_417228.1|b2748	NP_461852.1|STM2931	1.85e-66	192	8.50e-67	193
NP_417229.1|b2749	NP_461853.3|STM2932	1.18e-48	148	3.47e-48	147
NP_417230.1|b2750	NP_461854.1|STM2933	7.23e-127	353	8.18e-128	355
NP_417231.1|b2751	NP_461855.1|STM2934	1.01e-308	836	6.66e-309	836
NP_417232.1|b2752	NP_461856.1|STM2935	9.85e-223	603	9.15e-223	603
NP_417233.1|b2753	NP_461857.1|STM2936	2.41e-218	596	5.30e-217	593
NP_417234.2|b2754	NP_461858.1|STM2937	1.43e-53	159	3.41e-54	160
NP_417235.1|b2755	NP_461859.1|STM2938	7.87e-192	526	2.56e-192	527
NP_417238.1|b2758	NP_461862.1|STM2941	5.52e-26	103	7.79e-24	97.8
NP_417241.1|b2761	NP_461865.1|STM2944	1.90e-83	284	3.35e-83	283
NP_417242.1|b2762	NP_461867.1|STM2946	1.59e-174	477	3.47e-173	473
NP_417243.1|b2763	NP_461868.1|STM2947	0.0	1102	0.0	1103
NP_417244.1|b2764	NP_461869.1|STM2948	0.0	1093	0.0	1100
NP_417245.1|b2765	NP_461870.1|STM2949	6.20e-89	250	2.83e-89	251
NP_417257.1|b2777	NP_461872.1|STM2951	8.93e-166	453	3.38e-165	451
NP_417259.1|b2779	NP_461873.1|STM2952	6.30e-303	817	1.68e-302	816
NP_417260.1|b2780	NP_461874.1|STM2953	0.0	1042	0.0	1042
NP_417261.1|b2781	NP_461875.1|STM2954	5.02e-179	490	9.51e-179	489
NP_417264.1|b2784	NP_461877.1|STM2956	0.0	1439	0.0	1436
NP_417265.1|b2785	NP_461878.1|STM2957	1.53e-271	738	7.04e-272	739
NP_417266.1|b2786	NP_461879.1|STM2958	0.0	1631	0.0	1628
NP_417267.1|b2787	NP_461881.1|STM2960	0.0	896	0.0	895
NP_417268.1|b2788	NP_461882.1|STM2961	0.0	899	0.0	899
NP_417269.1|b2789	NP_461883.1|STM2962	0.0	871	0.0	870
NP_417270.1|b2790	NP_461884.1|STM2963	2.12e-96	271	2.39e-97	274
NP_417271.1|b2791	NP_461885.1|STM2964	7.39e-172	471	5.64e-171	469
NP_417272.1|b2792	NP_461886.1|STM2965	5.33e-62	181	3.49e-62	182
NP_417273.1|b2793	NP_461887.1|STM2967	1.69e-113	317	6.37e-113	316
NP_417274.1|b2794	NP_461888.1|STM2968	2.15e-191	523	2.00e-191	523
NP_417275.1|b2795	NP_461889.1|STM2969	4.08e-317	855	1.54e-316	853
NP_417276.1|b2796	NP_461890.1|STM2970	2.88e-286	775	6.58e-287	776
NP_417277.1|b2797	NP_461891.2|STM2971	1.54e-317	856	3.51e-318	858
NP_417278.4|b2798	NP_461892.3|STM2972	2.56e-170	468	7.69e-172	471
NP_417279.2|b2799	NP_461893.1|STM2973	7.16e-254	689	9.44e-254	689
NP_417280.1|b2800	NP_461894.1|STM2974	1.52e-144	399	1.41e-144	399
NP_417281.1|b2801	NP_462691.1|STM3792	3.70e-77	244	5.29e-76	241
NP_417282.1|b2802	NP_461895.1|STM2976	0.0	1144	0.0	1144
NP_417283.2|b2803	NP_461896.1|STM2977	9.34e-307	830	2.89e-305	827
NP_417284.1|b2804	NP_461897.1|STM2978	1.12e-89	254	1.26e-90	256
NP_417285.1|b2805	NP_461898.1|STM2979	2.05e-152	421	2.25e-153	423
NP_417286.1|b2806	NP_461899.1|STM2980	3.69e-273	736	9.84e-273	735
NP_417287.1|b2807	NP_461900.1|STM2981	5.08e-84	239	9.52e-84	238
NP_417288.1|b2808	NP_461901.1|STM2982	1.14e-218	593	5.27e-219	594
NP_417289.2|b2809	NP_461902.1|STM2983	8.09e-46	138	1.84e-46	139
NP_417290.1|b2810	NP_461903.1|STM2984	7.04e-266	721	5.37e-265	719
NP_417291.1|b2811	NP_461904.1|STM2985	2.20e-88	251	1.75e-89	254
NP_417292.1|b2812	NP_461906.1|STM2987	1.45e-182	499	3.86e-182	498
NP_417293.1|b2813	NP_461907.1|STM2988	4.91e-257	696	1.31e-256	694
NP_417294.4|b2817	NP_461908.1|STM2991	9.51e-279	755	2.17e-279	756
NP_417295.1|b2818	NP_461909.1|STM2992	2.21e-304	822	4.13e-304	821
NP_417296.1|b2819	NP_461910.1|STM2993	0.0	1001	0.0	1004
NP_417297.1|b2820	NP_461911.1|STM2994	0.0	2010	0.0	2003
NP_417298.1|b2821	NP_461912.1|STM2995	0.0	1724	0.0	1724
NP_417299.1|b2822	NP_461913.2|STM2996	0.0	2077	0.0	2073
NP_417300.1|b2823	NP_461914.1|STM2997	2.01e-49	149	1.30e-49	150
NP_417301.4|b2824	NP_461915.1|STM2998	2.33e-52	159	2.17e-52	159
NP_417302.1|b2825	NP_461916.1|STM2999	1.24e-95	273	1.15e-95	273
NP_417303.1|b2826	NP_461917.1|STM3000	1.97e-77	224	6.40e-78	225
NP_417304.1|b2827	NP_461918.1|STM3001	1.38e-203	552	4.48e-204	553
NP_417305.1|b2828	NP_461919.1|STM3002	1.49e-207	564	5.86e-209	568
NP_417306.1|b2829	NP_461920.1|STM3003	0.0	1369	0.0	1367
[truncated: 1,195 more rows]
