# Supplementary material for: Homology-based reconstruction of regulatory networks for bacterial and archaeal genomes
Source: Front Microbiol. 2022 Jul 19;13:923105. doi: 10.3389/fmicb.2022.923105 (PMC9344073; doi:10.3389/fmicb.2022.923105)
Supplement: Supplementary file 1 [file Data_Sheet_1.ZIP › network/others/tool_predict/sqlite_group_tu_without_reference.sh]

#!/bin/sh
sqlite3 << EOF
create table data(a,b,c,d,e,f,g);
.separator "\t"
.import $1 data
select a, b, group_concat(c), group_concat(d), group_concat(e), group_concat(f), group_concat(g) from data group by a,b;
EOF
