# Supplementary material for: Homology-based reconstruction of regulatory networks for bacterial and archaeal genomes
Source: Front Microbiol. 2022 Jul 19;13:923105. doi: 10.3389/fmicb.2022.923105 (PMC9344073; doi:10.3389/fmicb.2022.923105)
Supplement: Supplementary file 1 [file Data_Sheet_1.ZIP › network/others/tool_predict/predict_network_with_reference.sh]

SCRIPT=$(realpath "$0")
SCRIPTPATH=$(dirname "$SCRIPT")
printf $SCRIPTPATH
